# Supplementary material for: Integrated Immunopeptidomics and Proteomics Study of SARS-CoV-2–Infected Calu-3 Cells Reveals Dynamic Changes in Allele-specific HLA Abundance and Antigen Presentation
Source: Mol Cell Proteomics. 2023 Sep 13;22(10):100645. doi: 10.1016/j.mcpro.2023.100645 (PMC10580047; doi:10.1016/j.mcpro.2023.100645)
Supplement: Supplementary File 1 [file mmc1.xlsx]

## Sheet: Table Captions
List of all MHC I peptides from control cells (Table 1), all MHC I peptides from infected cells (Table 2), all MHC II peptides from control cells (Table 3) and all MHC II peptides from infected cells (Table 4)

## Sheet: Table 1
Peptide	Modified Peptide	Peptide Length	Charge	Retention	Observed Mass	Calibrated Observed Mass	Observed M/Z	Calibrated Observed M/Z	Calculated Peptide Mass	Calculated M/Z	Delta Mass	Expectation	Hyperscore	Nextscore	PeptideProphet Probability	Number of Enzymatic Termini	Number of Missed Cleavages	Intensity	Ion Mobility	Assigned Modifications	Observed Modifications	Is Unique	Protein	Protein ID	Entry Name	Gene	Protein Description	Mapped Genes	Mapped Proteins
DTIDERAINKK		11	3	718.572	1301.69	1301.69	434.905	434.905	1301.69	434.905	0.0004	0.1211	16.835	16.835	0.9759	0	0	0	0			TRUE	sp|Q14651|PLSI_HUMAN	Q14651	PLSI_HUMAN	PLS1	Plastin-1	PLS3	sp|P13797|PLST_HUMAN
ELTAVVQKR		9	2	819.636	1042.61	1042.61	522.314	522.314	1042.61	522.314	0.0007	0.08074	18.479	18.479	0.9833	0	0	0	0			TRUE	sp|P23396|RS3_HUMAN	P23396	RS3_HUMAN	RPS3	40S ribosomal protein S3
NVAEVDKVTGR		11	2	837.847	1186.63	1186.63	594.324	594.324	1186.63	594.322	0.0024	0.002355	20.772	20.772	1	0	0	0	0			TRUE	sp|P63220|RS21_HUMAN	P63220	RS21_HUMAN	RPS21	40S ribosomal protein S21
ETFSGVYKK		9	2	868.861	1057.54	1057.54	529.779	529.779	1057.54	529.779	0.0003	0.004142	16.018	16.018	0.9999	0	0	0	0			TRUE	sp|P62081|RS7_HUMAN	P62081	RS7_HUMAN	RPS7	40S ribosomal protein S7
HNADQPLRV		9	2	882.489	1048.54	1048.54	525.277	525.277	1048.54	525.278	-0.0008	0.1047	13.456	13.456	0.9714	0	0	0	0			TRUE	sp|B5ME19|EIFCL_HUMAN	B5ME19	EIFCL_HUMAN	EIF3CL	Eukaryotic translation initiation factor 3 subunit C-like protein	EIF3C	sp|Q99613|EIF3C_HUMAN
TAADTAAQITQR		12	2	886.686	1245.63	1245.63	623.823	623.823	1245.63	623.823	-0.0002	4.167e-07	30.133	30.133	1	0	0	0	0			FALSE	sp|P30481|1B44_HUMAN	P30481	1B44_HUMAN	HLA-B	HLA class I histocompatibility antigen, B-44 alpha chain	HLA-C	sp|P01889|1B07_HUMAN, sp|P03989|1B27_HUMAN, sp|P04222|1C03_HUMAN, sp|P10319|1B58_HUMAN, sp|P10321|1C07_HUMAN, sp|P18463|1B37_HUMAN, sp|P18464|1B51_HUMAN, sp|P18465|1B57_HUMAN, sp|P30460|1B08_HUMAN, sp|P30462|1B14_HUMAN, sp|P30464|1B15_HUMAN, sp|P30466|1B18_HUMAN, sp|P30475|1B39_HUMAN, sp|P30479|1B41_HUMAN, sp|P30480|1B42_HUMAN, sp|P30483|1B45_HUMAN, sp|P30484|1B46_HUMAN, sp|P30485|1B47_HUMAN, sp|…
SLADIMAKR	SLADIM[147]AKR	9	3	900.682	1019.54	1019.54	340.855	340.855	1019.54	340.855	0.0005	1.94e-05	17.969	17.969	1	0	0	0	0	6M(15.9949)		TRUE	sp|P83731|RL24_HUMAN	P83731	RL24_HUMAN	RPL24	60S ribosomal protein L24
KYISKPENL		9	2	923.901	1090.6	1090.6	546.308	546.308	1090.6	546.308	0.0002	0.01043	17.672	12.032	0.9976	0	0	0	0			TRUE	sp|Q9H9S4|CB39L_HUMAN	Q9H9S4	CB39L_HUMAN	CAB39L	Calcium-binding protein 39-like	CAB39	sp|Q9Y376|CAB39_HUMAN
RSNEHIREL		9	3	940.045	1152.6	1152.6	385.207	385.207	1152.6	385.207	-0.0004	0.06524	15.761	15.761	0.997	0	0	0	0			TRUE	sp|P50995|ANX11_HUMAN	P50995	ANX11_HUMAN	ANXA11	Annexin A11
DVISVEKTVKR		11	3	953.091	1272.74	1272.74	425.254	425.254	1272.74	425.254	0.0002	0.03215	16.014	16.014	0.9999	0	0	0	0			TRUE	sp|Q9H0C8|ILKAP_HUMAN	Q9H0C8	ILKAP_HUMAN	ILKAP	Integrin-linked kinase-associated serine/threonine phosphatase 2C
PAPPPPPPP		9	2	962.363	865.469	865.469	433.742	433.742	865.47	433.742	0	0.006755	20.475	11.512	0.9993	0	0	0	0			FALSE	sp|Q70E73|RAPH1_HUMAN	Q70E73	RAPH1_HUMAN	RAPH1	Ras-associated and pleckstrin homology domains-containing protein 1	BPTF, C11orf91, CTNND2, FHDC1, HS3ST4, KMT2B, LMTK3, MAZ, MEGF8, RB1, RCOR2, SALL2, SEMA4G, SKOR2, TRRAP, WASF2, WT1, ZNF628	REVERSED_00000084, REVERSED_00001227, REVERSED_00001535, REVERSED_00004367, REVERSED_00004560, REVERSED_00005301, REVERSED_00006181, REVERSED_00006186, REVERSED_00007262, REVERSED_00007612, REVERSED_00009027, REVERSED_00011216, REVERSED_00013714, REVERSED_00015543, REVERSED_00015833, REVERSED_00016138, REVERSED_00017855, REVERSED_00018506, REVERSED_00018865, REVERSED_00018949, REVERSED_00019036, …
APVNVTTEVKS		11	2	985.582	1143.62	1143.62	572.815	572.815	1143.61	572.814	0.0026	0.002739	17.467	17.467	1	0	0	0	0			TRUE	sp|P68104|EF1A1_HUMAN	P68104	EF1A1_HUMAN	EEF1A1	Elongation factor 1-alpha 1	EEF1A1P5	sp|Q5VTE0|EF1A3_HUMAN
YYQDTPKQI		9	2	995.741	1154.56	1154.56	578.288	578.288	1154.56	578.288	0.0001	2.305e-05	18.161	18.161	1	0	0	0	0			TRUE	sp|Q9Y3C1|NOP16_HUMAN	Q9Y3C1	NOP16_HUMAN	NOP16	Nucleolar protein 16
EVTGQETVAQIK		12	2	996.304	1301.68	1301.68	651.849	651.849	1301.68	651.849	0.0015	7.934e-05	21.792	11.377	1	0	0	0	0			TRUE	sp|P35544|UBIM_HUMAN	P35544	UBIM_HUMAN	FAU	Ubiquitin-like protein FUBI
KYQEVTNNL		9	2	1005.35	1107.55	1107.55	554.784	554.784	1107.56	554.785	-0.0017	0.007165	18.12	12.58	0.9982	0	0	0	0			TRUE	sp|Q14444|CAPR1_HUMAN	Q14444	CAPR1_HUMAN	CAPRIN1	Caprin-1
EVVPEPVAR		9	2	1019.06	994.546	994.546	498.28	498.28	994.545	498.28	0.0012	0.06518	14.549	14.549	0.9816	0	0	0	0			TRUE	sp|P27707|DCK_HUMAN	P27707	DCK_HUMAN	DCK	Deoxycytidine kinase
RPGGLGSSSL		10	2	1039.77	929.493	929.493	465.754	465.754	929.493	465.754	0.0005	0.02273	16.705	13.327	0.9911	0	0	0	0			TRUE	sp|P08729|K2C7_HUMAN	P08729	K2C7_HUMAN	KRT7	Keratin, type II cytoskeletal 7		P08729, Q3KNV1
YSFTTTAER		9	2	1041.57	1074.5	1074.5	538.257	538.257	1074.5	538.256	0.0022	0.08351	15.813	15.813	0.9655	0	0	0	0			TRUE	sp|P60709|ACTB_HUMAN	P60709	ACTB_HUMAN	ACTB	Actin, cytoplasmic 1	ACTG1	sp|P63261|ACTG_HUMAN
RYLEKPMEI	RYLEKPM[147]EI	9	3	1044.28	1193.61	1193.61	398.878	398.878	1193.61	398.878	0.0015	0.008002	16.064	12.493	1	0	0	0	0	7M(15.9949)		TRUE	sp|P40763|STAT3_HUMAN	P40763	STAT3_HUMAN	STAT3	Signal transducer and activator of transcription 3
EVENQILTR		9	2	1046.19	1100.58	1100.58	551.299	551.299	1100.58	551.298	0.0022	0.005902	19.653	12.186	0.9991	0	0	0	0			TRUE	sp|O43707|ACTN4_HUMAN	O43707	ACTN4_HUMAN	ACTN4	Alpha-actinin-4	ACTN1	sp|P12814|ACTN1_HUMAN
TDLEPPVVKR		10	3	1050.17	1152.65	1152.65	385.224	385.224	1152.65	385.224	0.0008	0.04748	14.416	14.416	0.9993	0	0	0	0			TRUE	sp|O14974|MYPT1_HUMAN	O14974	MYPT1_HUMAN	PPP1R12A	Protein phosphatase 1 regulatory subunit 12A
DVFRDPALKR		10	3	1051.59	1215.67	1215.67	406.231	406.231	1215.67	406.231	-0.002	0.09479	15.593	15.593	0.9757	0	0	0	0			TRUE	sp|P61353|RL27_HUMAN	P61353	RL27_HUMAN	RPL27	60S ribosomal protein L27
AYVHMVTHF	AYVHM[147]VTHF	9	2	1071.95	1120.52	1120.52	561.268	561.268	1119.52	560.766	1.0042	3.46e-07	25.426	25.426	1	0	0	0	0	5M(15.9949)		TRUE	sp|P55061|BI1_HUMAN	P55061	BI1_HUMAN	TMBIM6	Bax inhibitor 1
DLEPPVVKR		9	3	1076.86	1051.6	1051.6	351.541	351.541	1051.6	351.541	0	0.005425	15.822	15.822	1	0	0	0	0			TRUE	sp|O14974|MYPT1_HUMAN	O14974	MYPT1_HUMAN	PPP1R12A	Protein phosphatase 1 regulatory subunit 12A
AYSSYVHQY		9	2	1086.13	1116.48	1116.48	559.25	559.25	1116.49	559.251	-0.0025	0.006976	14.682	14.682	0.9978	0	0	0	0			TRUE	sp|Q92624|APBP2_HUMAN	Q92624	APBP2_HUMAN	APPBP2	Amyloid protein-binding protein 2
KSYLMNRL	KSYLM[147]NRL	8	3	1089.82	1039.55	1039.55	347.523	347.523	1039.55	347.523	0.0002	0.07301	15.839	15.839	0.9959	0	0	0	0	5M(15.9949)		TRUE	sp|Q96PP9|GBP4_HUMAN	Q96PP9	GBP4_HUMAN	GBP4	Guanylate-binding protein 4
EVEQFTQVAK		10	2	1093.7	1177.6	1177.6	589.807	589.807	1177.6	589.806	0.0011	0.0001938	20.472	20.472	1	0	0	0	0			TRUE	sp|O96000|NDUBA_HUMAN	O96000	NDUBA_HUMAN	NDUFB10	NADH dehydrogenase [ubiquinone] 1 beta subcomplex subunit 10
DAAEIRLVSK		10	2	1097.19	1100.63	1100.63	551.323	551.323	1100.62	551.317	0.0123	0.001142	24.35	15.095	1	0	0	0	0			TRUE	sp|P19338|NUCL_HUMAN	P19338	NUCL_HUMAN	NCL	Nucleolin
EVTDYAIAR		9	2	1106.68	1036.52	1036.52	519.267	519.267	1036.52	519.267	0	0.107	16.248	10.344	0.9794	0	0	0	0			TRUE	sp|Q14566|MCM6_HUMAN	Q14566	MCM6_HUMAN	MCM6	DNA replication licensing factor MCM6
ATAGIIGVNR		10	2	1109.88	970.551	970.551	486.283	486.283	970.556	486.285	-0.0052	0.004432	20.928	13.496	0.9987	0	0	0	0			TRUE	sp|Q00610|CLH1_HUMAN	Q00610	CLH1_HUMAN	CLTC	Clathrin heavy chain 1
DIYFNPKTR		9	3	1121.1	1152.6	1152.6	385.206	385.206	1152.59	385.205	0.0041	0.0005349	17.292	17.292	1	0	0	0	0			TRUE	sp|Q15029|U5S1_HUMAN	Q15029	U5S1_HUMAN	EFTUD2	116 kDa U5 small nuclear ribonucleoprotein component
YTIPPGHQV		9	2	1121.27	1010.52	1010.52	506.266	506.266	1010.52	506.267	-0.0013	0.04712	15.874	10.645	0.9773	0	0	0	0			TRUE	sp|Q16850|CP51A_HUMAN	Q16850	CP51A_HUMAN	CYP51A1	Lanosterol 14-alpha demethylase
YNIQKESTL		9	2	1122.53	1094.56	1094.56	548.288	548.288	1094.56	548.288	0.0007	0.02701	16.92	16.92	0.9896	0	0	0	0			TRUE	sp|P0CG47|UBB_HUMAN	P0CG47	UBB_HUMAN	UBB	Polyubiquitin-B	RPS27A, UBA52, UBC	sp|P0CG48|UBC_HUMAN, sp|P62979|RS27A_HUMAN, sp|P62987|RL40_HUMAN
EVAQLIQGGR		10	2	1140.77	1069.59	1069.59	535.8	535.8	1069.59	535.801	-0.0013	0.007868	17.034	10.251	0.9979	0	0	0	0			TRUE	sp|Q9Y5U8|MPC1_HUMAN	Q9Y5U8	MPC1_HUMAN	MPC1	Mitochondrial pyruvate carrier 1
DAYGSELVER		10	2	1145.62	1137.52	1137.52	569.769	569.769	1137.53	569.772	-0.0053	0.005449	17.81	17.81	0.9976	0	0	0	0			TRUE	sp|P33121|ACSL1_HUMAN	P33121	ACSL1_HUMAN	ACSL1	Long-chain-fatty-acid--CoA ligase 1
DAENAMRYI	DAENAM[147]RYI	9	2	1154.04	1097.48	1097.48	549.747	549.747	1097.48	549.748	-0.0012	0.0009746	24.099	11.413	1	0	0	0	0	6M(15.9949)		TRUE	sp|P52298|NCBP2_HUMAN	P52298	NCBP2_HUMAN	NCBP2	Nuclear cap-binding protein subunit 2
YYEEQHPEL		9	2	1158.92	1206.52	1206.52	604.267	604.267	1206.52	604.267	-0.0003	0.01257	13.021	13.021	0.9959	0	0	0	0			TRUE	sp|P24001|IL32_HUMAN	P24001	IL32_HUMAN	IL32	Interleukin-32
EVNDPSLTIK		10	2	1161.42	1114.58	1114.58	558.3	558.3	1114.59	558.301	-0.0018	0.0002495	19.763	10.762	1	0	0	0	0			TRUE	sp|P00403|COX2_HUMAN	P00403	COX2_HUMAN	MT-CO2	Cytochrome c oxidase subunit 2
EVIEIMTDR	EVIEIM[147]TDR	9	2	1165.12	1121.54	1121.54	561.779	561.779	1120.54	561.279	1.0011	0.002299	15.694	11.879	0.9999	0	0	0	0	6M(15.9949)		TRUE	sp|P09651|ROA1_HUMAN	P09651	ROA1_HUMAN	HNRNPA1	Heterogeneous nuclear ribonucleoprotein A1	HNRNPA1L2	sp|Q32P51|RA1L2_HUMAN
VYPDGIRHI		9	3	1166.9	1068.57	1068.57	357.198	357.198	1068.57	357.198	-0.0002	0.03323	14.914	14.914	0.9999	0	0	0	0			TRUE	sp|Q15393|SF3B3_HUMAN	Q15393	SF3B3_HUMAN	SF3B3	Splicing factor 3B subunit 3
STFNQVVLKR		10	3	1175.28	1190.67	1190.67	397.899	397.899	1190.68	397.9	-0.0025	0.04424	11.628	11.628	0.9987	0	0	0	0			TRUE	sp|Q07020|RL18_HUMAN	Q07020	RL18_HUMAN	RPL18	60S ribosomal protein L18
EVIQNPATITR		11	2	1176.46	1240.67	1240.67	621.345	621.345	1240.68	621.346	-0.0021	9.106e-06	22.939	12.23	1	0	0	0	0			TRUE	sp|Q9Y4X5|ARI1_HUMAN	Q9Y4X5	ARI1_HUMAN	ARIH1	E3 ubiquitin-protein ligase ARIH1
DVVEQIYKR		9	2	1180.91	1149.62	1149.62	575.818	575.818	1148.62	575.317	1.0026	0.0006997	18.063	9.976	1	0	0	0	0			TRUE	sp|Q9HD67|MYO10_HUMAN	Q9HD67	MYO10_HUMAN	MYO10	Unconventional myosin-X
DAAAKALRI		9	2	1183.52	927.551	927.551	464.783	464.783	927.55	464.782	0.0008	0.07863	18.585	12.521	0.9826	0	0	0	0			TRUE	sp|O95793|STAU1_HUMAN	O95793	STAU1_HUMAN	STAU1	Double-stranded RNA-binding protein Staufen homolog 1
SSFGGLGGGSVR		12	2	1184.46	1079.54	1079.54	540.775	540.775	1079.54	540.775	-0.0001	0.04905	14.129	14.129	0.9873	0	0	0	0			TRUE	P08727	P08727 SWISS-PROT:P08727 Tax_Id=9606 Gene_Symbol=KRT19 Keratin, type I cytoskeletal 19				KRT19	sp|P08727|K1C19_HUMAN
TVNTSLNVYR		10	2	1187.66	1165.61	1165.61	583.813	583.813	1165.61	583.812	0.003	0.1158	15.362	15.362	0.9415	0	0	0	0			TRUE	sp|Q9NPL8|TIDC1_HUMAN	Q9NPL8	TIDC1_HUMAN	TIMMDC1	Complex I assembly factor TIMMDC1, mitochondrial
YNIEQEQKL		9	2	1190.79	1163.58	1163.58	582.797	582.797	1163.58	582.798	-0.0019	0.0005466	21.333	12.322	1	0	0	0	0			TRUE	sp|P61160|ARP2_HUMAN	P61160	ARP2_HUMAN	ACTR2	Actin-related protein 2
TPTLVEVSRS		10	2	1191.24	1088.59	1088.59	545.303	545.303	1087.59	544.801	1.0037	0.004148	24.975	12.325	0.9993	0	0	0	0			TRUE	P02769	P02769 SWISS-PROT:P02769 (Bos taurus) Bovine serum albumin precursor
DTGEKVVLIGR		11	2	1193.78	1185.67	1185.67	593.843	593.843	1185.67	593.843	-0.0001	6.24e-05	23.281	23.281	1	0	0	0	0			TRUE	sp|Q9BWM7|SFXN3_HUMAN	Q9BWM7	SFXN3_HUMAN	SFXN3	Sideroflexin-3
DSITVPVAR		9	2	1199.35	956.529	956.529	479.272	479.272	956.529	479.272	-0.0001	0.1102	15.378	13.639	0.9775	0	0	0	0			TRUE	sp|O00203|AP3B1_HUMAN	O00203	AP3B1_HUMAN	AP3B1	AP-3 complex subunit beta-1
EGAPPGSLALR		11	2	1199.66	1066.57	1066.57	534.295	534.295	1066.58	534.296	-0.002	0.1014	12.773	12.773	0.953	1	0	0	0			TRUE	sp|Q9NU53|GINM1_HUMAN	Q9NU53	GINM1_HUMAN	GINM1	Glycoprotein integral membrane protein 1
EIVGNLPSAMR	EIVGNLPSAM[147]R	11	2	1202.5	1201.61	1201.61	601.811	601.811	1201.61	601.813	-0.0042	0.05514	15.464	15.464	0.944	0	0	0	0	10M(15.9949)		TRUE	sp|Q8NBE8|KLH23_HUMAN	Q8NBE8	KLH23_HUMAN	KLHL23	Kelch-like protein 23
VYISEHEHF		9	3	1202.85	1159.53	1159.53	387.517	387.517	1159.53	387.517	-0.0004	0.003897	16.764	16.764	1	0	0	0	0			TRUE	sp|O96005|CLPT1_HUMAN	O96005	CLPT1_HUMAN	CLPTM1	Cleft lip and palate transmembrane protein 1
EVISTPGVVAR		11	2	1205.6	1126.63	1126.63	564.324	564.324	1126.63	564.324	0.0001	0.0004837	21.717	21.717	1	0	0	0	0			TRUE	sp|P52294|IMA5_HUMAN	P52294	IMA5_HUMAN	KPNA1	Importin subunit alpha-5
KIYEGQVEV		9	2	1208.61	1063.55	1063.55	532.784	532.784	1063.55	532.785	-0.0007	0.2153	15.072	10.421	0.9392	0	0	0	0			TRUE	sp|P46777|RL5_HUMAN	P46777	RL5_HUMAN	RPL5	60S ribosomal protein L5
SYMPTVSHL	SYM[147]PTVSHL	9	2	1211.08	1049.48	1049.48	525.75	525.75	1049.49	525.75	-0.0002	5.239e-05	17.623	17.623	1	0	0	0	0	3M(15.9949)		TRUE	sp|Q96G97|BSCL2_HUMAN	Q96G97	BSCL2_HUMAN	BSCL2	Seipin
EYNSDLHQF		9	2	1229.07	1151.49	1151.49	576.751	576.751	1151.49	576.751	0.0002	0.003986	13.113	13.113	0.9999	0	0	0	0			TRUE	sp|O43683|BUB1_HUMAN	O43683	BUB1_HUMAN	BUB1	Mitotic checkpoint serine/threonine-protein kinase BUB1
PYTKVEESF		9	2	1236.71	1098.52	1098.52	550.269	550.269	1098.52	550.269	0.0012	0.02764	15.022	9.868	0.9871	0	0	0	0			TRUE	sp|Q9BV10|ALG12_HUMAN	Q9BV10	ALG12_HUMAN	ALG12	Dol-P-Man:Man(7)GlcNAc(2)-PP-Dol alpha-1,6-mannosyltransferase
DVFRDPALK		9	2	1237.5	1059.57	1059.57	530.793	530.793	1059.57	530.793	-0.0002	0.001711	22.569	13.698	1	0	0	0	0			TRUE	sp|P61353|RL27_HUMAN	P61353	RL27_HUMAN	RPL27	60S ribosomal protein L27
EIINIMQDR	EIINIM[147]QDR	9	2	1256.85	1146.57	1146.57	574.293	574.293	1146.57	574.292	0.0012	0.0003575	19.359	11.675	1	0	0	0	0	6M(15.9949)		TRUE	sp|O96000|NDUBA_HUMAN	O96000	NDUBA_HUMAN	NDUFB10	NADH dehydrogenase [ubiquinone] 1 beta subcomplex subunit 10
KFIDTTSKF		9	3	1265.01	1085.58	1085.58	362.866	362.866	1085.58	362.866	0.0023	0.04358	14.907	11.521	0.999	0	0	0	0			TRUE	sp|P39023|RL3_HUMAN	P39023	RL3_HUMAN	RPL3	60S ribosomal protein L3	RPL3L	sp|Q92901|RL3L_HUMAN
DTIEIITDRQSGK		13	2	1273.79	1474.76	1474.76	738.387	738.387	1474.76	738.389	-0.0035	0.003612	25.324	14.27	0.9998	0	0	0	0			TRUE	sp|P22626|ROA2_HUMAN	P22626	ROA2_HUMAN	HNRNPA2B1	Heterogeneous nuclear ribonucleoproteins A2/B1
ELESIVTER		9	2	1275.88	1074.56	1074.56	538.285	538.285	1074.56	538.285	0.0007	0.01739	16.354	12.333	0.9931	0	0	0	0			TRUE	sp|Q8WXH0|SYNE2_HUMAN	Q8WXH0	SYNE2_HUMAN	SYNE2	Nesprin-2
FRDPAIK		7	2	1291.16	845.474	845.474	423.745	423.745	845.476	423.745	-0.0012	0.03544	19.244	14.019	0.9766	0	0	0	0			TRUE	sp|P61353|RL27_HUMAN	P61353	RL27_HUMAN	RPL27	60S ribosomal protein L27	COL12A1	sp|Q99715|COCA1_HUMAN
DVAVVAGGLGR		11	2	1304.43	1012.57	1012.57	507.291	507.291	1012.57	507.291	0.0001	0.00669	20.661	12.973	0.9993	0	0	0	0			TRUE	sp|Q15904|VAS1_HUMAN	Q15904	VAS1_HUMAN	ATP6AP1	V-type proton ATPase subunit S1
ESYSVYVYK		9	2	1308.34	1136.54	1136.54	569.277	569.277	1136.54	569.277	0.0008	0.0008131	15.301	15.301	1	0	0	0	0			TRUE	sp|O60814|H2B1K_HUMAN	O60814	H2B1K_HUMAN	HIST1H2BK	Histone H2B type 1-K	H2BFS, HIST1H2BC, HIST1H2BD, HIST1H2BH, HIST1H2BL, HIST1H2BM, HIST1H2BN, HIST2H2BF	sp|P57053|H2BFS_HUMAN, sp|P58876|H2B1D_HUMAN, sp|P62807|H2B1C_HUMAN, sp|Q5QNW6|H2B2F_HUMAN, sp|Q93079|H2B1H_HUMAN, sp|Q99877|H2B1N_HUMAN, sp|Q99879|H2B1M_HUMAN, sp|Q99880|H2B1L_HUMAN
SVTQIYHAV		9	2	1329.08	1017.52	1017.52	509.768	509.768	1016.53	509.272	0.9931	0.004826	18.796	11.212	0.9538	0	0	0	0			TRUE	sp|P04844|RPN2_HUMAN	P04844	RPN2_HUMAN	RPN2	Dolichyl-diphosphooligosaccharide--protein glycosyltransferase subunit 2
DGYVVKETI		9	2	1330.43	1022.53	1022.53	512.272	512.272	1022.53	512.271	0.0011	0.1621	14.002	11.01	0.959	0	0	0	0			TRUE	sp|Q15418|KS6A1_HUMAN	Q15418	KS6A1_HUMAN	RPS6KA1	Ribosomal protein S6 kinase alpha-1
TYTDVTPRQF		10	2	1334.3	1226.59	1226.59	614.303	614.303	1226.59	614.304	-0.0012	0.01104	18.588	18.588	0.9956	0	0	0	0			TRUE	sp|Q9NQZ5|STAR7_HUMAN	Q9NQZ5	STAR7_HUMAN	STARD7	StAR-related lipid transfer protein 7, mitochondrial
DAFAYVQER		9	2	1338.16	1097.51	1097.51	549.764	549.764	1097.51	549.764	0	0.002471	20.755	20.755	1	0	0	0	0			TRUE	sp|Q8WUJ0|STYX_HUMAN	Q8WUJ0	STYX_HUMAN	STYX	Serine/threonine/tyrosine-interacting protein
EVFNELVGKQR		11	3	1341.56	1317.7	1317.7	440.241	440.241	1317.7	440.242	-0.0025	0.0004637	19.724	19.724	1	0	0	0	0			TRUE	sp|P05556|ITB1_HUMAN	P05556	ITB1_HUMAN	ITGB1	Integrin beta-1
KTTTIAVEV		9	2	1355.7	960.55	960.55	481.282	481.282	960.549	481.282	0.001	0.07476	17.616	15.518	0.9817	0	0	0	0			TRUE	sp|Q00341|VIGLN_HUMAN	Q00341	VIGLN_HUMAN	HDLBP	Vigilin
MPQIETRVI	M[147]PQIETRVI	9	2	1355.88	1101.59	1101.59	551.8	551.8	1101.59	551.8	0.0006	0.06637	15.45	12.083	0.9858	0	0	0	0	1M(15.9949)		TRUE	sp|Q9H8V3|ECT2_HUMAN	Q9H8V3	ECT2_HUMAN	ECT2	Protein ECT2
EVVEFLKNPQK		11	2	1359.23	1329.73	1329.73	665.871	665.871	1329.73	665.872	-0.0004	0.0003112	23.62	15.431	1	0	0	0	0			TRUE	sp|Q96TA2|YMEL1_HUMAN	Q96TA2	YMEL1_HUMAN	YME1L1	ATP-dependent zinc metalloprotease YME1L1
DIFYKAIQK		9	2	1360.66	1124.62	1124.62	563.317	563.317	1124.62	563.319	-0.0036	1.53e-05	21.372	21.372	1	0	0	0	0			TRUE	sp|Q16850|CP51A_HUMAN	Q16850	CP51A_HUMAN	CYP51A1	Lanosterol 14-alpha demethylase
EGAGILLTR		9	2	1374.82	928.534	928.534	465.274	465.274	928.534	465.274	-0.0001	0.003179	22.661	12.516	1	0	0	0	0			TRUE	sp|Q99595|TI17A_HUMAN	Q99595	TI17A_HUMAN	TIMM17A	Mitochondrial import inner membrane translocase subunit Tim17-A
DVFVVGTER		9	2	1384.38	1020.52	1020.52	511.269	511.269	1020.52	511.269	-0.0003	0.00689	21.269	21.269	0.9992	0	0	0	0			TRUE	sp|P78347|GTF2I_HUMAN	P78347	GTF2I_HUMAN	GTF2I	General transcription factor II-I	GTF2IRD2, GTF2IRD2B	sp|Q6EKJ0|GTD2B_HUMAN, sp|Q86UP8|GTD2A_HUMAN
DANGNSFATRL		11	2	1384.73	1164.56	1164.56	583.285	583.285	1164.55	583.283	0.003	0.01015	18.474	18.474	0.9937	0	0	0	0			TRUE	sp|P62701|RS4X_HUMAN	P62701	RS4X_HUMAN	RPS4X	40S ribosomal protein S4, X isoform	RPS4Y1, RPS4Y2	sp|P22090|RS4Y1_HUMAN, sp|Q8TD47|RS4Y2_HUMAN
TYSPALNKMF	TYSPALNKM[147]F	10	2	1385.72	1186.57	1186.57	594.292	594.292	1186.57	594.292	0.0001	0.005325	18.247	18.247	0.9997	0	0	0	0	9M(15.9949)		TRUE	sp|P04637|P53_HUMAN	P04637	P53_HUMAN	TP53	Cellular tumor antigen p53
ETPQVAVIVR		10	2	1392.29	1110.64	1110.64	556.326	556.326	1110.64	556.327	-0.0019	0.002601	17.773	17.773	1	0	0	0	0			TRUE	sp|Q04637|IF4G1_HUMAN	Q04637	IF4G1_HUMAN	EIF4G1	Eukaryotic translation initiation factor 4 gamma 1
AYSRVQYQF		9	2	1393.48	1160.56	1160.56	581.288	581.288	1160.56	581.288	-0.0003	0.1203	15.179	15.179	0.9744	0	0	0	0			TRUE	sp|O75815|BCAR3_HUMAN	O75815	BCAR3_HUMAN	BCAR3	Breast cancer anti-estrogen resistance protein 3
YYDKHFTEF		9	2	1405.68	1248.55	1248.55	625.28	625.28	1248.55	625.28	0.0003	0.2017	12.281	12.281	0.9584	0	0	0	0			TRUE	sp|P38606|VATA_HUMAN	P38606	VATA_HUMAN	ATP6V1A	V-type proton ATPase catalytic subunit A
EAASYLDQISR		11	2	1415.14	1251.61	1251.61	626.812	626.812	1251.61	626.812	-0.0003	8.522e-06	24.854	10.573	1	0	0	0	0			TRUE	sp|P61289|PSME3_HUMAN	P61289	PSME3_HUMAN	PSME3	Proteasome activator complex subunit 3
LYADVGGKQF		10	2	1415.78	1096.55	1096.55	549.285	549.285	1096.56	549.285	0	1.555e-05	24.233	11.583	1	0	0	0	0			TRUE	sp|P51571|SSRD_HUMAN	P51571	SSRD_HUMAN	SSR4	Translocon-associated protein subunit delta
VYIPSKTDL		9	2	1433.54	1034.56	1034.56	518.289	518.289	1034.56	518.29	-0.001	0.02057	19.345	13.432	0.9873	0	0	0	0			TRUE	sp|Q9NX24|NHP2_HUMAN	Q9NX24	NHP2_HUMAN	NHP2	H/ACA ribonucleoprotein complex subunit 2
VYPSSLSKI		9	2	1445.26	992.552	992.552	497.283	497.283	992.554	497.284	-0.0016	0.01067	17.092	17.092	0.9942	0	0	0	0			TRUE	sp|Q86VP6|CAND1_HUMAN	Q86VP6	CAND1_HUMAN	CAND1	Cullin-associated NEDD8-dissociated protein 1
YPRISVNNV		9	2	1447.5	1060.57	1060.57	531.29	531.29	1060.57	531.29	0.0003	0.03166	15.131	10.314	0.9895	0	0	0	0			TRUE	sp|P07339|CATD_HUMAN	P07339	CATD_HUMAN	CTSD	Cathepsin D
DYKESFNTI		9	2	1449.11	1115.51	1115.51	558.764	558.764	1115.51	558.764	0.0003	0.003484	17.086	9.217	1	0	0	0	0			TRUE	sp|Q6ISB3|GRHL2_HUMAN	Q6ISB3	GRHL2_HUMAN	GRHL2	Grainyhead-like protein 2 homolog	GRHL1	sp|Q9NZI5|GRHL1_HUMAN
EIFGTIGMR	EIFGTIGM[147]R	9	2	1454.05	1038.52	1038.52	520.265	520.265	1038.52	520.266	-0.001	0.03409	13.413	13.413	0.9825	0	0	0	0	8M(15.9949)		TRUE	sp|Q99873|ANM1_HUMAN	Q99873	ANM1_HUMAN	PRMT1	Protein arginine N-methyltransferase 1
FVVEKVLDR		9	2	1454.09	1103.63	1103.63	552.822	552.822	1103.63	552.824	-0.003	0.03218	14.725	14.725	0.9643	0	0	0	0			TRUE	sp|Q13185|CBX3_HUMAN	Q13185	CBX3_HUMAN	CBX3	Chromobox protein homolog 3
EINPLVVTK		9	2	1457.84	1011.6	1011.6	506.806	506.806	1011.6	506.805	0.0014	0.001144	17.824	17.824	1	0	0	0	0			TRUE	sp|P53396|ACLY_HUMAN	P53396	ACLY_HUMAN	ACLY	ATP-citrate synthase
YYPSTPGRYSI		11	2	1460.65	1302.62	1302.62	652.32	652.32	1302.62	652.319	0.0007	0.02469	15.772	10.788	0.9903	0	0	0	0			TRUE	sp|O75369|FLNB_HUMAN	O75369	FLNB_HUMAN	FLNB	Filamin-B
DVFNEDFSNR		10	2	1461.78	1241.53	1241.53	621.773	621.773	1241.53	621.773	0.0008	0.009461	14.782	14.782	0.998	0	0	0	0			TRUE	sp|Q96HI0|SENP5_HUMAN	Q96HI0	SENP5_HUMAN	SENP5	Sentrin-specific protease 5
GYLPNKQVL		9	2	1473.02	1030.58	1030.58	516.298	516.298	1030.58	516.298	0.0017	0.1152	13.166	13.166	0.9617	0	0	0	0			TRUE	sp|P30793|GCH1_HUMAN	P30793	GCH1_HUMAN	GCH1	GTP cyclohydrolase 1
EVNSGFFYK		9	2	1473.13	1089.51	1089.51	545.763	545.763	1089.51	545.764	-0.0008	0.0001832	13.876	13.876	1	0	0	0	0			TRUE	sp|P40227|TCPZ_HUMAN	P40227	TCPZ_HUMAN	CCT6A	T-complex protein 1 subunit zeta	CCT6B	sp|Q92526|TCPW_HUMAN
DAHIYLNHI		9	2	1477.66	1094.55	1094.55	548.283	548.283	1094.55	548.283	0.0007	0.1087	12.355	12.355	0.9781	0	0	0	0			TRUE	sp|P04818|TYSY_HUMAN	P04818	TYSY_HUMAN	TYMS	Thymidylate synthase
ESTLHLVLR		9	2	1478.56	1066.61	1066.61	534.314	534.314	1066.61	534.314	0.0013	0.004206	15.634	15.634	0.9998	0	0	0	0			TRUE	sp|P0CG47|UBB_HUMAN	P0CG47	UBB_HUMAN	UBB	Polyubiquitin-B	RPS27A, UBA52, UBC	sp|P0CG48|UBC_HUMAN, sp|P62979|RS27A_HUMAN, sp|P62987|RL40_HUMAN
EYYDKHFTEF		10	2	1481.5	1377.59	1377.59	689.801	689.801	1377.59	689.801	-0.0007	0.0009811	18.828	18.828	1	0	0	0	0			TRUE	sp|P38606|VATA_HUMAN	P38606	VATA_HUMAN	ATP6V1A	V-type proton ATPase catalytic subunit A
EVVELPVTER		10	2	1482.19	1169.63	1169.63	585.822	585.822	1169.63	585.822	0.0004	0.02136	20.332	11.651	0.9918	0	0	0	0			TRUE	sp|Q9BXI6|TB10A_HUMAN	Q9BXI6	TB10A_HUMAN	TBC1D10A	TBC1 domain family member 10A
DTIEIITDR		9	2	1485.29	1074.56	1074.56	538.286	538.286	1074.56	538.285	0.002	0.05407	22.708	15.291	0.9752	0	0	0	0			TRUE	sp|P22626|ROA2_HUMAN	P22626	ROA2_HUMAN	HNRNPA2B1	Heterogeneous nuclear ribonucleoproteins A2/B1
DAVEDLESVGK		11	2	1485.36	1160.56	1160.56	581.285	581.285	1160.56	581.285	0.0002	0.3053	10.561	10.561	0.9304	0	0	0	0			TRUE	sp|P81605|DCD_HUMAN	P81605	DCD_HUMAN	DCD	Dermcidin
TYLVDMQRF	TYLVDM[147]QRF	9	2	1485.7	1187.57	1187.57	594.79	594.79	1187.56	594.789	0.0023	0.005409	15.921	15.921	0.9994	0	0	0	0	6M(15.9949)		TRUE	sp|Q14332|FZD2_HUMAN	Q14332	FZD2_HUMAN	FZD2	Frizzled-2
QRQDIAFAY		9	2	1486.83	1110.55	1110.55	556.28	556.28	1110.55	556.28	0.0003	0.04301	19.24	13.954	0.9885	0	0	0	0			TRUE	sp|P07355|ANXA2_HUMAN	P07355	ANXA2_HUMAN	ANXA2	Annexin A2
TYKVISNEF		9	2	1488.35	1099.55	1099.55	550.784	550.784	1099.55	550.785	-0.0023	0.000525	19.589	19.589	1	0	0	0	0			TRUE	sp|Q05086|UBE3A_HUMAN	Q05086	UBE3A_HUMAN	UBE3A	Ubiquitin-protein ligase E3A
KYIEGVSDF		9	2	1488.77	1056.51	1056.51	529.265	529.265	1056.51	529.264	0.0024	0.002522	19.054	19.054	1	0	0	0	0			TRUE	sp|Q9Y573|IPP_HUMAN	Q9Y573	IPP_HUMAN	IPP	Actin-binding protein IPP
EYLERAPEL		9	2	1490.71	1118.56	1118.56	560.288	560.288	1118.56	560.288	0.0009	0.001787	14.586	7.175	1	0	0	0	0			TRUE	sp|Q8IZH2|XRN1_HUMAN	Q8IZH2	XRN1_HUMAN	XRN1	5'-3' exoribonuclease 1
DTIALLGEGKVK		12	2	1491.21	1242.72	1242.72	622.366	622.366	1242.72	622.366	-0.0012	5.926e-05	29.185	11.837	1	0	0	0	0			TRUE	sp|Q6ZN28|MACC1_HUMAN	Q6ZN28	MACC1_HUMAN	MACC1	Metastasis-associated in colon cancer protein 1
DVFSGVKPLTR		11	2	1491.25	1217.68	1217.68	609.846	609.846	1217.68	609.846	0.0013	0.01022	17.462	17.462	0.997	0	0	0	0			TRUE	sp|Q12768|STRUM_HUMAN	Q12768	STRUM_HUMAN	KIAA0196	WASH complex subunit strumpellin
KTYPLTQL		8	2	1491.86	962.546	962.546	482.28	482.28	962.544	482.279	0.0028	0.07089	21.108	13.756	0.9572	0	0	0	0			TRUE	sp|P08910|ABHD2_HUMAN	P08910	ABHD2_HUMAN	ABHD2	Abhydrolase domain-containing protein 2
VTAEAVRSV		9	2	1494.04	930.515	930.515	466.265	466.265	930.513	466.264	0.0018	0.001521	12.771	12.748	1	0	0	0	0			TRUE	sp|O75891|AL1L1_HUMAN	O75891	AL1L1_HUMAN	ALDH1L1	Cytosolic 10-formyltetrahydrofolate dehydrogenase
DVAEEIANYR		10	2	1497.48	1178.56	1178.56	590.286	590.286	1178.56	590.286	0.0015	0.0002575	21.426	21.426	1	0	0	0	0			TRUE	sp|Q01082|SPTB2_HUMAN	Q01082	SPTB2_HUMAN	SPTBN1	Spectrin beta chain, non-erythrocytic 1
IANTVELRV		9	2	1500.39	1013.59	1013.59	507.802	507.802	1013.59	507.801	0.0022	0.02634	21.362	12.536	0.978	0	0	0	0			TRUE	sp|P04844|RPN2_HUMAN	P04844	RPN2_HUMAN	RPN2	Dolichyl-diphosphooligosaccharide--protein glycosyltransferase subunit 2
DGTGVVEFVR		10	2	1500.97	1077.54	1077.54	539.778	539.778	1077.55	539.78	-0.0035	0.001778	15.556	15.556	1	0	0	0	0			TRUE	sp|Q07955|SRSF1_HUMAN	Q07955	SRSF1_HUMAN	SRSF1	Serine/arginine-rich splicing factor 1
DVITALTHR		9	2	1501.19	1024.57	1024.57	513.291	513.291	1024.57	513.29	0.0018	6.091e-05	16.708	16.708	1	0	0	0	0			TRUE	sp|Q9NZC3|GDE1_HUMAN	Q9NZC3	GDE1_HUMAN	GDE1	Glycerophosphodiester phosphodiesterase 1
NYVNGKTFL		9	2	1501.66	1055.55	1055.55	528.781	528.781	1054.54	528.28	1.0036	0.002044	16.861	16.861	1	0	0	0	0			TRUE	sp|P25787|PSA2_HUMAN	P25787	PSA2_HUMAN	PSMA2	Proteasome subunit alpha type-2
KYAMMFAEL	KYAM[147]M[147]FAEL	9	2	1501.91	1134.51	1134.51	568.262	568.262	1134.51	568.262	0.0006	0.18	12.479	12.479	0.9622	0	0	0	0	4M(15.9949), 5M(15.9949)		TRUE	sp|Q7Z6Z7|HUWE1_HUMAN	Q7Z6Z7	HUWE1_HUMAN	HUWE1	E3 ubiquitin-protein ligase HUWE1
DAFTIKTV		8	2	1502.06	893.486	893.486	447.75	447.75	893.486	447.75	0.0003	0.06233	16.666	16.666	0.9869	0	0	0	0			TRUE	sp|Q9BYX4|IFIH1_HUMAN	Q9BYX4	IFIH1_HUMAN	IFIH1	Interferon-induced helicase C domain-containing protein 1
VSGRILVV		8	2	1502.92	841.54	841.54	421.777	421.777	841.538	421.776	0.0018	0.0198	18.708	13.578	0.9833	0	0	0	0			TRUE	sp|Q14657|LAGE3_HUMAN	Q14657	LAGE3_HUMAN	LAGE3	EKC/KEOPS complex subunit LAGE3
FNELVGK		7	2	1504.09	805.434	805.434	403.724	403.724	805.433	403.724	0.0005	0.1536	12.985	12.985	0.9685	0	0	0	0			TRUE	sp|P05556|ITB1_HUMAN	P05556	ITB1_HUMAN	ITGB1	Integrin beta-1
DAAEIRLV		8	2	1504.42	885.491	885.491	443.753	443.753	885.492	443.753	-0.0009	0.02423	20.752	12.302	0.9844	0	0	0	0			TRUE	sp|P19338|NUCL_HUMAN	P19338	NUCL_HUMAN	NCL	Nucleolin
TYLEKAIKI		9	2	1504.79	1077.65	1077.65	539.83	539.83	1077.64	539.829	0.002	0.06661	14.328	14.328	0.9728	0	0	0	0			TRUE	sp|Q93009|UBP7_HUMAN	Q93009	UBP7_HUMAN	USP7	Ubiquitin carboxyl-terminal hydrolase 7
EGVGILLTR		9	2	1667.35	956.564	956.564	479.289	479.289	956.565	479.29	-0.0009	0.001134	22.87	11.536	1	0	0	0	0			TRUE	sp|O60830|TI17B_HUMAN	O60830	TI17B_HUMAN	TIMM17B	Mitochondrial import inner membrane translocase subunit Tim17-B
ASTVRILEV		9	2	1706.47	986.575	986.575	494.295	494.295	986.576	494.295	-0.0009	0.004605	15.415	8.961	0.9997	0	0	0	0			TRUE	sp|P20674|COX5A_HUMAN	P20674	COX5A_HUMAN	COX5A	Cytochrome c oxidase subunit 5A, mitochondrial
IILLLLI		7	2	1721.35	809.599	809.599	405.807	405.807	809.599	405.807	0	2.554e-05	19.871	19.871	1	0	0	0	0			FALSE	sp|Q8WXH0|SYNE2_HUMAN	Q8WXH0	SYNE2_HUMAN	SYNE2	Nesprin-2	ABCA7, ABHD13, ACPT, ADAM33, ADAMTS2, ADAMTS8, ADGRG3, ADIG, ADM5, AGPAT2, ALPP, AMHR2, ARSB, ATRN, B4GALNT4, BAI1, BRI3BP, BRICD5, BST1, BTN2A2, C16orf89, C1QC, CADM3, CCDC155, CD101, CD244, CD53, CD93, CDH1, CDH2, CDH22, CELSR2, CELSR3, CGB, CGB1, CGB2, CHRNA3, CHRNG, CLMP, CNPY3, COL9A3, CRB1, CSF1R, CTHRC1, CTSA, CXCL16, CYP4A11, CYP4A22, DCHS1, DDR1, DEFB109P1, DPEP2, DPEP3, DYM, EFNA3, EFNA…	ENSEMBL:ENSBTAP00000023055, ENSEMBL:ENSBTAP00000024146, ENSEMBL:ENSBTAP00000032840, P50448, Q2TBQ1, Q6T181, REVERSED_00000053, REVERSED_00000179, REVERSED_00000419, REVERSED_00000478, REVERSED_00000499, REVERSED_00000549, REVERSED_00000790, REVERSED_00000792, REVERSED_00001139, REVERSED_00001408, REVERSED_00001460, REVERSED_00001529, REVERSED_00001569, REVERSED_00001634, REVERSED_00001664, REVERS…
ETIPLTAEKL		10	2	1738.24	1113.63	1113.63	557.822	557.822	1113.63	557.821	0.0012	0.03471	16.282	16.282	0.9858	0	0	0	0			TRUE	sp|P24385|CCND1_HUMAN	P24385	CCND1_HUMAN	CCND1	G1/S-specific cyclin-D1
SYSMIVNNL	SYSM[147]IVNNL	9	2	1763.43	1055.5	1055.5	528.756	528.756	1055.5	528.755	0.0015	0.009578	16.586	11.54	0.9969	0	0	0	0	4M(15.9949)		TRUE	sp|Q9HB71|CYBP_HUMAN	Q9HB71	CYBP_HUMAN	CACYBP	Calcyclin-binding protein
TIVNILTNR		9	2	1796.2	1042.61	1042.61	522.314	522.314	1042.61	522.314	-0.0002	0.07196	15.405	15.405	0.9842	0	0	0	0			TRUE	sp|P07355|ANXA2_HUMAN	P07355	ANXA2_HUMAN	ANXA2	Annexin A2
FTNDKIINL		9	2	1803.54	1076.59	1076.59	539.301	539.301	1076.59	539.301	0.0004	0.1571	16.083	11.551	0.9689	0	0	0	0			TRUE	sp|Q14494|NF2L1_HUMAN	Q14494	NF2L1_HUMAN	NFE2L1	Nuclear factor erythroid 2-related factor 1
RYVEIVSQF		9	2	1861.97	1139.6	1139.6	570.806	570.806	1139.6	570.806	-0.0006	0.01847	14.153	14.153	0.9913	0	0	0	0			TRUE	sp|P49754|VPS41_HUMAN	P49754	VPS41_HUMAN	VPS41	Vacuolar protein sorting-associated protein 41 homolog
AYLEAIHNF		9	2	1870.96	1076.53	1076.53	539.272	539.272	1076.53	539.272	-0.0002	0.009809	18.245	18.245	0.9977	0	0	0	0			TRUE	sp|P53680|AP2S1_HUMAN	P53680	AP2S1_HUMAN	AP2S1	AP-2 complex subunit sigma
NTVELIIVR		9	2	1872.75	1055.63	1055.63	528.824	528.824	1055.63	528.824	-0.0008	0.003005	16.013	16.013	1	0	0	0	0			TRUE	sp|Q96RT1|LAP2_HUMAN	Q96RT1	LAP2_HUMAN	ERBB2IP	Protein LAP2
DAFRVNVI		8	2	1879.67	932.51	932.51	467.262	467.262	932.508	467.261	0.002	0.02464	18.745	12.276	0.9794	0	0	0	0			TRUE	sp|Q96CW1|AP2M1_HUMAN	Q96CW1	AP2M1_HUMAN	AP2M1	AP-2 complex subunit mu
DYSPYFKTI		9	2	1883.62	1132.54	1132.54	567.279	567.279	1132.54	567.279	-0.001	0.0006873	15.732	15.732	1	0	0	0	0			TRUE	Q6IFX2	Q6IFX2 SWISS-PROT:Q6IFX2 Tax_Id=10090 Gene_Symbol=Krt42 Keratin, type I cytoskeletal 42				KRT14, KRT16	P02533, P08779, Q3ZAW8, Q9Z2K1, sp|P02533|K1C14_HUMAN, sp|P08779|K1C16_HUMAN
LLLLLLLL		8	2	1886	922.682	922.682	462.349	462.349	922.683	462.349	-0.0004	0.002374	25.998	13.354	1	0	0	0	0			FALSE	sp|Q8WXH0|SYNE2_HUMAN	Q8WXH0	SYNE2_HUMAN	SYNE2	Nesprin-2	ADAM33, ADAMTS2, ADAMTS8, ADM5, ATRN, B4GALNT4, BAI1, BRI3BP, BRICD5, BST1, BTN2A2, C1QC, CD53, CD93, CDH1, CELSR2, CNPY3, CSF1R, CTSA, CXCL16, CYP4A11, CYP4A22, DCHS1, DDR1, DEFB109P1, DPEP2, DPEP3, EFNA4, EIF2AK3, FAT1, FREM2, FRMD5, FUCA2, GCGR, GHDC, GP1BA, GUCY2D, GYLTL1B, HAVCR2, HCG22, HCRT, HGFAC, LAMP1, LILRB1, LILRB2, LRCOL1, LRP5, LRP8, LRRC26, LRRC37B, LTBP3, MESDC2, MYEOV, NMU, NOTCH…	ENSEMBL:ENSBTAP00000023055, REVERSED_00000419, REVERSED_00000792, REVERSED_00001460, REVERSED_00001569, REVERSED_00001634, REVERSED_00001664, REVERSED_00001729, REVERSED_00001730, REVERSED_00001893, REVERSED_00002053, REVERSED_00002212, REVERSED_00002492, REVERSED_00002783, REVERSED_00003267, REVERSED_00003699, REVERSED_00003823, REVERSED_00003855, REVERSED_00004124, REVERSED_00004266, REVERSED_0…
EAFSVFGQVER		11	2	1931.73	1267.62	1267.62	634.817	634.817	1267.62	634.817	0	1.894e-07	19.649	19.649	1	0	0	0	0			TRUE	sp|Q15233|NONO_HUMAN	Q15233	NONO_HUMAN	NONO	Non-POU domain-containing octamer-binding protein
DTVDLTSVLR		10	2	2006.62	1117.6	1117.6	559.806	559.806	1117.6	559.806	0.0004	0.00825	13.33	13.33	0.9987	0	0	0	0			TRUE	sp|Q9NX46|ARHL2_HUMAN	Q9NX46	ARHL2_HUMAN	ADPRHL2	Poly(ADP-ribose) glycohydrolase ARH3
VYLPNINKI		9	2	2009.35	1072.63	1072.63	537.321	537.321	1072.63	537.321	-0.001	0.1568	15.459	9.672	0.9519	0	0	0	0			TRUE	sp|O94844|RHBT1_HUMAN	O94844	RHBT1_HUMAN	RHOBTB1	Rho-related BTB domain-containing protein 1
SYMGHFDLL	SYM[147]GHFDLL	9	2	2021.93	1097.48	1097.48	549.749	549.749	1097.49	549.75	-0.0019	0.003696	19.71	11.934	0.9999	0	0	0	0	3M(15.9949)		TRUE	sp|Q9BWJ5|SF3B5_HUMAN	Q9BWJ5	SF3B5_HUMAN	SF3B5	Splicing factor 3B subunit 5
LLLLLLLLL		9	2	2024.53	1036.77	1036.77	519.393	519.393	1035.77	518.891	1.0052	0.002098	18.213	18.213	1	0	0	0	0			FALSE	sp|Q8WXH0|SYNE2_HUMAN	Q8WXH0	SYNE2_HUMAN	SYNE2	Nesprin-2	ADAM33, ADAMTS8, BRI3BP, BTN2A2, CD93, CDH1, CELSR2, CNPY3, CSF1R, CTSA, CXCL16, CYP4A11, CYP4A22, DCHS1, DDR1, DPEP3, EFNA4, FREM2, FUCA2, HGFAC, LAMP1, LILRB1, LILRB2, LRCOL1, LRP5, LRP8, LTBP3, MYEOV, NOTCH4, OTOF, PCDHAC2, PCSK9, PLXNA1, PTH2, PTPRCAP, PTPRN2, SEMA4B, SHBG, SLC27A5, STRC, STRCP1, TMEM119, TMUB1	REVERSED_00000419, REVERSED_00001460, REVERSED_00001664, REVERSED_00001730, REVERSED_00002053, REVERSED_00002212, REVERSED_00002783, REVERSED_00003267, REVERSED_00003699, REVERSED_00003823, REVERSED_00003855, REVERSED_00004124, REVERSED_00004489, REVERSED_00004787, REVERSED_00005278, REVERSED_00006505, REVERSED_00007593, REVERSED_00009116, REVERSED_00009419, REVERSED_00009437, REVERSED_00009512, …
VYFVAPAKF		9	2	2041.46	1040.57	1040.57	521.294	521.294	1040.57	521.292	0.0035	0.01033	17.455	11.545	0.9908	0	0	0	0			TRUE	sp|Q13753|LAMC2_HUMAN	Q13753	LAMC2_HUMAN	LAMC2	Laminin subunit gamma-2
DAYTVLTRI		9	2	2076.9	1050.57	1050.57	526.292	526.292	1050.57	526.293	-0.0004	0.01123	15.245	11.94	0.9966	0	0	0	0			TRUE	sp|Q9Y230|RUVB2_HUMAN	Q9Y230	RUVB2_HUMAN	RUVBL2	RuvB-like 2
RPVIGALGL		9	2	2077.4	894.564	894.564	448.289	448.289	894.565	448.29	-0.0009	0.08404	18.066	12.965	0.9727	1	0	0	0			TRUE	sp|Q96AD5|PLPL2_HUMAN	Q96AD5	PLPL2_HUMAN	PNPLA2	Patatin-like phospholipase domain-containing protein 2
AINPKLLQL		9	2	2112.68	1008.63	1008.63	505.324	505.324	1008.63	505.324	0.0001	0.04867	15.333	10.459	0.9879	0	0	0	0			TRUE	sp|P17844|DDX5_HUMAN	P17844	DDX5_HUMAN	DDX5	Probable ATP-dependent RNA helicase DDX5
DIFSEVVGR		9	2	2121.41	1020.52	1020.52	511.269	511.269	1020.52	511.269	0	0.02781	16.793	11.305	0.9899	0	0	0	0			TRUE	sp|Q8TDD1|DDX54_HUMAN	Q8TDD1	DDX54_HUMAN	DDX54	ATP-dependent RNA helicase DDX54
LYQDGVFKF		9	2	2151.36	1115.57	1115.57	558.79	558.79	1115.57	558.79	0.0013	0.002485	21.057	12.219	1	0	0	0	0			TRUE	sp|Q9H8T0|AKTIP_HUMAN	Q9H8T0	AKTIP_HUMAN	AKTIP	AKT-interacting protein
DAYVLPKLY		9	2	2158.02	1080.59	1080.59	541.3	541.3	1080.59	541.3	0.0007	5.444e-05	20.241	11.234	1	0	0	0	0			TRUE	sp|P62854|RS26_HUMAN	P62854	RS26_HUMAN	RPS26	40S ribosomal protein S26	RPS26P11	sp|Q5JNZ5|RS26L_HUMAN
TYVENLRLL		9	2	2175.43	1119.62	1119.62	560.819	560.819	1119.63	560.822	-0.0048	0.01208	14.175	10.253	0.978	0	0	0	0			TRUE	sp|Q8WXH0|SYNE2_HUMAN	Q8WXH0	SYNE2_HUMAN	SYNE2	Nesprin-2
EVILIDPFHK		10	3	2205.47	1209.67	1209.67	404.232	404.232	1209.68	404.233	-0.0018	0.001021	17.956	17.956	1	0	0	0	0			TRUE	sp|P61313|RL15_HUMAN	P61313	RL15_HUMAN	RPL15	60S ribosomal protein L15
KYDEIFYNL		9	2	2279.37	1203.58	1203.58	602.796	602.796	1203.58	602.798	-0.0039	0.069	12.972	12.972	0.9441	0	0	0	0			TRUE	sp|Q9NZN4|EHD2_HUMAN	Q9NZN4	EHD2_HUMAN	EHD2	EH domain-containing protein 2
SYADQMFLL	SYADQM[147]FLL	9	2	2291.86	1102.5	1102.5	552.258	552.258	1102.5	552.258	0.0006	0.002115	15.449	15.449	1	0	0	0	0	6M(15.9949)		TRUE	sp|Q8TEL6|TP4AP_HUMAN	Q8TEL6	TP4AP_HUMAN	TRPC4AP	Short transient receptor potential channel 4-associated protein
RFDEILEASDGIMVAR		16	3	2292.71	1820.91	1820.91	607.977	607.977	1820.91	607.977	0.0007	0.002086	19.152	12.395	1	0	0	0	0			TRUE	sp|P14618|KPYM_HUMAN	P14618	KPYM_HUMAN	PKM	Pyruvate kinase PKM
SYQKVIELF		9	2	2300.59	1125.61	1125.61	563.81	563.81	1125.61	563.811	-0.0006	0.0276	20.05	12.884	0.9875	0	0	0	0			TRUE	sp|Q96KB5|TOPK_HUMAN	Q96KB5	TOPK_HUMAN	PBK	Lymphokine-activated killer T-cell-originated protein kinase
AYLESFYKF		9	2	2340.11	1166.56	1166.56	584.289	584.289	1166.56	584.29	-0.0018	0.00432	20.167	12.595	0.9997	0	0	0	0			TRUE	sp|P61421|VA0D1_HUMAN	P61421	VA0D1_HUMAN	ATP6V0D1	V-type proton ATPase subunit d 1
DAYQVLSTL		9	2	2381.16	1008.51	1008.51	505.263	505.263	1008.51	505.264	-0.0004	0.04359	14.285	14.285	0.9861	0	0	0	0			TRUE	sp|Q8N3U4|STAG2_HUMAN	Q8N3U4	STAG2_HUMAN	STAG2	Cohesin subunit SA-2
NGDVCQDCIQMVTDIQTAVR		20	3	2397.79	2208	2208	737.007	737.007	2208	737.006	0.0012	0.1361	11.964	11.964	0.964	0	0	0	0			TRUE	sp|P07602|SAP_HUMAN	P07602	SAP_HUMAN	PSAP	Prosaposin
DPYGFLTTV		9	2	2459.27	1011.49	1011.49	506.753	506.753	1011.49	506.753	0	0.01521	16.544	16.544	0.9947	0	0	0	0			TRUE	sp|Q7Z3B0|SIM15_HUMAN	Q7Z3B0	SIM15_HUMAN	SMIM15	Small integral membrane protein 15
EAEAAIYHLQLFEELRR		17	3	2484.4	2087.08	2087.08	696.701	696.701	2087.08	696.701	0.0017	0.002907	14.684	14.684	1	0	0	0	0			TRUE	sp|P14618|KPYM_HUMAN	P14618	KPYM_HUMAN	PKM	Pyruvate kinase PKM
NYSGAAEYLYF		11	2	2493.63	1296.57	1296.57	649.291	649.291	1296.57	649.29	0.0008	0.03298	14.792	14.792	0.9885	0	0	0	0			TRUE	sp|P60228|EIF3E_HUMAN	P60228	EIF3E_HUMAN	EIF3E	Eukaryotic translation initiation factor 3 subunit E
IEIESFYEGEDFSETLTR		18	3	2527.21	2164.99	2164.99	722.671	722.671	2163.98	722.336	1.0058	1.688e-05	21.03	10.731	1	0	0	0	0			TRUE	sp|P11021|GRP78_HUMAN	P11021	GRP78_HUMAN	HSPA5	78 kDa glucose-regulated protein
DYFEEYGKIDTIEIITDR		18	3	2556.25	2219.07	2219.07	740.697	740.697	2219.06	740.695	0.0046	1.339e-05	24.346	24.346	1	0	0	0	0			TRUE	sp|P22626|ROA2_HUMAN	P22626	ROA2_HUMAN	HNRNPA2B1	Heterogeneous nuclear ribonucleoproteins A2/B1
LFIGGLSFETTDESLR		16	2	2644.97	1783.9	1783.9	892.958	892.958	1783.9	892.957	0.0029	0.0006315	23.691	23.691	1	0	0	0	0			TRUE	sp|P09651|ROA1_HUMAN	P09651	ROA1_HUMAN	HNRNPA1	Heterogeneous nuclear ribonucleoprotein A1	HNRNPA1L2	sp|Q32P51|RA1L2_HUMAN
PYNDYFEYF		9	2	2671.87	1256.5	1256.5	629.259	629.259	1256.5	629.259	0.0017	0.1024	15.16	15.16	0.9706	0	0	0	0			TRUE	sp|Q13547|HDAC1_HUMAN	Q13547	HDAC1_HUMAN	HDAC1	Histone deacetylase 1	HDAC2	sp|Q92769|HDAC2_HUMAN
IKWGDAGAEYVVESTGVFTTMEK		23	3	2687.22	2517.21	2517.21	840.077	840.077	2517.21	840.077	0.0009	6.888e-06	26.493	26.493	1	0	0	0	0			TRUE	sp|P04406|G3P_HUMAN	P04406	G3P_HUMAN	GAPDH	Glyceraldehyde-3-phosphate dehydrogenase
NYLLYVSNF		9	2	2692.89	1131.56	1131.56	566.787	566.787	1131.56	566.787	-0.0001	0.05356	14.032	14.032	0.987	0	0	0	0			TRUE	sp|Q04912|RON_HUMAN	Q04912	RON_HUMAN	MST1R	Macrophage-stimulating protein receptor
GVDEVTIVNILTNR		14	2	2715.01	1541.84	1541.84	771.929	771.929	1541.84	771.928	0.0018	0.01167	19.915	19.915	0.9956	0	0	0	0			TRUE	sp|P07355|ANXA2_HUMAN	P07355	ANXA2_HUMAN	ANXA2	Annexin A2
MILGLVVTL	M[147]ILGLVVTL	9	2	2778.52	973.584	973.584	487.8	487.8	973.588	487.801	-0.0035	0.06041	17.279	9.871	0.9385	0	0	0	0	1M(15.9949)		TRUE	sp|P23276|KELL_HUMAN	P23276	KELL_HUMAN	KEL	Kell blood group glycoprotein
KYPSPFFVF		9	2	2872.32	1130.58	1130.58	566.298	566.298	1130.58	566.297	0.0007	0.02506	13.564	13.564	0.9901	0	0	0	0			TRUE	sp|Q08211|DHX9_HUMAN	Q08211	DHX9_HUMAN	DHX9	ATP-dependent RNA helicase A
AYFDVPELI		9	2	2948.78	1065.54	1065.54	533.777	533.777	1065.54	533.776	0.0008	0.1895	15.466	15.466	0.9575	0	0	0	0			TRUE	sp|Q8N3C7|CLIP4_HUMAN	Q8N3C7	CLIP4_HUMAN	CLIP4	CAP-Gly domain-containing linker protein 4
TLVLSNLSYSATEETLQEVFEK		22	3	3254.11	2500.26	2500.26	834.427	834.427	2500.26	834.427	0.0004	2.546e-05	27.022	27.022	1	0	0	0	0			TRUE	sp|P19338|NUCL_HUMAN	P19338	NUCL_HUMAN	NCL	Nucleolin
AEFEVHEVYAVDVLVSSGEGK		21	3	3395.32	2263.1	2263.1	755.375	755.375	2263.1	755.374	0.0034	0.02479	17.923	17.923	0.9999	0	0	0	0			TRUE	sp|Q9UQ80|PA2G4_HUMAN	Q9UQ80	PA2G4_HUMAN	PA2G4	Proliferation-associated protein 2G4
TALLDAAGVASLLTTAEVVVTEIPK		25	3	3450.42	2481.4	2481.4	828.14	828.14	2481.39	828.139	0.0048	0.0002644	22.228	22.228	1	0	0	0	0			TRUE	sp|P10809|CH60_HUMAN	P10809	CH60_HUMAN	HSPD1	60 kDa heat shock protein, mitochondrial
EAASPATVQSR		11	2	523.335	1115.56	1115.56	558.786	558.786	1115.56	558.786	0.0005	6.219e-06	25.113	11.824	1	0	0	0	0			TRUE	sp|Q9C075|K1C23_HUMAN	Q9C075	K1C23_HUMAN	KRT23	Keratin, type I cytoskeletal 23		Q9C075
TSETPQPPR		9	2	533.281	1011.5	1011.5	506.757	506.757	1011.5	506.757	0.0003	0.0005836	16.978	16.978	0.9996	0	0	0	0			TRUE	sp|Q9UBU8|MO4L1_HUMAN	Q9UBU8	MO4L1_HUMAN	MORF4L1	Mortality factor 4-like protein 1
TSEAPQPPR		9	2	549.446	981.488	981.488	491.751	491.751	981.488	491.751	0.0001	0.006078	17.485	12.219	0.9812	0	0	0	0			TRUE	sp|Q15014|MO4L2_HUMAN	Q15014	MO4L2_HUMAN	MORF4L2	Mortality factor 4-like protein 2
FNDPNAKEM	FNDPNAKEM[147]	9	2	550.036	1080.45	1080.45	541.234	541.234	1080.45	541.235	0	0.2232	12.105	12.105	0.9397	0	0	0	0	9M(15.9949)		TRUE	sp|Q96KR1|ZFR_HUMAN	Q96KR1	ZFR_HUMAN	ZFR	Zinc finger RNA-binding protein
DAAEPDVQR		9	2	557.287	999.462	999.462	500.738	500.738	999.462	500.738	0.0003	0.03297	17.624	11.895	0.9817	0	0	0	0			TRUE	sp|P57764|GSDMD_HUMAN	P57764	GSDMD_HUMAN	GSDMD	Gasdermin-D
TTLSSEPGQSQR		12	2	572.861	1289.62	1289.62	645.817	645.817	1289.62	645.818	-0.0013	0.2008	15.462	15.462	0.9332	0	0	0	0			TRUE	sp|P48436|SOX9_HUMAN	P48436	SOX9_HUMAN	SOX9	Transcription factor SOX-9
STSEAPQPPR		10	2	575.149	1068.52	1068.52	535.268	535.268	1068.52	535.267	0.0011	0.01089	15.316	15.316	0.9854	0	0	0	0			TRUE	sp|Q15014|MO4L2_HUMAN	Q15014	MO4L2_HUMAN	MORF4L2	Mortality factor 4-like protein 2
STSETPQPPR		10	2	575.638	1098.53	1098.53	550.273	550.273	1098.53	550.273	0.002	0.004671	16.625	16.625	0.9632	0	0	0	0			TRUE	sp|Q9UBU8|MO4L1_HUMAN	Q9UBU8	MO4L1_HUMAN	MORF4L1	Mortality factor 4-like protein 1
DVAQGTQVTGR		11	2	596.934	1130.57	1130.57	566.291	566.291	1130.57	566.291	0.0003	1.83e-05	24.228	24.228	1	0	0	0	0			TRUE	sp|Q9UQ80|PA2G4_HUMAN	Q9UQ80	PA2G4_HUMAN	PA2G4	Proliferation-associated protein 2G4
EVNQETIQR		9	2	609.986	1115.56	1115.56	558.786	558.786	1115.56	558.786	0.001	0.001229	18.483	18.483	0.9954	0	0	0	0			TRUE	sp|Q9UHA2|S18L2_HUMAN	Q9UHA2	S18L2_HUMAN	SS18L2	SS18-like protein 2
IDERAINKK		9	2	610.686	1085.62	1085.62	543.817	543.817	1085.62	543.817	0.0013	0.07689	20.229	16.713	0.9725	0	0	0	0			TRUE	sp|Q14651|PLSI_HUMAN	Q14651	PLSI_HUMAN	PLS1	Plastin-1	PLS3	sp|P13797|PLST_HUMAN
PPAENSSAPEAEQGGAE		17	2	613.988	1639.7	1639.7	820.856	820.856	1639.7	820.855	0.0021	9.887e-08	31.352	11.27	1	1	0	0	0			TRUE	sp|P67809|YBOX1_HUMAN	P67809	YBOX1_HUMAN	YBX1	Nuclease-sensitive element-binding protein 1
DERAINKK		8	2	616.681	972.535	972.535	487.275	487.275	972.535	487.275	0.0002	0.0264	20.459	15.683	0.9834	0	0	0	0			TRUE	sp|Q14651|PLSI_HUMAN	Q14651	PLSI_HUMAN	PLS1	Plastin-1	PLS3	sp|P13797|PLST_HUMAN
ESQSPDTTIQR		11	2	618.223	1260.59	1260.59	631.304	631.304	1260.59	631.304	0	0.0009982	20.955	10.732	0.9977	0	0	0	0			TRUE	sp|Q92973|TNPO1_HUMAN	Q92973	TNPO1_HUMAN	TNPO1	Transportin-1
ESGPSIVHR		9	2	622.391	980.503	980.503	491.259	491.259	980.504	491.259	-0.0004	3.075e-05	16.936	16.936	1	0	0	0	0			FALSE	sp|P60709|ACTB_HUMAN	P60709	ACTB_HUMAN	ACTB	Actin, cytoplasmic 1	ACTG1, POTEE, POTEF, POTEI, POTEJ, POTEKP	sp|A5A3E0|POTEF_HUMAN, sp|P0CG38|POTEI_HUMAN, sp|P0CG39|POTEJ_HUMAN, sp|P63261|ACTG_HUMAN, sp|Q6S8J3|POTEE_HUMAN, sp|Q9BYX7|ACTBM_HUMAN
GPSIVHR		7	2	625.627	764.428	764.428	383.221	383.221	764.429	383.222	-0.0004	0.0612	15.935	10.945	0.9747	0	0	0	0			FALSE	sp|P60709|ACTB_HUMAN	P60709	ACTB_HUMAN	ACTB	Actin, cytoplasmic 1	ACTA1, ACTA2, ACTC1, ACTG1, ACTG2, POTEE, POTEF, POTEI, POTEJ, POTEKP	sp|A5A3E0|POTEF_HUMAN, sp|P0CG38|POTEI_HUMAN, sp|P0CG39|POTEJ_HUMAN, sp|P62736|ACTA_HUMAN, sp|P63261|ACTG_HUMAN, sp|P63267|ACTH_HUMAN, sp|P68032|ACTC_HUMAN, sp|P68133|ACTS_HUMAN, sp|Q6S8J3|POTEE_HUMAN, sp|Q9BYX7|ACTBM_HUMAN
NAGEDPGLAR		10	2	627.712	998.478	998.478	500.246	500.246	998.478	500.246	0.0004	0.004343	14.165	14.165	0.9786	0	0	0	0			TRUE	sp|P81605|DCD_HUMAN	P81605	DCD_HUMAN	DCD	Dermcidin
EAGSHIIQR		9	2	631.53	1009.53	1009.53	505.772	505.772	1009.53	505.772	-0.0002	8.179e-05	26.362	12.614	1	0	0	0	0			TRUE	sp|P30481|1B44_HUMAN	P30481	1B44_HUMAN	HLA-B	HLA class I histocompatibility antigen, B-44 alpha chain	HLA-C	sp|P04222|1C03_HUMAN, sp|P10319|1B58_HUMAN, sp|P30491|1B53_HUMAN, sp|P30685|1B35_HUMAN, sp|Q07000|1C15_HUMAN
DAYTSSQKV		9	2	635.064	997.471	997.471	499.743	499.743	997.472	499.743	-0.0007	0.1483	13.816	13.816	0.9601	0	0	0	0			TRUE	sp|Q8NFQ8|TOIP2_HUMAN	Q8NFQ8	TOIP2_HUMAN	TOR1AIP2	Torsin-1A-interacting protein 2
SGPSIVHR		8	2	639.505	851.462	851.462	426.738	426.738	851.461	426.738	0.0006	0.001498	20.897	20.897	0.9932	0	0	0	0			FALSE	sp|P60709|ACTB_HUMAN	P60709	ACTB_HUMAN	ACTB	Actin, cytoplasmic 1	ACTG1, POTEE, POTEF, POTEI, POTEJ, POTEKP	sp|A5A3E0|POTEF_HUMAN, sp|P0CG38|POTEI_HUMAN, sp|P0CG39|POTEJ_HUMAN, sp|P63261|ACTG_HUMAN, sp|Q6S8J3|POTEE_HUMAN, sp|Q9BYX7|ACTBM_HUMAN
EVAPPEYHRK		10	3	640.308	1224.62	1224.62	409.216	409.216	1224.62	409.216	0	0.001604	17.03	11.161	1	0	0	0	0			TRUE	sp|Q9UBU8|MO4L1_HUMAN	Q9UBU8	MO4L1_HUMAN	MORF4L1	Mortality factor 4-like protein 1
EAYTHAQISR		10	3	641.074	1174.57	1174.57	392.532	392.532	1174.57	392.532	0.0003	0.04164	13.717	13.717	0.9906	0	0	0	0			TRUE	sp|Q13535|ATR_HUMAN	Q13535	ATR_HUMAN	ATR	Serine/threonine-protein kinase ATR
EIIEQPKQR		9	3	647.923	1140.63	1140.63	381.217	381.217	1139.63	380.884	0.9995	0.0002209	17.469	17.469	1	0	0	0	0			TRUE	sp|Q04206|TF65_HUMAN	Q04206	TF65_HUMAN	RELA	Transcription factor p65
AADMAAQITQR		11	3	650.128	1175.58	1175.58	392.866	392.866	1174.58	392.533	1.0002	0.00953	16.51	16.51	0.9999	0	0	0	0			FALSE	sp|P10314|1A32_HUMAN	P10314	1A32_HUMAN	HLA-A	HLA class I histocompatibility antigen, A-32 alpha chain		sp|P16188|1A30_HUMAN, sp|P16189|1A31_HUMAN, sp|P16190|1A33_HUMAN, sp|P18462|1A25_HUMAN, sp|P30447|1A23_HUMAN, sp|P30450|1A26_HUMAN, sp|P30453|1A34_HUMAN, sp|P30456|1A43_HUMAN, sp|P30457|1A66_HUMAN, sp|P30459|1A74_HUMAN, sp|P30512|1A29_HUMAN
ENATGDLATSR		11	2	653.043	1133.53	1133.53	567.772	567.772	1133.53	567.773	-0.0006	0.00878	18.726	18.726	0.9838	0	0	0	0			TRUE	sp|O43291|SPIT2_HUMAN	O43291	SPIT2_HUMAN	SPINT2	Kunitz-type protease inhibitor 2
EVTDYTTGR		9	2	653.993	1040.48	1040.48	521.247	521.247	1040.48	521.246	0.0021	0.001655	20.447	10.689	0.9848	0	0	0	0			TRUE	sp|O60488|ACSL4_HUMAN	O60488	ACSL4_HUMAN	ACSL4	Long-chain-fatty-acid--CoA ligase 4
PPEYHRK		7	2	668.163	925.476	925.476	463.745	463.745	925.477	463.746	-0.0007	0.1234	16.664	11.754	0.9653	0	0	0	0			TRUE	sp|Q9UBU8|MO4L1_HUMAN	Q9UBU8	MO4L1_HUMAN	MORF4L1	Mortality factor 4-like protein 1
MPYKGMTTV	M[147]PYKGM[147]TTV	9	2	672.935	1058.48	1058.48	530.246	530.246	1058.48	530.246	-0.0002	0.07487	14.855	14.855	0.9778	0	0	0	0	1M(15.9949), 6M(15.9949)		TRUE	sp|Q14195|DPYL3_HUMAN	Q14195	DPYL3_HUMAN	DPYSL3	Dihydropyrimidinase-related protein 3
EAAIADAEQR		10	2	674.328	1072.51	1072.51	537.264	537.264	1072.51	537.265	-0.0004	0.01371	21.887	16.601	0.9868	0	0	0	0			TRUE	sp|P05787|K2C8_HUMAN	P05787	K2C8_HUMAN	KRT8	Keratin, type II cytoskeletal 8		H-INV:HIT000292931, P05787
EAAVAIKAMAK	EAAVAIKAM[147]AK	11	2	674.716	1117.62	1117.62	559.817	559.817	1117.62	559.815	0.0035	9.162e-07	19.433	19.433	1	1	0	0	0	9M(15.9949)		TRUE	sp|P63241|IF5A1_HUMAN	P63241	IF5A1_HUMAN	EIF5A	Eukaryotic translation initiation factor 5A-1	EIF5AL1	sp|Q6IS14|IF5AL_HUMAN
EVEDTTLNR		9	2	679.616	1075.51	1075.51	538.762	538.762	1075.51	538.764	-0.0051	0.002173	18.456	18.456	0.9386	0	0	0	0			TRUE	sp|Q9H3K6|BOLA2_HUMAN	Q9H3K6	BOLA2_HUMAN	BOLA2	BolA-like protein 2
DTAAQITQR		9	2	680.316	1002.51	1002.51	502.262	502.262	1002.51	502.262	0.0014	0.001125	23.015	12.669	0.9955	0	0	0	0			FALSE	sp|P30481|1B44_HUMAN	P30481	1B44_HUMAN	HLA-B	HLA class I histocompatibility antigen, B-44 alpha chain	HLA-C	sp|P01889|1B07_HUMAN, sp|P03989|1B27_HUMAN, sp|P04222|1C03_HUMAN, sp|P10319|1B58_HUMAN, sp|P10321|1C07_HUMAN, sp|P18463|1B37_HUMAN, sp|P18464|1B51_HUMAN, sp|P18465|1B57_HUMAN, sp|P30460|1B08_HUMAN, sp|P30462|1B14_HUMAN, sp|P30464|1B15_HUMAN, sp|P30466|1B18_HUMAN, sp|P30475|1B39_HUMAN, sp|P30479|1B41_HUMAN, sp|P30480|1B42_HUMAN, sp|P30483|1B45_HUMAN, sp|P30484|1B46_HUMAN, sp|P30485|1B47_HUMAN, sp|…
KPPPPPPPP		9	2	694.037	922.53	922.53	462.272	462.272	922.528	462.271	0.003	0.03799	15.097	15.097	0.9485	0	0	0	0			TRUE	sp|A0JLT2|MED19_HUMAN	A0JLT2	MED19_HUMAN	MED19	Mediator of RNA polymerase II transcription subunit 19
DVIGVTKGK		9	2	698.188	915.538	915.538	458.776	458.776	915.539	458.777	0	9.581e-05	19.634	19.634	1	0	0	0	0			TRUE	sp|P39023|RL3_HUMAN	P39023	RL3_HUMAN	RPL3	60S ribosomal protein L3
EVAPPEYHR		9	2	699.064	1096.53	1096.53	549.272	549.272	1096.53	549.272	0	0.06276	14.385	14.385	0.9792	0	0	0	0			TRUE	sp|Q9UBU8|MO4L1_HUMAN	Q9UBU8	MO4L1_HUMAN	MORF4L1	Mortality factor 4-like protein 1
DAAYMSKV	DAAYM[147]SKV	8	2	699.415	899.406	899.406	450.71	450.71	899.406	450.71	0.0006	0.008068	17.479	17.479	0.9843	0	0	0	0	5M(15.9949)		TRUE	sp|P08729|K2C7_HUMAN	P08729	K2C7_HUMAN	KRT7	Keratin, type II cytoskeletal 7		P08729, Q3KNV1, Q6NXH9
PPHPPPPPP		9	2	700.558	931.49	931.49	466.752	466.752	931.491	466.753	-0.0005	0.0009923	21.959	21.951	0.9973	0	0	0	0			TRUE	sp|P13378|HXD8_HUMAN	P13378	HXD8_HUMAN	HOXD8	Homeobox protein Hox-D8	EN1, MTFR1, R3HDM1	sp|Q05925|HME1_HUMAN, sp|Q15032|R3HD1_HUMAN, sp|Q15390|MTFR1_HUMAN
ETVGTGIMGR	ETVGTGIM[147]GR	10	2	705.949	1035.5	1035.5	518.758	518.758	1035.5	518.758	0.0009	0.04309	13.575	13.575	0.9782	0	0	0	0	8M(15.9949)		TRUE	sp|P32019|I5P2_HUMAN	P32019	I5P2_HUMAN	INPP5B	Type II inositol 1,4,5-trisphosphate 5-phosphatase
EVQDTSGGTTALR		13	2	708.164	1333.65	1333.65	667.831	667.831	1333.65	667.831	0.0011	3.432e-07	24.842	24.842	1	0	0	0	0			TRUE	sp|Q16531|DDB1_HUMAN	Q16531	DDB1_HUMAN	DDB1	DNA damage-binding protein 1
TTGESVITR		9	2	713.896	962.499	962.499	482.257	482.257	962.503	482.259	-0.0035	0.01483	18.163	18.163	0.9556	0	0	0	0			TRUE	sp|O60684|IMA7_HUMAN	O60684	IMA7_HUMAN	KPNA6	Importin subunit alpha-7
GTSSVIVSR		9	2	714.183	904.498	904.498	453.256	453.256	904.498	453.256	0.0003	0.007274	18.322	18.322	0.9835	0	0	0	0			TRUE	sp|Q9UKB1|FBW1B_HUMAN	Q9UKB1	FBW1B_HUMAN	FBXW11	F-box/WD repeat-containing protein 11
EGTVVVTER		9	2	718.16	988.52	988.52	495.267	495.267	988.519	495.267	0.0012	0.002611	19.282	19.282	0.9793	0	0	0	0			TRUE	sp|Q14126|DSG2_HUMAN	Q14126	DSG2_HUMAN	DSG2	Desmoglein-2
DTSRLTKITK		10	3	720.871	1161.67	1161.67	388.231	388.231	1161.67	388.231	0.001	0.0002054	22.385	22.385	1	0	0	0	0			TRUE	sp|Q04637|IF4G1_HUMAN	Q04637	IF4G1_HUMAN	EIF4G1	Eukaryotic translation initiation factor 4 gamma 1
SGGGGGGGLGSGGSIR		16	2	721.858	1231.59	1231.59	616.803	616.803	1231.59	616.803	0.001	0.0001735	24.831	11.392	1	0	0	0	0			TRUE	sp|P35527|K1C9_HUMAN	P35527	K1C9_HUMAN	KRT9	Keratin, type I cytoskeletal 9		P35527
DTVTMQVTAR	DTVTM[147]QVTAR	10	2	723.621	1136.55	1136.55	569.283	569.283	1136.55	569.282	0.0017	0.003153	16.644	16.644	0.9714	0	0	0	0	5M(15.9949)		TRUE	sp|Q9Y678|COPG1_HUMAN	Q9Y678	COPG1_HUMAN	COPG1	Coatomer subunit gamma-1
DASAVIEHTNR		11	2	728.09	1211.59	1211.59	606.802	606.802	1211.59	606.802	0	0.006729	19.459	12.571	0.9823	0	0	0	0			TRUE	sp|Q06210|GFPT1_HUMAN	Q06210	GFPT1_HUMAN	GFPT1	Glutamine--fructose-6-phosphate aminotransferase [isomerizing] 1
TSSAQIIQR		9	2	741.388	1002.55	1002.55	502.281	502.281	1002.55	502.28	0.0022	0.01253	14.629	14.629	0.9759	0	0	0	0			TRUE	sp|Q9Y580|RBM7_HUMAN	Q9Y580	RBM7_HUMAN	RBM7	RNA-binding protein 7
NGTSSVIVSR		10	2	741.812	1018.54	1018.54	510.278	510.278	1018.54	510.278	0.0013	5.099e-07	23.417	23.417	1	0	0	0	0			TRUE	sp|Q9UKB1|FBW1B_HUMAN	Q9UKB1	FBW1B_HUMAN	FBXW11	F-box/WD repeat-containing protein 11
TAGPNPTLGR		10	2	743.363	982.519	982.519	492.267	492.267	982.52	492.267	-0.0004	0.002955	19.455	13.537	0.9794	0	0	0	0			TRUE	sp|Q15583|TGIF1_HUMAN	Q15583	TGIF1_HUMAN	TGIF1	Homeobox protein TGIF1
TSTTFVQGR		9	2	743.889	995.504	995.504	498.759	498.759	995.504	498.759	0.0003	0.01775	16.452	11.98	0.9866	0	0	0	0			TRUE	sp|P25686|DNJB2_HUMAN	P25686	DNJB2_HUMAN	DNAJB2	DnaJ homolog subfamily B member 2
TAVVQKR		7	2	747.008	800.485	800.485	401.25	401.25	800.487	401.251	-0.0012	0.03461	17.659	10.804	0.9655	0	0	0	0			TRUE	sp|P23396|RS3_HUMAN	P23396	RS3_HUMAN	RPS3	40S ribosomal protein S3
ESGGASVISTR		11	2	753.593	1062.53	1062.53	532.275	532.275	1062.53	532.273	0.0046	8.103e-06	18.175	14.001	1	0	0	0	0			TRUE	sp|Q9UH99|SUN2_HUMAN	Q9UH99	SUN2_HUMAN	SUN2	SUN domain-containing protein 2
PHPPPPPPP		9	2	760.944	931.49	931.49	466.752	466.752	931.491	466.753	-0.001	0.02399	23.697	23.678	0.9761	0	0	0	0			TRUE	sp|P13378|HXD8_HUMAN	P13378	HXD8_HUMAN	HOXD8	Homeobox protein Hox-D8	MTFR1, R3HDM1	REVERSED_00000922, REVERSED_00008407, sp|Q15032|R3HD1_HUMAN, sp|Q15390|MTFR1_HUMAN
TSSEITTKDLK		11	2	765.104	1221.65	1221.65	611.832	611.832	1221.65	611.83	0.0052	2.176e-06	22.448	22.448	1	0	0	0	0			TRUE	sp|P06454|PTMA_HUMAN	P06454	PTMA_HUMAN	PTMA	Prothymosin alpha
APRQPGLMA	APRQPGLM[147]A	9	2	765.694	955.49	955.49	478.752	478.752	955.491	478.753	-0.0003	0.001326	17.643	17.643	0.9946	0	0	0	0	8M(15.9949)		TRUE	sp|Q5T1J5|CHCH9_HUMAN	Q5T1J5	CHCH9_HUMAN	CHCHD2P9	Putative coiled-coil-helix-coiled-coil-helix domain-containing protein CHCHD2P9, mitochondrial	CHCHD2	sp|Q9Y6H1|CHCH2_HUMAN
SSADPSGAFR		10	2	773.325	993.451	993.451	497.733	497.733	993.452	497.733	0	0.1105	17.225	17.225	0.9751	0	0	0	0			TRUE	sp|Q13751|LAMB3_HUMAN	Q13751	LAMB3_HUMAN	LAMB3	Laminin subunit beta-3
VADVVVSR		8	2	779.341	843.479	843.479	422.747	422.747	843.481	422.748	-0.0016	0.00783	17.804	17.804	0.9665	0	0	0	0			TRUE	sp|P49327|FAS_HUMAN	P49327	FAS_HUMAN	FASN	Fatty acid synthase
EMTGYVVTR	EM[147]TGYVVTR	9	2	783.901	1070.51	1070.51	536.26	536.26	1070.51	536.261	0.0002	0.000569	16.585	16.585	0.9997	0	0	0	0	2M(15.9949)		TRUE	sp|O15264|MK13_HUMAN	O15264	MK13_HUMAN	MAPK13	Mitogen-activated protein kinase 13	MAPK12	sp|P53778|MK12_HUMAN
TVETRDGQVINETSQ		15	2	791.017	1675.8	1675.8	838.909	838.909	1675.8	838.908	0.0019	0.001617	23.779	12.889	0.9898	0	0	0	0			TRUE	sp|P08670|VIME_HUMAN	P08670	VIME_HUMAN	VIM	Vimentin
DAAKDSILR		9	2	792.853	987.534	987.534	494.774	494.774	987.535	494.775	-0.0005	0.01893	17.178	17.178	0.9837	0	0	0	0			TRUE	sp|Q16864|VATF_HUMAN	Q16864	VATF_HUMAN	ATP6V1F	V-type proton ATPase subunit F
DAIAPNAVR		9	2	800.317	925.499	925.499	463.757	463.757	925.498	463.756	0.0016	0.1415	17.138	12.836	0.9509	0	0	0	0			TRUE	sp|Q14651|PLSI_HUMAN	Q14651	PLSI_HUMAN	PLS1	Plastin-1
DVSNPQTVGVGR		12	2	802.02	1227.62	1227.62	614.818	614.818	1227.62	614.818	0.0008	0.1154	14.251	14.251	0.9728	0	0	0	0			TRUE	sp|O60493|SNX3_HUMAN	O60493	SNX3_HUMAN	SNX3	Sorting nexin-3
DAAHPTNVQRL		11	2	802.666	1220.63	1220.63	611.32	611.32	1220.63	611.32	0.0004	0.08763	14.73	14.73	0.9778	0	0	0	0			TRUE	sp|P35222|CTNB1_HUMAN	P35222	CTNB1_HUMAN	CTNNB1	Catenin beta-1
DAAATAKEI		9	2	805.858	888.454	888.454	445.234	445.234	888.455	445.235	-0.0011	0.1369	16.148	10.138	0.9526	0	0	0	0			TRUE	sp|Q8N3C7|CLIP4_HUMAN	Q8N3C7	CLIP4_HUMAN	CLIP4	CAP-Gly domain-containing linker protein 4
STARHLYLR		9	3	806.91	1115.62	1115.62	372.88	372.88	1115.62	372.881	-0.0006	0.05114	12.29	12.29	0.9793	0	0	0	0			TRUE	sp|P39019|RS19_HUMAN	P39019	RS19_HUMAN	RPS19	40S ribosomal protein S19
VTQEIVTER		9	2	810.239	1073.57	1073.57	537.793	537.793	1073.57	537.793	-0.0002	0.007711	19.602	12.375	0.9836	0	0	0	0			TRUE	sp|Q14126|DSG2_HUMAN	Q14126	DSG2_HUMAN	DSG2	Desmoglein-2
SVEIQEPSSR		10	2	810.414	1130.56	1130.56	566.286	566.286	1130.56	566.286	0.0006	0.2325	17.561	12.599	0.9332	0	0	0	0			TRUE	sp|P23229|ITA6_HUMAN	P23229	ITA6_HUMAN	ITGA6	Integrin alpha-6
RSVPHLQKV		9	3	813.733	1062.63	1062.63	355.217	355.217	1062.63	355.217	0.0005	0.01459	14.553	14.553	0.9999	0	0	0	0			TRUE	sp|P07355|ANXA2_HUMAN	P07355	ANXA2_HUMAN	ANXA2	Annexin A2	ANXA2P2	sp|A6NMY6|AXA2L_HUMAN
TPAGGGFPR		9	2	817.939	858.436	858.436	430.225	430.225	858.435	430.225	0.0017	0.02311	19.681	12.548	0.9719	0	0	0	0			TRUE	sp|Q07352|TISB_HUMAN	Q07352	TISB_HUMAN	ZFP36L1	Zinc finger protein 36, C3H1 type-like 1
SAGGSFTVR		9	2	820.614	880.442	880.442	441.228	441.228	880.44	441.227	0.0016	0.07743	18.292	11.998	0.9642	0	0	0	0			TRUE	sp|P07900|HS90A_HUMAN	P07900	HS90A_HUMAN	HSP90AA1	Heat shock protein HSP 90-alpha	HSP90AA2P, HSP90AB1	sp|P08238|HS90B_HUMAN, sp|Q14568|HS902_HUMAN
DLYDAGVKR		9	2	820.863	1035.53	1035.53	518.774	518.774	1035.53	518.775	-0.0001	0.03287	14.879	14.879	0.9811	0	0	0	0			TRUE	sp|P07355|ANXA2_HUMAN	P07355	ANXA2_HUMAN	ANXA2	Annexin A2	ANXA2P2	sp|A6NMY6|AXA2L_HUMAN
DYMKTTSNF	DYM[147]KTTSNF	9	2	828	1121.47	1121.47	561.741	561.741	1121.47	561.742	-0.0019	0.1346	14.08	14.08	0.9464	0	0	0	0	3M(15.9949)		TRUE	sp|O60524|NEMF_HUMAN	O60524	NEMF_HUMAN	NEMF	Nuclear export mediator factor NEMF
YTTDRVMTV	YTTDRVM[147]TV	9	2	832.416	1100.52	1100.52	551.265	551.265	1100.52	551.266	-0.0015	0.0003234	25.447	11.868	1	0	0	0	0	7M(15.9949)		TRUE	sp|Q13547|HDAC1_HUMAN	Q13547	HDAC1_HUMAN	HDAC1	Histone deacetylase 1	HDAC2	sp|Q92769|HDAC2_HUMAN
DVVDEKISAMGK	DVVDEKISAM[147]GK	12	2	834.307	1306.64	1306.64	654.328	654.328	1306.64	654.329	-0.0013	5.547e-05	23.248	23.248	1	0	0	0	0	10M(15.9949)		TRUE	sp|Q9UL33|TPC2L_HUMAN	Q9UL33	TPC2L_HUMAN	TRAPPC2L	Trafficking protein particle complex subunit 2-like protein
NTIDQKIVER		10	2	834.759	1214.66	1214.66	608.337	608.337	1214.66	608.338	-0.001	0.0009588	21.053	21.053	0.9974	0	0	0	0			TRUE	sp|Q9NRZ9|HELLS_HUMAN	Q9NRZ9	HELLS_HUMAN	HELLS	Lymphoid-specific helicase
NTMDADSLVSR	NTM[147]DADSLVSR	11	2	836.095	1224.55	1224.55	613.281	613.281	1223.55	612.78	1.0022	0.0001617	23.096	23.096	1	1	0	0	0	3M(15.9949)		TRUE	sp|P49281|NRAM2_HUMAN	P49281	NRAM2_HUMAN	SLC11A2	Natural resistance-associated macrophage protein 2
YPYGDGNRSV		10	2	843.179	1126.5	1126.5	564.259	564.259	1126.5	564.259	0	0.1081	15.564	12.235	0.9753	0	0	0	0			TRUE	sp|O95429|BAG4_HUMAN	O95429	BAG4_HUMAN	BAG4	BAG family molecular chaperone regulator 4
PPQPPPPPP		9	2	847.022	922.49	922.49	462.252	462.252	922.491	462.253	-0.001	0.1673	24.43	22.464	0.9447	0	0	0	0			FALSE	sp|Q99626|CDX2_HUMAN	Q99626	CDX2_HUMAN	CDX2	Homeobox protein CDX-2	DGKD, FOXB2, HOXD3, MARCH11, MVB12B, PEG10, POU3F3, SETD1B, SLC25A41, ZNF341, ZNF462	REVERSED_00002697, REVERSED_00008781, REVERSED_00013345, REVERSED_00017006, REVERSED_00020091, sp|A6NNE9|MARHB_HUMAN, sp|P20264|PO3F3_HUMAN, sp|P31249|HXD3_HUMAN, sp|Q16760|DGKD_HUMAN, sp|Q5VYV0|FOXB2_HUMAN, sp|Q86TG7|PEG10_HUMAN, sp|Q8N5S1|S2541_HUMAN, sp|Q96JM2|ZN462_HUMAN, sp|Q9BYN7|ZN341_HUMAN, sp|Q9H7P6|MB12B_HUMAN, sp|Q9UPS6|SET1B_HUMAN
EIYDPRNPVNKR		12	3	849.421	1499.78	1499.78	500.935	500.935	1499.78	500.935	-0.0023	0.0126	14.002	14.002	0.9999	0	0	0	0			TRUE	sp|Q6UX04|CWC27_HUMAN	Q6UX04	CWC27_HUMAN	CWC27	Peptidyl-prolyl cis-trans isomerase CWC27 homolog
TYHTAASTL		9	2	850.288	963.466	963.466	482.74	482.74	963.466	482.74	-0.0002	0.02775	15.037	15.037	0.9817	0	0	0	0			TRUE	sp|Q9H944|MED20_HUMAN	Q9H944	MED20_HUMAN	MED20	Mediator of RNA polymerase II transcription subunit 20
EAAVVAVAEKR		11	3	855.306	1141.64	1141.64	381.555	381.555	1141.65	381.556	-0.0016	0.001217	19.184	19.184	1	0	0	0	0			TRUE	sp|Q8IZQ5|SELH_HUMAN	Q8IZQ5	SELH_HUMAN	SELH	Selenoprotein H
ETVTGGFGAK		10	2	861.467	965.481	965.481	483.748	483.748	965.482	483.748	-0.0007	0.0006208	19.321	11.372	0.9994	0	0	0	0			TRUE	sp|Q9H6F5|CCD86_HUMAN	Q9H6F5	CCD86_HUMAN	CCDC86	Coiled-coil domain-containing protein 86
RYSSMAASF	RYSSM[147]AASF	9	2	862.066	1034.45	1034.45	518.232	518.232	1034.45	518.232	0.0002	0.2091	15.251	15.251	0.9472	0	0	0	0	5M(15.9949)		TRUE	sp|Q13113|PDZ1I_HUMAN	Q13113	PDZ1I_HUMAN	PDZK1IP1	PDZK1-interacting protein 1
DGYEQAARV		9	2	864.814	1007.47	1007.47	504.741	504.741	1007.47	504.741	0.0014	0.001372	17.906	17.906	0.9925	0	0	0	0			TRUE	sp|P48643|TCPE_HUMAN	P48643	TCPE_HUMAN	CCT5	T-complex protein 1 subunit epsilon
VDAEVDVTR		9	2	869.462	1002.5	1002.5	502.256	502.256	1002.5	502.256	-0.0001	0.0008621	18.718	11.952	0.9985	0	0	0	0			TRUE	sp|Q6P1J9|CDC73_HUMAN	Q6P1J9	CDC73_HUMAN	CDC73	Parafibromin
DIYTNLSKME		10	2	870.903	1212.57	1212.57	607.292	607.292	1212.57	607.292	-0.0002	0.01677	13.277	13.277	0.9866	0	0	0	0			TRUE	sp|Q8WXH0|SYNE2_HUMAN	Q8WXH0	SYNE2_HUMAN	SYNE2	Nesprin-2
GPPPPPPPP		9	2	871.152	851.455	851.455	426.735	426.735	851.454	426.734	0.0016	0.179	16.563	16.563	0.9309	0	0	0	0			FALSE	sp|P10275|ANDR_HUMAN	P10275	ANDR_HUMAN	AR	Androgen receptor	CDK12, ENAH, EVL, FMN1, FOXK1, GABBR2, HOXB4, MLLT1, MMP24, MYRF, NLGN2, SMN1, WASF3, WASL, WIPF2, ZC3H4	REVERSED_00005324, REVERSED_00006209, REVERSED_00007499, REVERSED_00007709, REVERSED_00010498, REVERSED_00010787, REVERSED_00012642, REVERSED_00013321, REVERSED_00015307, REVERSED_00015541, REVERSED_00015718, REVERSED_00016081, REVERSED_00017442, REVERSED_00018906, REVERSED_00019035, REVERSED_00019155, REVERSED_00020049, sp|O00401|WASL_HUMAN, sp|O75899|GABR2_HUMAN, sp|P17483|HXB4_HUMAN, sp|P85037…
DVADLKIKR		9	3	872.525	1056.63	1056.63	353.217	353.217	1056.63	353.217	-0.0005	0.001698	15.242	15.242	1	0	0	0	0			TRUE	sp|Q14156|EFR3A_HUMAN	Q14156	EFR3A_HUMAN	EFR3A	Protein EFR3 homolog A
GYVQSKEMI	GYVQSKEM[147]I	9	2	877.847	1069.51	1069.51	535.761	535.761	1069.51	535.763	-0.0039	0.01112	14.223	14.223	0.9566	0	0	0	0	8M(15.9949)		TRUE	sp|O43242|PSMD3_HUMAN	O43242	PSMD3_HUMAN	PSMD3	26S proteasome non-ATPase regulatory subunit 3
DVAEVDTVR		9	2	878.669	1002.49	1002.49	502.25	502.25	1002.5	502.256	-0.0124	0.0005474	20.798	13.68	0.9905	0	0	0	0			TRUE	sp|Q15149|PLEC_HUMAN	Q15149	PLEC_HUMAN	PLEC	Plectin
NVYVVTQGR		9	2	881.251	1034.55	1034.55	518.283	518.283	1034.55	518.283	0	0.0007063	20.853	9.917	0.9992	0	0	0	0			TRUE	sp|Q14451|GRB7_HUMAN	Q14451	GRB7_HUMAN	GRB7	Growth factor receptor-bound protein 7
DTVAQITQR		9	2	883.77	1030.54	1030.54	516.277	516.277	1030.54	516.278	-0.0011	0.002587	15.579	15.579	0.9767	0	0	0	0			TRUE	sp|P30511|HLAF_HUMAN	P30511	HLAF_HUMAN	HLA-F	HLA class I histocompatibility antigen, alpha chain F
PSPPPPPPP		9	2	894.011	881.465	881.465	441.74	441.74	881.465	441.74	0.0003	0.002409	26.685	26.679	0.9853	0	0	0	0			FALSE	sp|P10323|ACRO_HUMAN	P10323	ACRO_HUMAN	ACR	Acrosin	ANTXRL, PALLD, PRR12, SCAF1, ZIC5	REVERSED_00006251, REVERSED_00008763, REVERSED_00011358, REVERSED_00014759, REVERSED_00018964, sp|A6NF34|ANTRL_HUMAN, sp|Q8WX93|PALLD_HUMAN, sp|Q96T25|ZIC5_HUMAN, sp|Q9H7N4|SFR19_HUMAN, sp|Q9ULL5|PRR12_HUMAN
EAFSELSKR		9	2	896.992	1065.54	1065.54	533.779	533.779	1065.55	533.78	-0.0011	0.004395	18.221	10.253	0.9696	0	0	0	0			TRUE	sp|Q12929|EPS8_HUMAN	Q12929	EPS8_HUMAN	EPS8	Epidermal growth factor receptor kinase substrate 8
ETNYGIPQR		9	2	898.56	1076.53	1076.53	539.27	539.27	1076.53	539.27	0.0013	0.0002349	19.014	11.296	1	0	0	0	0			TRUE	sp|P63244|RACK1_HUMAN	P63244	RACK1_HUMAN	RACK1	Receptor of activated protein C kinase 1
FSAPENAVR		9	2	916.541	989.495	989.495	495.755	495.755	989.493	495.754	0.0028	0.1229	16.057	16.057	0.9353	0	0	0	0			TRUE	sp|Q99622|C10_HUMAN	Q99622	C10_HUMAN	C12orf57	Protein C10
EVQDLHLAQR		10	2	935.623	1208.63	1208.63	605.323	605.323	1207.63	604.823	1.0019	0.0008081	21.246	11.901	0.991	0	0	0	0			TRUE	sp|Q96N66|MBOA7_HUMAN	Q96N66	MBOA7_HUMAN	MBOAT7	Lysophospholipid acyltransferase 7
SVSDLAPPR		9	2	937.155	940.497	940.497	471.256	471.256	940.498	471.256	-0.0002	0.03937	18.563	12.507	0.9795	0	0	0	0			TRUE	sp|Q96DE5|APC16_HUMAN	Q96DE5	APC16_HUMAN	ANAPC16	Anaphase-promoting complex subunit 16
DVAQPDQTRI		10	2	942.895	1141.57	1141.57	571.793	571.793	1141.57	571.794	-0.0008	0.04088	17.309	17.309	0.9765	0	0	0	0			TRUE	sp|P22087|FBRL_HUMAN	P22087	FBRL_HUMAN	FBL	rRNA 2'-O-methyltransferase fibrillarin
SSFGSGAGSSSFSR		14	2	946.999	1319.57	1319.57	660.794	660.794	1319.57	660.794	0	6.239e-08	25.144	25.144	1	0	0	0	0			TRUE	sp|P05787|K2C8_HUMAN	P05787	K2C8_HUMAN	KRT8	Keratin, type II cytoskeletal 8		P05787
EAYEVLSDAKK		11	3	955.694	1251.63	1251.63	418.218	418.218	1251.63	418.219	-0.0019	0.05322	13.788	13.788	0.9657	0	0	0	0			TRUE	sp|O75190|DNJB6_HUMAN	O75190	DNJB6_HUMAN	DNAJB6	DnaJ homolog subfamily B member 6	DNAJB3	sp|Q8WWF6|DNJB3_HUMAN
DTYLTHDSPSVR		12	3	956.395	1389.65	1389.65	464.225	464.225	1389.65	464.225	0.0002	0.0112	13.935	13.935	1	0	0	0	0			TRUE	sp|P09234|RU1C_HUMAN	P09234	RU1C_HUMAN	SNRPC	U1 small nuclear ribonucleoprotein C
VYQKLLERM	VYQKLLERM[147]	9	2	956.856	1194.64	1194.64	598.328	598.328	1194.64	598.329	-0.0008	0.002596	18.803	18.803	0.9807	0	0	0	0	9M(15.9949)		TRUE	sp|Q15582|BGH3_HUMAN	Q15582	BGH3_HUMAN	TGFBI	Transforming growth factor-beta-induced protein ig-h3
EAVGGLQTVR		10	2	960.828	1028.56	1028.56	515.288	515.288	1028.56	515.288	0.0003	0.01315	16.346	16.346	0.9881	0	0	0	0			TRUE	sp|Q03519|TAP2_HUMAN	Q03519	TAP2_HUMAN	TAP2	Antigen peptide transporter 2
DIYGNPIKR		9	2	969.643	1074.58	1074.58	538.298	538.298	1074.58	538.298	-0.001	0.02752	17.139	17.139	0.9767	0	0	0	0			TRUE	sp|P16035|TIMP2_HUMAN	P16035	TIMP2_HUMAN	TIMP2	Metalloproteinase inhibitor 2
DAATEIVER		9	2	970.205	1002.5	1002.5	502.256	502.256	1002.5	502.256	0.0001	0.09527	16.422	9.965	0.9773	0	0	0	0			TRUE	sp|Q9UID3|VPS51_HUMAN	Q9UID3	VPS51_HUMAN	VPS51	Vacuolar protein sorting-associated protein 51 homolog
DALKEKVI		8	2	979.637	914.543	914.543	458.279	458.279	914.544	458.279	0.0002	0.04356	22.044	14.748	0.9807	0	0	0	0			TRUE	sp|P31153|METK2_HUMAN	P31153	METK2_HUMAN	MAT2A	S-adenosylmethionine synthase isoform type-2
NTADSLIGR		9	2	986.481	945.487	945.487	473.751	473.751	945.488	473.751	-0.0002	0.07213	15.85	15.85	0.9775	0	0	0	0			TRUE	sp|Q9P2D6|F135A_HUMAN	Q9P2D6	F135A_HUMAN	FAM135A	Protein FAM135A
DALDHYKTV		9	2	989.959	1060.52	1060.52	531.266	531.266	1060.52	531.267	-0.0007	0.0002364	24.537	12.895	1	0	0	0	0			TRUE	sp|Q27J81|INF2_HUMAN	Q27J81	INF2_HUMAN	INF2	Inverted formin-2
SPSAVFATR		9	2	996.674	934.486	934.486	468.25	468.25	934.487	468.251	-0.0003	0.04129	14.739	11.221	0.9786	0	0	0	0			TRUE	sp|Q9NZV5|SELN_HUMAN	Q9NZV5	SELN_HUMAN	SEPN1	Selenoprotein N
DAFALAKEK		9	2	1015.22	991.536	991.536	496.775	496.775	991.534	496.774	0.0022	0.00134	20.706	20.706	0.9897	0	0	0	0			TRUE	sp|P17980|PRS6A_HUMAN	P17980	PRS6A_HUMAN	PSMC3	26S protease regulatory subunit 6A
PVLKNPDDPDTVD		13	2	1022.07	1423.68	1423.68	712.849	712.849	1423.68	712.849	0.0009	4.184e-07	18.767	18.767	1	0	0	0	0			TRUE	sp|Q5D862|FILA2_HUMAN	Q5D862	FILA2_HUMAN	FLG2	Filaggrin-2		Q5D862
DTGEKMILIGR	DTGEKM[147]ILIGR	11	2	1035.23	1247.65	1247.65	624.834	624.834	1247.65	624.834	-0.0002	0.06122	16.191	16.191	0.979	0	0	0	0	6M(15.9949)		TRUE	sp|Q9H9B4|SFXN1_HUMAN	Q9H9B4	SFXN1_HUMAN	SFXN1	Sideroflexin-1
KALPLTKV		8	2	1035.59	868.575	868.575	435.295	435.295	868.574	435.295	0.0013	0.00596	23.901	14.974	0.9727	0	0	0	0			TRUE	sp|Q9BY77|PDIP3_HUMAN	Q9BY77	PDIP3_HUMAN	POLDIP3	Polymerase delta-interacting protein 3
FRDPALKR		8	2	1035.91	1001.58	1001.58	501.796	501.796	1001.58	501.796	0.0014	0.08174	15.782	12.116	0.9697	0	0	0	0			TRUE	sp|P61353|RL27_HUMAN	P61353	RL27_HUMAN	RPL27	60S ribosomal protein L27
YVHMVTHF	YVHM[147]VTHF	8	2	1040.37	1048.48	1048.48	525.247	525.247	1048.48	525.247	-0.0004	0.001531	19.663	19.663	0.9924	0	0	0	0	4M(15.9949)		TRUE	sp|P55061|BI1_HUMAN	P55061	BI1_HUMAN	TMBIM6	Bax inhibitor 1
EVANIPVAR		9	2	1051.2	967.545	967.545	484.78	484.78	967.545	484.78	0.0008	0.1062	15.179	11.435	0.9735	0	0	0	0			TRUE	sp|Q709C8|VP13C_HUMAN	Q709C8	VP13C_HUMAN	VPS13C	Vacuolar protein sorting-associated protein 13C
AARVPGPSSSL		11	2	1053.92	1040.56	1040.56	521.288	521.288	1040.56	521.288	0.0006	0.01901	18.516	13.337	0.9856	0	0	0	0			TRUE	sp|P42830|CXCL5_HUMAN	P42830	CXCL5_HUMAN	CXCL5	C-X-C motif chemokine 5
SVNELIYKR		9	3	1062.96	1121.62	1121.62	374.882	374.882	1120.62	374.549	1.0006	6.907e-05	16.706	9.773	1	0	0	0	0			TRUE	sp|P18124|RL7_HUMAN	P18124	RL7_HUMAN	RPL7	60S ribosomal protein L7
SYISRTNQL		9	2	1068.1	1080.55	1080.55	541.283	541.283	1080.56	541.285	-0.0043	0.01414	19.649	11.76	0.9529	0	0	0	0			TRUE	sp|Q8WYP5|ELYS_HUMAN	Q8WYP5	ELYS_HUMAN	AHCTF1	Protein ELYS
TYNQKHSLF		9	2	1068.42	1136.56	1136.56	569.289	569.289	1136.56	569.288	0.0022	0.148	13.55	13.55	0.942	0	0	0	0			TRUE	sp|Q9NPA3|M1IP1_HUMAN	Q9NPA3	M1IP1_HUMAN	MID1IP1	Mid1-interacting protein 1
ASTARHLYL		9	3	1072.4	1030.56	1030.56	344.526	344.526	1030.56	344.526	-0.0004	0.03252	15.977	15.977	0.9958	0	0	0	0			TRUE	sp|P39019|RS19_HUMAN	P39019	RS19_HUMAN	RPS19	40S ribosomal protein S19
AYVEKVERL		9	2	1073.48	1105.61	1105.61	553.814	553.814	1105.61	553.814	0.0005	0.04588	19.412	12.853	0.9802	0	0	0	0			TRUE	sp|Q9Y2J4|AMOL2_HUMAN	Q9Y2J4	AMOL2_HUMAN	AMOTL2	Angiomotin-like protein 2
ETAPRTIFQR		10	3	1076.5	1217.65	1217.65	406.891	406.891	1217.65	406.891	0.0003	0.01282	13.81	13.81	1	0	0	0	0			TRUE	sp|Q9UBB4|ATX10_HUMAN	Q9UBB4	ATX10_HUMAN	ATXN10	Ataxin-10
TSSGNPIFR		9	2	1078.82	977.492	977.492	489.753	489.753	977.493	489.754	-0.0007	0.03036	13.442	9.611	0.9775	0	0	0	0			TRUE	sp|Q9HAV4|XPO5_HUMAN	Q9HAV4	XPO5_HUMAN	XPO5	Exportin-5
DSVVIVDER		9	2	1082.03	1030.53	1030.53	516.272	516.272	1030.53	516.272	0.0003	0.02149	17.76	17.76	0.985	0	0	0	0			TRUE	sp|P78317|RNF4_HUMAN	P78317	RNF4_HUMAN	RNF4	E3 ubiquitin-protein ligase RNF4
TTAQEVLARAR		11	3	1083.52	1214.67	1214.67	405.898	405.898	1214.67	405.898	-0.0013	0.02804	15.35	15.35	0.9972	0	0	0	0			TRUE	sp|Q9H211|CDT1_HUMAN	Q9H211	CDT1_HUMAN	CDT1	DNA replication factor Cdt1
PDGIRHI		7	2	1104.76	806.442	806.442	404.228	404.228	806.44	404.227	0.0028	0.05313	22.004	14.921	0.9436	0	0	0	0			TRUE	sp|Q15393|SF3B3_HUMAN	Q15393	SF3B3_HUMAN	SF3B3	Splicing factor 3B subunit 3
GPRPITQSEL		10	2	1105.72	1096.59	1096.59	549.301	549.301	1096.59	549.301	0.0003	0.0982	16.064	12.221	0.9769	0	0	0	0			TRUE	sp|Q96S82|UBL7_HUMAN	Q96S82	UBL7_HUMAN	UBL7	Ubiquitin-like protein 7
ISEHEHF		7	2	1110.23	897.399	897.399	449.707	449.707	897.398	449.706	0.0013	0.1376	16.155	16.155	0.9588	0	0	0	0			TRUE	sp|O96005|CLPT1_HUMAN	O96005	CLPT1_HUMAN	CLPTM1	Cleft lip and palate transmembrane protein 1
EVGDIVVGR		9	2	1121.54	943.516	943.516	472.765	472.765	942.513	472.264	1.0028	0.0006422	16.836	10.203	0.9968	0	0	0	0			TRUE	sp|Q13868|EXOS2_HUMAN	Q13868	EXOS2_HUMAN	EXOSC2	Exosome complex component RRP4
TSMTRVIEV	TSM[147]TRVIEV	9	2	1122.76	1050.54	1050.54	526.276	526.276	1050.54	526.276	0	0.02625	17.578	17.578	0.9832	0	0	0	0	3M(15.9949)		TRUE	sp|P04843|RPN1_HUMAN	P04843	RPN1_HUMAN	RPN1	Dolichyl-diphosphooligosaccharide--protein glycosyltransferase subunit 1
AVSGLGVVGR		10	2	1124.7	913.533	913.533	457.774	457.774	913.534	457.774	-0.001	0.02971	19.521	13.447	0.9733	0	0	0	0			TRUE	sp|P11388|TOP2A_HUMAN	P11388	TOP2A_HUMAN	TOP2A	DNA topoisomerase 2-alpha
DVFVVGTERGR		11	3	1128.43	1233.65	1233.65	412.223	412.223	1233.65	412.223	0.001	0.07962	12.022	12.022	0.9417	0	0	0	0			TRUE	sp|P78347|GTF2I_HUMAN	P78347	GTF2I_HUMAN	GTF2I	General transcription factor II-I
YAFNMKATV	YAFNM[147]KATV	9	2	1130.69	1059.5	1059.5	530.76	530.76	1059.51	530.76	-0.0005	0.006975	21.314	12.524	0.9805	0	0	0	0	5M(15.9949)		TRUE	sp|P11142|HSP7C_HUMAN	P11142	HSP7C_HUMAN	HSPA8	Heat shock cognate 71 kDa protein
IYTSSVNRL		9	2	1133.79	1051.56	1051.56	526.789	526.789	1051.57	526.79	-0.0012	0.02376	20.543	12.803	0.9762	0	0	0	0			TRUE	sp|P35606|COPB2_HUMAN	P35606	COPB2_HUMAN	COPB2	Coatomer subunit beta'
ETVNVEPLTK		10	2	1134.95	1128.6	1128.6	565.307	565.307	1128.6	565.308	-0.0017	0.004976	13.592	13.592	0.9639	0	0	0	0			TRUE	sp|Q14203|DCTN1_HUMAN	Q14203	DCTN1_HUMAN	DCTN1	Dynactin subunit 1
ESVSQQILR		9	2	1140.22	1058.57	1058.57	530.292	530.292	1058.57	530.293	-0.0015	0.04421	13.873	13.873	0.967	0	0	0	0			TRUE	sp|Q86WX3|AROS_HUMAN	Q86WX3	AROS_HUMAN	RPS19BP1	Active regulator of SIRT1
KFSPNTSQF		9	2	1140.77	1054.51	1054.51	528.26	528.26	1054.51	528.261	-0.0026	0.002105	20.855	12.853	0.9688	0	0	0	0			TRUE	sp|O43684|BUB3_HUMAN	O43684	BUB3_HUMAN	BUB3	Mitotic checkpoint protein BUB3
AVNSHVISV		9	2	1144.07	924.503	924.503	463.259	463.259	924.503	463.259	0.0003	0.2355	12.012	12.012	0.9333	0	0	0	0			TRUE	sp|O95490|AGRL2_HUMAN	O95490	AGRL2_HUMAN	ADGRL2	Adhesion G protein-coupled receptor L2
DAATFSSLR		9	2	1145.14	966.479	966.479	484.247	484.247	966.477	484.246	0.0019	0.01002	16.273	16.273	0.9768	0	0	0	0			TRUE	sp|Q8TD16|BICD2_HUMAN	Q8TD16	BICD2_HUMAN	BICD2	Protein bicaudal D homolog 2	BICD1	sp|Q96G01|BICD1_HUMAN
ELITQRELVSR		11	3	1156.44	1342.76	1342.76	448.592	448.592	1342.76	448.593	-0.0005	8.06e-05	25.365	13.183	1	0	0	0	0			TRUE	sp|P35232|PHB_HUMAN	P35232	PHB_HUMAN	PHB	Prohibitin
VYANGIRNI		9	2	1157.02	1018.56	1018.56	510.285	510.285	1018.56	510.285	0	0.01685	18.617	13.699	0.9869	0	0	0	0			TRUE	sp|O60337|MARH6_HUMAN	O60337	MARH6_HUMAN	2023-03-06	E3 ubiquitin-protein ligase MARCH6
VYIKHPVSL		9	2	1159.62	1054.62	1054.62	528.315	528.315	1054.62	528.316	-0.0006	0.01723	17.406	11.877	0.9844	0	0	0	0			TRUE	sp|P48556|PSMD8_HUMAN	P48556	PSMD8_HUMAN	PSMD8	26S proteasome non-ATPase regulatory subunit 8
DASPPPVKI		9	2	1165.54	922.513	922.513	462.264	462.264	922.512	462.263	0.0013	0.003317	18.591	10.451	0.9726	0	0	0	0			TRUE	sp|P98160|PGBM_HUMAN	P98160	PGBM_HUMAN	HSPG2	Basement membrane-specific heparan sulfate proteoglycan core protein
AGTLIAKV		8	2	1166.94	771.486	771.486	386.75	386.75	771.485	386.75	0.0005	0.1021	15.352	11.48	0.976	0	0	0	0			TRUE	sp|Q92619|HMHA1_HUMAN	Q92619	HMHA1_HUMAN	HMHA1	Minor histocompatibility protein HA-1
TVENFGQLGR		10	2	1168.04	1119.57	1119.57	560.791	560.791	1119.57	560.791	0.0011	0.00224	16.563	16.563	0.9842	0	0	0	0			TRUE	sp|O60287|NPA1P_HUMAN	O60287	NPA1P_HUMAN	URB1	Nucleolar pre-ribosomal-associated protein 1
EYLTKVDKL		9	2	1168.08	1107.62	1107.62	554.816	554.816	1107.62	554.816	-0.0004	0.03595	19.332	11.601	0.9795	0	0	0	0			TRUE	sp|Q00610|CLH1_HUMAN	Q00610	CLH1_HUMAN	CLTC	Clathrin heavy chain 1
TYDSVTDKF		9	2	1168.74	1074.49	1074.49	538.253	538.253	1074.49	538.251	0.0039	0.04866	16.222	11.358	0.94	0	0	0	0			TRUE	sp|Q70CQ2|UBP34_HUMAN	Q70CQ2	UBP34_HUMAN	USP34	Ubiquitin carboxyl-terminal hydrolase 34
DVAYINVETK		10	2	1169.88	1150.58	1150.58	576.299	576.299	1150.59	576.301	-0.0032	0.01846	15.363	15.363	0.9618	0	0	0	0			TRUE	sp|Q9P0R6|GSKIP_HUMAN	Q9P0R6	GSKIP_HUMAN	GSKIP	GSK3-beta interaction protein
RYALQMEQL	RYALQM[147]EQL	9	2	1170.51	1166.58	1166.58	584.295	584.295	1166.58	584.295	0.0011	0.1008	17.504	13.213	0.9726	0	0	0	0	6M(15.9949)		TRUE	sp|P05783|K1C18_HUMAN	P05783	K1C18_HUMAN	KRT18	Keratin, type I cytoskeletal 18
VYMELSQKL	VYM[147]ELSQKL	9	2	1170.73	1125.57	1125.57	563.794	563.794	1125.57	563.794	0	0.000714	20.736	11.928	0.9992	0	0	0	0	3M(15.9949)		TRUE	sp|Q96NE9|FRMD6_HUMAN	Q96NE9	FRMD6_HUMAN	FRMD6	FERM domain-containing protein 6
DAYSSFRSV		9	2	1171.65	1030.47	1030.47	516.244	516.244	1030.47	516.243	0.0021	0.06809	14.345	14.345	0.9606	0	0	0	0			TRUE	sp|Q5JTV8|TOIP1_HUMAN	Q5JTV8	TOIP1_HUMAN	TOR1AIP1	Torsin-1A-interacting protein 1
EIAMATVTALR	EIAM[147]ATVTALR	11	2	1172.06	1190.63	1190.63	596.323	596.323	1190.63	596.324	-0.0008	0.01872	15.604	11.946	0.9833	0	0	0	0	4M(15.9949)		TRUE	sp|P04075|ALDOA_HUMAN	P04075	ALDOA_HUMAN	ALDOA	Fructose-bisphosphate aldolase A	ALDOC	sp|P09972|ALDOC_HUMAN
VFIDKQTNL		9	2	1172.5	1076.59	1076.59	539.302	539.302	1076.59	539.301	0.0031	0.003659	23.888	14.436	0.948	0	0	0	0			TRUE	sp|Q92879|CELF1_HUMAN	Q92879	CELF1_HUMAN	CELF1	CUGBP Elav-like family member 1	CELF2	sp|O95319|CELF2_HUMAN
EYPDRIMNTF	EYPDRIM[147]NTF	10	2	1172.68	1300.58	1300.58	651.296	651.296	1300.58	651.295	0.0019	0.003438	17.614	17.614	0.9698	0	0	0	0	7M(15.9949)		TRUE	sp|P07437|TBB5_HUMAN	P07437	TBB5_HUMAN	TUBB	Tubulin beta chain	TUBB2A, TUBB2B, TUBB3, TUBB4B	sp|P68371|TBB4B_HUMAN, sp|Q13509|TBB3_HUMAN, sp|Q13885|TBB2A_HUMAN, sp|Q9BVA1|TBB2B_HUMAN
ASSYIAHL		8	2	1172.72	860.437	860.437	431.226	431.226	860.439	431.227	-0.0018	0.001758	18.757	12.535	0.9789	0	0	0	0			TRUE	sp|O43680|TCF21_HUMAN	O43680	TCF21_HUMAN	TCF21	Transcription factor 21	MSC, TCF15	sp|O60682|MUSC_HUMAN, sp|Q12870|TCF15_HUMAN
RTDVNIRVI		9	2	1172.76	1084.64	1084.64	543.325	543.325	1084.64	543.325	0.0009	0.01129	21.652	14.645	0.9866	0	0	0	0			TRUE	sp|Q9H0U3|MAGT1_HUMAN	Q9H0U3	MAGT1_HUMAN	MAGT1	Magnesium transporter protein 1
HSTDRVVLI		9	2	1172.79	1038.58	1038.58	520.297	520.297	1038.58	520.298	-0.0024	0.004609	23.438	13.433	0.9491	0	0	0	0			TRUE	sp|P61978|HNRPK_HUMAN	P61978	HNRPK_HUMAN	HNRNPK	Heterogeneous nuclear ribonucleoprotein K
SYREDPIVY		9	2	1172.94	1140.55	1140.55	571.281	571.281	1140.55	571.28	0.0024	0.00573	18.088	12.64	0.9608	0	0	0	0			TRUE	sp|P08581|MET_HUMAN	P08581	MET_HUMAN	MET	Hepatocyte growth factor receptor
VYKTIMEQF	VYKTIM[147]EQF	9	2	1173.49	1173.57	1173.57	587.794	587.794	1173.57	587.794	-0.0002	0.1436	16.143	12.483	0.9681	0	0	0	0	6M(15.9949)		TRUE	sp|Q9UQB8|BAIP2_HUMAN	Q9UQB8	BAIP2_HUMAN	BAIAP2	Brain-specific angiogenesis inhibitor 1-associated protein 2
ETFSGVYKKL		10	2	1173.9	1170.63	1170.63	586.322	586.322	1170.63	586.322	0.0006	0.006202	22.833	13.28	0.9808	0	0	0	0			TRUE	sp|P62081|RS7_HUMAN	P62081	RS7_HUMAN	RPS7	40S ribosomal protein S7
TTSVITIVK		9	2	1174.45	960.585	960.585	481.3	481.3	960.586	481.3	0	0.003545	24.679	13.491	0.9794	0	0	0	0			TRUE	sp|O60675|MAFK_HUMAN	O60675	MAFK_HUMAN	MAFK	Transcription factor MafK
AYPHNLMTF	AYPHNLM[147]TF	9	2	1174.53	1108.5	1108.5	555.258	555.258	1108.5	555.258	0.0006	0.004572	21.565	13.414	0.9782	0	0	0	0	7M(15.9949)		TRUE	sp|Q15629|TRAM1_HUMAN	Q15629	TRAM1_HUMAN	TRAM1	Translocating chain-associated membrane protein 1
RYFDPANGKF		10	2	1175.15	1213.59	1213.59	607.801	607.801	1213.59	607.801	0.0006	0.0008088	20.112	10.648	0.9988	0	0	0	0			TRUE	sp|P13639|EF2_HUMAN	P13639	EF2_HUMAN	EEF2	Elongation factor 2
SSSSRFLEV		9	2	1175.78	1010.5	1010.5	506.257	506.257	1010.5	506.259	-0.003	0.03308	21.079	13.892	0.9455	1	0	0	0			TRUE	sp|Q8TCT6|SPPL3_HUMAN	Q8TCT6	SPPL3_HUMAN	SPPL3	Signal peptide peptidase-like 3
TYMKDLYQL	TYM[147]KDLYQL	9	2	1176.69	1189.57	1189.57	595.791	595.791	1189.57	595.792	-0.001	0.01572	18.012	18.012	0.9838	0	0	0	0	3M(15.9949)		TRUE	sp|Q8N392|RHG18_HUMAN	Q8N392	RHG18_HUMAN	ARHGAP18	Rho GTPase-activating protein 18
EVFNELVGK		9	2	1292.29	1033.55	1033.55	517.78	517.78	1033.54	517.779	0.0022	0.001854	18.571	10.889	0.9802	0	0	0	0			TRUE	sp|P05556|ITB1_HUMAN	P05556	ITB1_HUMAN	ITGB1	Integrin beta-1
DIFNPQTVGVGR		12	2	1750.77	1301.67	1301.67	651.844	651.844	1301.67	651.844	0.0009	0.001339	18.733	18.733	0.9945	0	0	0	0			TRUE	sp|Q9UMY4|SNX12_HUMAN	Q9UMY4	SNX12_HUMAN	SNX12	Sorting nexin-12
DVEIIFNER		9	2	1809.51	1133.57	1133.57	567.793	567.793	1133.57	567.793	0.0002	0.000584	19.408	19.408	0.9996	0	0	0	0			TRUE	sp|A6NFN3|RFOX3_HUMAN	A6NFN3	RFOX3_HUMAN	RBFOX3	RNA binding protein fox-1 homolog 3	RBFOX1, RBFOX2	sp|O43251|RFOX2_HUMAN, sp|Q9NWB1|RFOX1_HUMAN
ASVDKVLEL		9	2	1813.36	972.548	972.548	487.281	487.281	972.549	487.282	-0.001	0.1869	23.241	17.654	0.937	0	0	0	0			TRUE	sp|O14979|HNRDL_HUMAN	O14979	HNRDL_HUMAN	HNRNPDL	Heterogeneous nuclear ribonucleoprotein D-like
ATVPGLLKV		9	2	1872.57	896.568	896.568	449.291	449.291	896.569	449.292	-0.0009	0.03887	15.708	15.708	0.9722	0	0	0	0			TRUE	sp|Q96S97|MYADM_HUMAN	Q96S97	MYADM_HUMAN	MYADM	Myeloid-associated differentiation marker
DALDKIRLI		9	2	2086.3	1055.63	1055.63	528.824	528.824	1055.63	528.824	-0.0006	0.06314	19.037	12.797	0.9758	0	0	0	0			TRUE	sp|P14625|ENPL_HUMAN	P14625	ENPL_HUMAN	HSP90B1	Endoplasmin
TYGEIFEKF		9	2	2193.57	1132.54	1132.54	567.279	567.279	1132.54	567.279	0.0005	0.0002471	21.417	10.47	1	0	0	0	0			TRUE	sp|O95298|NDUC2_HUMAN	O95298	NDUC2_HUMAN	NDUFC2	NADH dehydrogenase [ubiquinone] 1 subunit C2
PYTDVNIVTI		10	2	2243.78	1133.6	1133.6	567.807	567.807	1133.6	567.806	0.0027	0.01649	11.771	11.771	0.9717	0	0	0	0			TRUE	sp|P50213|IDH3A_HUMAN	P50213	IDH3A_HUMAN	IDH3A	Isocitrate dehydrogenase [NAD] subunit alpha, mitochondrial
PYLDSFYEY		9	2	2303.19	1195.51	1195.51	598.761	598.761	1195.51	598.761	0.0013	0.1585	14.185	14.185	0.957	0	0	0	0			TRUE	sp|O00237|RN103_HUMAN	O00237	RN103_HUMAN	RNF103	E3 ubiquitin-protein ligase RNF103
IQEIIEQLDVTTSEYEK		17	3	2314.97	2037.02	2037.02	680.013	680.013	2037.02	680.012	0.0017	0.005454	17.553	17.553	1	0	0	0	0			TRUE	sp|P10809|CH60_HUMAN	P10809	CH60_HUMAN	HSPD1	60 kDa heat shock protein, mitochondrial
YRPGTVALR		9	3	613.625	1031.59	1031.59	344.87	344.87	1031.59	344.87	-0.0001	0.008302	18.71	12.747	0.9546	0	0	0	0			TRUE	sp|Q16695|H31T_HUMAN	Q16695	H31T_HUMAN	HIST3H3	Histone H3.1t	H3F3A, H3F3C, HIST1H3A, HIST2H3A	sp|P68431|H31_HUMAN, sp|P84243|H33_HUMAN, sp|Q6NXT2|H3C_HUMAN, sp|Q71DI3|H32_HUMAN
LSSPATLNSR		10	2	620.664	1044.56	1044.56	523.286	523.286	1044.56	523.285	0.0004	4.81e-06	20.733	20.733	1	0	0	0	0			TRUE	P00761	P00761 SWISS-PROT:P00761|TRYP_PIG Trypsin - Sus scrofa (Pig).
FKDLGEEHFK		10	4	641.171	1248.61	1248.61	313.161	313.161	1248.61	313.161	-0.0005	0.01126	13.128	13.128	0.9999	0	0	0	0			TRUE	P02769	P02769 SWISS-PROT:P02769 (Bos taurus) Bovine serum albumin precursor
EITALAPSTMK	EITALAPSTM[147]K	11	2	688.347	1176.61	1176.61	589.311	589.311	1176.61	589.31	0	0.01776	20.9	20.9	0.971	0	0	0	0	10M(15.9949)		TRUE	sp|P60709|ACTB_HUMAN	P60709	ACTB_HUMAN	ACTB	Actin, cytoplasmic 1	ACTA1, ACTA2, ACTC1, ACTG1, ACTG2	sp|P62736|ACTA_HUMAN, sp|P63261|ACTG_HUMAN, sp|P63267|ACTH_HUMAN, sp|P68032|ACTC_HUMAN, sp|P68133|ACTS_HUMAN
GYSFTTTAER		10	2	688.56	1131.52	1131.52	566.768	566.768	1131.52	566.767	0.0006	0.003441	19.772	19.772	0.9999	0	0	0	0			TRUE	sp|P60709|ACTB_HUMAN	P60709	ACTB_HUMAN	ACTB	Actin, cytoplasmic 1	ACTG1	sp|P63261|ACTG_HUMAN
KVHVIFNYK		9	3	695.744	1146.66	1146.66	383.226	383.226	1146.65	383.226	0	4.683e-06	19.453	19.453	1	0	0	0	0			TRUE	sp|P27797|CALR_HUMAN	P27797	CALR_HUMAN	CALR	Calreticulin
DNIQGITKPAIR		12	3	696.169	1324.75	1324.75	442.59	442.59	1324.75	442.589	0.0015	7.341e-06	21.89	21.89	1	0	0	0	0			TRUE	sp|P62805|H4_HUMAN	P62805	H4_HUMAN	HIST1H4A	Histone H4
VATVSLPR		8	2	719.779	841.503	841.503	421.759	421.759	841.502	421.758	0	0.03553	18.08	12.816	0.9309	0	0	0	0			TRUE	P00761	P00761 SWISS-PROT:P00761|TRYP_PIG Trypsin - Sus scrofa (Pig).
FSVVYAK		7	2	737.378	812.443	812.443	407.229	407.229	812.443	407.229	-0.0006	0.03526	16.515	11.009	0.9313	0	0	0	0			TRUE	sp|P02765|FETUA_HUMAN	P02765	FETUA_HUMAN	AHSG	Alpha-2-HS-glycoprotein
KHPDASVNFSEFSK		14	3	741.171	1591.76	1591.76	531.595	531.595	1591.76	531.595	-0.0001	7.149e-05	23.33	16.329	1	0	0	0	0			TRUE	sp|P09429|HMGB1_HUMAN	P09429	HMGB1_HUMAN	HMGB1	High mobility group protein B1
DGKLVSESSDVLPK		14	3	749.08	1472.77	1472.77	491.932	491.932	1472.77	491.931	0.0005	0.001134	20.61	20.61	0.9976	1	0	0	0			TRUE	sp|P05787|K2C8_HUMAN	P05787	K2C8_HUMAN	KRT8	Keratin, type II cytoskeletal 8		P05787
VAGMDVELTVEER	VAGM[147]DVELTVEER	13	2	758.021	1462.7	1462.7	732.356	732.356	1462.7	732.356	-0.0004	2.379e-08	31.928	11.804	1	0	0	0	0	4M(15.9949)		TRUE	sp|P62258|1433E_HUMAN	P62258	1433E_HUMAN	YWHAE	14-3-3 protein epsilon
ALDVMVSTFHK	ALDVM[147]VSTFHK	11	3	762.469	1262.63	1262.63	421.885	421.885	1262.63	421.885	-0.0001	1.106e-05	18.686	18.686	1	0	0	0	0	5M(15.9949)		TRUE	sp|P26447|S10A4_HUMAN	P26447	S10A4_HUMAN	S100A4	Protein S100-A4
LALDMEIHAYR	LALDM[147]EIHAYR	11	3	799.922	1346.67	1346.67	449.896	449.896	1346.67	449.896	-0.0003	4.589e-06	25.191	12.904	1	0	0	0	0	5M(15.9949)		TRUE	sp|P02545|LMNA_HUMAN	P02545	LMNA_HUMAN	LMNA	Prelamin-A/C
DSDVGEYRAVTELGRPDAE		19	3	819.977	2077.96	2077.96	693.66	693.66	2077.96	693.659	0.0031	0.007985	17.31	17.31	0.9331	0	0	0	0			TRUE	sp|P04229|2B11_HUMAN	P04229	2B11_HUMAN	HLA-DRB1	HLA class II histocompatibility antigen, DRB1-1 beta chain	HLA-DRB5	sp|P13760|2B14_HUMAN, sp|Q29974|2B1G_HUMAN, sp|Q30154|DRB5_HUMAN, sp|Q30167|2B1A_HUMAN
LTHDVELNLDYER		13	3	824.541	1615.79	1615.79	539.603	539.603	1615.78	539.602	0.0034	0.001421	21.567	21.567	0.9789	0	0	0	0			TRUE	sp|P02786|TFR1_HUMAN	P02786	TFR1_HUMAN	TFRC	Transferrin receptor protein 1
AVFPSIVGRPR		11	3	836.129	1197.7	1197.7	400.24	400.24	1197.7	400.24	-0.0009	1.044e-05	17.995	17.995	1	0	0	0	0			FALSE	sp|P60709|ACTB_HUMAN	P60709	ACTB_HUMAN	ACTB	Actin, cytoplasmic 1	ACTA1, ACTA2, ACTC1, ACTG1, ACTG2, POTEE, POTEF, POTEI, POTEKP	sp|A5A3E0|POTEF_HUMAN, sp|P0CG38|POTEI_HUMAN, sp|P62736|ACTA_HUMAN, sp|P63261|ACTG_HUMAN, sp|P63267|ACTH_HUMAN, sp|P68032|ACTC_HUMAN, sp|P68133|ACTS_HUMAN, sp|Q6S8J3|POTEE_HUMAN, sp|Q9BYX7|ACTBM_HUMAN
FSHEEIAMATVTALR	FSHEEIAM[147]ATVTALR	15	3	837.394	1690.84	1690.84	564.619	564.619	1690.83	564.619	0.0012	2.688e-07	23.149	23.149	1	0	0	0	0	8M(15.9949)		TRUE	sp|P04075|ALDOA_HUMAN	P04075	ALDOA_HUMAN	ALDOA	Fructose-bisphosphate aldolase A
YYVTIIDAPGHR		12	3	838.86	1403.72	1403.72	468.914	468.914	1403.72	468.914	0.001	0.08035	14.88	14.88	0.9624	0	0	0	0			TRUE	sp|P68104|EF1A1_HUMAN	P68104	EF1A1_HUMAN	EEF1A1	Elongation factor 1-alpha 1	EEF1A1P5	sp|Q5VTE0|EF1A3_HUMAN
ISEQFTAMFR	ISEQFTAM[147]FR	10	2	841.479	1244.59	1244.59	623.301	623.301	1244.59	623.3	0.0001	2.016e-05	24.2	12.382	1	0	0	0	0	8M(15.9949)		FALSE	sp|P07437|TBB5_HUMAN	P07437	TBB5_HUMAN	TUBB	Tubulin beta chain	TUBB2A, TUBB2B, TUBB3, TUBB4A, TUBB4B	sp|P04350|TBB4A_HUMAN, sp|P68371|TBB4B_HUMAN, sp|Q13509|TBB3_HUMAN, sp|Q13885|TBB2A_HUMAN, sp|Q9BVA1|TBB2B_HUMAN
RHPEYAVSVLLR		12	3	845.261	1438.8	1438.8	480.608	480.608	1438.8	480.609	-0.004	0.0006486	23.156	23.156	0.9981	0	0	0	0			TRUE	P02769	P02769 SWISS-PROT:P02769 (Bos taurus) Bovine serum albumin precursor
GEMMDLQHGSLFLR	GEM[147]M[147]DLQHGSLFLR	14	3	846.192	1664.77	1664.77	555.93	555.93	1664.76	555.929	0.0034	0.02785	16.721	16.721	0.9812	0	0	0	0	3M(15.9949), 4M(15.9949)		TRUE	sp|P00338|LDHA_HUMAN	P00338	LDHA_HUMAN	LDHA	L-lactate dehydrogenase A chain
HFSVEGQLEFR		11	3	860.757	1347.66	1347.66	450.227	450.227	1347.66	450.226	0.0007	2.322e-06	23.018	23.018	1	0	0	0	0			FALSE	sp|P07900|HS90A_HUMAN	P07900	HS90A_HUMAN	HSP90AA1	Heat shock protein HSP 90-alpha	HSP90AA2P, HSP90AA4P, HSP90AB1, HSP90AB3P	sp|P08238|HS90B_HUMAN, sp|Q14568|HS902_HUMAN, sp|Q58FF7|H90B3_HUMAN, sp|Q58FG1|HS904_HUMAN
TEDTIFLR		8	2	863.508	993.514	993.514	497.764	497.764	993.513	497.764	0.0006	0.001507	19.451	19.451	1	0	0	0	0			FALSE	sp|P02763|A1AG1_HUMAN	P02763	A1AG1_HUMAN	ORM1	Alpha-1-acid glycoprotein 1	ORM2	sp|P19652|A1AG2_HUMAN
VIISAPSADAPMFVMGVNHEK	VIISAPSADAPM[147]FVM[147]GVNHEK	21	3	874.838	2244.1	2244.1	749.041	749.041	2244.09	749.038	0.0092	6.701e-06	24.121	10.138	1	0	0	0	0	12M(15.9949), 15M(15.9949)		TRUE	sp|P04406|G3P_HUMAN	P04406	G3P_HUMAN	GAPDH	Glyceraldehyde-3-phosphate dehydrogenase
TGPNLHGLFGR		11	3	880.182	1167.62	1167.62	390.212	390.212	1167.61	390.212	0.0003	3.905e-07	23.718	23.718	1	0	0	0	0			TRUE	P62894	P62894 SWISS-PROT:P62894 Cytochrome c - Bos taurus (Bovine).				CYCS	sp|P99999|CYC_HUMAN
EHVAHLLFLR		10	3	889.559	1233.7	1233.7	412.242	412.242	1233.7	412.24	0.0045	8.273e-06	26.552	11.665	1	0	0	0	0			TRUE	sp|P19652|A1AG2_HUMAN	P19652	A1AG2_HUMAN	ORM2	Alpha-1-acid glycoprotein 2
HGYIGEFEIIDDHR		14	3	892.12	1699.8	1699.8	567.607	567.607	1699.8	567.606	0.0026	0.06453	17.673	17.673	0.954	0	0	0	0			TRUE	sp|P62244|RS15A_HUMAN	P62244	RS15A_HUMAN	RPS15A	40S ribosomal protein S15a
VAPEEHPVLLTEAPLNPK		18	3	893.153	1953.06	1953.06	652.026	652.026	1953.06	652.026	-0.0022	4.946e-06	19.082	17.02	1	0	0	0	0			TRUE	sp|P60709|ACTB_HUMAN	P60709	ACTB_HUMAN	ACTB	Actin, cytoplasmic 1	ACTG1	sp|P63261|ACTG_HUMAN
EHALLAYTLGVK		12	3	925.767	1313.73	1313.73	438.918	438.918	1313.73	438.919	-0.0011	1.841e-05	25.467	12.386	1	0	0	0	0			TRUE	sp|P68104|EF1A1_HUMAN	P68104	EF1A1_HUMAN	EEF1A1	Elongation factor 1-alpha 1	EEF1A1P5, EEF1A2	sp|Q05639|EF1A2_HUMAN, sp|Q5VTE0|EF1A3_HUMAN
MALDIEIATYR	M[147]ALDIEIATYR	11	2	939.061	1310.65	1310.65	656.334	656.334	1310.65	656.334	-0.0009	2.518e-06	28.382	28.382	1	0	0	0	0	1M(15.9949)		TRUE	sp|P08670|VIME_HUMAN	P08670	VIME_HUMAN	VIM	Vimentin	PRPH	sp|P41219|PERI_HUMAN
LGEHNIDVLEGNEQFINAAK		20	3	941.477	2210.1	2210.1	737.707	737.707	2210.1	737.706	0.0018	0.001115	21.5	21.5	0.9977	0	0	0	0			TRUE	P00761	P00761 SWISS-PROT:P00761|TRYP_PIG Trypsin - Sus scrofa (Pig).
NLYHSEAFSINFR		13	3	947.625	1596.77	1596.77	533.264	533.264	1596.77	533.263	0.0011	0.007634	18.628	18.628	0.9506	0	0	0	0			TRUE	P34955	P34955 SWISS-PROT:P34955 (Bos taurus) Alpha-1-antiproteinase precursor
YVGGQEHFAHLLILR		15	4	949.962	1751.95	1751.95	438.994	438.994	1751.95	438.994	0.001	1.22e-09	35.077	12.089	1	0	0	0	0			TRUE	sp|P02763|A1AG1_HUMAN	P02763	A1AG1_HUMAN	ORM1	Alpha-1-acid glycoprotein 1
VFLENVIR		8	2	965.895	988.572	988.572	495.293	495.293	988.571	495.293	0.0006	0.01227	17.478	11.813	0.9868	0	0	0	0			TRUE	sp|P62805|H4_HUMAN	P62805	H4_HUMAN	HIST1H4A	Histone H4
LEEFGRFASFEAQG		14	2	986.446	1586.74	1586.74	794.375	794.375	1586.74	794.375	-0.0011	0.01024	14.639	14.639	0.9908	0	0	0	0			TRUE	sp|P01903|DRA_HUMAN	P01903	DRA_HUMAN	HLA-DRA	HLA class II histocompatibility antigen, DR alpha chain
VVIGMDVAASEFFR	VVIGM[147]DVAASEFFR	14	2	1043.99	1555.77	1555.77	778.893	778.893	1555.77	778.892	0.001	7.544e-10	34.502	14.865	1	0	0	0	0	5M(15.9949)		TRUE	sp|P06733|ENOA_HUMAN	P06733	ENOA_HUMAN	ENO1	Alpha-enolase
AMGIMNSFVNDIFER	AM[147]GIM[147]NSFVNDIFER	15	2	1103.88	1774.8	1774.8	888.409	888.409	1774.8	888.408	0.001	5.623e-11	43.154	12.436	1	0	0	0	0	2M(15.9949), 5M(15.9949)		FALSE	sp|O60814|H2B1K_HUMAN	O60814	H2B1K_HUMAN	HIST1H2BK	Histone H2B type 1-K	H2BFS, HIST1H2BB, HIST1H2BC, HIST1H2BD, HIST1H2BH, HIST1H2BJ, HIST1H2BL, HIST1H2BM, HIST1H2BN, HIST1H2BO, HIST2H2BE, HIST2H2BF, HIST3H2BB	sp|P06899|H2B1J_HUMAN, sp|P23527|H2B1O_HUMAN, sp|P33778|H2B1B_HUMAN, sp|P57053|H2BFS_HUMAN, sp|P58876|H2B1D_HUMAN, sp|P62807|H2B1C_HUMAN, sp|Q16778|H2B2E_HUMAN, sp|Q5QNW6|H2B2F_HUMAN, sp|Q8N257|H2B3B_HUMAN, sp|Q93079|H2B1H_HUMAN, sp|Q99877|H2B1N_HUMAN, sp|Q99879|H2B1M_HUMAN, sp|Q99880|H2B1L_HUMAN
EVISNARENIQR		12	3	370.74	1427.75	1427.75	476.924	476.924	1427.75	476.923	0.0025	0.0007233	21.774	12.265	1	0	0	0	0			TRUE	sp|P0DJI9|SAA2_HUMAN	P0DJI9	SAA2_HUMAN	SAA2	Serum amyloid A-2 protein
PPPSPPPPP		9	2	786.955	881.465	881.465	441.74	441.74	881.465	441.74	0.0008	0.006274	16.527	16.525	0.9914	0	0	0	0			FALSE	sp|P10323|ACRO_HUMAN	P10323	ACRO_HUMAN	ACR	Acrosin	BPTF, XIRP2	sp|A4UGR9|XIRP2_HUMAN, sp|Q12830|BPTF_HUMAN
DPYTGQSV		8	1	838.347	865.382	865.382	866.39	866.39	865.382	866.389	0.001	0.001529	24.198	13.334	1	0	0	0	0			TRUE	sp|Q15149|PLEC_HUMAN	Q15149	PLEC_HUMAN	PLEC	Plectin
SRSGGGGGGGLGSGGSIRSSY		21	3	897.071	1811.85	1811.85	604.958	604.958	1811.85	604.958	0.001	9.162e-05	20.765	20.765	1	0	0	0	0			TRUE	sp|P35527|K1C9_HUMAN	P35527	K1C9_HUMAN	KRT9	Keratin, type I cytoskeletal 9		P35527
DAINTEFKNTR		11	3	936.466	1307.65	1307.65	436.89	436.89	1307.65	436.89	0.0009	5.043e-05	19.383	19.383	1	0	0	0	0			TRUE	sp|P08670|VIME_HUMAN	P08670	VIME_HUMAN	VIM	Vimentin
DVTEYAVQR		9	2	942.545	1079.52	1079.52	540.769	540.769	1079.52	540.77	0.0001	0.005628	19.471	11.818	0.9928	0	0	0	0			TRUE	sp|Q9H2D6|TARA_HUMAN	Q9H2D6	TARA_HUMAN	TRIOBP	TRIO and F-actin-binding protein
KYMDVVKERI	KYM[147]DVVKERI	10	3	961.184	1295.69	1295.69	432.904	432.904	1295.69	432.904	-0.0014	0.0002349	22.641	11.926	1	0	0	0	0	3M(15.9949)		TRUE	sp|Q9GZR7|DDX24_HUMAN	Q9GZR7	DDX24_HUMAN	DDX24	ATP-dependent RNA helicase DDX24
TDTERLIGDAAKN		13	3	968.149	1402.7	1402.7	468.575	468.575	1402.71	468.576	-0.0013	0.008434	18.288	18.288	0.9802	0	0	0	0			FALSE	sp|P11142|HSP7C_HUMAN	P11142	HSP7C_HUMAN	HSPA8	Heat shock cognate 71 kDa protein	HSPA1A, HSPA1B, HSPA1L, HSPA2	sp|P0DMV8|HS71A_HUMAN, sp|P0DMV9|HS71B_HUMAN, sp|P34931|HS71L_HUMAN, sp|P54652|HSP72_HUMAN
ETISSKNIISR		11	3	978.011	1247.69	1247.69	416.904	416.904	1246.69	416.57	1.0024	2.8e-05	21.532	10.18	1	0	0	0	0			TRUE	sp|Q68D10|SPT2_HUMAN	Q68D10	SPT2_HUMAN	SPTY2D1	Protein SPT2 homolog
KYIHSANVL		9	2	998.966	1043.58	1043.58	522.795	522.795	1043.58	522.795	-0.0003	0.0001695	23.4	14.569	1	0	0	0	0			TRUE	sp|P27361|MK03_HUMAN	P27361	MK03_HUMAN	MAPK3	Mitogen-activated protein kinase 3	MAPK1, MAPK4, MAPK6	sp|P28482|MK01_HUMAN, sp|P31152|MK04_HUMAN, sp|Q16659|MK06_HUMAN
NTVDEVYVSR		10	2	1020.69	1180.57	1180.57	591.293	591.293	1180.57	591.293	-0.0006	0.04121	16.753	16.753	0.9798	0	0	0	0			TRUE	sp|P52630|STAT2_HUMAN	P52630	STAT2_HUMAN	STAT2	Signal transducer and activator of transcription 2
KYMLTHQEL	KYM[147]LTHQEL	9	2	1031.78	1177.58	1177.58	589.796	589.796	1177.58	589.797	-0.0024	0.0145	16.802	16.802	0.9691	0	0	0	0	3M(15.9949)		TRUE	sp|Q02241|KIF23_HUMAN	Q02241	KIF23_HUMAN	KIF23	Kinesin-like protein KIF23
DPYSGSTI		8	1	1036.96	838.371	838.371	839.379	839.379	838.371	839.378	0.0007	0.005862	21.383	11.787	1	0	0	0	0			TRUE	sp|Q15149|PLEC_HUMAN	Q15149	PLEC_HUMAN	PLEC	Plectin
EQPEFSVSR		9	2	1049.07	1077.51	1077.51	539.761	539.761	1077.51	539.762	-0.0016	0.006345	17.815	17.815	0.9894	0	0	0	0			TRUE	sp|P16144|ITB4_HUMAN	P16144	ITB4_HUMAN	ITGB4	Integrin beta-4
EAYLGKTV		8	2	1055.59	879.471	879.471	440.743	440.743	879.47	440.742	0.0013	0.01235	15.404	15.404	0.9802	0	0	0	0			TRUE	sp|P11142|HSP7C_HUMAN	P11142	HSP7C_HUMAN	HSPA8	Heat shock cognate 71 kDa protein
GGGGGGGLGSGGSIRSSY		18	2	1073.45	1482.69	1482.69	742.352	742.352	1481.69	741.85	1.0037	3.498e-08	29.949	12.759	1	0	0	0	0			TRUE	sp|P35527|K1C9_HUMAN	P35527	K1C9_HUMAN	KRT9	Keratin, type I cytoskeletal 9		P35527
TVVGENGSVLR		11	2	1074.94	1129.61	1129.61	565.811	565.811	1129.61	565.812	-0.0007	0.004614	22.785	12.365	0.9933	0	0	0	0			TRUE	sp|Q9NQS7|INCE_HUMAN	Q9NQS7	INCE_HUMAN	INCENP	Inner centromere protein
FSEDGYRTV		9	2	1089.22	1072.48	1072.48	537.248	537.248	1072.48	537.249	0.0002	0.08114	17.584	17.584	0.9697	0	0	0	0			TRUE	sp|Q14332|FZD2_HUMAN	Q14332	FZD2_HUMAN	FZD2	Frizzled-2
DPYTGQQI		8	2	1089.26	920.427	920.427	461.221	461.221	920.424	461.219	0.0032	0.009592	11.933	11.933	0.9338	0	0	0	0			TRUE	sp|P58107|EPIPL_HUMAN	P58107	EPIPL_HUMAN	EPPK1	Epiplakin	PLEC	sp|Q15149|PLEC_HUMAN
YYSPTKNEI		9	2	1110.97	1113.53	1113.53	557.774	557.774	1113.53	557.774	0.0007	0.003168	15.947	10.906	0.9951	0	0	0	0			TRUE	sp|P42892|ECE1_HUMAN	P42892	ECE1_HUMAN	ECE1	Endothelin-converting enzyme 1
ETAGGVMTALIKR	ETAGGVM[147]TALIKR	13	3	1124.35	1362.73	1362.73	455.25	455.25	1361.73	454.918	0.9942	3.813e-09	22.487	22.487	1	0	0	0	0	7M(15.9949)		TRUE	sp|P0DMV8|HS71A_HUMAN	P0DMV8	HS71A_HUMAN	HSPA1A	Heat shock 70 kDa protein 1A	HSPA1B, HSPA1L	sp|P0DMV9|HS71B_HUMAN, sp|P34931|HS71L_HUMAN
STITSREIQTAVR		13	3	1127.58	1460.8	1460.8	487.939	487.939	1460.79	487.939	0.001	0.009312	20.14	20.14	0.9761	0	0	0	0			TRUE	sp|O60814|H2B1K_HUMAN	O60814	H2B1K_HUMAN	HIST1H2BK	Histone H2B type 1-K	H2BFS, HIST1H2BB, HIST1H2BC, HIST1H2BD, HIST1H2BH, HIST1H2BJ, HIST1H2BL, HIST1H2BM, HIST1H2BN, HIST1H2BO, HIST2H2BE, HIST2H2BF	sp|P06899|H2B1J_HUMAN, sp|P23527|H2B1O_HUMAN, sp|P33778|H2B1B_HUMAN, sp|P57053|H2BFS_HUMAN, sp|P58876|H2B1D_HUMAN, sp|P62807|H2B1C_HUMAN, sp|Q16778|H2B2E_HUMAN, sp|Q5QNW6|H2B2F_HUMAN, sp|Q93079|H2B1H_HUMAN, sp|Q99877|H2B1N_HUMAN, sp|Q99879|H2B1M_HUMAN, sp|Q99880|H2B1L_HUMAN
GPREAFRQL		9	2	1133.68	1072.58	1072.58	537.295	537.295	1072.58	537.296	-0.0011	1.844e-05	22.995	13.381	1	0	0	0	0			TRUE	sp|P57086|SCND1_HUMAN	P57086	SCND1_HUMAN	SCAND1	SCAN domain-containing protein 1
EVGDIVKVTR		10	3	1135.33	1114.64	1114.64	372.553	372.553	1114.63	372.552	0.002	0.007914	12.558	12.558	0.9666	0	0	0	0			TRUE	sp|P46109|CRKL_HUMAN	P46109	CRKL_HUMAN	CRKL	Crk-like protein
TYRNVMEQF	TYRNVM[147]EQF	9	2	1138.16	1202.54	1202.54	602.276	602.276	1202.54	602.277	-0.0018	0.03077	14.087	14.087	0.9761	0	0	0	0	6M(15.9949)		TRUE	sp|Q9UHR4|BI2L1_HUMAN	Q9UHR4	BI2L1_HUMAN	BAIAP2L1	Brain-specific angiogenesis inhibitor 1-associated protein 2-like protein 1
DIDSPPITAR		10	2	1142.72	1083.55	1083.55	542.784	542.784	1083.56	542.785	-0.0023	1.749e-05	20.442	20.442	1	0	0	0	0			TRUE	sp|P14618|KPYM_HUMAN	P14618	KPYM_HUMAN	PKM	Pyruvate kinase PKM
NNRIKALEV		9	2	1157.55	1055.61	1055.61	528.812	528.812	1055.61	528.812	0.0007	0.02337	17.636	12.523	0.9839	0	0	0	0			TRUE	sp|Q9UBS9|SUCO_HUMAN	Q9UBS9	SUCO_HUMAN	SUCO	SUN domain-containing ossification factor
LVAEKVTVITK		11	3	1172.51	1199.75	1199.75	400.923	400.923	1199.75	400.923	-0.0001	0.005094	16.617	9.63	0.9921	0	0	0	0			TRUE	sp|P07900|HS90A_HUMAN	P07900	HS90A_HUMAN	HSP90AA1	Heat shock protein HSP 90-alpha	HSP90AA2P	sp|Q14568|HS902_HUMAN
ESAIAIATGK		10	2	1173.43	959.527	959.527	480.771	480.771	959.529	480.772	-0.0009	0.0004109	21.538	11.844	1	0	0	0	0			TRUE	sp|P09668|CATH_HUMAN	P09668	CATH_HUMAN	CTSH	Pro-cathepsin H
LVHDGLGDLR		10	3	1177.13	1093.59	1093.59	365.536	365.536	1093.59	365.537	-0.0016	0.01228	15.436	15.436	0.9536	0	0	0	0			TRUE	sp|Q00325|MPCP_HUMAN	Q00325	MPCP_HUMAN	SLC25A3	Phosphate carrier protein, mitochondrial
DSVTIFRSR		9	3	1179.22	1079.57	1079.57	360.864	360.864	1079.57	360.865	-0.0003	0.004688	17.168	17.168	0.9933	0	0	0	0			TRUE	sp|P23229|ITA6_HUMAN	P23229	ITA6_HUMAN	ITGA6	Integrin alpha-6
QAVDVSPLR		9	2	1181.55	983.54	983.54	492.777	492.777	983.54	492.777	0.0004	1.197e-05	15.965	15.965	1	0	0	0	0			TRUE	sp|P46782|RS5_HUMAN	P46782	RS5_HUMAN	RPS5	40S ribosomal protein S5
YISEHEHF		8	2	1192.68	1061.46	1061.46	531.739	531.739	1060.46	531.238	1.002	0.007433	17.159	17.159	0.9353	0	0	0	0			TRUE	sp|O96005|CLPT1_HUMAN	O96005	CLPT1_HUMAN	CLPTM1	Cleft lip and palate transmembrane protein 1
DAVGSNIVVSTR		12	2	1194.61	1216.64	1216.64	609.327	609.327	1216.64	609.328	-0.0006	3.499e-05	20.322	20.322	1	0	0	0	0			TRUE	sp|P28331|NDUS1_HUMAN	P28331	NDUS1_HUMAN	NDUFS1	NADH-ubiquinone oxidoreductase 75 kDa subunit, mitochondrial
EIYGGSDSRF		10	2	1207.33	1129.5	1129.5	565.76	565.76	1129.5	565.759	0.0013	0.00197	17.976	17.976	0.9963	0	0	0	0			TRUE	sp|O75533|SF3B1_HUMAN	O75533	SF3B1_HUMAN	SF3B1	Splicing factor 3B subunit 1
DVFYPGTGR		9	2	1216.04	1010.48	1010.48	506.248	506.248	1010.48	506.248	-0.0006	0.02091	15.598	15.598	0.9844	0	0	0	0			TRUE	sp|Q14938|NFIX_HUMAN	Q14938	NFIX_HUMAN	NFIX	Nuclear factor 1 X-type
TDTERLIGDAA		11	2	1216.93	1160.57	1160.57	581.29	581.29	1160.57	581.291	-0.0016	5.206e-05	22.796	12.14	1	0	0	0	0			FALSE	sp|P11142|HSP7C_HUMAN	P11142	HSP7C_HUMAN	HSPA8	Heat shock cognate 71 kDa protein	HSPA1A, HSPA1B, HSPA1L, HSPA2	sp|P0DMV8|HS71A_HUMAN, sp|P0DMV9|HS71B_HUMAN, sp|P34931|HS71L_HUMAN, sp|P54652|HSP72_HUMAN
DAYKDQISV		9	2	1220.94	1037.5	1037.5	519.758	519.758	1037.5	519.759	-0.0002	0.01116	17.783	9.349	0.9893	0	0	0	0			TRUE	sp|O60271|JIP4_HUMAN	O60271	JIP4_HUMAN	SPAG9	C-Jun-amino-terminal kinase-interacting protein 4
SRADQFEYVM	SRADQFEYVM[147]	10	2	1240.22	1260.55	1260.55	631.28	631.28	1260.54	631.279	0.0025	0.004957	16.758	16.758	0.9854	0	0	0	0	10M(15.9949)		TRUE	sp|P52434|RPAB3_HUMAN	P52434	RPAB3_HUMAN	POLR2H	DNA-directed RNA polymerases I, II, and III subunit RPABC3
EPSEVFINR		9	2	1244.79	1089.55	1089.55	545.781	545.781	1089.55	545.78	0.0019	0.008852	22.2	13.564	0.9824	0	0	0	0			TRUE	sp|Q8WXF1|PSPC1_HUMAN	Q8WXF1	PSPC1_HUMAN	PSPC1	Paraspeckle component 1
DAYDGKDYI		9	2	1248.93	1058.46	1058.46	530.235	530.235	1058.46	530.235	0	0.04413	14.475	14.475	0.9793	0	0	0	0			FALSE	sp|P30481|1B44_HUMAN	P30481	1B44_HUMAN	HLA-B	HLA class I histocompatibility antigen, B-44 alpha chain	HLA-A	sp|P01891|1A68_HUMAN, sp|P03989|1B27_HUMAN, sp|P04439|1A03_HUMAN, sp|P10314|1A32_HUMAN, sp|P13746|1A11_HUMAN, sp|P16189|1A31_HUMAN, sp|P16190|1A33_HUMAN, sp|P18462|1A25_HUMAN, sp|P30443|1A01_HUMAN, sp|P30450|1A26_HUMAN, sp|P30453|1A34_HUMAN, sp|P30455|1A36_HUMAN, sp|P30456|1A43_HUMAN, sp|P30457|1A66_HUMAN, sp|P30459|1A74_HUMAN, sp|P30485|1B47_HUMAN, sp|P30512|1A29_HUMAN, sp|Q09160|1A80_HUMAN
ETAGGVMTVLIKR	ETAGGVM[147]TVLIKR	13	3	1257.06	1390.77	1390.77	464.596	464.596	1389.76	464.262	1.0032	2.333e-07	24.147	24.147	1	0	0	0	0	7M(15.9949)		TRUE	sp|P11142|HSP7C_HUMAN	P11142	HSP7C_HUMAN	HSPA8	Heat shock cognate 71 kDa protein
DGYSGVEV		8	1	1259.12	824.353	824.353	825.36	825.36	824.355	825.362	-0.0017	0.1899	13.717	13.717	0.9775	0	0	0	0			TRUE	sp|P23396|RS3_HUMAN	P23396	RS3_HUMAN	RPS3	40S ribosomal protein S3
EAFSTPQQLEK		11	2	1261.72	1276.63	1276.63	639.322	639.322	1276.63	639.322	-0.0001	2.627e-05	22.744	22.744	1	1	0	0	0			TRUE	sp|P56589|PEX3_HUMAN	P56589	PEX3_HUMAN	PEX3	Peroxisomal biogenesis factor 3
DVASVIVTK		9	2	1262.98	930.538	930.538	466.276	466.276	930.539	466.277	0	0.04363	18.696	12.688	0.9793	0	0	0	0			TRUE	sp|P61011|SRP54_HUMAN	P61011	SRP54_HUMAN	SRP54	Signal recognition particle 54 kDa protein
DVFSSSGSLGK		11	2	1266.11	1082.52	1082.52	542.268	542.268	1082.52	542.269	-0.0024	7.926e-06	23.528	10.056	1	0	0	0	0			TRUE	sp|Q9NV56|MRGBP_HUMAN	Q9NV56	MRGBP_HUMAN	MRGBP	MRG/MORF4L-binding protein
KYFDEHYEY		9	2	1268.99	1292.54	1292.54	647.275	647.275	1292.53	647.275	0.0012	0.03259	14.146	14.146	0.9775	0	0	0	0			TRUE	sp|P33552|CKS2_HUMAN	P33552	CKS2_HUMAN	CKS2	Cyclin-dependent kinases regulatory subunit 2
GFGGGGFGG		9	1	1282.47	711.298	711.298	712.305	712.305	711.298	712.305	0.0002	0.3625	14.263	12.407	0.9482	0	0	0	0			TRUE	sp|P13645|K1C10_HUMAN	P13645	K1C10_HUMAN	KRT10	Keratin, type I cytoskeletal 10	KRT1, KRT2, KRT77	ENSEMBL:ENSBTAP00000038253, P02535-1, P04264, P13645, P35908, Q3TTY5, Q6IFZ6, Q7Z794, REVERSED_00008570, REVERSED_00008582, REVERSED_00008722, REVERSED_00008723, REVERSED_00020251, REVERSED_00020253, REVERSED_00020254, REVERSED_00020381, REVERSED_00020392, REVERSED_00020439, sp|P04264|K2C1_HUMAN, sp|P35908|K22E_HUMAN, sp|Q7Z794|K2C1B_HUMAN
YGNRQNLEL		9	2	1285.55	1105.55	1105.55	553.782	553.782	1105.55	553.783	-0.0013	0.02227	20.311	15.451	0.9823	0	0	0	0			TRUE	sp|Q8NB46|ANR52_HUMAN	Q8NB46	ANR52_HUMAN	ANKRD52	Serine/threonine-protein phosphatase 6 regulatory ankyrin repeat subunit C
RYQTQPVTL		9	2	1288.5	1104.59	1104.59	553.303	553.303	1104.59	553.304	-0.0009	0.008555	20.927	13.407	0.9907	0	0	0	0			TRUE	sp|O95425|SVIL_HUMAN	O95425	SVIL_HUMAN	SVIL	Supervillin
FRPLYTHEY		9	3	1295.28	1224.6	1224.6	409.206	409.206	1224.59	409.205	0.0047	0.001266	16.361	16.361	0.9988	0	0	0	0			TRUE	sp|Q99442|SEC62_HUMAN	Q99442	SEC62_HUMAN	SEC62	Translocation protein SEC62
HYDPTINKW		9	2	1299.74	1172.56	1172.56	587.288	587.288	1172.56	587.288	0.0004	4.76e-05	21.028	9.903	1	0	0	0	0			TRUE	sp|O14682|ENC1_HUMAN	O14682	ENC1_HUMAN	ENC1	Ectoderm-neural cortex protein 1
NYVEVTRKW		9	2	1303.12	1193.62	1193.62	597.817	597.817	1193.62	597.817	0.0007	0.004105	19.056	19.056	0.9941	0	0	0	0			TRUE	sp|Q13505|MTX1_HUMAN	Q13505	MTX1_HUMAN	MTX1	Metaxin-1
HYSHYISTF		9	2	1308.38	1153.52	1153.52	577.766	577.766	1153.52	577.767	-0.0013	0.03742	13.489	13.489	0.9789	0	0	0	0			TRUE	sp|Q9H7D0|DOCK5_HUMAN	Q9H7D0	DOCK5_HUMAN	DOCK5	Dedicator of cytokinesis protein 5
EVNQETIQRL		10	2	1316.15	1228.64	1228.64	615.329	615.329	1228.64	615.328	0.0024	0.006518	19.769	13.435	0.9835	0	0	0	0			TRUE	sp|Q9UHA2|S18L2_HUMAN	Q9UHA2	S18L2_HUMAN	SS18L2	SS18-like protein 2
DSFDQFSAER		10	2	1321.15	1200.5	1200.5	601.259	601.259	1200.5	601.26	0	0.01597	18.687	18.687	0.9868	0	0	0	0			TRUE	sp|P13569|CFTR_HUMAN	P13569	CFTR_HUMAN	CFTR	Cystic fibrosis transmembrane conductance regulator
SSNAVPLKV		9	2	1325.07	913.522	913.522	457.768	457.768	913.523	457.769	-0.0007	0.001307	17.071	17.071	0.9989	0	0	0	0			TRUE	sp|O00443|P3C2A_HUMAN	O00443	P3C2A_HUMAN	PIK3C2A	Phosphatidylinositol 4-phosphate 3-kinase C2 domain-containing subunit alpha
NYTARFSRF		9	3	1329.42	1160.57	1160.57	387.865	387.865	1160.57	387.865	-0.0002	0.001545	13.568	13.568	0.9997	0	0	0	0			TRUE	sp|O15514|RPB4_HUMAN	O15514	RPB4_HUMAN	POLR2D	DNA-directed RNA polymerase II subunit RPB4
DALAKVTKI		9	2	1335.14	957.584	957.584	479.799	479.799	957.586	479.8	-0.0012	0.002899	24.141	14.303	0.9947	0	0	0	0			TRUE	sp|Q96MW5|COG8_HUMAN	Q96MW5	COG8_HUMAN	COG8	Conserved oligomeric Golgi complex subunit 8
EASYPILNR		9	2	1336.26	1061.55	1061.55	531.782	531.782	1061.55	531.783	-0.0008	0.0006087	15.178	15.178	0.9999	0	0	0	0			TRUE	sp|O95425|SVIL_HUMAN	O95425	SVIL_HUMAN	SVIL	Supervillin
GFGGGGFG		8	1	1336.37	654.276	654.276	655.283	655.283	654.276	655.283	0	0.1006	14.489	12.613	0.9996	0	0	0	0			FALSE	ENSEMBL:ENSBTAP00000038253	ENSEMBL:ENSBTAP00000038253 (Bos taurus) 63 kDa protein				KRT1, KRT10, KRT2, KRT77	P02535-1, P04264, P13645, P35908, Q3TTY5, Q6IFZ6, Q7Z794, REVERSED_00008570, REVERSED_00008582, REVERSED_00008722, REVERSED_00008723, REVERSED_00020251, REVERSED_00020253, REVERSED_00020254, REVERSED_00020379, REVERSED_00020381, REVERSED_00020392, REVERSED_00020439, sp|P04264|K2C1_HUMAN, sp|P13645|K1C10_HUMAN, sp|P35908|K22E_HUMAN, sp|Q7Z794|K2C1B_HUMAN
DVIYIEANSGAVKR		14	3	1339.29	1533.81	1533.81	512.278	512.278	1533.81	512.279	-0.0023	0.01169	17.715	17.715	0.9595	0	0	0	0			TRUE	sp|Q9Y265|RUVB1_HUMAN	Q9Y265	RUVB1_HUMAN	RUVBL1	RuvB-like 1
EIVDVPVEK		9	2	1343.18	1026.56	1026.56	514.286	514.286	1026.56	514.287	-0.0024	0.0227	17.621	11.267	0.9413	0	0	0	0			TRUE	sp|Q8TCA0|LRC20_HUMAN	Q8TCA0	LRC20_HUMAN	LRRC20	Leucine-rich repeat-containing protein 20
KSIARVLTV		9	2	1343.57	985.627	985.627	493.821	493.821	985.628	493.822	-0.0006	0.05217	18.722	12.345	0.9772	0	0	0	0			TRUE	sp|P42766|RL35_HUMAN	P42766	RL35_HUMAN	RPL35	60S ribosomal protein L35
ELAQVIVSR		9	2	1356.52	1013.58	1013.58	507.8	507.8	1013.59	507.801	-0.0016	0.001844	23.078	14.854	0.9964	0	0	0	0			TRUE	sp|Q49A26|GLYR1_HUMAN	Q49A26	GLYR1_HUMAN	GLYR1	Putative oxidoreductase GLYR1
IVVPKAAIVAR		11	3	1361.8	1135.74	1135.74	379.588	379.588	1135.74	379.589	-0.0003	0.005875	20.424	20.424	0.9896	0	0	0	0			TRUE	sp|Q9H3M7|TXNIP_HUMAN	Q9H3M7	TXNIP_HUMAN	TXNIP	Thioredoxin-interacting protein
VGSDIAVLR		9	2	1363.81	928.533	928.533	465.274	465.274	928.534	465.274	-0.0011	0.03648	18.854	11.259	0.9781	0	0	0	0			TRUE	sp|P18850|ATF6A_HUMAN	P18850	ATF6A_HUMAN	ATF6	Cyclic AMP-dependent transcription factor ATF-6 alpha
YYINGKTGL		9	2	1365.35	1027.53	1027.53	514.774	514.774	1027.53	514.774	0.0004	0.0005564	19.016	9.279	1	0	0	0	0			TRUE	sp|Q70CQ2|UBP34_HUMAN	Q70CQ2	UBP34_HUMAN	USP34	Ubiquitin carboxyl-terminal hydrolase 34
ATGPSIKI		8	2	1375.9	785.466	785.466	393.74	393.74	785.465	393.74	0.0015	0.006885	18.417	12.654	0.9842	0	0	0	0			TRUE	sp|P63244|RACK1_HUMAN	P63244	RACK1_HUMAN	RACK1	Receptor of activated protein C kinase 1
DAVQTVTGGLR		11	2	1376.05	1115.59	1115.59	558.804	558.804	1115.59	558.804	0.0013	0.0003846	18.049	18.049	1	0	0	0	0			TRUE	sp|Q9H223|EHD4_HUMAN	Q9H223	EHD4_HUMAN	EHD4	EH domain-containing protein 4
NSIQFVIKR		9	3	1376.62	1103.65	1103.65	368.889	368.889	1103.64	368.889	0.0012	0.00346	16.597	10.426	0.9953	0	0	0	0			TRUE	sp|Q9UHL9|GT2D1_HUMAN	Q9UHL9	GT2D1_HUMAN	GTF2IRD1	General transcription factor II-I repeat domain-containing protein 1
QVEDVVGNLR		10	2	1376.66	1127.59	1127.59	564.804	564.804	1127.59	564.804	0.0001	0.142	16.227	16.227	0.951	0	0	0	0			TRUE	sp|Q13751|LAMB3_HUMAN	Q13751	LAMB3_HUMAN	LAMB3	Laminin subunit beta-3
NELVGKQR		8	2	1379.12	942.523	942.523	472.269	472.269	942.525	472.27	-0.0017	0.005944	19.076	15.183	0.9846	0	0	0	0			TRUE	sp|P05556|ITB1_HUMAN	P05556	ITB1_HUMAN	ITGB1	Integrin beta-1
DSINVIDVNK		10	2	1379.41	1115.58	1115.58	558.799	558.799	1115.58	558.798	0.0009	0.004623	25.211	14.951	0.9928	0	0	0	0			TRUE	sp|P53611|PGTB2_HUMAN	P53611	PGTB2_HUMAN	RABGGTB	Geranylgeranyl transferase type-2 subunit beta
AVIDVGINR		9	2	1382.85	955.545	955.545	478.78	478.78	955.545	478.78	0	0.0343	19.848	13.885	0.9813	0	0	0	0			TRUE	sp|P13995|MTDC_HUMAN	P13995	MTDC_HUMAN	MTHFD2	Bifunctional methylenetetrahydrofolate dehydrogenase/cyclohydrolase, mitochondrial
TYAPAIHQI		9	2	1385.16	1012.53	1012.53	507.275	507.275	1012.53	507.274	0.0008	0.004083	16.583	10.335	0.9935	0	0	0	0			TRUE	sp|Q68CP9|ARID2_HUMAN	Q68CP9	ARID2_HUMAN	ARID2	AT-rich interactive domain-containing protein 2
KYLYVDKNF		9	2	1387.57	1188.62	1188.62	595.315	595.315	1188.62	595.316	-0.0014	2.534e-07	25.33	25.33	1	0	0	0	0			TRUE	sp|P35579|MYH9_HUMAN	P35579	MYH9_HUMAN	MYH9	Myosin-9
EVSDVEIITR		10	2	1388.46	1159.61	1159.61	580.811	580.811	1159.61	580.812	-0.0009	1.724e-05	21.725	21.725	1	0	0	0	0			TRUE	sp|Q76FK4|NOL8_HUMAN	Q76FK4	NOL8_HUMAN	NOL8	Nucleolar protein 8
STYYGSFVTR		10	2	1388.89	1179.55	1179.55	590.784	590.784	1179.56	590.785	-0.0018	0.0001894	15.658	15.658	1	0	0	0	0			TRUE	sp|O15372|EIF3H_HUMAN	O15372	EIF3H_HUMAN	EIF3H	Eukaryotic translation initiation factor 3 subunit H
YYHARVYEF		9	2	1393.89	1246.58	1246.58	624.295	624.295	1246.58	624.296	-0.0003	3.65e-05	19.996	19.996	1	0	0	0	0			TRUE	sp|O43242|PSMD3_HUMAN	O43242	PSMD3_HUMAN	PSMD3	26S proteasome non-ATPase regulatory subunit 3
ISNSHPLSL		9	2	1396.43	966.513	966.513	484.264	484.264	966.513	484.264	0.0002	0.003752	26.319	18.713	0.9944	0	0	0	0			TRUE	sp|Q14653|IRF3_HUMAN	Q14653	IRF3_HUMAN	IRF3	Interferon regulatory factor 3
AYLHTTTTF		9	2	1398.35	1053.51	1053.51	527.763	527.763	1053.51	527.764	-0.0007	0.02133	15.483	15.483	0.9842	0	0	0	0			TRUE	sp|O15438|MRP3_HUMAN	O15438	MRP3_HUMAN	ABCC3	Canalicular multispecific organic anion transporter 2
EVFSIAGTVKR		11	3	1399.09	1205.68	1205.68	402.899	402.899	1205.68	402.899	0.0003	0.001526	18.478	18.478	0.9997	0	0	0	0			TRUE	sp|Q9P2K5|MYEF2_HUMAN	Q9P2K5	MYEF2_HUMAN	MYEF2	Myelin expression factor 2
DSVLMEQPPLR	DSVLM[147]EQPPLR	11	2	1399.17	1299.65	1299.65	650.833	650.833	1299.65	650.832	0.0023	0.005826	19.045	19.045	0.9854	0	0	0	0	5M(15.9949)		TRUE	sp|Q14204|DYHC1_HUMAN	Q14204	DYHC1_HUMAN	DYNC1H1	Cytoplasmic dynein 1 heavy chain 1
SYSSTFHSL		9	2	1401.28	1028.46	1028.46	515.239	515.239	1027.46	514.738	1.0026	0.00357	17.126	10.1	0.9603	0	0	0	0			TRUE	sp|A0A087WUL8|NBPFJ_HUMAN	A0A087WUL8	NBPFJ_HUMAN	NBPF19	Neuroblastoma breakpoint family member 19	NBPF10, NBPF11, NBPF14, NBPF15, NBPF20, NBPF26, NBPF8, NBPF9	sp|B4DH59|NBPFP_HUMAN, sp|Q3BBV1|NBPFK_HUMAN, sp|Q3BBV2|NBPF8_HUMAN, sp|Q3BBW0|NBPF9_HUMAN, sp|Q5TI25|NBPFE_HUMAN, sp|Q6P3W6|NBPFA_HUMAN, sp|Q86T75|NBPFB_HUMAN, sp|Q8N660|NBPFF_HUMAN
TVEVDLYTAKG		11	2	1401.71	1194.62	1194.62	598.316	598.316	1194.61	598.314	0.0054	0.002452	18.969	14.919	0.9517	0	0	0	0			TRUE	sp|P09104|ENOG_HUMAN	P09104	ENOG_HUMAN	ENO2	Gamma-enolase
RYLEQLHQL		9	2	1404.01	1198.64	1198.64	600.33	600.33	1198.65	600.33	-0.0007	0.005945	22.002	13.865	0.9924	0	0	0	0			TRUE	sp|P40763|STAT3_HUMAN	P40763	STAT3_HUMAN	STAT3	Signal transducer and activator of transcription 3
EVIRLDGAIR		10	3	1405.69	1140.66	1140.66	381.228	381.228	1140.66	381.228	0.0003	0.005794	25.224	14.691	0.9903	0	0	0	0			TRUE	sp|Q99714|HCD2_HUMAN	Q99714	HCD2_HUMAN	HSD17B10	3-hydroxyacyl-CoA dehydrogenase type-2
VAYLMQKL	VAYLM[147]QKL	8	2	1407.59	980.537	980.537	491.276	491.276	980.536	491.276	0.0007	0.01146	18.978	13.044	0.9892	0	0	0	0	5M(15.9949)		TRUE	sp|Q16828|DUS6_HUMAN	Q16828	DUS6_HUMAN	DUSP6	Dual specificity protein phosphatase 6	DUSP9	sp|Q99956|DUS9_HUMAN
FASLPQVER		9	2	1407.73	1045.55	1045.55	523.784	523.784	1045.56	523.785	-0.0013	0.08312	15.725	12.084	0.9639	0	0	0	0			TRUE	sp|O75083|WDR1_HUMAN	O75083	WDR1_HUMAN	WDR1	WD repeat-containing protein 1
DVSAPSAILR		10	2	1417.44	1027.56	1027.56	514.79	514.79	1027.57	514.79	-0.0009	0.0004246	22.741	12.166	1	0	0	0	0			TRUE	sp|Q6AI12|ANR40_HUMAN	Q6AI12	ANR40_HUMAN	ANKRD40	Ankyrin repeat domain-containing protein 40
AAVPVIISR		9	2	1417.84	924.575	924.575	463.295	463.295	924.576	463.295	-0.0005	0.0007766	16.045	16.045	0.9998	0	0	0	0			TRUE	sp|Q14919|NC2A_HUMAN	Q14919	NC2A_HUMAN	DRAP1	Dr1-associated corepressor
EYISTVKTL		9	2	1419.14	1052.58	1052.58	527.295	527.295	1052.58	527.295	0.0005	0.006514	18.024	11.407	0.9924	0	0	0	0			TRUE	sp|Q8WYH8|ING5_HUMAN	Q8WYH8	ING5_HUMAN	ING5	Inhibitor of growth protein 5
AAAYLQHL		8	2	1420.54	885.47	885.47	443.742	443.742	885.471	443.743	-0.0001	0.1566	17.092	13.151	0.9456	0	0	0	0			FALSE	sp|O00192|ARVC_HUMAN	O00192	ARVC_HUMAN	ARVCF	Armadillo repeat protein deleted in velo-cardio-facial syndrome	CTNND1, CTNND2, PKP4	sp|O60716|CTND1_HUMAN, sp|Q99569|PKP4_HUMAN, sp|Q9UQB3|CTND2_HUMAN
KYDPNVYSI		9	2	1422.22	1097.54	1097.54	549.778	549.778	1097.54	549.777	0.0026	0.03551	12.591	12.591	0.951	0	0	0	0			TRUE	sp|P06756|ITAV_HUMAN	P06756	ITAV_HUMAN	ITGAV	Integrin alpha-V
TYQDIQNTI		9	2	1425.8	1094.52	1094.52	548.269	548.269	1094.52	548.269	-0.0003	0.01804	16.452	10.39	0.9856	0	0	0	0			TRUE	sp|P24928|RPB1_HUMAN	P24928	RPB1_HUMAN	POLR2A	DNA-directed RNA polymerase II subunit RPB1
VYERELQTF		9	2	1426.35	1183.59	1183.59	592.801	592.801	1183.59	592.801	0.0007	0.04749	17.554	13.108	0.9793	0	0	0	0			TRUE	sp|Q5JPI9|MET10_HUMAN	Q5JPI9	MET10_HUMAN	METTL10	Protein-lysine N-methyltransferase METTL10
DAFFNPATR		9	2	1427.44	1037.49	1037.49	519.753	519.753	1037.49	519.754	-0.0007	0.1843	12.18	12.18	0.9372	0	0	0	0			TRUE	sp|Q4KMQ2|ANO6_HUMAN	Q4KMQ2	ANO6_HUMAN	ANO6	Anoctamin-6
DYQALRTSI		9	2	1429.17	1065.55	1065.55	533.78	533.78	1065.55	533.78	0.001	1.033e-05	23.673	11.41	1	0	0	0	0			TRUE	sp|Q00610|CLH1_HUMAN	Q00610	CLH1_HUMAN	CLTC	Clathrin heavy chain 1
DAAMEDLTRL	DAAM[147]EDLTRL	10	2	1430.02	1149.53	1149.53	575.774	575.774	1149.53	575.774	0.0007	8.584e-10	21.439	21.439	1	0	0	0	0	4M(15.9949)		TRUE	sp|P60228|EIF3E_HUMAN	P60228	EIF3E_HUMAN	EIF3E	Eukaryotic translation initiation factor 3 subunit E
DAIAVHVV		8	2	1430.61	822.461	822.461	412.238	412.238	822.46	412.237	0.0013	0.02092	13.205	9.055	0.9725	0	0	0	0			TRUE	sp|Q6ZNJ1|NBEL2_HUMAN	Q6ZNJ1	NBEL2_HUMAN	NBEAL2	Neurobeachin-like protein 2
EMIDVIGVTK	EM[147]IDVIGVTK	10	2	1430.68	1119.58	1119.58	560.799	560.799	1119.58	560.799	-0.0008	0.0005541	16.966	16.966	1	0	0	0	0	2M(15.9949)		TRUE	sp|P39023|RL3_HUMAN	P39023	RL3_HUMAN	RPL3	60S ribosomal protein L3
DVLNIQGVQR		10	2	1430.87	1140.63	1140.63	571.32	571.32	1140.62	571.32	0.0008	7.706e-05	21.614	21.614	1	0	0	0	0			TRUE	sp|Q14204|DYHC1_HUMAN	Q14204	DYHC1_HUMAN	DYNC1H1	Cytoplasmic dynein 1 heavy chain 1
VGYRVATF		8	2	1431.27	911.487	911.487	456.751	456.751	911.486	456.75	0.0006	0.001891	22.498	12.989	0.9976	0	0	0	0			TRUE	sp|Q9P2X0|DPM3_HUMAN	Q9P2X0	DPM3_HUMAN	DPM3	Dolichol-phosphate mannosyltransferase subunit 3
DAATIVALR		9	2	1431.57	928.533	928.533	465.274	465.274	928.534	465.274	-0.0006	0.0787	16.919	10.52	0.9692	0	0	0	0			TRUE	sp|Q96BF6|NACC2_HUMAN	Q96BF6	NACC2_HUMAN	NACC2	Nucleus accumbens-associated protein 2
ETILTSGENLAR		12	2	1432.19	1302.68	1302.68	652.346	652.346	1302.68	652.346	-0.0007	0.1111	14.519	14.519	0.9592	0	0	0	0			TRUE	sp|O43813|LANC1_HUMAN	O43813	LANC1_HUMAN	LANCL1	LanC-like protein 1
TGPGILSMA	TGPGILSM[147]A	9	2	1433.14	861.427	861.427	431.721	431.721	861.427	431.721	0.0006	0.1055	15.415	13.659	0.9622	0	0	0	0	8M(15.9949)		TRUE	sp|P49792|RBP2_HUMAN	P49792	RBP2_HUMAN	RANBP2	E3 SUMO-protein ligase RanBP2	PPIA, PPIE	sp|P62937|PPIA_HUMAN, sp|Q9UNP9|PPIE_HUMAN
GYFGNPQKF		9	2	1436.31	1056.5	1056.5	529.259	529.259	1056.5	529.259	0	0.0002233	20.056	20.056	1	0	0	0	0			TRUE	sp|Q16787|LAMA3_HUMAN	Q16787	LAMA3_HUMAN	LAMA3	Laminin subunit alpha-3
SVHKGFAFV		9	2	1436.38	990.529	990.529	496.272	496.272	990.529	496.272	0.0009	0.000137	22.244	22.244	1	0	0	0	0			TRUE	sp|B2RXH8|HNRC2_HUMAN	B2RXH8	HNRC2_HUMAN	HNRNPCL2	Heterogeneous nuclear ribonucleoprotein C-like 2	HNRNPC, HNRNPCL1, HNRNPCL3, HNRNPCL4	sp|B7ZW38|HNRC3_HUMAN, sp|O60812|HNRC1_HUMAN, sp|P07910|HNRPC_HUMAN, sp|P0DMR1|HNRC4_HUMAN
DADYARLV		8	2	1436.53	921.455	921.455	461.735	461.735	921.456	461.735	0.0002	0.0004285	14.97	14.97	1	0	0	0	0			TRUE	sp|O14802|RPC1_HUMAN	O14802	RPC1_HUMAN	POLR3A	DNA-directed RNA polymerase III subunit RPC1
KYMVYPQTF	KYM[147]VYPQTF	9	2	1437.16	1191.56	1191.56	596.789	596.789	1191.56	596.789	0.0012	0.09416	15.918	15.918	0.9554	0	0	0	0	3M(15.9949)		TRUE	sp|Q9NP92|RT30_HUMAN	Q9NP92	RT30_HUMAN	MRPS30	28S ribosomal protein S30, mitochondrial
EVAQFLTGR		9	2	1437.81	1019.54	1019.54	510.779	510.779	1019.54	510.777	0.0029	0.001278	20.68	13.048	0.9959	0	0	0	0			TRUE	sp|Q6ICB0|DESI1_HUMAN	Q6ICB0	DESI1_HUMAN	DESI1	Desumoylating isopeptidase 1
QPDQTRIVAL		10	2	1439.18	1139.63	1139.63	570.823	570.823	1139.63	570.822	0.0013	0.04507	14.67	14.67	0.9709	0	0	0	0			TRUE	sp|P22087|FBRL_HUMAN	P22087	FBRL_HUMAN	FBL	rRNA 2'-O-methyltransferase fibrillarin
NYKDLNGNVF		10	2	1439.25	1182.57	1182.57	592.291	592.291	1182.57	592.291	0.001	0.001416	19.359	19.359	0.9985	0	0	0	0			TRUE	sp|P43307|SSRA_HUMAN	P43307	SSRA_HUMAN	SSR1	Translocon-associated protein subunit alpha
ETTVYVIVR		9	2	1440.13	1078.6	1078.6	540.308	540.308	1078.6	540.308	-0.0001	7.305e-05	20.705	12.381	1	0	0	0	0			TRUE	sp|Q6ZUJ8|BCAP_HUMAN	Q6ZUJ8	BCAP_HUMAN	PIK3AP1	Phosphoinositide 3-kinase adapter protein 1
KNNPKFLAI		9	2	1440.42	1043.62	1043.62	522.815	522.815	1043.61	522.814	0.0029	0.002006	26.796	15.581	0.9895	0	0	0	0			TRUE	sp|P14923|PLAK_HUMAN	P14923	PLAK_HUMAN	JUP	Junction plakoglobin
AVTDILTQR		9	2	1440.64	1015.57	1015.57	508.791	508.791	1015.57	508.79	0.0007	0.03881	13.318	8.574	0.9804	0	0	0	0			TRUE	sp|Q9BST9|RTKN_HUMAN	Q9BST9	RTKN_HUMAN	RTKN	Rhotekin
SRGDFVVEY		9	2	1441.27	1070.5	1070.5	536.259	536.259	1070.5	536.259	0.0009	0.08397	17.808	12.534	0.9647	0	0	0	0			TRUE	sp|Q9NQR1|SETD8_HUMAN	Q9NQR1	SETD8_HUMAN	SETD8	N-lysine methyltransferase SETD8
HYMPPPYASL	HYM[147]PPPYASL	10	2	1442.08	1190.55	1190.55	596.281	596.281	1190.54	596.279	0.0041	0.0004976	22.297	12.247	0.9998	0	0	0	0	3M(15.9949)		TRUE	sp|Q6ZNA4|RN111_HUMAN	Q6ZNA4	RN111_HUMAN	RNF111	E3 ubiquitin-protein ligase Arkadia
RYSGVNQSMLF	RYSGVNQSM[147]LF	11	2	1444.67	1316.62	1316.62	659.317	659.317	1316.62	659.316	0.0007	0.0007204	18.042	12.435	0.9999	0	0	0	0	9M(15.9949)		TRUE	sp|Q6PL18|ATAD2_HUMAN	Q6PL18	ATAD2_HUMAN	ATAD2	ATPase family AAA domain-containing protein 2
HSGPPIVI		8	2	1447.3	818.465	818.465	410.24	410.24	818.465	410.24	0.0004	0.0003991	15.842	15.842	1	0	0	0	0			TRUE	sp|Q6ZRI6|CO039_HUMAN	Q6ZRI6	CO039_HUMAN	C15orf39	Uncharacterized protein C15orf39
RYIPTAAAF		9	2	1543.41	1008.54	1008.54	505.277	505.277	1008.54	505.277	0.0008	0.0579	18.164	18.164	0.9745	0	0	0	0			TRUE	sp|P61619|S61A1_HUMAN	P61619	S61A1_HUMAN	SEC61A1	Protein transport protein Sec61 subunit alpha isoform 1	SEC61A2	sp|Q9H9S3|S61A2_HUMAN
DVYPEIIER		9	2	1617.44	1132.57	1132.57	567.294	567.294	1132.58	567.295	-0.0017	0.001485	18.969	18.969	0.998	0	0	0	0			TRUE	sp|Q9UNF1|MAGD2_HUMAN	Q9UNF1	MAGD2_HUMAN	MAGED2	Melanoma-associated antigen D2	MAGED1	sp|Q9Y5V3|MAGD1_HUMAN
DAYVGYMTI	DAYVGYM[147]TI	9	2	1621.27	1047.46	1047.46	524.737	524.737	1047.46	524.736	0.0013	0.01157	19.096	11.185	0.9838	0	0	0	0	7M(15.9949)		TRUE	sp|Q86XK2|FBX11_HUMAN	Q86XK2	FBX11_HUMAN	FBXO11	F-box only protein 11
EYVEKFYRI		9	3	1626.96	1245.64	1245.64	416.22	416.22	1245.64	416.22	0	0.003218	19.019	11.359	0.9971	0	0	0	0			TRUE	sp|Q92878|RAD50_HUMAN	Q92878	RAD50_HUMAN	RAD50	DNA repair protein RAD50
DVISNINITR		10	2	1634.77	1143.62	1143.62	572.819	572.819	1143.62	572.82	-0.0017	0.001761	21.799	11.027	0.9971	0	0	0	0			TRUE	sp|Q13144|EI2BE_HUMAN	Q13144	EI2BE_HUMAN	EIF2B5	Translation initiation factor eIF-2B subunit epsilon
EVISLINTR		9	2	1643.21	1043.6	1043.6	522.806	522.806	1043.6	522.806	0.0002	0.03559	18.382	12.695	0.9814	0	0	0	0			TRUE	sp|Q96CS3|FAF2_HUMAN	Q96CS3	FAF2_HUMAN	FAF2	FAS-associated factor 2
TTNGGILTV		9	1	1651.08	874.476	874.476	875.484	875.484	874.476	875.483	0.0008	0.1407	19.345	14.294	0.9978	0	0	0	0			TRUE	sp|Q96QD9|UIF_HUMAN	Q96QD9	UIF_HUMAN	FYTTD1	UAP56-interacting factor
DARVAITI		8	2	1652.17	857.497	857.497	429.756	429.756	857.497	429.756	0.0002	0.09171	15.947	12.371	0.9663	0	0	0	0			TRUE	sp|O60291|MGRN1_HUMAN	O60291	MGRN1_HUMAN	MGRN1	E3 ubiquitin-protein ligase MGRN1	RNF157	sp|Q96PX1|RN157_HUMAN
DVVSKFLNR		9	3	1653.71	1076.6	1076.6	359.873	359.873	1076.6	359.873	-0.0018	0.005196	14.658	14.658	0.9863	0	0	0	0			TRUE	sp|P62140|PP1B_HUMAN	P62140	PP1B_HUMAN	PPP1CB	Serine/threonine-protein phosphatase PP1-beta catalytic subunit
EYNNNFHVL		9	2	1675.21	1148.52	1148.52	575.269	575.269	1148.53	575.27	-0.0003	0.01857	14.252	10.453	0.9854	0	0	0	0			TRUE	sp|Q8NFU5|IPMK_HUMAN	Q8NFU5	IPMK_HUMAN	IPMK	Inositol polyphosphate multikinase
VFPEKGYSF		9	2	1675.38	1072.52	1072.52	537.268	537.268	1072.52	537.269	-0.0012	0.1412	15.493	11.135	0.9458	0	0	0	0			TRUE	sp|Q01085|TIAR_HUMAN	Q01085	TIAR_HUMAN	TIAL1	Nucleolysin TIAR
ETPDIKLFGK		10	3	1681.4	1146.63	1146.63	383.216	383.216	1146.63	383.217	-0.0008	4.729e-09	20.389	20.389	1	0	0	0	0			TRUE	sp|P46782|RS5_HUMAN	P46782	RS5_HUMAN	RPS5	40S ribosomal protein S5
LYAPYSTHF		9	2	1715.51	1097.52	1097.52	549.767	549.767	1097.52	549.766	0.0015	0.0165	21.747	12.2	0.9768	0	0	0	0			TRUE	sp|Q8NFJ5|RAI3_HUMAN	Q8NFJ5	RAI3_HUMAN	GPRC5A	Retinoic acid-induced protein 3
QYLRVETQF		9	2	1733.42	1182.6	1182.6	592.309	592.309	1182.6	592.309	0	0.0164	18.436	10.24	0.9865	0	0	0	0			TRUE	sp|Q13085|ACACA_HUMAN	Q13085	ACACA_HUMAN	ACACA	Acetyl-CoA carboxylase 1
IYLEKLKTI		9	3	1743.1	1119.69	1119.69	374.238	374.238	1119.69	374.237	0.0007	0.001964	16.468	9.09	0.9993	0	0	0	0			TRUE	sp|Q15149|PLEC_HUMAN	Q15149	PLEC_HUMAN	PLEC	Plectin
DSFDLKGIYTR		11	3	1749.47	1313.66	1313.66	438.895	438.895	1313.66	438.894	0.0014	1.267e-06	20.697	20.697	1	0	0	0	0			TRUE	sp|Q7L1S5|CHST9_HUMAN	Q7L1S5	CHST9_HUMAN	CHST9	Carbohydrate sulfotransferase 9
VYVQHPITF		9	2	1750.3	1102.58	1102.58	552.298	552.298	1102.58	552.298	0	0.01074	18.653	18.653	0.9897	0	0	0	0			TRUE	sp|Q99732|LITAF_HUMAN	Q99732	LITAF_HUMAN	LITAF	Lipopolysaccharide-induced tumor necrosis factor-alpha factor
EYRPEFSNF		9	2	1753.35	1187.53	1187.53	594.77	594.77	1187.52	594.77	0.0008	0.005712	17.81	12.371	0.9925	0	0	0	0			TRUE	sp|Q9UKK3|PARP4_HUMAN	Q9UKK3	PARP4_HUMAN	PARP4	Poly [ADP-ribose] polymerase 4
YALRITTTV		9	2	1785.62	1036.59	1036.59	519.302	519.302	1036.59	519.303	-0.0012	0.007306	17.516	11.068	0.9907	0	0	0	0			TRUE	sp|O00591|GBRP_HUMAN	O00591	GBRP_HUMAN	GABRP	Gamma-aminobutyric acid receptor subunit pi
TGYLNTVTV		9	2	1786.02	966.5	966.5	484.257	484.257	966.502	484.258	-0.0014	0.08772	15.786	15.786	0.9551	0	0	0	0			TRUE	sp|P63244|RACK1_HUMAN	P63244	RACK1_HUMAN	RACK1	Receptor of activated protein C kinase 1
NYMDTDNLMF	NYM[147]DTDNLM[147]F	10	2	1788.63	1294.48	1294.48	648.249	648.249	1294.48	648.25	-0.0011	0.1203	14.179	14.179	0.9556	0	0	0	0	3M(15.9949), 9M(15.9949)		TRUE	sp|Q2M2H8|MGAL_HUMAN	Q2M2H8	MGAL_HUMAN	MGAM2	Probable maltase-glucoamylase 2
IRPENVIIY		9	2	1795.02	1115.63	1115.63	558.824	558.824	1115.63	558.824	-0.0008	0.1284	15.926	15.926	0.9534	0	0	0	0			TRUE	sp|Q5VST6|AB17B_HUMAN	Q5VST6	AB17B_HUMAN	ABHD17B	Protein ABHD17B
DVAAVVDGRL		10	2	1799.74	1014.55	1014.55	508.283	508.283	1013.55	507.783	1.0013	0.0009145	18.665	18.665	0.9941	0	0	0	0			TRUE	sp|Q06210|GFPT1_HUMAN	Q06210	GFPT1_HUMAN	GFPT1	Glutamine--fructose-6-phosphate aminotransferase [isomerizing] 1
TSIVVLVER		9	2	1811.08	1014.61	1014.61	508.311	508.311	1014.61	508.311	0.0004	4.882e-05	18.298	18.298	1	0	0	0	0			TRUE	sp|Q04941|PLP2_HUMAN	Q04941	PLP2_HUMAN	PLP2	Proteolipid protein 2
PYMDSPQSIGF	PYM[147]DSPQSIGF	11	2	1812.99	1256.54	1256.54	629.275	629.275	1256.54	629.276	-0.0017	0.01411	16.902	16.902	0.9857	0	0	0	0	3M(15.9949)		TRUE	sp|P22061|PIMT_HUMAN	P22061	PIMT_HUMAN	PCMT1	Protein-L-isoaspartate(D-aspartate) O-methyltransferase
SGPERILSI		9	2	1813.6	970.545	970.545	486.28	486.28	970.545	486.28	0.0009	0.0106	19.655	11.402	0.9882	0	0	0	0			TRUE	sp|P61978|HNRPK_HUMAN	P61978	HNRPK_HUMAN	HNRNPK	Heterogeneous nuclear ribonucleoprotein K
LYANMFERL	LYANM[147]FERL	9	2	1817.27	1171.57	1171.57	586.792	586.792	1171.57	586.792	0.0002	0.05811	17.962	17.962	0.9765	0	0	0	0	5M(15.9949)		TRUE	sp|Q02790|FKBP4_HUMAN	Q02790	FKBP4_HUMAN	FKBP4	Peptidyl-prolyl cis-trans isomerase FKBP4
AYLEAYKEF		9	2	1817.82	1132.54	1132.54	567.28	567.28	1132.54	567.279	0.0009	0.04976	16.166	16.166	0.9762	0	0	0	0			TRUE	sp|Q9HBU6|EKI1_HUMAN	Q9HBU6	EKI1_HUMAN	ETNK1	Ethanolamine kinase 1
NYIRITSEI		9	2	1818.54	1107.59	1107.59	554.803	554.803	1107.59	554.803	-0.0009	0.01554	17.583	17.583	0.9866	0	0	0	0			TRUE	sp|Q7L7V1|DHX32_HUMAN	Q7L7V1	DHX32_HUMAN	DHX32	Putative pre-mRNA-splicing factor ATP-dependent RNA helicase DHX32
KYQIINEEF		9	2	1823.23	1182.59	1182.59	592.302	592.302	1182.59	592.303	-0.0023	0.01226	24.263	12.865	0.9755	0	0	0	0			TRUE	sp|Q969F9|HPS3_HUMAN	Q969F9	HPS3_HUMAN	HPS3	Hermansky-Pudlak syndrome 3 protein
DAFPVGEV		8	1	1833.39	832.396	832.396	833.403	833.403	832.397	833.404	-0.0002	0.01734	16.83	16.83	1	0	0	0	0			TRUE	sp|O95985|TOP3B_HUMAN	O95985	TOP3B_HUMAN	TOP3B	DNA topoisomerase 3-beta-1
KYVADFSQF		9	2	1835.4	1103.53	1103.53	552.771	552.771	1103.53	552.772	-0.0009	0.1145	14.265	14.265	0.9574	0	0	0	0			TRUE	sp|Q99712|KCJ15_HUMAN	Q99712	KCJ15_HUMAN	KCNJ15	ATP-sensitive inward rectifier potassium channel 15
DIASVFTGR		9	2	1861.62	964.498	964.498	483.256	483.256	964.498	483.256	0.0008	0.1045	15.294	15.294	0.9586	0	0	0	0			TRUE	sp|Q9H2E6|SEM6A_HUMAN	Q9H2E6	SEM6A_HUMAN	SEMA6A	Semaphorin-6A
LYTEKFEEF		9	2	1871.6	1204.56	1204.56	603.289	603.289	1204.57	603.29	-0.0016	0.01374	19.3	11.195	0.986	0	0	0	0			TRUE	sp|P40222|TXLNA_HUMAN	P40222	TXLNA_HUMAN	TXLNA	Alpha-taxilin
SYLEKQVVTF		10	2	1882.92	1212.64	1212.64	607.328	607.328	1212.64	607.327	0.0025	0.02315	14.73	10.604	0.9649	0	0	0	0			TRUE	sp|Q6P3X3|TTC27_HUMAN	Q6P3X3	TTC27_HUMAN	TTC27	Tetratricopeptide repeat protein 27
VYIDQTMVL	VYIDQTM[147]VL	9	2	1898.13	1096.55	1096.55	549.28	549.28	1096.55	549.281	-0.0011	0.004379	17.22	10.345	0.9932	0	0	0	0	7M(15.9949)		TRUE	sp|Q12770|SCAP_HUMAN	Q12770	SCAP_HUMAN	SCAP	Sterol regulatory element-binding protein cleavage-activating protein
TYLEKFQNL		9	2	1899.5	1154.6	1154.6	578.306	578.306	1154.6	578.306	0.001	0.04475	12.371	12.371	0.9762	0	0	0	0			TRUE	sp|Q96AJ1|CLUA1_HUMAN	Q96AJ1	CLUA1_HUMAN	CLUAP1	Clusterin-associated protein 1
EYTDVLQKI		9	2	1927.62	1107.58	1107.58	554.798	554.798	1107.58	554.798	0.0003	0.001164	20.735	11.789	0.9993	0	0	0	0			TRUE	sp|Q8TE68|ES8L1_HUMAN	Q8TE68	ES8L1_HUMAN	EPS8L1	Epidermal growth factor receptor kinase substrate 8-like protein 1
VYTVVDEMF	VYTVVDEM[147]F	9	2	1929.57	1117.5	1117.5	559.756	559.756	1117.5	559.757	-0.0023	0.01303	16.585	11.826	0.9694	0	0	0	0	8M(15.9949)		TRUE	sp|P53680|AP2S1_HUMAN	P53680	AP2S1_HUMAN	AP2S1	AP-2 complex subunit sigma
EYMEHVYLI	EYM[147]EHVYLI	9	2	1929.85	1211.55	1211.55	606.783	606.783	1211.55	606.784	-0.0011	0.0004316	21.969	21.969	1	0	0	0	0	3M(15.9949)		TRUE	sp|Q9H1P3|OSBL2_HUMAN	Q9H1P3	OSBL2_HUMAN	OSBPL2	Oxysterol-binding protein-related protein 2
KYNANFVTF		9	2	1931.41	1103.55	1103.55	552.782	552.782	1102.54	552.28	1.0051	0.001277	21.943	11.878	0.9867	0	0	0	0			TRUE	sp|Q9Y2K7|KDM2A_HUMAN	Q9Y2K7	KDM2A_HUMAN	KDM2A	Lysine-specific demethylase 2A
NYAQVFNKL		9	2	1938.2	1095.57	1095.57	548.793	548.793	1095.57	548.793	-0.0001	0.04227	13.876	13.876	0.9795	0	0	0	0			TRUE	sp|Q9Y6E2|BZW2_HUMAN	Q9Y6E2	BZW2_HUMAN	BZW2	Basic leucine zipper and W2 domain-containing protein 2
TTALGSLANIAR		12	2	1940.83	1186.67	1186.67	594.341	594.341	1186.67	594.341	0.0001	0.009015	16.232	16.232	0.9909	0	0	0	0			TRUE	sp|Q92797|SYMPK_HUMAN	Q92797	SYMPK_HUMAN	SYMPK	Symplekin
GYSEHFVEF		9	2	1945.39	1113.48	1113.48	557.746	557.746	1113.48	557.746	0.0004	0.2091	14.412	14.412	0.933	0	0	0	0			TRUE	sp|Q9P2T1|GMPR2_HUMAN	Q9P2T1	GMPR2_HUMAN	GMPR2	GMP reductase 2	GMPR	sp|P36959|GMPR1_HUMAN
KWNPTAGVAF		10	2	1952.01	1089.56	1089.56	545.788	545.788	1089.56	545.788	0.0008	0.01131	17.491	10.961	0.9889	0	0	0	0			TRUE	sp|P19387|RPB3_HUMAN	P19387	RPB3_HUMAN	POLR2C	DNA-directed RNA polymerase II subunit RPB3
NYIDKVRFL		9	2	1992.43	1166.64	1166.64	584.329	584.329	1166.64	584.33	-0.0007	0.0128	21.608	11.126	0.9884	0	0	0	0			TRUE	sp|P08670|VIME_HUMAN	P08670	VIME_HUMAN	VIM	Vimentin
KYMDVQFDF	KYM[147]DVQFDF	9	2	2001.94	1207.52	1207.52	604.767	604.767	1207.52	604.768	-0.0023	0.002847	19.747	17.569	0.9907	0	0	0	0	3M(15.9949)		TRUE	sp|O00159|MYO1C_HUMAN	O00159	MYO1C_HUMAN	MYO1C	Unconventional myosin-Ic
AYDDKIYYF		9	2	2008.8	1197.54	1197.54	599.778	599.778	1196.54	599.277	1.0034	0.0005446	17.753	17.753	0.9997	0	0	0	0			TRUE	sp|O75326|SEM7A_HUMAN	O75326	SEM7A_HUMAN	SEMA7A	Semaphorin-7A
DAPDVFTV		8	1	2009.32	862.408	862.408	863.415	863.415	862.407	863.414	0.0006	0.02799	21.155	11.812	1	0	0	0	0			TRUE	sp|Q9UKK3|PARP4_HUMAN	Q9UKK3	PARP4_HUMAN	PARP4	Poly [ADP-ribose] polymerase 4
RYLNEFEEL		9	2	2018.69	1211.58	1211.58	606.798	606.798	1211.58	606.798	-0.0005	0.06094	16.326	10.997	0.975	0	0	0	0			TRUE	sp|Q9BQI3|E2AK1_HUMAN	Q9BQI3	E2AK1_HUMAN	EIF2AK1	Eukaryotic translation initiation factor 2-alpha kinase 1
DAYVILKTV		9	2	2020.26	1020.58	1020.58	511.299	511.299	1020.59	511.3	-0.0013	0.003441	19.766	10.941	0.9937	0	0	0	0			TRUE	Q3SX14	Q3SX14 TREMBL:Q3SX14 (Bos taurus) Similar to Gelsolin				GSN	sp|P06396|GELS_HUMAN
SYMFVDENTF	SYM[147]FVDENTF	10	2	2028.52	1267.51	1267.51	634.76	634.76	1267.51	634.761	-0.0012	0.0125	15.586	10.819	0.9883	0	0	0	0	3M(15.9949)		TRUE	sp|A6ZKI3|F127A_HUMAN	A6ZKI3	F127A_HUMAN	FAM127A	Protein FAM127A	FAM127B, FAM127C	sp|Q17RB0|F127C_HUMAN, sp|Q9BWD3|F127B_HUMAN
ATYVFLHTV		9	2	2034.76	1049.55	1049.55	525.784	525.784	1049.55	525.784	0.0003	0.06432	13.696	9.87	0.9749	0	0	0	0			TRUE	sp|Q53FV1|ORML2_HUMAN	Q53FV1	ORML2_HUMAN	ORMDL2	ORM1-like protein 2
NAYEYFTKI		9	2	2039.33	1147.55	1147.55	574.783	574.783	1147.55	574.785	-0.0029	0.002701	11.604	11.604	0.9807	0	0	0	0			TRUE	sp|Q16611|BAK_HUMAN	Q16611	BAK_HUMAN	BAK1	Bcl-2 homologous antagonist/killer
DAAAFFKSV		9	2	2072.09	954.481	954.481	478.248	478.248	954.481	478.248	0	0.007894	18.431	18.431	0.9914	0	0	0	0			TRUE	sp|Q96T83|SL9A7_HUMAN	Q96T83	SL9A7_HUMAN	SLC9A7	Sodium/hydrogen exchanger 7
VYMDWYEKF	VYM[147]DWYEKF	9	2	2082.57	1295.55	1295.55	648.782	648.782	1295.55	648.784	-0.0024	4.008e-05	24.207	11.363	1	0	0	0	0	3M(15.9949)		TRUE	sp|O75643|U520_HUMAN	O75643	U520_HUMAN	SNRNP200	U5 small nuclear ribonucleoprotein 200 kDa helicase
VYPQYVIEY		9	2	2086.09	1172.58	1172.58	587.295	587.295	1172.58	587.295	0.0007	0.04322	14.423	14.423	0.9801	0	0	0	0			TRUE	sp|Q7Z2W4|ZCCHV_HUMAN	Q7Z2W4	ZCCHV_HUMAN	ZC3HAV1	Zinc finger CCCH-type antiviral protein 1
NRPEFITEF		9	2	2086.85	1151.56	1151.56	576.788	576.788	1151.56	576.788	0.0008	0.04972	13.927	10.056	0.9776	0	0	0	0			TRUE	sp|Q8WXH0|SYNE2_HUMAN	Q8WXH0	SYNE2_HUMAN	SYNE2	Nesprin-2
APRLPITGL		9	2	2089.44	936.575	936.575	469.295	469.295	936.576	469.295	0.0001	0.02932	14.906	14.906	0.9825	0	0	0	0			TRUE	sp|Q8TF50|ZN526_HUMAN	Q8TF50	ZN526_HUMAN	ZNF526	Zinc finger protein 526
SYHPALNAIL		10	2	2091.66	1097.59	1097.59	549.8	549.8	1097.59	549.801	-0.0012	0.04687	14.674	14.674	0.9769	0	0	0	0			TRUE	sp|Q9NR09|BIRC6_HUMAN	Q9NR09	BIRC6_HUMAN	BIRC6	Baculoviral IAP repeat-containing protein 6
VYVDLGGSHVF		11	2	2103.34	1191.59	1191.59	596.803	596.803	1191.59	596.803	-0.0007	6.565e-06	24.994	24.994	1	0	0	0	0			TRUE	sp|Q14692|BMS1_HUMAN	Q14692	BMS1_HUMAN	BMS1	Ribosome biogenesis protein BMS1 homolog
YYFEGIKQTF		10	2	2121.17	1294.62	1294.62	648.319	648.319	1294.62	648.319	0.001	0.003682	17.81	17.81	0.9938	0	0	0	0			TRUE	sp|O95433|AHSA1_HUMAN	O95433	AHSA1_HUMAN	AHSA1	Activator of 90 kDa heat shock protein ATPase homolog 1
IRDNFVIVY		9	2	2140.68	1137.62	1137.62	569.817	569.817	1137.62	569.816	0.0013	0.01839	19.099	11.249	0.9798	0	0	0	0			TRUE	sp|Q9Y6Q5|AP1M2_HUMAN	Q9Y6Q5	AP1M2_HUMAN	AP1M2	AP-1 complex subunit mu-2
KYMDINFDF	KYM[147]DINFDF	9	2	2174.39	1207.52	1207.52	604.768	604.768	1207.52	604.768	0.0002	0.1371	11.952	10.313	0.9528	0	0	0	0	3M(15.9949)		TRUE	sp|B0I1T2|MYO1G_HUMAN	B0I1T2	MYO1G_HUMAN	MYO1G	Unconventional myosin-Ig	MYO1D	sp|O94832|MYO1D_HUMAN
DYVEGLRVF		9	2	2243.29	1096.55	1096.55	549.284	549.284	1096.56	549.285	-0.0012	0.02257	15.548	10.812	0.9826	0	0	0	0			TRUE	sp|P60660|MYL6_HUMAN	P60660	MYL6_HUMAN	MYL6	Myosin light polypeptide 6
SYFPEITHI		9	2	2272.72	1105.54	1105.54	553.779	553.779	1105.54	553.779	0.0004	0.03278	14.892	14.892	0.9821	0	0	0	0			TRUE	sp|P23458|JAK1_HUMAN	P23458	JAK1_HUMAN	JAK1	Tyrosine-protein kinase JAK1
DYTIGFGKF		9	2	2277.3	1046.51	1046.51	524.261	524.261	1046.51	524.261	0.001	9.155e-06	18.586	11.182	1	0	0	0	0			TRUE	sp|P16144|ITB4_HUMAN	P16144	ITB4_HUMAN	ITGB4	Integrin beta-4
TYLPTNASLSF		11	2	2335.42	1212.6	1212.6	607.309	607.309	1212.6	607.308	0.0023	0.03959	17.91	12.47	0.9601	0	0	0	0			TRUE	sp|P04626|ERBB2_HUMAN	P04626	ERBB2_HUMAN	ERBB2	Receptor tyrosine-protein kinase erbB-2
DGTYTLII		8	2	2388.32	894.469	894.469	448.242	448.242	894.47	448.242	-0.0003	0.09969	15.154	15.154	0.9628	0	0	0	0			TRUE	sp|O43242|PSMD3_HUMAN	O43242	PSMD3_HUMAN	PSMD3	26S proteasome non-ATPase regulatory subunit 3
SYIEHIFEI		9	2	2629.33	1149.57	1149.57	575.792	575.792	1149.57	575.793	-0.0006	0.04084	17.818	13.567	0.9799	0	0	0	0			TRUE	sp|Q15121|PEA15_HUMAN	Q15121	PEA15_HUMAN	PEA15	Astrocytic phosphoprotein PEA-15
ALTDMPQMR	ALTDM[147]PQMR	9	2	601.994	1077.5	1077.5	539.755	539.755	1077.49	539.755	0.0046	0.0005161	19.543	13.654	1	0	0	0	0	5M(15.9949)		TRUE	sp|P02671|FIBA_HUMAN	P02671	FIBA_HUMAN	FGA	Fibrinogen alpha chain
GSSGTGGTATWKPGSSGP		18	2	649.876	1590.73	1590.73	796.372	796.372	1590.73	796.371	0.0054	1.086e-06	27.171	9.524	1	0	0	0	0			TRUE	sp|P02671|FIBA_HUMAN	P02671	FIBA_HUMAN	FGA	Fibrinogen alpha chain
LAPLAEDVR		9	2	752.044	982.544	982.544	492.279	492.279	982.545	492.28	0.0035	0.003022	19.608	11.371	0.999	0	0	0	0			TRUE	sp|P06727|APOA4_HUMAN	P06727	APOA4_HUMAN	APOA4	Apolipoprotein A-IV
ADSGEGDFLAEGGGVR		16	2	802.428	1535.69	1535.69	768.851	768.851	1535.69	768.85	0.0064	9.14e-12	47.827	13.355	1	0	0	0	0			TRUE	sp|P02671|FIBA_HUMAN	P02671	FIBA_HUMAN	FGA	Fibrinogen alpha chain
DSGEGDFLAEGGGVR		15	2	815.038	1464.65	1464.65	733.332	733.332	1464.65	733.331	0.0056	1.02e-10	38.021	38.021	1	0	0	0	0			TRUE	sp|P02671|FIBA_HUMAN	P02671	FIBA_HUMAN	FGA	Fibrinogen alpha chain
AGEKVEKPDTKEKKPEAKKVD		21	5	418.452	2353.29	2353.29	471.665	471.665	2353.29	471.664	0.0023	8.249e-05	23.624	23.624	1	1	0	0	0			TRUE	sp|Q02878|RL6_HUMAN	Q02878	RL6_HUMAN	RPL6	60S ribosomal protein L6
MRAKWRKKRM		10	4	468.252	1389.8	1389.8	348.456	348.456	1389.8	348.456	0.0004	0.09761	13.521	13.521	0.9316	1	0	0	0			TRUE	sp|P62945|RL41_HUMAN	P62945	RL41_HUMAN	RPL41	60S ribosomal protein L41
ETIGKKFEKR		10	3	472.855	1234.7	1234.7	412.575	412.575	1234.7	412.575	0.0003	0.0003044	21.961	21.961	1	0	0	0	0			TRUE	sp|P13010|XRCC5_HUMAN	P13010	XRCC5_HUMAN	XRCC5	X-ray repair cross-complementing protein 5
HPAVVIRQR		9	3	531.927	1074.64	1074.64	359.221	359.221	1074.64	359.221	-0.0005	5.429e-05	15.002	15.002	1	0	0	0	0			TRUE	sp|P62829|RL23_HUMAN	P62829	RL23_HUMAN	RPL23	60S ribosomal protein L23
AKKPVMKGAKSGKGAVTSEALKD		23	4	532.969	2300.29	2300.29	576.081	576.081	2300.29	576.079	0.0054	0.001129	19.419	19.419	0.9993	0	0	0	0			TRUE	sp|Q6P161|RM54_HUMAN	Q6P161	RM54_HUMAN	MRPL54	39S ribosomal protein L54, mitochondrial
HIIEKDKITTR		11	4	560.148	1352.78	1352.78	339.201	339.201	1352.78	339.202	-0.0012	0.0002638	20.785	20.785	1	0	0	0	0			TRUE	sp|P49720|PSB3_HUMAN	P49720	PSB3_HUMAN	PSMB3	Proteasome subunit beta type-3
EVWKGIKKR		9	3	560.637	1142.69	1142.69	381.904	381.904	1142.69	381.905	-0.0012	0.01044	17.57	17.57	0.9824	0	0	0	0			TRUE	sp|Q9UJK0|TSR3_HUMAN	Q9UJK0	TSR3_HUMAN	TSR3	Ribosome biogenesis protein TSR3 homolog
EIHDPRSGRSGVVNR		15	4	566.947	1677.87	1677.87	420.474	420.474	1677.87	420.474	-0.0003	0.004904	16.046	16.046	0.9832	0	0	0	0			TRUE	sp|Q07157|ZO1_HUMAN	Q07157	ZO1_HUMAN	TJP1	Tight junction protein ZO-1
EVAPPEYHRKA		11	4	570.656	1295.66	1295.66	324.923	324.923	1295.66	324.923	-0.0002	0.001008	19.562	19.562	0.9999	0	0	0	0			TRUE	sp|Q9UBU8|MO4L1_HUMAN	Q9UBU8	MO4L1_HUMAN	MORF4L1	Mortality factor 4-like protein 1
SGRPVTPPRTANPPK		15	4	582.465	1573.87	1573.87	394.475	394.475	1573.87	394.474	0.0018	0.01825	17.588	17.588	0.9728	0	0	0	0			TRUE	sp|P62140|PP1B_HUMAN	P62140	PP1B_HUMAN	PPP1CB	Serine/threonine-protein phosphatase PP1-beta catalytic subunit
DPFHKAIRR		9	3	615.703	1138.64	1138.64	380.553	380.553	1138.64	380.553	0.0002	0.07271	15.535	15.535	0.9304	0	0	0	0			TRUE	sp|P61313|RL15_HUMAN	P61313	RL15_HUMAN	RPL15	60S ribosomal protein L15
GKVVSETNDTKVLRH		15	3	624.324	1681.91	1681.91	561.644	561.644	1681.91	561.644	0.0002	5.19e-09	30.749	30.749	1	1	0	0	0			TRUE	sp|P05783|K1C18_HUMAN	P05783	K1C18_HUMAN	KRT18	Keratin, type I cytoskeletal 18
SVAKTILKR		9	3	625.089	1014.65	1014.65	339.225	339.225	1014.65	339.226	-0.0006	0.004905	18.39	18.39	0.9891	0	0	0	0			TRUE	sp|Q7L9L4|MOB1B_HUMAN	Q7L9L4	MOB1B_HUMAN	MOB1B	MOB kinase activator 1B	MOB1A	sp|Q9H8S9|MOB1A_HUMAN
HSIDGRVVEPK		11	3	629.462	1235.66	1235.66	412.895	412.895	1235.66	412.895	0.0001	0.01157	17.266	17.266	0.9831	0	0	0	0			TRUE	sp|P22626|ROA2_HUMAN	P22626	ROA2_HUMAN	HNRNPA2B1	Heterogeneous nuclear ribonucleoproteins A2/B1
RYQTKFRHL		9	3	631.03	1247.69	1247.69	416.902	416.902	1247.69	416.904	-0.0027	0.002828	18.312	12.222	0.985	0	0	0	0			TRUE	sp|Q96ST8|CEP89_HUMAN	Q96ST8	CEP89_HUMAN	CEP89	Centrosomal protein of 89 kDa
NVKNVSVKDVRR		12	4	632.284	1413.8	1413.8	354.458	354.458	1412.82	354.212	0.9838	0.0002811	15.57	15.57	0.9999	0	0	0	0			TRUE	sp|P68104|EF1A1_HUMAN	P68104	EF1A1_HUMAN	EEF1A1	Elongation factor 1-alpha 1
NTVELKRAVSR		11	3	635.92	1271.73	1271.73	424.917	424.917	1271.73	424.918	-0.0009	0.03557	14.186	14.186	0.9643	0	0	0	0			TRUE	sp|Q13151|ROA0_HUMAN	Q13151	ROA0_HUMAN	HNRNPA0	Heterogeneous nuclear ribonucleoprotein A0
TVAQIKATVKR		11	3	646.227	1213.75	1213.75	405.591	405.591	1213.75	405.591	-0.0002	0.003922	18.069	18.069	0.9911	0	0	0	0			TRUE	sp|Q8IXM2|BAP18_HUMAN	Q8IXM2	BAP18_HUMAN	BAP18	Chromatin complexes subunit BAP18
EVYDGPKNVR		10	3	646.789	1175.59	1175.59	392.871	392.871	1175.59	392.872	-0.0006	0.001542	16.437	16.437	0.9984	0	0	0	0			TRUE	sp|Q15154|PCM1_HUMAN	Q15154	PCM1_HUMAN	PCM1	Pericentriolar material 1 protein
YTPTISRER		9	3	659.73	1121.58	1121.58	374.867	374.867	1121.58	374.868	-0.0023	0.02107	15.405	15.405	0.9434	0	0	0	0			TRUE	sp|P49721|PSB2_HUMAN	P49721	PSB2_HUMAN	PSMB2	Proteasome subunit beta type-2
ESFKEKFVRK		10	4	661.539	1296.72	1296.72	325.187	325.187	1296.72	325.187	0.0005	0.0006533	20.805	20.805	1	0	0	0	0			TRUE	sp|Q9BW72|HIG2A_HUMAN	Q9BW72	HIG2A_HUMAN	HIGD2A	HIG1 domain family member 2A, mitochondrial
ETISTANKANAERLK		15	3	664.334	1644.88	1644.88	549.301	549.301	1644.88	549.3	0.0016	3.477e-05	22.413	22.413	1	0	0	0	0			TRUE	sp|Q9HBM1|SPC25_HUMAN	Q9HBM1	SPC25_HUMAN	SPC25	Kinetochore protein Spc25
DSYPRNPTVR		10	3	665.737	1203.6	1203.6	402.208	402.208	1203.6	402.207	0.0019	0.001389	15.361	11.355	0.9984	0	0	0	0			TRUE	sp|P35610|SOAT1_HUMAN	P35610	SOAT1_HUMAN	SOAT1	Sterol O-acyltransferase 1
MAAEISQKNIKR		12	3	668.246	1387.76	1387.76	463.595	463.595	1387.76	463.594	0.0019	3.46e-06	20.39	20.39	1	0	0	0	0			TRUE	sp|P49754|VPS41_HUMAN	P49754	VPS41_HUMAN	VPS41	Vacuolar protein sorting-associated protein 41 homolog
RPRGKDERLVTV		12	4	674.731	1424.82	1424.82	357.212	357.212	1424.82	357.212	-0.0014	0.01674	14.694	14.694	0.9741	0	0	0	0			TRUE	sp|Q9H6R4|NOL6_HUMAN	Q9H6R4	NOL6_HUMAN	NOL6	Nucleolar protein 6
EVGSIIGKKGESVKR		15	4	681.716	1585.92	1585.92	397.486	397.486	1585.91	397.486	0.001	3.763e-08	24.22	24.22	1	0	0	0	0			TRUE	sp|Q15365|PCBP1_HUMAN	Q15365	PCBP1_HUMAN	PCBP1	Poly(rC)-binding protein 1
TVADKIHSVSR		11	3	684.956	1211.66	1211.66	404.894	404.894	1211.66	404.895	-0.0006	9.527e-05	20.26	11.724	1	0	0	0	0			TRUE	sp|O95147|DUS14_HUMAN	O95147	DUS14_HUMAN	DUSP14	Dual specificity protein phosphatase 14
GKEAKAGEAPTENPAPPTQQSSAE		24	3	689.79	2394.13	2394.13	799.052	799.052	2394.13	799.051	0.0049	0.01149	17.381	17.381	0.9608	1	0	0	0			TRUE	sp|P16989|YBOX3_HUMAN	P16989	YBOX3_HUMAN	YBX3	Y-box-binding protein 3
RYKQDVERF		9	3	690.98	1239.64	1239.64	414.219	414.219	1239.64	414.219	0.0005	0.001971	17.783	17.783	0.9971	0	0	0	0			TRUE	sp|Q8IY18|SMC5_HUMAN	Q8IY18	SMC5_HUMAN	SMC5	Structural maintenance of chromosomes protein 5
DAFTDQKIRQR		11	3	709.34	1376.72	1376.72	459.913	459.913	1376.72	459.913	0	0.05674	16.129	16.129	0.9456	0	0	0	0			TRUE	sp|Q8NI35|INADL_HUMAN	Q8NI35	INADL_HUMAN	INADL	InaD-like protein
NTVHDIVNR		9	3	711.508	1066.55	1066.55	356.525	356.525	1066.55	356.525	0.0012	1.22e-05	14.487	14.487	1	0	0	0	0			TRUE	sp|Q9UKF6|CPSF3_HUMAN	Q9UKF6	CPSF3_HUMAN	CPSF3	Cleavage and polyadenylation specificity factor subunit 3
HFDLSHGSAQVKGHG		15	4	716.443	1575.75	1575.75	394.945	394.945	1575.75	394.946	-0.0017	0.03216	17.471	17.471	0.954	0	0	0	0			TRUE	P01966	P01966 SWISS-PROT:P01966 (Bos taurus) Hemoglobin subunit alpha				HBA1	sp|P69905|HBA_HUMAN
RPDGEKKAYVRL		12	4	716.757	1430.8	1430.8	358.707	358.707	1430.8	358.707	0.001	5.089e-05	19.734	11.311	1	0	0	0	0			TRUE	sp|P62750|RL23A_HUMAN	P62750	RL23A_HUMAN	RPL23A	60S ribosomal protein L23a
TVINQTQKENLR		12	3	717.8	1442.79	1442.79	481.936	481.936	1442.78	481.935	0.0016	1.685e-05	22.282	22.282	1	0	0	0	0			TRUE	sp|P42766|RL35_HUMAN	P42766	RL35_HUMAN	RPL35	60S ribosomal protein L35
EVESTEYVNR		10	2	721.49	1224.56	1224.56	613.289	613.289	1224.56	613.288	0.0013	0.00082	19.646	19.646	0.9998	0	0	0	0			TRUE	sp|Q14444|CAPR1_HUMAN	Q14444	CAPR1_HUMAN	CAPRIN1	Caprin-1
KSYKVSTSGPRAFSSRS		17	4	725.356	1843.95	1843.95	461.995	461.995	1843.95	461.996	-0.0012	0.002412	15.959	15.959	0.9959	0	0	0	0			TRUE	sp|P05787|K2C8_HUMAN	P05787	K2C8_HUMAN	KRT8	Keratin, type II cytoskeletal 8		P05787
RPKQPGPVKL		10	3	726.223	1118.69	1118.69	373.905	373.905	1118.69	373.905	0.0001	0.0005258	20.334	9.979	1	0	0	0	0			TRUE	sp|Q9Y618|NCOR2_HUMAN	Q9Y618	NCOR2_HUMAN	NCOR2	Nuclear receptor corepressor 2
TSAERALAAAQR		12	3	730.235	1243.66	1243.66	415.562	415.562	1243.66	415.562	0.001	0.000428	16.743	16.743	1	0	0	0	0			TRUE	sp|Q9H6T0|ESRP2_HUMAN	Q9H6T0	ESRP2_HUMAN	ESRP2	Epithelial splicing regulatory protein 2
ISSGSSASSVTVTR		14	2	733.445	1337.68	1337.68	669.847	669.847	1337.68	669.847	0.0016	7.177e-07	26.252	10.765	1	0	0	0	0			TRUE	sp|P02545|LMNA_HUMAN	P02545	LMNA_HUMAN	LMNA	Prelamin-A/C
DVAEVDTVRR		10	2	736.436	1158.6	1158.6	580.309	580.309	1158.6	580.307	0.0047	0.005446	20.699	13.302	0.9686	0	0	0	0			TRUE	sp|Q15149|PLEC_HUMAN	Q15149	PLEC_HUMAN	PLEC	Plectin
ESVGKGAVHDVKDV		14	3	740.365	1438.74	1438.74	480.588	480.588	1438.74	480.588	0.0009	0.04149	16.7	16.7	0.9593	0	0	0	0			TRUE	sp|P81605|DCD_HUMAN	P81605	DCD_HUMAN	DCD	Dermcidin
RSFEKAVHV		9	3	744.545	1071.58	1071.58	358.201	358.201	1071.58	358.201	-0.0007	3.732e-05	19.459	19.459	1	0	0	0	0			TRUE	sp|Q6ZSY5|PPR3F_HUMAN	Q6ZSY5	PPR3F_HUMAN	PPP1R3F	Protein phosphatase 1 regulatory subunit 3F
RYFKTPRKF		9	4	746.677	1241.7	1241.7	311.433	311.433	1241.7	311.433	-0.0007	0.008783	16.807	16.807	0.9751	0	0	0	0			TRUE	sp|Q9ULV3|CIZ1_HUMAN	Q9ULV3	CIZ1_HUMAN	CIZ1	Cip1-interacting zinc finger protein
EVEGLGKGVAR		11	3	747.766	1113.62	1113.62	372.213	372.213	1113.61	372.212	0.0027	0.00585	15.825	15.825	0.9674	0	0	0	0			TRUE	sp|Q15149|PLEC_HUMAN	Q15149	PLEC_HUMAN	PLEC	Plectin
HFDLSHGSAQVKGHGA		16	4	753.348	1646.79	1646.79	412.705	412.705	1646.79	412.705	-0.0008	3.48e-12	29.553	29.553	1	0	0	0	0			TRUE	P01966	P01966 SWISS-PROT:P01966 (Bos taurus) Hemoglobin subunit alpha
DLYSSGRDRVGR		12	3	755.306	1379.69	1379.69	460.903	460.903	1379.69	460.904	-0.0018	0.0002352	18.842	18.842	1	0	0	0	0			TRUE	sp|P38159|RBMX_HUMAN	P38159	RBMX_HUMAN	RBMX	RNA-binding motif protein, X chromosome
TKSLDNNYSTPNERGDHNRTLD		22	4	756.237	2546.17	2546.17	637.551	637.551	2546.17	637.551	-0.0008	0.02881	15.891	15.891	0.9624	0	0	0	0			TRUE	sp|O60716|CTND1_HUMAN	O60716	CTND1_HUMAN	CTNND1	Catenin delta-1
EVTRILDGKR		10	3	758.562	1185.68	1185.68	396.234	396.234	1185.68	396.235	-0.0017	1.718e-05	23.973	12.09	1	0	0	0	0			TRUE	sp|Q9H299|SH3L3_HUMAN	Q9H299	SH3L3_HUMAN	SH3BGRL3	SH3 domain-binding glutamic acid-rich-like protein 3
ISKQEYDESGPSIVHRK		17	4	762.801	1973	1973	494.257	494.257	1972	494.008	0.9992	0.0003484	17.419	17.419	1	0	0	0	0			FALSE	sp|P60709|ACTB_HUMAN	P60709	ACTB_HUMAN	ACTB	Actin, cytoplasmic 1	ACTG1, POTEE, POTEF, POTEI, POTEJ, POTEKP	sp|A5A3E0|POTEF_HUMAN, sp|P0CG38|POTEI_HUMAN, sp|P0CG39|POTEJ_HUMAN, sp|P63261|ACTG_HUMAN, sp|Q6S8J3|POTEE_HUMAN, sp|Q9BYX7|ACTBM_HUMAN
DTAGIHTLKEVRR		13	3	767.516	1494.83	1494.83	499.283	499.283	1494.83	499.283	0.0005	0.0007793	17.551	17.551	0.9999	0	0	0	0			TRUE	sp|P50443|S26A2_HUMAN	P50443	S26A2_HUMAN	SLC26A2	Sulfate transporter
DTHPGSPGSPGPALR		15	3	772.93	1444.7	1444.7	482.575	482.575	1444.71	482.576	-0.0006	0.001324	13.013	13.013	0.999	0	0	0	0			TRUE	sp|Q8N0Y2|ZN444_HUMAN	Q8N0Y2	ZN444_HUMAN	ZNF444	Zinc finger protein 444
TTVDIFHKKH		10	3	773.429	1224.66	1224.66	409.227	409.227	1224.66	409.228	-0.0005	0.0003971	20.558	20.558	1	0	0	0	0			TRUE	sp|Q8WV92|MITD1_HUMAN	Q8WV92	MITD1_HUMAN	MITD1	MIT domain-containing protein 1
RWPKKSAEF		9	3	774.4	1147.61	1147.61	383.545	383.545	1147.61	383.545	0.0001	0.02792	16.259	16.259	0.9704	0	0	0	0			TRUE	sp|P18621|RL17_HUMAN	P18621	RL17_HUMAN	RPL17	60S ribosomal protein L17
TVNPKESILKR		11	3	776.309	1283.76	1283.76	428.926	428.926	1283.76	428.926	0	3.264e-05	17.533	17.533	1	0	0	0	0			TRUE	sp|P06400|RB_HUMAN	P06400	RB_HUMAN	RB1	Retinoblastoma-associated protein
TAADTAAQITQRK		13	3	785.583	1373.73	1373.73	458.916	458.916	1373.73	458.916	-0.0003	6.759e-06	30.296	14.613	1	0	0	0	0			FALSE	sp|P04222|1C03_HUMAN	P04222	1C03_HUMAN	HLA-C	HLA class I histocompatibility antigen, Cw-3 alpha chain	HLA-B	sp|P01889|1B07_HUMAN, sp|P03989|1B27_HUMAN, sp|P10319|1B58_HUMAN, sp|P10321|1C07_HUMAN, sp|P18463|1B37_HUMAN, sp|P18464|1B51_HUMAN, sp|P18465|1B57_HUMAN, sp|P30460|1B08_HUMAN, sp|P30462|1B14_HUMAN, sp|P30464|1B15_HUMAN, sp|P30466|1B18_HUMAN, sp|P30475|1B39_HUMAN, sp|P30479|1B41_HUMAN, sp|P30480|1B42_HUMAN, sp|P30481|1B44_HUMAN, sp|P30483|1B45_HUMAN, sp|P30484|1B46_HUMAN, sp|P30485|1B47_HUMAN, sp|…
ETYLHRIGR		9	3	786.321	1143.61	1143.61	382.212	382.212	1143.61	382.212	-0.0003	6.885e-05	19.417	12.913	1	0	0	0	0			TRUE	sp|P26196|DDX6_HUMAN	P26196	DDX6_HUMAN	DDX6	Probable ATP-dependent RNA helicase DDX6	DDX19A, DDX19B, DDX25	sp|Q9NUU7|DD19A_HUMAN, sp|Q9UHL0|DDX25_HUMAN, sp|Q9UMR2|DD19B_HUMAN
TLPTKETIEQEKRSE		15	4	786.856	1787.93	1787.93	447.989	447.989	1787.93	447.989	-0.0003	0.007473	18.006	18.006	0.9761	0	0	0	0			TRUE	sp|P63313|TYB10_HUMAN	P63313	TYB10_HUMAN	TMSB10	Thymosin beta-10
EVHAVVTVR		9	3	791.765	1008.57	1008.57	337.198	337.198	1008.57	337.198	0.0006	0.005298	16.897	16.897	0.9884	0	0	0	0			TRUE	sp|P53680|AP2S1_HUMAN	P53680	AP2S1_HUMAN	AP2S1	AP-2 complex subunit sigma
NSAFVERVR		9	2	793.824	1076.57	1076.57	539.294	539.294	1076.57	539.294	0.0007	0.004507	16.789	16.789	0.9959	0	0	0	0			TRUE	sp|P08238|HS90B_HUMAN	P08238	HS90B_HUMAN	HSP90AB1	Heat shock protein HSP 90-beta	HSP90AB3P	sp|Q58FF7|H90B3_HUMAN
KRNDYVHAL		9	3	799.896	1114.59	1114.59	372.537	372.537	1114.59	372.537	0.0004	0.01089	17.363	10.61	0.9836	0	0	0	0			TRUE	sp|Q99873|ANM1_HUMAN	Q99873	ANM1_HUMAN	PRMT1	Protein arginine N-methyltransferase 1
AVTSVAKVVR		10	3	805.017	1028.63	1028.63	343.885	343.885	1028.63	343.885	-0.0012	1.087e-05	18.918	18.918	1	0	0	0	0			TRUE	sp|P40305|IFI27_HUMAN	P40305	IFI27_HUMAN	IFI27	Interferon alpha-inducible protein 27, mitochondrial
HNMDVPNIKR		10	3	806.448	1222.63	1222.63	408.549	408.549	1222.62	408.549	0.0018	0.03246	17.534	17.534	0.958	0	0	0	0			TRUE	sp|P63241|IF5A1_HUMAN	P63241	IF5A1_HUMAN	EIF5A	Eukaryotic translation initiation factor 5A-1	EIF5A2, EIF5AL1	sp|Q6IS14|IF5AL_HUMAN, sp|Q9GZV4|IF5A2_HUMAN
QGGYGGSSSSSSYGSGRRF		19	3	807.259	1882.82	1882.82	628.614	628.614	1882.82	628.614	0.001	0.001193	21.112	13.916	0.9993	1	0	0	0			TRUE	sp|P09651|ROA1_HUMAN	P09651	ROA1_HUMAN	HNRNPA1	Heterogeneous nuclear ribonucleoprotein A1
EYSKQMQRF		9	2	823.508	1215.57	1215.57	608.792	608.792	1215.57	608.793	-0.0005	0.009646	17.216	17.216	0.9947	0	0	0	0			FALSE	sp|Q13547|HDAC1_HUMAN	Q13547	HDAC1_HUMAN	HDAC1	Histone deacetylase 1	HDAC2	sp|Q92769|HDAC2_HUMAN
PRNPVNKR		8	2	823.868	979.567	979.567	490.791	490.791	979.567	490.791	0	0.1503	15.792	15.792	0.9356	0	0	0	0			TRUE	sp|Q6UX04|CWC27_HUMAN	Q6UX04	CWC27_HUMAN	CWC27	Peptidyl-prolyl cis-trans isomerase CWC27 homolog
EIYADLKKKYK		11	4	825.012	1397.79	1397.79	350.455	350.455	1397.79	350.455	-0.0009	0.0001864	18.75	9.741	1	0	0	0	0			TRUE	sp|A3KN83|SBNO1_HUMAN	A3KN83	SBNO1_HUMAN	SBNO1	Protein strawberry notch homolog 1
ETISKKEFQVR		11	3	826.443	1363.75	1363.75	455.589	455.589	1363.75	455.589	0.0013	3.257e-05	22.399	11.584	1	0	0	0	0			TRUE	sp|Q6WKZ4|RFIP1_HUMAN	Q6WKZ4	RFIP1_HUMAN	RAB11FIP1	Rab11 family-interacting protein 1
TVITVDTKAAGK		12	2	826.729	1202.69	1202.69	602.35	602.35	1202.69	602.351	-0.0008	5.202e-05	27.709	12.992	1	0	0	0	0			TRUE	sp|P21333|FLNA_HUMAN	P21333	FLNA_HUMAN	FLNA	Filamin-A
EAANYQDTIGR		11	2	828.547	1237.57	1237.57	619.794	619.794	1236.57	619.294	1.0005	0.001751	20.802	20.802	0.9556	0	0	0	0			TRUE	sp|P08670|VIME_HUMAN	P08670	VIME_HUMAN	VIM	Vimentin
ALRYPMAVGLNKGHKVTKNVSKPRH		25	5	836.733	2800.57	2800.57	561.122	561.122	2800.58	561.122	-0.0016	8.198e-08	25.446	25.446	1	1	0	0	0			TRUE	sp|Q9Y3U8|RL36_HUMAN	Q9Y3U8	RL36_HUMAN	RPL36	60S ribosomal protein L36
RSYQHSLRL		9	3	840.69	1158.63	1158.63	387.216	387.216	1158.63	387.216	0.0009	0.0406	17.357	11.74	0.9601	0	0	0	0			TRUE	sp|Q13753|LAMC2_HUMAN	Q13753	LAMC2_HUMAN	LAMC2	Laminin subunit gamma-2
PGDSDIIRSMPEQTGEK	PGDSDIIRSM[147]PEQTGEK	17	3	842.841	1874.87	1874.87	625.963	625.963	1874.87	625.963	-0.0011	5.228e-07	29.608	29.608	1	1	0	0	0	10M(15.9949)		TRUE	sp|P62888|RL30_HUMAN	P62888	RL30_HUMAN	RPL30	60S ribosomal protein L30
YYDDQTRQNI		10	2	845.868	1314.58	1314.58	658.299	658.299	1314.58	658.299	0.0005	1.19e-05	23.915	23.915	1	0	0	0	0			TRUE	sp|Q96CS7|PKHB2_HUMAN	Q96CS7	PKHB2_HUMAN	PLEKHB2	Pleckstrin homology domain-containing family B member 2
RPRPGTGLGRVM		12	3	846.302	1295.72	1295.72	432.915	432.915	1295.72	432.915	-0.0016	1.022e-06	24.856	24.856	1	0	0	0	0			TRUE	sp|Q9BVK6|TMED9_HUMAN	Q9BVK6	TMED9_HUMAN	TMED9	Transmembrane emp24 domain-containing protein 9
LPHHRVIEV		9	3	846.855	1098.63	1098.63	367.217	367.217	1098.63	367.217	0.0007	0.04559	22.39	12.96	0.9558	0	0	0	0			TRUE	sp|P69849|NOMO3_HUMAN	P69849	NOMO3_HUMAN	NOMO3	Nodal modulator 3	NOMO1, NOMO2	sp|Q15155|NOMO1_HUMAN, sp|Q5JPE7|NOMO2_HUMAN
STMDHARHGFLPR		13	4	849.771	1523.74	1523.74	381.942	381.942	1523.74	381.943	-0.0012	9.011e-09	29.417	11.862	1	0	0	0	0			TRUE	sp|P02686|MBP_HUMAN	P02686	MBP_HUMAN	MBP	Myelin basic protein
TTAAPAAAAAPAKVE		15	2	850.204	1338.72	1338.72	670.365	670.365	1338.71	670.364	0.0018	5.023e-07	33.182	33.182	1	0	0	0	0			TRUE	sp|P05388|RLA0_HUMAN	P05388	RLA0_HUMAN	RPLP0	60S acidic ribosomal protein P0	RPLP0P6	sp|Q8NHW5|RLA0L_HUMAN
EAVNMVSSQTKTVR		14	3	853.969	1548.79	1548.79	517.272	517.272	1548.79	517.272	0.002	9.528e-05	19.275	19.275	1	0	0	0	0			TRUE	sp|Q8TAD7|OCC1_HUMAN	Q8TAD7	OCC1_HUMAN	OCC1	Overexpressed in colon carcinoma 1 protein
DIAEPGSVAGR		11	2	857.687	1070.53	1070.53	536.274	536.274	1070.54	536.275	-0.0016	0.0003127	17.485	17.485	1	0	0	0	0			TRUE	sp|Q9UHJ6|SHPK_HUMAN	Q9UHJ6	SHPK_HUMAN	SHPK	Sedoheptulokinase
NVIESKAYVGR		11	2	861.049	1234.67	1234.67	618.343	618.343	1234.67	618.341	0.0048	0.01334	17.83	17.83	0.953	0	0	0	0			TRUE	sp|O00399|DCTN6_HUMAN	O00399	DCTN6_HUMAN	DCTN6	Dynactin subunit 6
TRRIVDGKVVSETNDTKVLRH		21	5	861.197	2423.34	2423.34	485.675	485.675	2422.34	485.475	0.9991	0.04086	14.055	14.055	0.9662	1	0	0	0			TRUE	sp|P05783|K1C18_HUMAN	P05783	K1C18_HUMAN	KRT18	Keratin, type I cytoskeletal 18
SSFGSGAGSSSFSRTSSSRA		20	3	861.372	1908.86	1908.86	637.293	637.293	1908.86	637.293	0.0012	0.0002135	23.415	11.635	1	0	0	0	0			TRUE	sp|P05787|K2C8_HUMAN	P05787	K2C8_HUMAN	KRT8	Keratin, type II cytoskeletal 8		P05787
DVMDSSQQKTFR		12	3	863.974	1440.67	1440.67	481.23	481.23	1440.67	481.229	0.0009	1.441e-07	24.558	24.558	1	0	0	0	0			TRUE	sp|O75717|WDHD1_HUMAN	O75717	WDHD1_HUMAN	WDHD1	WD repeat and HMG-box DNA-binding protein 1
NAAEKLQVVGR		11	3	867.782	1183.67	1183.67	395.564	395.564	1183.67	395.563	0.0029	6.4e-06	25.383	11.302	1	0	0	0	0			TRUE	sp|O43175|SERA_HUMAN	O43175	SERA_HUMAN	PHGDH	D-3-phosphoglycerate dehydrogenase
ELYAEKVATR		10	3	870.515	1178.63	1178.63	393.883	393.883	1178.63	393.884	-0.0031	0.001762	16.526	16.526	0.9917	0	0	0	0			TRUE	sp|P23396|RS3_HUMAN	P23396	RS3_HUMAN	RPS3	40S ribosomal protein S3
EIYTGTSVAR		10	2	876.754	1095.55	1095.55	548.783	548.783	1095.56	548.785	-0.0034	0.0002245	21.331	21.331	1	0	0	0	0			TRUE	sp|Q8IWU2|LMTK2_HUMAN	Q8IWU2	LMTK2_HUMAN	LMTK2	Serine/threonine-protein kinase LMTK2
TTRRIVDGKVVSETNDTKVLRH		22	5	877.474	2524.39	2524.39	505.884	505.884	2523.39	505.685	0.9981	3.86e-06	20.645	20.645	1	1	0	0	0			TRUE	sp|P05783|K1C18_HUMAN	P05783	K1C18_HUMAN	KRT18	Keratin, type I cytoskeletal 18
RYPDNLKHL		9	3	878.498	1154.62	1154.62	385.88	385.88	1154.62	385.88	0.0004	0.004947	16.93	13.404	0.989	0	0	0	0			TRUE	sp|Q9P031|TAP26_HUMAN	Q9P031	TAP26_HUMAN	CCDC59	Thyroid transcription factor 1-associated protein 26
AGSSSFSRTSSSRAVVVKKIETR		23	5	879.014	2439.33	2439.33	488.873	488.873	2439.32	488.871	0.0084	0.0003548	15.112	15.112	1	0	0	0	0			TRUE	sp|P05787|K2C8_HUMAN	P05787	K2C8_HUMAN	KRT8	Keratin, type II cytoskeletal 8		P05787
DSYPRNPTV		9	2	880.029	1048.5	1048.5	525.255	525.255	1047.5	524.756	0.9979	0.001161	14.224	14.224	0.9351	0	0	0	0			TRUE	sp|P35610|SOAT1_HUMAN	P35610	SOAT1_HUMAN	SOAT1	Sterol O-acyltransferase 1
EVLDPTAANR		10	2	881.218	1084.56	1084.56	543.285	543.285	1084.55	543.283	0.0055	0.0004377	15.857	15.857	0.9998	0	0	0	0			TRUE	sp|Q96GQ5|RUS1_HUMAN	Q96GQ5	RUS1_HUMAN	C16orf58	RUS1 family protein C16orf58
SVFDVKSGSAVHK		13	3	887.151	1359.71	1359.71	454.245	454.245	1359.71	454.245	0	2.71e-05	23.162	11.206	1	0	0	0	0			TRUE	sp|Q969X6|UTP4_HUMAN	Q969X6	UTP4_HUMAN	UTP4	U3 small nucleolar RNA-associated protein 4 homolog
NASQLITQR		9	2	887.501	1029.56	1029.56	515.786	515.786	1029.56	515.786	0.0008	0.04891	17.282	17.282	0.9752	0	0	0	0			TRUE	sp|Q99623|PHB2_HUMAN	Q99623	PHB2_HUMAN	PHB2	Prohibitin-2
TSFPSGQGPGGGVSR		15	2	888.977	1389.66	1389.66	695.839	695.839	1389.66	695.839	-0.0001	0.1064	14.392	14.392	0.9512	0	0	0	0			TRUE	sp|O43189|PHF1_HUMAN	O43189	PHF1_HUMAN	PHF1	PHD finger protein 1
QVADVVVSR		9	2	890.093	971.542	971.542	486.778	486.778	971.54	486.777	0.0023	0.00717	15.019	15.019	0.9884	0	0	0	0			TRUE	sp|P49327|FAS_HUMAN	P49327	FAS_HUMAN	FASN	Fatty acid synthase
TVSGIAVDTHVHR		13	3	890.97	1390.73	1390.73	464.584	464.584	1390.73	464.584	-0.0019	2.298e-07	24.666	10.5	1	0	0	0	0			TRUE	sp|P78549|NTH_HUMAN	P78549	NTH_HUMAN	NTHL1	Endonuclease III-like protein 1
EISEMNRAIQR		11	3	891.606	1345.68	1345.68	449.566	449.566	1345.68	449.566	-0.0014	0.001579	21.237	14.111	0.9983	0	0	0	0			TRUE	P08729	P08729 SWISS-PROT:P08729 Tax_Id=9606 Gene_Symbol=KRT7 Keratin, type II cytoskeletal 7				KRT7	Q3KNV1, sp|P08729|K2C7_HUMAN
EVVRYLGGSGGAGGR		15	3	894.502	1433.74	1433.74	478.92	478.92	1433.74	478.92	0	5.222e-09	29.706	11.896	1	0	0	0	0			TRUE	sp|Q6SPF0|SAMD1_HUMAN	Q6SPF0	SAMD1_HUMAN	SAMD1	Atherin
SVIRPILKR		9	3	894.899	1080.71	1080.71	361.245	361.245	1080.71	361.245	0.0012	0.006795	19.537	11.074	0.9866	0	0	0	0			TRUE	sp|P30305|MPIP2_HUMAN	P30305	MPIP2_HUMAN	CDC25B	M-phase inducer phosphatase 2
RYLEKNVKL		9	3	895.969	1161.68	1161.68	388.235	388.235	1161.69	388.236	-0.0047	2.082e-05	25.905	12.838	1	0	0	0	0			TRUE	sp|Q96RS0|TGS1_HUMAN	Q96RS0	TGS1_HUMAN	TGS1	Trimethylguanosine synthase
ETAQAIKGMHIR		12	4	900.482	1353.71	1353.71	339.436	339.436	1353.72	339.437	-0.0039	8.044e-05	21.368	21.368	1	0	0	0	0			TRUE	sp|P18621|RL17_HUMAN	P18621	RL17_HUMAN	RPL17	60S ribosomal protein L17
VEGRDIPIVHR		11	3	902.696	1289.72	1289.72	430.914	430.914	1289.72	430.914	0.0014	9.19e-07	19.504	19.504	1	0	0	0	0			TRUE	sp|Q9BY50|SC11C_HUMAN	Q9BY50	SC11C_HUMAN	SEC11C	Signal peptidase complex catalytic subunit SEC11C
HVVGSPFKVR		10	3	903.516	1124.65	1124.65	375.889	375.889	1124.65	375.889	0.0001	0.005764	21.457	21.457	0.9878	0	0	0	0			TRUE	sp|O75369|FLNB_HUMAN	O75369	FLNB_HUMAN	FLNB	Filamin-B
DVIQHETIGKKFEK		14	3	904.448	1671.9	1671.9	558.308	558.308	1670.9	557.974	1.0046	0.0002668	20.36	20.36	1	0	0	0	0			TRUE	sp|P13010|XRCC5_HUMAN	P13010	XRCC5_HUMAN	XRCC5	X-ray repair cross-complementing protein 5
VYRNKDALSHF		11	3	904.835	1348.69	1348.69	450.57	450.57	1348.69	450.57	-0.0005	1.222e-05	20.866	11.177	1	0	0	0	0			TRUE	sp|Q9NPL8|TIDC1_HUMAN	Q9NPL8	TIDC1_HUMAN	TIMMDC1	Complex I assembly factor TIMMDC1, mitochondrial
KYAELKDRL		9	3	905.59	1134.64	1134.64	379.221	379.221	1134.64	379.221	0.0026	0.002347	15.515	11.745	0.9895	0	0	0	0			TRUE	sp|Q13751|LAMB3_HUMAN	Q13751	LAMB3_HUMAN	LAMB3	Laminin subunit beta-3
SNVYVVTQGR		10	2	905.701	1121.59	1121.59	561.801	561.801	1121.58	561.799	0.0043	0.01212	16.791	16.791	0.9586	0	0	0	0			TRUE	sp|Q14451|GRB7_HUMAN	Q14451	GRB7_HUMAN	GRB7	Growth factor receptor-bound protein 7
AGSSSFSRTSSSRAVVVKKIETRDG		25	5	906.549	2611.36	2611.36	523.28	523.28	2611.37	523.281	-0.0055	0.001168	19.853	11.837	1	0	0	0	0			TRUE	sp|P05787|K2C8_HUMAN	P05787	K2C8_HUMAN	KRT8	Keratin, type II cytoskeletal 8		P05787
KTSGKIRLL		9	3	912.218	1014.65	1014.65	339.225	339.225	1014.65	339.226	-0.0003	0.01205	17.577	11.899	0.9828	0	0	0	0			TRUE	sp|P49792|RBP2_HUMAN	P49792	RBP2_HUMAN	RANBP2	E3 SUMO-protein ligase RanBP2
YTVEDTHYVTR		11	3	914.313	1382.65	1382.65	461.89	461.89	1382.65	461.889	0.0009	0.01163	13.99	13.99	0.9831	0	0	0	0			TRUE	sp|Q13045|FLII_HUMAN	Q13045	FLII_HUMAN	FLII	Protein flightless-1 homolog
SGAGSSSFSRTSSSRAVVVKKIETR		25	5	914.423	2583.38	2583.38	517.683	517.683	2583.37	517.682	0.004	0.01409	17.779	12.046	0.9999	0	0	0	0			TRUE	sp|P05787|K2C8_HUMAN	P05787	K2C8_HUMAN	KRT8	Keratin, type II cytoskeletal 8		P05787
EVYNEFVRKR		10	4	919.835	1338.7	1338.7	335.683	335.683	1338.7	335.683	-0.0001	0.007829	15.822	15.822	0.9757	0	0	0	0			TRUE	sp|Q13206|DDX10_HUMAN	Q13206	DDX10_HUMAN	DDX10	Probable ATP-dependent RNA helicase DDX10
RYVKKLGDF		9	3	920.516	1124.63	1124.63	375.885	375.885	1124.63	375.885	-0.0003	0.0002243	21.876	10.16	1	0	0	0	0			TRUE	sp|P37268|FDFT_HUMAN	P37268	FDFT_HUMAN	FDFT1	Squalene synthase
SHTVVLR		7	2	923.089	810.467	810.467	406.241	406.241	810.471	406.243	-0.0039	0.00505	20.404	11.969	0.9585	0	0	0	0			TRUE	sp|P43308|SSRB_HUMAN	P43308	SSRB_HUMAN	SSR2	Translocon-associated protein subunit beta
RPKDPNNLL		9	2	923.652	1065.59	1065.59	533.804	533.804	1065.59	533.804	0.0002	0.01939	20.608	11.803	0.9899	0	0	0	0			TRUE	sp|O00232|PSD12_HUMAN	O00232	PSD12_HUMAN	PSMD12	26S proteasome non-ATPase regulatory subunit 12
EAGPAGELAGAR		12	2	924.159	1097.54	1097.54	549.78	549.78	1097.55	549.78	-0.0011	0.0002866	18.965	18.965	1	0	0	0	0			TRUE	sp|Q6ZRV2|FA83H_HUMAN	Q6ZRV2	FA83H_HUMAN	FAM83H	Protein FAM83H
EAFEHPNVVR		10	3	925.726	1197.59	1197.59	400.204	400.204	1196.59	399.872	0.9966	0.0008801	15.714	15.714	0.9635	0	0	0	0			TRUE	sp|P11802|CDK4_HUMAN	P11802	CDK4_HUMAN	CDK4	Cyclin-dependent kinase 4
EVVEPEGPVAQR		12	2	926.685	1308.67	1308.67	655.341	655.341	1308.67	655.341	-0.0001	8.093e-06	21.717	21.717	1	0	0	0	0			TRUE	sp|Q96EK5|KBP_HUMAN	Q96EK5	KBP_HUMAN	KIF1BP	KIF1-binding protein
ETFEHPNVVR		10	2	927.819	1226.6	1226.6	614.309	614.309	1226.6	614.309	0	0.000898	13.69	13.69	0.9997	0	0	0	0			TRUE	sp|Q00534|CDK6_HUMAN	Q00534	CDK6_HUMAN	CDK6	Cyclin-dependent kinase 6
EVADEKLHVTVR		12	3	929.112	1395.75	1395.75	466.257	466.257	1394.75	465.925	0.9986	6.678e-06	22.479	22.479	1	0	0	0	0			TRUE	sp|P17252|KPCA_HUMAN	P17252	KPCA_HUMAN	PRKCA	Protein kinase C alpha type
LATDVQTVAQR		11	2	930.32	1200.65	1200.65	601.331	601.331	1200.65	601.33	0.0007	2.26e-05	29.804	15.055	1	0	0	0	0			TRUE	sp|P49720|PSB3_HUMAN	P49720	PSB3_HUMAN	PSMB3	Proteasome subunit beta type-3
HAVGDIPGVR		10	2	930.357	1019.55	1019.55	510.782	510.782	1019.55	510.783	-0.0017	0.0004004	15.821	15.821	1	0	0	0	0			TRUE	sp|P62266|RS23_HUMAN	P62266	RS23_HUMAN	RPS23	40S ribosomal protein S23
MAAAAFAEK		9	2	933.297	908.442	908.442	455.228	455.228	908.443	455.229	-0.0001	0.005521	19.935	19.935	0.9958	1	0	0	0			TRUE	sp|Q9Y3B1|PLD3B_HUMAN	Q9Y3B1	PLD3B_HUMAN	PRELID3B	PRELI domain containing protein 3B
GPISSGSSASSVTVTR		16	2	933.657	1491.75	1491.75	746.883	746.883	1491.75	746.884	-0.0009	0.0001264	25.896	25.896	1	0	0	0	0			TRUE	sp|P02545|LMNA_HUMAN	P02545	LMNA_HUMAN	LMNA	Prelamin-A/C
QAVDVSPLRR		10	3	934.938	1139.64	1139.64	380.889	380.889	1139.64	380.888	0.0036	0.0006047	16.74	16.74	0.9998	0	0	0	0			TRUE	sp|P46782|RS5_HUMAN	P46782	RS5_HUMAN	RPS5	40S ribosomal protein S5
AAVEPDVVVKR		11	3	936.845	1181.68	1181.68	394.9	394.9	1181.68	394.899	0.0013	0.01659	13.073	13.073	0.9794	0	0	0	0			TRUE	sp|Q9BQE4|SELS_HUMAN	Q9BQE4	SELS_HUMAN	VIMP	Selenoprotein S
DVFSSKGMTR		10	2	937.666	1126.55	1126.55	564.282	564.282	1126.54	564.279	0.0059	0.008149	14.74	14.74	0.9326	0	0	0	0			TRUE	sp|Q6ZTQ3|RASF6_HUMAN	Q6ZTQ3	RASF6_HUMAN	RASSF6	Ras association domain-containing protein 6
ITAGGSLRSIQR		12	3	939.502	1257.72	1257.72	420.246	420.246	1257.72	420.246	0.0002	0.01844	19.891	12.241	0.9779	0	0	0	0			TRUE	sp|Q96BI3|APH1A_HUMAN	Q96BI3	APH1A_HUMAN	APH1A	Gamma-secretase subunit APH-1A
EVPELYHQR		9	3	939.972	1169.58	1169.58	390.868	390.868	1169.58	390.868	-0.0006	0.0319	14.023	14.023	0.9672	0	0	0	0			TRUE	sp|Q96EK5|KBP_HUMAN	Q96EK5	KBP_HUMAN	KIF1BP	KIF1-binding protein
NSSQVVVAVGR		11	2	942.959	1115.61	1115.61	558.813	558.813	1114.61	558.312	1.0025	0.0003956	20.881	20.881	0.9999	0	0	0	0			TRUE	sp|Q16531|DDB1_HUMAN	Q16531	DDB1_HUMAN	DDB1	DNA damage-binding protein 1
TSAEEFVQR		9	2	947.632	1065.51	1065.51	533.761	533.761	1065.51	533.762	-0.0006	0.0006041	20.894	11.842	0.9999	0	0	0	0			TRUE	sp|O60231|DHX16_HUMAN	O60231	DHX16_HUMAN	DHX16	Putative pre-mRNA-splicing factor ATP-dependent RNA helicase DHX16
DLIDMKSVKHR		11	3	948.673	1340.72	1340.72	447.916	447.916	1340.72	447.915	0.0019	0.01943	17.346	17.346	0.972	0	0	0	0			TRUE	sp|Q8WXH0|SYNE2_HUMAN	Q8WXH0	SYNE2_HUMAN	SYNE2	Nesprin-2
DTVDGQRILEK		11	3	950.057	1272.67	1272.67	425.229	425.229	1272.67	425.23	-0.0007	0.00551	17.974	10.781	0.9881	0	0	0	0			TRUE	sp|Q4V328|GRAP1_HUMAN	Q4V328	GRAP1_HUMAN	GRIPAP1	GRIP1-associated protein 1
DAEDIVGTAR		10	2	950.738	1045.51	1045.51	523.76	523.76	1045.5	523.759	0.0027	0.02839	15.703	15.703	0.9581	0	0	0	0			TRUE	sp|P12814|ACTN1_HUMAN	P12814	ACTN1_HUMAN	ACTN1	Alpha-actinin-1
SSFGSGAGSSSFSRTS		16	2	953.043	1507.65	1507.65	754.833	754.833	1507.65	754.834	-0.0017	0.03516	18.119	13.948	0.9803	0	0	0	0			TRUE	sp|P05787|K2C8_HUMAN	P05787	K2C8_HUMAN	KRT8	Keratin, type II cytoskeletal 8		P05787
EVKSSDIAKTFR		12	3	953.256	1379.74	1379.74	460.921	460.921	1379.74	460.921	0.0016	1.172e-05	24.122	11.225	1	0	0	0	0			TRUE	sp|P13797|PLST_HUMAN	P13797	PLST_HUMAN	PLS3	Plastin-3
HVLTEDIVHR		10	3	956.947	1218.66	1218.66	407.226	407.226	1217.65	406.891	1.0054	4.06e-09	26.847	13.548	1	0	0	0	0			TRUE	sp|Q9Y255|PRLD1_HUMAN	Q9Y255	PRLD1_HUMAN	PRELID1	PRELI domain-containing protein 1, mitochondrial
YGNPIKR		7	2	959.273	847.475	847.475	424.745	424.745	846.471	424.243	1.004	0.008325	17.279	17.279	0.9668	0	0	0	0			TRUE	sp|P16035|TIMP2_HUMAN	P16035	TIMP2_HUMAN	TIMP2	Metalloproteinase inhibitor 2
DVYRAPPIDR		10	3	963.075	1200.63	1200.63	401.216	401.216	1200.62	401.216	0.0008	0.02894	13.698	13.698	0.9696	0	0	0	0			TRUE	sp|P23588|IF4B_HUMAN	P23588	IF4B_HUMAN	EIF4B	Eukaryotic translation initiation factor 4B
GGPISSGSSASSVTVTR		17	2	966.451	1548.78	1548.78	775.395	775.395	1548.77	775.394	0.0014	3.132e-09	47.289	17.263	1	0	0	0	0			TRUE	sp|P02545|LMNA_HUMAN	P02545	LMNA_HUMAN	LMNA	Prelamin-A/C
SIHGGSGGRGVSVSSARF		18	4	966.847	1716.87	1716.87	430.224	430.224	1716.87	430.224	0.0018	0.05591	13.51	13.51	0.94	0	0	0	0			TRUE	sp|P08727|K1C19_HUMAN	P08727	K1C19_HUMAN	KRT19	Keratin, type I cytoskeletal 19		P08727
TTFDLGGHEQAR		12	3	969.863	1330.63	1330.63	444.549	444.549	1330.63	444.549	0.0001	3.664e-06	15.724	15.724	1	0	0	0	0			TRUE	sp|Q9NR31|SAR1A_HUMAN	Q9NR31	SAR1A_HUMAN	SAR1A	GTP-binding protein SAR1a
EIASFDKAKLK		11	3	970.361	1248.71	1248.71	417.243	417.243	1248.71	417.243	-0.0012	0.004755	16.652	16.652	0.9893	0	0	0	0			TRUE	sp|P63313|TYB10_HUMAN	P63313	TYB10_HUMAN	TMSB10	Thymosin beta-10
TVNDLPVGR		9	2	971.172	969.522	969.522	485.768	485.768	969.524	485.769	-0.0021	0.005793	17.266	10.124	0.9879	0	0	0	0			TRUE	sp|P32119|PRDX2_HUMAN	P32119	PRDX2_HUMAN	PRDX2	Peroxiredoxin-2	PRDX1	sp|Q06830|PRDX1_HUMAN
RPAEKLVTSM		10	2	971.78	1130.61	1130.61	566.313	566.313	1130.61	566.313	0.0004	0.001303	17.637	17.637	0.9992	0	0	0	0			TRUE	sp|Q13751|LAMB3_HUMAN	Q13751	LAMB3_HUMAN	LAMB3	Laminin subunit beta-3
TYDNVHQQF		9	2	973.33	1151.52	1151.52	576.768	576.768	1150.5	576.259	1.0184	4.285e-05	22.491	10.409	1	0	0	0	0			TRUE	sp|Q8N264|RHG24_HUMAN	Q8N264	RHG24_HUMAN	ARHGAP24	Rho GTPase-activating protein 24
FVWSGTAEARKR		12	4	973.505	1406.74	1406.74	352.692	352.692	1406.74	352.693	-0.0006	0.004053	18.054	18.054	0.9873	0	0	0	0			TRUE	sp|Q9UPT9|UBP22_HUMAN	Q9UPT9	UBP22_HUMAN	USP22	Ubiquitin carboxyl-terminal hydrolase 22
ETADFKVYTK		10	2	973.717	1201.6	1201.6	601.81	601.81	1200.6	601.308	1.0026	9.285e-06	24.479	12.901	1	0	0	0	0			TRUE	sp|P21333|FLNA_HUMAN	P21333	FLNA_HUMAN	FLNA	Filamin-A
SYLTIHHRI		9	3	975.321	1138.63	1138.63	380.549	380.549	1138.62	380.549	0.0019	0.001908	17.161	17.161	0.9958	0	0	0	0			TRUE	sp|P17014|ZNF12_HUMAN	P17014	ZNF12_HUMAN	ZNF12	Zinc finger protein 12	RBAK	sp|Q9NYW8|RBAK_HUMAN
SAINEVVTR		9	2	977.319	987.533	987.533	494.774	494.774	987.535	494.775	-0.0017	0.02345	17.431	17.431	0.9763	0	0	0	0			TRUE	sp|P62899|RL31_HUMAN	P62899	RL31_HUMAN	RPL31	60S ribosomal protein L31
IPRDPSQQEL		10	2	977.531	1181.6	1181.6	591.808	591.808	1181.6	591.809	-0.0022	0.0007051	28.698	18.559	0.9998	0	0	0	0			TRUE	sp|P49327|FAS_HUMAN	P49327	FAS_HUMAN	FASN	Fatty acid synthase
APRAALTRL		9	3	983.04	967.594	967.594	323.538	323.538	967.593	323.538	0.0013	0.0002012	19.238	9.803	1	0	0	0	0			TRUE	sp|P83436|COG7_HUMAN	P83436	COG7_HUMAN	COG7	Conserved oligomeric Golgi complex subunit 7
DAKLEPTNV		9	2	983.916	985.509	985.509	493.762	493.762	985.508	493.761	0.0015	0.04882	24.414	18.858	0.9685	0	0	0	0			TRUE	sp|Q99741|CDC6_HUMAN	Q99741	CDC6_HUMAN	CDC6	Cell division control protein 6 homolog
KPRDVSSVEL		10	3	985.365	1128.61	1128.61	377.212	377.212	1128.61	377.212	0.001	0.01597	16.601	12.725	0.9799	0	0	0	0			TRUE	sp|Q01082|SPTB2_HUMAN	Q01082	SPTB2_HUMAN	SPTBN1	Spectrin beta chain, non-erythrocytic 1
NYSTVPQKQTL		11	2	989.532	1277.66	1277.66	639.838	639.838	1277.66	639.838	-0.0001	0.02441	16.482	16.482	0.9874	0	0	0	0			TRUE	sp|Q6PJT7|ZC3HE_HUMAN	Q6PJT7	ZC3HE_HUMAN	ZC3H14	Zinc finger CCCH domain-containing protein 14
DVIAQGIGK		9	2	992.648	899.505	899.505	450.76	450.76	899.508	450.761	-0.0026	0.007544	17.959	10.478	0.9787	0	0	0	0			TRUE	sp|P05387|RLA2_HUMAN	P05387	RLA2_HUMAN	RPLP2	60S acidic ribosomal protein P2
ETYEEIYKSTK		11	3	993.044	1389.66	1389.66	464.229	464.229	1389.67	464.229	-0.0018	0.004288	18.447	18.447	0.9877	0	0	0	0			TRUE	sp|P62310|LSM3_HUMAN	P62310	LSM3_HUMAN	LSM3	U6 snRNA-associated Sm-like protein LSm3
EAVIPAKVVR		10	3	993.782	1080.67	1080.67	361.23	361.23	1080.67	361.229	0.0025	0.0003522	16.867	16.867	1	0	0	0	0			TRUE	sp|P04035|HMDH_HUMAN	P04035	HMDH_HUMAN	HMGCR	3-hydroxy-3-methylglutaryl-coenzyme A reductase
DVSHPIIYR		9	2	995.682	1098.58	1098.58	550.298	550.298	1098.58	550.298	0.0002	0.001274	23.266	15.852	0.9992	0	0	0	0			TRUE	sp|Q9UK73|FEM1B_HUMAN	Q9UK73	FEM1B_HUMAN	FEM1B	Protein fem-1 homolog B
SVYDHQGIFKR		11	3	997.066	1348.69	1348.69	450.571	450.571	1348.69	450.57	0.0015	0.0008035	23.124	9.874	0.9998	0	0	0	0			TRUE	sp|Q96E22|NGBR_HUMAN	Q96E22	NGBR_HUMAN	NUS1	Dehydrodolichyl diphosphate syntase complex subunit NUS1
SSFDHVIKETTR		12	3	998.163	1419.72	1419.72	474.247	474.247	1418.72	473.912	1.0048	2.866e-08	32.369	12.702	1	0	0	0	0			TRUE	sp|Q9Y6C9|MTCH2_HUMAN	Q9Y6C9	MTCH2_HUMAN	MTCH2	Mitochondrial carrier homolog 2
DAIRTSEI		8	2	1001.48	903.466	903.466	452.74	452.74	903.466	452.74	-0.0002	0.06831	19.116	14.84	0.9658	0	0	0	0			TRUE	sp|Q9BWL3|CA043_HUMAN	Q9BWL3	CA043_HUMAN	C1orf43	Uncharacterized protein C1orf43
EIVDKTRLIER		11	3	1002.61	1370.79	1370.79	457.937	457.937	1370.79	457.937	0.001	0.0003757	21.944	14.414	1	0	0	0	0			TRUE	sp|O60437|PEPL_HUMAN	O60437	PEPL_HUMAN	PPL	Periplakin
ATFDLSVQGSHKR		13	3	1003.52	1444.74	1444.74	482.588	482.588	1444.74	482.588	-0.0006	0.0001008	21.115	21.115	1	0	0	0	0			TRUE	sp|Q9UMZ2|SYNRG_HUMAN	Q9UMZ2	SYNRG_HUMAN	SYNRG	Synergin gamma
DTITETDLR		9	2	1003.7	1062.52	1062.52	532.265	532.265	1062.52	532.267	-0.0038	0.02211	20.613	11.965	0.9348	0	0	0	0			TRUE	sp|Q9NW64|RBM22_HUMAN	Q9NW64	RBM22_HUMAN	RBM22	Pre-mRNA-splicing factor RBM22
DTVRSFLKR		9	3	1004.02	1120.63	1120.63	374.552	374.552	1120.64	374.552	-0.0011	0.00368	15.883	15.883	0.9912	0	0	0	0			TRUE	sp|Q99426|TBCB_HUMAN	Q99426	TBCB_HUMAN	TBCB	Tubulin-folding cofactor B
TTQGLDGLSER		11	2	1005.26	1175.58	1175.58	588.796	588.796	1175.58	588.796	-0.0001	0.0001417	25.173	13.406	1	0	0	0	0			TRUE	sp|P04075|ALDOA_HUMAN	P04075	ALDOA_HUMAN	ALDOA	Fructose-bisphosphate aldolase A	ALDOC	sp|P09972|ALDOC_HUMAN
HTILLVQPTKR		11	3	1005.86	1304.79	1304.79	435.938	435.938	1304.79	435.938	0.0005	1.552e-05	22.027	11.372	1	0	0	0	0			TRUE	sp|P84090|ERH_HUMAN	P84090	ERH_HUMAN	ERH	Enhancer of rudimentary homolog
EIINEDIAKR		10	3	1006.21	1199.65	1199.65	400.891	400.891	1199.65	400.891	-0.0003	0.0009051	18.025	10.255	0.9997	0	0	0	0			TRUE	sp|Q15084|PDIA6_HUMAN	Q15084	PDIA6_HUMAN	PDIA6	Protein disulfide-isomerase A6
SVQAPSYGARPVSSA		15	2	1006.25	1476.74	1476.74	739.378	739.378	1475.74	738.876	1.004	0.01018	20.274	20.274	0.9644	0	0	0	0			TRUE	sp|P05783|K1C18_HUMAN	P05783	K1C18_HUMAN	KRT18	Keratin, type I cytoskeletal 18
EAVTPSPSFQQR		12	2	1006.28	1345.66	1345.66	673.838	673.838	1345.66	673.838	-0.0009	0.001134	15.526	15.526	0.9994	0	0	0	0			TRUE	sp|Q9UKG1|DP13A_HUMAN	Q9UKG1	DP13A_HUMAN	APPL1	DCC-interacting protein 13-alpha
FNETPINPR		9	2	1007.17	1086.55	1086.55	544.28	544.28	1086.55	544.28	-0.0002	0.0001242	22.782	11.099	1	0	0	0	0			TRUE	sp|Q9Y678|COPG1_HUMAN	Q9Y678	COPG1_HUMAN	COPG1	Coatomer subunit gamma-1	COPG2	sp|Q9UBF2|COPG2_HUMAN
DVYTDQVIKR		10	2	1008.08	1235.65	1235.65	618.832	618.832	1235.65	618.833	0	1.237e-05	24.667	11.443	1	0	0	0	0			TRUE	sp|Q75QN2|INT8_HUMAN	Q75QN2	INT8_HUMAN	INTS8	Integrator complex subunit 8
DVITIDKATGK		11	2	1008.23	1160.65	1160.65	581.332	581.332	1159.64	580.83	1.0045	1.165e-05	25.652	11.123	1	0	0	0	0			TRUE	sp|Q9Y230|RUVB2_HUMAN	Q9Y230	RUVB2_HUMAN	RUVBL2	RuvB-like 2
DVYNMQSGIHR		11	3	1009.08	1318.61	1318.61	440.544	440.544	1318.61	440.543	0.002	0.0006236	19.258	19.258	0.9999	0	0	0	0			TRUE	sp|Q8NI36|WDR36_HUMAN	Q8NI36	WDR36_HUMAN	WDR36	WD repeat-containing protein 36
TAVQYAIGR		9	2	1009.97	977.528	977.528	489.771	489.771	977.529	489.772	-0.0011	0.02427	17.798	17.798	0.9846	0	0	0	0			TRUE	sp|Q05048|CSTF1_HUMAN	Q05048	CSTF1_HUMAN	CSTF1	Cleavage stimulation factor subunit 1
ETYKYLYGR		9	2	1012.36	1191.59	1191.59	596.804	596.804	1191.59	596.803	0.0014	0.003091	17.816	17.816	0.9965	0	0	0	0			TRUE	sp|Q15404|RSU1_HUMAN	Q15404	RSU1_HUMAN	RSU1	Ras suppressor protein 1
GSTDHVIRI		9	3	1012.96	996.535	996.535	333.186	333.186	996.535	333.186	0.0006	0.00112	17.636	10.572	0.9994	0	0	0	0			TRUE	sp|Q6RI45|BRWD3_HUMAN	Q6RI45	BRWD3_HUMAN	BRWD3	Bromodomain and WD repeat-containing protein 3
HIVSIEVQR		9	2	1013.03	1080.61	1080.61	541.313	541.313	1079.61	540.812	1.0023	0.007995	22.312	13.624	0.9554	0	0	0	0			TRUE	sp|Q9BRA0|LSMD1_HUMAN	Q9BRA0	LSMD1_HUMAN	NAA38	N-alpha-acetyltransferase 38, NatC auxiliary subunit
STIDYVEDGKGIRR		14	3	1013.28	1607.83	1607.83	536.949	536.949	1607.83	536.949	-0.0009	0.01859	16.664	16.664	0.9778	0	0	0	0			TRUE	sp|Q9BZ67|FRMD8_HUMAN	Q9BZ67	FRMD8_HUMAN	FRMD8	FERM domain-containing protein 8
RPRAPVRLL		9	3	1016.89	1076.69	1076.69	359.905	359.905	1076.69	359.905	-0.0003	0.003845	23.449	10.293	0.9913	0	0	0	0			TRUE	sp|A6NGR9|MROH6_HUMAN	A6NGR9	MROH6_HUMAN	MROH6	Maestro heat-like repeat-containing protein family member 6
KPYDSKSLRTAL		12	3	1017.34	1377.76	1377.76	460.26	460.26	1377.76	460.261	-0.0028	1.753e-05	22.64	9.307	1	0	0	0	0			TRUE	sp|P16422|EPCAM_HUMAN	P16422	EPCAM_HUMAN	EPCAM	Epithelial cell adhesion molecule
GSTDHIIRV		9	2	1017.8	996.535	996.535	499.275	499.275	996.535	499.275	0	0.05439	15.614	10.262	0.9724	0	0	0	0			TRUE	sp|Q8WWQ0|PHIP_HUMAN	Q8WWQ0	PHIP_HUMAN	PHIP	PH-interacting protein
DAFVGGHRI		9	2	1019.36	970.494	970.494	486.254	486.254	970.498	486.257	-0.0045	0.0008842	18.434	11.397	0.9976	0	0	0	0			TRUE	sp|Q99758|ABCA3_HUMAN	Q99758	ABCA3_HUMAN	ABCA3	ATP-binding cassette sub-family A member 3
EVIQLQGDQR		10	2	1019.4	1184.62	1184.62	593.315	593.315	1184.61	593.315	0.0007	0.001201	18.989	18.989	0.9993	0	0	0	0			TRUE	sp|O60739|EIF1B_HUMAN	O60739	EIF1B_HUMAN	EIF1B	Eukaryotic translation initiation factor 1b	EIF1	sp|P41567|EIF1_HUMAN
AWAPKPYHKF		10	4	1020.48	1243.65	1243.65	311.92	311.92	1243.65	311.92	0.0005	0.001179	16.612	16.612	0.9997	0	0	0	0			TRUE	sp|Q9UKE5|TNIK_HUMAN	Q9UKE5	TNIK_HUMAN	TNIK	TRAF2 and NCK-interacting protein kinase	MAP4K4, MINK1	sp|O95819|M4K4_HUMAN, sp|Q8N4C8|MINK1_HUMAN
SDIIRSMPEQTGEK		14	3	1023.96	1589.77	1589.77	530.931	530.931	1589.77	530.931	0.0003	1.586e-06	25.465	10.464	1	1	0	0	0			TRUE	sp|P62888|RL30_HUMAN	P62888	RL30_HUMAN	RPL30	60S ribosomal protein L30
EAHFVPLVKR		10	3	1029.32	1194.69	1194.69	399.238	399.238	1194.69	399.236	0.0036	0.0009617	15.698	15.698	0.9987	0	0	0	0			TRUE	sp|P30153|2AAA_HUMAN	P30153	2AAA_HUMAN	PPP2R1A	Serine/threonine-protein phosphatase 2A 65 kDa regulatory subunit A alpha isoform
EVVTEHLINK		10	2	1030.04	1180.65	1180.65	591.33	591.33	1180.65	591.33	0.0014	3.735e-05	18.2	18.2	1	0	0	0	0			TRUE	sp|Q13618|CUL3_HUMAN	Q13618	CUL3_HUMAN	CUL3	Cullin-3
HVCEMLVQR		9	2	1031.37	1113.54	1113.54	557.779	557.779	1113.54	557.778	0.001	0.0122	15.373	15.373	0.9936	0	0	0	0			TRUE	sp|Q14451|GRB7_HUMAN	Q14451	GRB7_HUMAN	GRB7	Growth factor receptor-bound protein 7
ETEPTIIER		9	2	1031.69	1086.56	1086.56	544.287	544.287	1086.56	544.285	0.0035	0.008711	19.163	12.082	0.9782	0	0	0	0			TRUE	sp|Q9NXC5|MIO_HUMAN	Q9NXC5	MIO_HUMAN	MIOS	WD repeat-containing protein mio
AYVEKVEKL		9	2	1033.4	1077.61	1077.61	539.811	539.811	1077.61	539.811	0.0013	0.02824	16.321	10.461	0.9856	0	0	0	0			TRUE	sp|Q8IY63|AMOL1_HUMAN	Q8IY63	AMOL1_HUMAN	AMOTL1	Angiomotin-like protein 1
DTFWKGTTR		9	2	1033.93	1110.55	1110.55	556.28	556.28	1110.55	556.28	0.0005	1.424e-05	18.52	18.52	1	0	0	0	0			TRUE	sp|Q13418|ILK_HUMAN	Q13418	ILK_HUMAN	ILK	Integrin-linked protein kinase
TYYANPAVVRPH		12	3	1033.97	1386.71	1386.71	463.243	463.243	1386.7	463.242	0.0034	2.89e-05	17.124	17.124	1	0	0	0	0			TRUE	sp|P07498|CASK_HUMAN	P07498	CASK_HUMAN	CSN3	Kappa-casein
DAAGTSLYVR		10	2	1034.33	1051.53	1051.53	526.771	526.771	1051.53	526.772	-0.0014	6.649e-05	17.547	17.547	1	0	0	0	0			TRUE	sp|O15382|BCAT2_HUMAN	O15382	BCAT2_HUMAN	BCAT2	Branched-chain-amino-acid aminotransferase, mitochondrial
HAVSLTKLVR		10	3	1034.69	1122.69	1122.69	375.236	375.236	1122.69	375.236	-0.0005	2.759e-06	17.853	17.853	1	0	0	0	0			TRUE	sp|Q8NFJ5|RAI3_HUMAN	Q8NFJ5	RAI3_HUMAN	GPRC5A	Retinoic acid-induced protein 3
RYNPENNTW		9	2	1035.8	1192.53	1192.53	597.27	597.27	1192.53	597.27	0	0.002574	17.848	17.848	0.9971	0	0	0	0			TRUE	sp|Q9Y6Y0|NS1BP_HUMAN	Q9Y6Y0	NS1BP_HUMAN	IVNS1ABP	Influenza virus NS1A-binding protein
KYINTDAKF		9	2	1040.19	1098.57	1098.57	550.292	550.292	1098.57	550.293	-0.0018	0.03231	14.339	9.825	0.9711	0	0	0	0			TRUE	sp|Q8TEL6|TP4AP_HUMAN	Q8TEL6	TP4AP_HUMAN	TRPC4AP	Short transient receptor potential channel 4-associated protein
EVDPNIQAVR		10	2	1043.31	1139.59	1139.59	570.804	570.804	1139.59	570.804	0.0007	0.0004088	20.139	20.139	1	0	0	0	0			TRUE	sp|P05787|K2C8_HUMAN	P05787	K2C8_HUMAN	KRT8	Keratin, type II cytoskeletal 8		P05787
DAEAIYVTR		9	2	1043.74	1036.52	1036.52	519.267	519.267	1036.52	519.267	0.0009	0.0005477	25.312	12.38	1	0	0	0	0			TRUE	sp|Q8NFH3|NUP43_HUMAN	Q8NFH3	NUP43_HUMAN	NUP43	Nucleoporin Nup43
SIARLFQKR		9	3	1044.1	1117.67	1117.67	373.565	373.565	1117.67	373.565	0.0023	0.02103	17.029	11.117	0.9493	0	0	0	0			TRUE	sp|Q9BVK2|ALG8_HUMAN	Q9BVK2	ALG8_HUMAN	ALG8	Probable dolichyl pyrophosphate Glc1Man9GlcNAc2 alpha-1,3-glucosyltransferase
NPADVSVISSR		11	2	1044.97	1143.6	1143.6	572.805	572.805	1143.59	572.801	0.0075	4.176e-05	20.624	20.624	1	0	0	0	0			TRUE	sp|P08865|RSSA_HUMAN	P08865	RSSA_HUMAN	RPSA	40S ribosomal protein SA
DAMEEVRKV		9	2	1045.71	1075.53	1075.53	538.773	538.773	1075.53	538.774	-0.0005	0.05764	12.157	12.157	0.9708	0	0	0	0			TRUE	sp|Q68DH5|LMBD2_HUMAN	Q68DH5	LMBD2_HUMAN	LMBRD2	LMBR1 domain-containing protein 2
ESFTMASSPAQR		12	2	1045.78	1310.59	1310.59	656.303	656.303	1310.59	656.303	-0.0009	0.09468	14.65	14.65	0.9553	0	0	0	0			TRUE	sp|P49736|MCM2_HUMAN	P49736	MCM2_HUMAN	MCM2	DNA replication licensing factor MCM2
SFSTVHEKF		9	3	1047.34	1080.52	1080.52	361.182	361.182	1080.52	361.182	0.0001	0.008061	16.793	16.793	0.9856	0	0	0	0			TRUE	sp|Q8NI36|WDR36_HUMAN	Q8NI36	WDR36_HUMAN	WDR36	WD repeat-containing protein 36
YVNGKTFLEK		10	3	1048.21	1197.63	1197.63	400.218	400.218	1197.64	400.22	-0.0062	0.002256	18.643	12.392	0.9585	0	0	0	0			TRUE	sp|P25787|PSA2_HUMAN	P25787	PSA2_HUMAN	PSMA2	Proteasome subunit alpha type-2
ELAKHAVSEGTKAVTKYTSSK		21	4	1049.65	2234.19	2234.19	559.555	559.555	2234.19	559.555	0.0015	0.0002579	17.644	8.782	1	1	0	0	0			TRUE	sp|P23527|H2B1O_HUMAN	P23527	H2B1O_HUMAN	HIST1H2BO	Histone H2B type 1-O	HIST1H2BA, HIST1H2BB, HIST1H2BC, HIST1H2BD, HIST1H2BH, HIST1H2BL, HIST1H2BM, HIST1H2BN, HIST2H2BE, HIST2H2BF, HIST3H2BB	sp|P33778|H2B1B_HUMAN, sp|P58876|H2B1D_HUMAN, sp|P62807|H2B1C_HUMAN, sp|Q16778|H2B2E_HUMAN, sp|Q5QNW6|H2B2F_HUMAN, sp|Q8N257|H2B3B_HUMAN, sp|Q93079|H2B1H_HUMAN, sp|Q96A08|H2B1A_HUMAN, sp|Q99877|H2B1N_HUMAN, sp|Q99879|H2B1M_HUMAN, sp|Q99880|H2B1L_HUMAN
DTILNSNHIGR		11	3	1050.59	1238.64	1238.64	413.887	413.887	1238.64	413.886	0.0012	0.0002376	20.606	20.606	1	0	0	0	0			TRUE	sp|Q5T653|RM02_HUMAN	Q5T653	RM02_HUMAN	MRPL2	39S ribosomal protein L2, mitochondrial
DAAAVLVSR		9	2	1054.83	900.501	900.501	451.258	451.258	900.503	451.259	-0.0012	0.0003291	23.395	13.027	1	0	0	0	0			TRUE	sp|Q9BTW9|TBCD_HUMAN	Q9BTW9	TBCD_HUMAN	TBCD	Tubulin-specific chaperone D
DIYGGEMHVR		10	2	1055.95	1175.54	1175.54	588.777	588.777	1175.54	588.777	0.0008	0.06342	16.291	16.291	0.9681	0	0	0	0			TRUE	sp|Q16625|OCLN_HUMAN	Q16625	OCLN_HUMAN	OCLN	Occludin
EVYQVPPSVQR		11	2	1056.89	1300.68	1300.68	651.346	651.346	1300.68	651.346	0.0005	0.06078	14.914	14.914	0.9693	0	0	0	0			TRUE	sp|Q14511|CASL_HUMAN	Q14511	CASL_HUMAN	NEDD9	Enhancer of filamentation 1
EVAEVVRITK		10	2	1059.05	1142.67	1142.67	572.341	572.341	1142.67	572.34	0.0019	1.494e-05	19.467	19.467	1	0	0	0	0			TRUE	sp|Q9BYK8|HELZ2_HUMAN	Q9BYK8	HELZ2_HUMAN	HELZ2	Helicase with zinc finger domain 2
HVAQIYAIR		9	2	1060.2	1069.6	1069.6	535.808	535.808	1069.6	535.809	-0.0003	0.000292	15.676	15.676	1	0	0	0	0			TRUE	sp|P62249|RS16_HUMAN	P62249	RS16_HUMAN	RPS16	40S ribosomal protein S16
VTADGALAMEK		11	2	1062.06	1104.55	1104.55	553.282	553.282	1104.55	553.282	0.0008	0.1595	17.115	10.94	0.9318	0	0	0	0			TRUE	sp|Q13753|LAMC2_HUMAN	Q13753	LAMC2_HUMAN	LAMC2	Laminin subunit gamma-2
DVTDVTFGKR		10	2	1062.7	1136.58	1136.58	569.298	569.298	1136.58	569.298	-0.0001	0.0003952	17.53	17.53	1	0	0	0	0			TRUE	sp|Q8NG08|HELB_HUMAN	Q8NG08	HELB_HUMAN	HELB	DNA helicase B
SPYGGGYGSGGGSGGYGSRRF		21	3	1062.74	1981.87	1981.87	661.63	661.63	1981.87	661.63	0.0016	0.004837	19.289	19.289	0.9892	1	0	0	0			TRUE	sp|P51991|ROA3_HUMAN	P51991	ROA3_HUMAN	HNRNPA3	Heterogeneous nuclear ribonucleoprotein A3
DSVLVVKAR		9	2	1063.32	985.592	985.592	493.803	493.803	985.592	493.803	0	0.004882	17.149	17.149	0.9958	0	0	0	0			TRUE	sp|Q9P2B2|FPRP_HUMAN	Q9P2B2	FPRP_HUMAN	PTGFRN	Prostaglandin F2 receptor negative regulator
HAWPSPYKDYEVKKEGS		17	4	1064.81	2019.96	2019.96	505.998	505.998	2019.97	506	-0.0052	1.01e-11	30.138	30.138	1	1	0	0	0			TRUE	sp|Q8NFJ5|RAI3_HUMAN	Q8NFJ5	RAI3_HUMAN	GPRC5A	Retinoic acid-induced protein 3
EVVVSVPQR		9	2	1066.91	1011.57	1011.57	506.793	506.793	1011.57	506.793	-0.0004	0.05933	15.543	15.543	0.97	0	0	0	0			TRUE	sp|Q8TEM1|PO210_HUMAN	Q8TEM1	PO210_HUMAN	NUP210	Nuclear pore membrane glycoprotein 210
EYATKISRF		9	2	1067.9	1113.58	1113.58	557.797	557.797	1113.58	557.798	-0.0014	0.03988	12.67	12.67	0.9734	0	0	0	0			TRUE	sp|Q9GZP4|PITH1_HUMAN	Q9GZP4	PITH1_HUMAN	PITHD1	PITH domain-containing protein 1
DSIDIDISSRRR		12	3	1070.98	1431.74	1431.74	478.254	478.254	1431.74	478.255	-0.0011	0.004674	16.247	16.247	0.9895	0	0	0	0			TRUE	sp|Q4FZB7|SV421_HUMAN	Q4FZB7	SV421_HUMAN	SUV420H1	Histone-lysine N-methyltransferase SUV420H1
GDIVKVTR		8	2	1072.43	886.524	886.524	444.269	444.269	886.524	444.269	0.0005	0.003336	19.809	12.758	0.9964	0	0	0	0			TRUE	sp|P46109|CRKL_HUMAN	P46109	CRKL_HUMAN	CRKL	Crk-like protein
RPRLGLRSL		9	3	1074.86	1066.67	1066.67	356.564	356.564	1066.67	356.565	-0.0007	0.002592	19.155	12.168	0.995	0	0	0	0			TRUE	sp|P26006|ITA3_HUMAN	P26006	ITA3_HUMAN	ITGA3	Integrin alpha-3
DAFYKNIVKK		10	3	1075.98	1224.69	1224.69	409.236	409.236	1224.69	409.236	0.0008	3.09e-06	24.817	24.817	1	0	0	0	0			TRUE	sp|P20936|RASA1_HUMAN	P20936	RASA1_HUMAN	RASA1	Ras GTPase-activating protein 1
STNIHELRV		9	2	1076.13	1067.57	1067.57	534.792	534.792	1067.57	534.793	-0.0028	0.004128	16.555	11.905	0.9847	0	0	0	0			TRUE	sp|Q96AD5|PLPL2_HUMAN	Q96AD5	PLPL2_HUMAN	PNPLA2	Patatin-like phospholipase domain-containing protein 2
ELIKQIIKR		9	3	1076.3	1139.74	1139.74	380.921	380.921	1139.74	380.92	0.001	0.03761	20.306	13.818	0.9626	0	0	0	0			TRUE	sp|Q9UKT7|FBXL3_HUMAN	Q9UKT7	FBXL3_HUMAN	FBXL3	F-box/LRR-repeat protein 3
ETIPLTAEK		9	2	1079.72	1000.54	1000.54	501.279	501.279	1000.54	501.279	-0.0005	0.02666	19.987	11.772	0.9864	0	0	0	0			TRUE	sp|P24385|CCND1_HUMAN	P24385	CCND1_HUMAN	CCND1	G1/S-specific cyclin-D1
EVIEIMTDRGSGKK		14	3	1080.88	1561.81	1561.81	521.61	521.61	1561.81	521.612	-0.0047	0.0006355	25.298	14.071	0.9997	0	0	0	0			TRUE	sp|P09651|ROA1_HUMAN	P09651	ROA1_HUMAN	HNRNPA1	Heterogeneous nuclear ribonucleoprotein A1	HNRNPA1L2	sp|Q32P51|RA1L2_HUMAN
IYHNPTANSF		10	2	1085.82	1162.54	1162.54	582.278	582.278	1162.54	582.278	0.0012	7.74e-05	24.607	12.372	1	0	0	0	0			TRUE	sp|P50552|VASP_HUMAN	P50552	VASP_HUMAN	VASP	Vasodilator-stimulated phosphoprotein
ESFGPQPISR		10	2	1085.85	1116.55	1116.55	559.285	559.285	1116.56	559.285	-0.0013	0.0008463	15.261	15.261	0.9997	0	0	0	0			TRUE	sp|Q06609|RAD51_HUMAN	Q06609	RAD51_HUMAN	RAD51	DNA repair protein RAD51 homolog 1
ETESVVSLR		9	2	1088.12	1018.53	1018.53	510.273	510.273	1018.53	510.272	0.0027	0.002366	17.632	17.632	0.9919	0	0	0	0			TRUE	sp|O14641|DVL2_HUMAN	O14641	DVL2_HUMAN	DVL2	Segment polarity protein dishevelled homolog DVL-2
ELFKELHTGR		10	3	1089.14	1228.66	1228.66	410.559	410.559	1228.66	410.559	-0.0002	0.008556	15.839	15.839	0.9852	0	0	0	0			TRUE	sp|Q9H089|LSG1_HUMAN	Q9H089	LSG1_HUMAN	LSG1	Large subunit GTPase 1 homolog
TAADMAAQITKR		12	3	1089.18	1275.66	1275.66	426.229	426.229	1275.66	426.227	0.0047	0.0004306	20.72	20.72	1	0	0	0	0			TRUE	sp|P13746|1A11_HUMAN	P13746	1A11_HUMAN	HLA-A	HLA class I histocompatibility antigen, A-11 alpha chain	HLA-H	sp|P01893|HLAH_HUMAN, sp|P04439|1A03_HUMAN, sp|P05534|1A24_HUMAN, sp|P30443|1A01_HUMAN, sp|P30455|1A36_HUMAN, sp|Q09160|1A80_HUMAN
EAFGKIVAER		10	2	1090.96	1118.61	1118.61	560.313	560.313	1118.61	560.311	0.0026	0.0003251	24.841	12.148	1	0	0	0	0			TRUE	sp|Q13263|TIF1B_HUMAN	Q13263	TIF1B_HUMAN	TRIM28	Transcription intermediary factor 1-beta
HSKRTLLIKTVETRDGQVINETSQH		25	5	1092.09	2890.54	2890.54	579.116	579.116	2889.54	578.916	1.0008	6.436e-09	29.241	29.241	1	0	0	0	0			TRUE	sp|P08670|VIME_HUMAN	P08670	VIME_HUMAN	VIM	Vimentin
YFNPKTR		7	2	1093.05	924.481	924.481	463.248	463.248	924.482	463.248	-0.0005	0.01401	17.042	11.911	0.9926	0	0	0	0			TRUE	sp|Q15029|U5S1_HUMAN	Q15029	U5S1_HUMAN	EFTUD2	116 kDa U5 small nuclear ribonucleoprotein component
EVTPVTGASLR		11	2	1095.98	1128.61	1128.61	565.312	565.312	1128.61	565.314	-0.0034	0.0002186	25.093	14.231	1	0	0	0	0			TRUE	sp|P55265|DSRAD_HUMAN	P55265	DSRAD_HUMAN	ADAR	Double-stranded RNA-specific adenosine deaminase
SGSPYGGGYGSGGGSGGYGSRRF		23	3	1096.02	2125.91	2125.91	709.645	709.645	2125.92	709.647	-0.0064	0.008517	15.63	15.63	0.9398	1	0	0	0			TRUE	sp|P51991|ROA3_HUMAN	P51991	ROA3_HUMAN	HNRNPA3	Heterogeneous nuclear ribonucleoprotein A3
EIIKKLIER		9	2	1096.59	1140.72	1140.72	571.368	571.368	1140.72	571.369	-0.0009	0.01309	22.758	11.871	0.9931	0	0	0	0			TRUE	sp|Q92830|KAT2A_HUMAN	Q92830	KAT2A_HUMAN	KAT2A	Histone acetyltransferase KAT2A	KAT2B	sp|Q92831|KAT2B_HUMAN
ENANDLLSATKR		12	3	1097.15	1330.69	1330.69	444.57	444.57	1330.68	444.569	0.0032	4.536e-09	25.972	25.972	1	0	0	0	0			TRUE	sp|P12270|TPR_HUMAN	P12270	TPR_HUMAN	TPR	Nucleoprotein TPR
TYYANPAVVRPHA		13	3	1097.69	1457.74	1457.74	486.921	486.921	1457.74	486.921	0.0012	8.212e-06	22.133	22.133	1	0	0	0	0			TRUE	sp|P07498|CASK_HUMAN	P07498	CASK_HUMAN	CSN3	Kappa-casein
YYTGRIKAI		9	3	1098.58	1083.61	1083.61	362.21	362.21	1083.61	362.21	-0.0001	0.04787	13.549	10.706	0.9537	0	0	0	0			TRUE	sp|O43242|PSMD3_HUMAN	O43242	PSMD3_HUMAN	PSMD3	26S proteasome non-ATPase regulatory subunit 3
EYLDRAEKL		9	2	1100.75	1135.59	1135.59	568.8	568.8	1135.59	568.801	-0.0008	0.01141	21.855	14.709	0.9939	0	0	0	0			TRUE	sp|O75351|VPS4B_HUMAN	O75351	VPS4B_HUMAN	VPS4B	Vacuolar protein sorting-associated protein 4B
SAVDLIKER		9	3	1100.82	1029.58	1029.58	344.201	344.201	1029.58	344.201	-0.0001	0.005111	17.176	17.176	0.9887	0	0	0	0			TRUE	sp|Q15390|MTFR1_HUMAN	Q15390	MTFR1_HUMAN	MTFR1	Mitochondrial fission regulator 1
YMEEIYHRI	YM[147]EEIYHRI	9	3	1103	1268.59	1268.59	423.869	423.869	1268.59	423.869	-0.0002	0.003079	15.807	10.617	0.9934	0	0	0	0	2M(15.9949)		TRUE	sp|P37268|FDFT_HUMAN	P37268	FDFT_HUMAN	FDFT1	Squalene synthase
DSFNVVSTR		9	2	1104.09	1023.5	1023.5	512.756	512.756	1023.5	512.756	-0.0009	0.0001011	19.287	19.287	1	0	0	0	0			TRUE	sp|O75808|CAN15_HUMAN	O75808	CAN15_HUMAN	CAPN15	Calpain-15
AVTDAIMSR		9	2	1104.34	962.484	962.484	482.249	482.249	962.486	482.25	-0.0012	0.07242	16.467	16.467	0.951	0	0	0	0			TRUE	sp|Q86TM6|SYVN1_HUMAN	Q86TM6	SYVN1_HUMAN	SYVN1	E3 ubiquitin-protein ligase synoviolin
EVLNGAAVVR		10	2	1104.98	1027.58	1027.58	514.8	514.8	1026.58	514.298	1.0029	0.009982	20.968	12.432	0.9652	0	0	0	0			TRUE	sp|Q9UBN7|HDAC6_HUMAN	Q9UBN7	HDAC6_HUMAN	HDAC6	Histone deacetylase 6
KYIFKERESF		10	3	1105.48	1345.7	1345.7	449.575	449.575	1345.7	449.575	0.0015	0.06874	13.697	9.793	0.9342	0	0	0	0			TRUE	sp|Q8N9N2|ASCC1_HUMAN	Q8N9N2	ASCC1_HUMAN	ASCC1	Activating signal cointegrator 1 complex subunit 1
DEPPVFSR		8	2	1105.7	945.455	945.455	473.735	473.735	945.456	473.735	0.0001	0.04762	14.724	10.986	0.9758	0	0	0	0			TRUE	sp|Q99816|TS101_HUMAN	Q99816	TS101_HUMAN	TSG101	Tumor susceptibility gene 101 protein	CDH10	sp|Q9Y6N8|CAD10_HUMAN
VHKSFVEVNEEGTEAAAA		18	3	1107.86	1886.9	1886.9	629.975	629.975	1886.9	629.974	0.0015	1.028e-06	28.555	28.555	1	0	0	0	0			TRUE	sp|P30740|ILEU_HUMAN	P30740	ILEU_HUMAN	SERPINB1	Leukocyte elastase inhibitor	SERPINB6, SERPINB9	sp|P35237|SPB6_HUMAN, sp|P50453|SPB9_HUMAN
EVFVGAVNR		9	2	1108.38	989.531	989.531	495.773	495.773	989.529	495.772	0.0016	0.001482	20.666	11.189	0.9984	0	0	0	0			TRUE	sp|P51805|PLXA3_HUMAN	P51805	PLXA3_HUMAN	PLXNA3	Plexin-A3
VYSPKSPSL		9	2	1108.45	976.524	976.524	489.269	489.269	976.523	489.269	0.0015	0.02679	16.162	10.171	0.9823	0	0	0	0			TRUE	sp|O60291|MGRN1_HUMAN	O60291	MGRN1_HUMAN	MGRN1	E3 ubiquitin-protein ligase MGRN1
DVARLVVER		9	3	1108.63	1055.61	1055.61	352.876	352.876	1055.61	352.877	-0.0012	0.001586	21.743	11.149	0.998	0	0	0	0			TRUE	sp|Q8N201|INT1_HUMAN	Q8N201	INT1_HUMAN	INTS1	Integrator complex subunit 1
ESVGTNADTPVLR		13	2	1110.32	1357.68	1357.68	679.849	679.849	1357.68	679.849	-0.0005	0.002658	20.802	20.802	0.997	0	0	0	0			TRUE	sp|Q15468|STIL_HUMAN	Q15468	STIL_HUMAN	STIL	SCL-interrupting locus protein
SVFKYVSGSSAER		13	3	1111.47	1415.71	1415.71	472.909	472.909	1415.7	472.909	0.0013	2.764e-05	17.265	17.265	1	0	0	0	0			TRUE	sp|Q6NTF9|RHBD2_HUMAN	Q6NTF9	RHBD2_HUMAN	RHBDD2	Rhomboid domain-containing protein 2
LPAATRATL		9	2	1111.72	912.539	912.539	457.277	457.277	912.539	457.277	0	0.103	15.766	12.214	0.9523	0	0	0	0			TRUE	sp|A2RRL7|TM213_HUMAN	A2RRL7	TM213_HUMAN	TMEM213	Transmembrane protein 213
DTAAWTVGR		9	2	1111.79	975.476	975.476	488.745	488.745	975.477	488.746	-0.0012	0.02012	15.613	11.418	0.9859	0	0	0	0			TRUE	sp|Q14974|IMB1_HUMAN	Q14974	IMB1_HUMAN	KPNB1	Importin subunit beta-1
NTFSSGSDLNAVK		13	2	1112.3	1338.64	1338.64	670.328	670.328	1338.64	670.328	-0.0001	5.858e-06	26.906	26.906	1	0	0	0	0			TRUE	sp|Q9NTX5|ECHD1_HUMAN	Q9NTX5	ECHD1_HUMAN	ECHDC1	Ethylmalonyl-CoA decarboxylase
ESVSFTDGSVR		11	2	1112.34	1182.55	1182.55	592.284	592.284	1182.55	592.283	0.001	0.01935	18.353	18.353	0.9899	0	0	0	0			TRUE	sp|Q96MU7|YTDC1_HUMAN	Q96MU7	YTDC1_HUMAN	YTHDC1	YTH domain-containing protein 1
YYSPHGHIL		9	2	1113.78	1085.53	1085.53	543.772	543.772	1085.53	543.772	-0.0001	2.324e-05	17.906	17.906	1	0	0	0	0			TRUE	sp|Q9BY44|EIF2A_HUMAN	Q9BY44	EIF2A_HUMAN	EIF2A	Eukaryotic translation initiation factor 2A
TVVEDVTVGR		10	2	1113.86	1073.57	1073.57	537.793	537.793	1073.57	537.793	-0.0006	0.01622	17.441	12.277	0.9915	0	0	0	0			TRUE	sp|Q9BQ24|ZFY21_HUMAN	Q9BQ24	ZFY21_HUMAN	ZFYVE21	Zinc finger FYVE domain-containing protein 21
EYMKHTRLF		9	3	1114.07	1223.61	1223.61	408.878	408.878	1223.61	408.878	0.0008	0.001361	17.575	17.575	0.9989	0	0	0	0			TRUE	sp|Q13045|FLII_HUMAN	Q13045	FLII_HUMAN	FLII	Protein flightless-1 homolog
GSHSMRYFYTSVSRPGR		17	4	1114.71	1986.94	1986.94	497.743	497.743	1986.95	497.744	-0.0034	1.686e-06	28.382	18.454	1	0	0	0	0			FALSE	sp|P13746|1A11_HUMAN	P13746	1A11_HUMAN	HLA-A	HLA class I histocompatibility antigen, A-11 alpha chain	HLA-B	sp|P01889|1B07_HUMAN, sp|P01891|1A68_HUMAN, sp|P10316|1A69_HUMAN, sp|P18462|1A25_HUMAN, sp|P30450|1A26_HUMAN, sp|P30453|1A34_HUMAN, sp|P30456|1A43_HUMAN, sp|P30457|1A66_HUMAN, sp|P30462|1B14_HUMAN, sp|P30475|1B39_HUMAN, sp|P30480|1B42_HUMAN, sp|P30486|1B48_HUMAN, sp|Q29836|1B67_HUMAN, sp|Q31610|1B81_HUMAN, sp|Q95365|1B38_HUMAN
MPPPPPQGV		9	2	1115.07	919.465	919.465	460.74	460.74	918.463	460.239	1.0021	0.000428	21.664	9.866	0.9998	0	0	0	0			TRUE	sp|O60216|RAD21_HUMAN	O60216	RAD21_HUMAN	RAD21	Double-strand-break repair protein rad21 homolog
DGARIEAAFR		10	3	1116.01	1104.57	1104.57	369.196	369.196	1104.57	369.196	0	0.0107	14.467	14.467	0.9837	0	0	0	0			TRUE	sp|Q96HS1|PGAM5_HUMAN	Q96HS1	PGAM5_HUMAN	PGAM5	Serine/threonine-protein phosphatase PGAM5, mitochondrial
DAEMTTRMV		9	2	1116.16	1052.46	1052.46	527.237	527.237	1052.46	527.239	-0.0022	0.002139	19.423	11.928	0.994	0	0	0	0			TRUE	sp|P40306|PSB10_HUMAN	P40306	PSB10_HUMAN	PSMB10	Proteasome subunit beta type-10
PVTVTRTTITTTT		13	2	1116.88	1390.77	1390.77	696.39	696.39	1390.77	696.391	-0.0008	0.002898	20.853	20.853	0.9967	1	0	0	0			TRUE	sp|Q96S97|MYADM_HUMAN	Q96S97	MYADM_HUMAN	MYADM	Myeloid-associated differentiation marker
TLSPAFSTR		9	2	1117.56	978.511	978.511	490.263	490.263	978.513	490.264	-0.0021	0.05126	17.318	17.318	0.9304	0	0	0	0			TRUE	sp|Q7KZF4|SND1_HUMAN	Q7KZF4	SND1_HUMAN	SND1	Staphylococcal nuclease domain-containing protein 1
EATGVDINMR		10	2	1118.21	1104.52	1104.52	553.268	553.268	1104.52	553.269	-0.0018	0.001096	18.405	18.405	0.9991	0	0	0	0			TRUE	sp|P51828|ADCY7_HUMAN	P51828	ADCY7_HUMAN	ADCY7	Adenylate cyclase type 7
TAADLGSVVR		10	2	1118.32	987.535	987.535	494.775	494.775	987.535	494.775	0.0001	0.003415	19.39	19.39	0.9963	0	0	0	0			TRUE	sp|O95235|KI20A_HUMAN	O95235	KI20A_HUMAN	KIF20A	Kinesin-like protein KIF20A
DTMKVLGVQR		10	3	1118.75	1145.62	1145.62	382.882	382.882	1145.62	382.882	0.0003	8.242e-05	17.867	17.867	1	0	0	0	0			TRUE	sp|Q96A65|EXOC4_HUMAN	Q96A65	EXOC4_HUMAN	EXOC4	Exocyst complex component 4
LPPESTQV		8	2	1119.04	869.449	869.449	435.732	435.732	869.449	435.732	0.0002	0.1139	17.004	12.228	0.9486	0	0	0	0			TRUE	sp|P49366|DHYS_HUMAN	P49366	DHYS_HUMAN	DHPS	Deoxyhypusine synthase
GASDLTGSFR		10	2	1119.11	1009.48	1009.48	505.748	505.748	1009.48	505.749	-0.0018	0.001618	19.272	10.142	0.9971	0	0	0	0			TRUE	sp|O60762|DPM1_HUMAN	O60762	DPM1_HUMAN	DPM1	Dolichol-phosphate mannosyltransferase subunit 1
IAYKFGKTV		9	2	1120.13	1025.59	1025.59	513.803	513.803	1025.59	513.803	-0.0001	0.009676	20.743	13.583	0.9947	0	0	0	0			TRUE	sp|Q96BY9|SARAF_HUMAN	Q96BY9	SARAF_HUMAN	SARAF	Store-operated calcium entry-associated regulatory factor
KYLEERAMRQF		11	3	1120.85	1469.74	1469.74	490.922	490.922	1469.74	490.922	-0.0013	0.00919	21.066	11.492	0.9848	0	0	0	0			TRUE	sp|Q9Y2J4|AMOL2_HUMAN	Q9Y2J4	AMOL2_HUMAN	AMOTL2	Angiomotin-like protein 2
NTINEIIKR		9	3	1120.89	1099.64	1099.64	367.552	367.552	1099.63	367.552	0.0007	0.04548	16.451	13.259	0.9559	0	0	0	0			TRUE	sp|Q7L5N7|PCAT2_HUMAN	Q7L5N7	PCAT2_HUMAN	LPCAT2	Lysophosphatidylcholine acyltransferase 2
DANDVILER		9	2	1120.93	1043.52	1043.52	522.767	522.767	1043.52	522.77	-0.0047	0.004405	15.961	15.961	0.966	0	0	0	0			TRUE	sp|Q01780|EXOSX_HUMAN	Q01780	EXOSX_HUMAN	EXOSC10	Exosome component 10
TIQKTTTRRIVDGKVVSETNDTKVL		25	4	1121	2801.56	2801.56	701.398	701.398	2801.56	701.398	0.002	0.04839	16.761	16.761	0.9439	0	0	0	0			TRUE	sp|P05783|K1C18_HUMAN	P05783	K1C18_HUMAN	KRT18	Keratin, type I cytoskeletal 18
EVVTGVIGQR		10	2	1121.29	1056.59	1056.59	529.304	529.304	1056.59	529.304	0.0015	0.0008504	21.803	13.036	0.9997	0	0	0	0			TRUE	sp|Q02153|GCYB1_HUMAN	Q02153	GCYB1_HUMAN	GUCY1B3	Guanylate cyclase soluble subunit beta-1
TVGGEQISAIGR		12	2	1121.47	1186.63	1186.63	594.324	594.324	1186.63	594.322	0.0036	0.000119	21.302	11.66	1	0	0	0	0			TRUE	sp|Q8TEA8|DTD1_HUMAN	Q8TEA8	DTD1_HUMAN	DTD1	D-tyrosyl-tRNA(Tyr) deacylase 1
DAAEAGLLSR		10	2	1121.99	1001.51	1001.51	501.763	501.763	1001.51	501.764	-0.0014	0.003379	19.343	12.62	0.9944	0	0	0	0			TRUE	sp|Q9BT88|SYT11_HUMAN	Q9BT88	SYT11_HUMAN	SYT11	Synaptotagmin-11
QTMSDQIIGR		10	2	1122.06	1147.57	1147.57	574.79	574.79	1147.57	574.79	0.0008	6.604e-05	22.541	22.541	1	0	0	0	0			TRUE	sp|O75506|HSBP1_HUMAN	O75506	HSBP1_HUMAN	HSBP1	Heat shock factor-binding protein 1
NANPLIYQR		9	2	1122.23	1087.58	1087.58	544.795	544.795	1087.58	544.796	-0.0005	1.496e-05	27.93	12.27	1	0	0	0	0			TRUE	sp|Q9Y3D0|MIP18_HUMAN	Q9Y3D0	MIP18_HUMAN	FAM96B	Mitotic spindle-associated MMXD complex subunit MIP18
DVFIDSGGVRR		11	2	1122.82	1219.63	1219.63	610.822	610.822	1219.63	610.823	0	0.0003046	20.138	11.562	1	0	0	0	0			TRUE	sp|Q5T6V5|CI064_HUMAN	Q5T6V5	CI064_HUMAN	C9orf64	UPF0553 protein C9orf64
KYMEDYHQF		9	2	1123.01	1259.53	1259.53	630.771	630.771	1259.53	630.771	0.0001	6.432e-08	26.234	26.234	1	0	0	0	0			TRUE	sp|O60437|PEPL_HUMAN	O60437	PEPL_HUMAN	PPL	Periplakin
KPVYPGQTL		9	2	1124.41	1001.56	1001.56	501.785	501.785	1001.55	501.785	0.001	0.003391	21.51	13.739	0.9963	0	0	0	0			TRUE	sp|P51659|DHB4_HUMAN	P51659	DHB4_HUMAN	HSD17B4	Peroxisomal multifunctional enzyme type 2
KYQEYTNEL		9	2	1125.87	1186.55	1186.55	594.282	594.282	1186.55	594.283	-0.0009	0.0236	15.665	15.665	0.9878	0	0	0	0			TRUE	sp|Q9UHD2|TBK1_HUMAN	Q9UHD2	TBK1_HUMAN	TBK1	Serine/threonine-protein kinase TBK1
DIAFAYQRR		9	3	1126.08	1138.59	1138.59	380.536	380.536	1138.59	380.537	-0.0009	0.04968	16.475	11.222	0.9521	0	0	0	0			TRUE	sp|P07355|ANXA2_HUMAN	P07355	ANXA2_HUMAN	ANXA2	Annexin A2
HSKRTLLIKTVETRDGQVINETSQ		24	4	1126.11	2752.48	2752.48	689.128	689.128	2752.48	689.128	-0.0011	2.567e-08	29.387	29.387	1	0	0	0	0			TRUE	sp|P08670|VIME_HUMAN	P08670	VIME_HUMAN	VIM	Vimentin
HYAHLIKTF		9	3	1126.47	1128.61	1128.61	377.209	377.209	1128.61	377.21	-0.0022	1.788e-06	25.685	11.226	1	0	0	0	0			TRUE	sp|Q14185|DOCK1_HUMAN	Q14185	DOCK1_HUMAN	DOCK1	Dedicator of cytokinesis protein 1
YYRYPTGESY		10	2	1126.73	1298.57	1298.57	650.29	650.29	1297.56	649.788	1.0049	0.001457	22.435	13.319	0.9889	0	0	0	0			TRUE	sp|Q16875|F263_HUMAN	Q16875	F263_HUMAN	PFKFB3	6-phosphofructo-2-kinase/fructose-2,6-bisphosphatase 3
DLPNNRELYIHR		12	3	1128.35	1539.8	1539.8	514.273	514.273	1538.8	513.939	1.0014	0.000271	19.71	19.71	1	0	0	0	0			TRUE	sp|P38919|IF4A3_HUMAN	P38919	IF4A3_HUMAN	EIF4A3	Eukaryotic initiation factor 4A-III
DAEAKFREI		9	2	1128.92	1077.54	1077.54	539.78	539.78	1077.55	539.78	-0.0001	0.02997	17.294	13.33	0.9847	0	0	0	0			TRUE	sp|Q9UBS3|DNJB9_HUMAN	Q9UBS3	DNJB9_HUMAN	DNAJB9	DnaJ homolog subfamily B member 9
VTSEEVIIR		9	2	1129.8	1044.58	1044.58	523.297	523.297	1044.58	523.298	-0.0008	0.05532	20.549	16.226	0.972	0	0	0	0			TRUE	sp|Q9Y639|NPTN_HUMAN	Q9Y639	NPTN_HUMAN	NPTN	Neuroplastin
RPWLEGRHTL		10	3	1132.43	1263.68	1263.68	422.235	422.235	1263.68	422.235	0.0005	0.01466	17.17	17.17	0.9809	0	0	0	0			TRUE	sp|Q9UI10|EI2BD_HUMAN	Q9UI10	EI2BD_HUMAN	EIF2B4	Translation initiation factor eIF-2B subunit delta
NSFRYNGLIHR		11	3	1133.7	1375.71	1375.71	459.577	459.577	1375.71	459.577	-0.0002	0.0002281	23.24	11.643	1	0	0	0	0			TRUE	sp|P46779|RL28_HUMAN	P46779	RL28_HUMAN	RPL28	60S ribosomal protein L28
HVFVEKVLQR		10	3	1134.13	1253.72	1253.72	418.916	418.916	1253.72	418.915	0.0008	4.175e-05	20.381	20.381	1	0	0	0	0			TRUE	sp|Q86X53|ERIC1_HUMAN	Q86X53	ERIC1_HUMAN	ERICH1	Glutamate-rich protein 1
HVYVNQGEILR		11	3	1134.17	1326.71	1326.71	443.243	443.243	1326.7	443.242	0.0032	0.004757	18.121	18.121	0.9712	0	0	0	0			TRUE	sp|Q86YD1|PTOV1_HUMAN	Q86YD1	PTOV1_HUMAN	PTOV1	Prostate tumor-overexpressed gene 1 protein
ETLPPVGVNR		10	2	1134.64	1080.59	1080.59	541.304	541.304	1080.59	541.304	0.0016	0.0567	15.582	11.203	0.964	0	0	0	0			TRUE	sp|P49753|ACOT2_HUMAN	P49753	ACOT2_HUMAN	ACOT2	Acyl-coenzyme A thioesterase 2, mitochondrial	ACOT1	sp|Q86TX2|ACOT1_HUMAN
GKLVSESSDVLPK		13	2	1134.86	1357.75	1357.75	679.88	679.88	1357.75	679.88	0.0015	2.577e-05	27.182	15.767	1	1	0	0	0			TRUE	sp|P05787|K2C8_HUMAN	P05787	K2C8_HUMAN	KRT8	Keratin, type II cytoskeletal 8		P05787
MSTEEIIQR		9	2	1135.52	1105.54	1105.54	553.777	553.777	1105.54	553.779	-0.0034	4.94e-06	20.11	20.11	1	0	0	0	0			TRUE	sp|P17980|PRS6A_HUMAN	P17980	PRS6A_HUMAN	PSMC3	26S protease regulatory subunit 6A
NVMTDLKNAQER		12	3	1136.22	1417.7	1417.7	473.573	473.573	1417.7	473.573	0.0003	2.841e-05	21.878	13.542	1	0	0	0	0			TRUE	sp|Q96B42|TMM18_HUMAN	Q96B42	TMM18_HUMAN	TMEM18	Transmembrane protein 18
DIYTDYVATR		10	2	1136.81	1215.58	1215.58	608.797	608.797	1215.58	608.796	0.0031	0.00345	18.456	12.32	0.989	0	0	0	0			TRUE	sp|Q8IVW4|CDKL3_HUMAN	Q8IVW4	CDKL3_HUMAN	CDKL3	Cyclin-dependent kinase-like 3
PYKVTQDEL		9	2	1136.88	1091.55	1091.55	546.782	546.782	1091.55	546.782	0.0004	0.1073	17.438	14.528	0.9508	0	0	0	0			TRUE	sp|P19338|NUCL_HUMAN	P19338	NUCL_HUMAN	NCL	Nucleolin
EIFKQASAFSRASQR		15	3	1136.96	1724.9	1724.9	575.973	575.973	1724.9	575.972	0.0008	0.002821	17.333	17.333	0.9942	0	0	0	0			TRUE	sp|Q15582|BGH3_HUMAN	Q15582	BGH3_HUMAN	TGFBI	Transforming growth factor-beta-induced protein ig-h3
STAEVVNHF		9	2	1136.99	1002.48	1002.48	502.246	502.246	1002.48	502.246	0.0012	0.02086	15.588	15.588	0.9892	0	0	0	0			TRUE	sp|P20061|TCO1_HUMAN	P20061	TCO1_HUMAN	TCN1	Transcobalamin-1
EVIGSKLNISR		11	3	1137.03	1214.7	1214.7	405.906	405.906	1214.7	405.907	-0.0001	0.001082	20.45	12.772	0.9995	0	0	0	0			TRUE	sp|Q9NU22|MDN1_HUMAN	Q9NU22	MDN1_HUMAN	MDN1	Midasin
RYTDMESEDYHF	RYTDM[147]ESEDYHF	12	3	1138.65	1607.62	1607.62	536.88	536.88	1607.62	536.88	0.0002	0.000118	19.657	19.657	1	0	0	0	0	5M(15.9949)		TRUE	sp|Q7Z6Z7|HUWE1_HUMAN	Q7Z6Z7	HUWE1_HUMAN	HUWE1	E3 ubiquitin-protein ligase HUWE1
KYLEESTIRHF		11	3	1139.27	1421.73	1421.73	474.918	474.918	1421.73	474.917	0.0016	2.217e-08	37.699	14.613	1	0	0	0	0			TRUE	sp|Q8IY63|AMOL1_HUMAN	Q8IY63	AMOL1_HUMAN	AMOTL1	Angiomotin-like protein 1
FTSGSPEETAFR		12	2	1139.6	1327.6	1327.6	664.81	664.81	1327.6	664.809	0.0007	0.001896	22.769	22.769	0.9981	0	0	0	0			TRUE	sp|O60313|OPA1_HUMAN	O60313	OPA1_HUMAN	OPA1	Dynamin-like 120 kDa protein, mitochondrial
HTVEDLVKVR		10	3	1139.78	1195.68	1195.68	399.567	399.567	1194.67	399.231	1.0062	0.0004131	16.799	16.799	0.9998	0	0	0	0			TRUE	sp|Q07864|DPOE1_HUMAN	Q07864	DPOE1_HUMAN	POLE	DNA polymerase epsilon catalytic subunit A
DYFDYSRSDYEHSR		14	3	1140.45	1838.75	1838.75	613.923	613.923	1838.75	613.924	-0.0006	0.04482	15.894	15.894	0.9564	0	0	0	0			TRUE	sp|Q9HCG8|CWC22_HUMAN	Q9HCG8	CWC22_HUMAN	CWC22	Pre-mRNA-splicing factor CWC22 homolog
KYVKVFNKF		9	3	1140.48	1171.67	1171.67	391.565	391.565	1171.68	391.566	-0.0012	0.03634	15.803	15.803	0.9611	0	0	0	0			TRUE	sp|Q8TD23|ZN675_HUMAN	Q8TD23	ZN675_HUMAN	ZNF675	Zinc finger protein 675
YAASIIIRR		9	3	1141.11	1061.63	1061.63	354.885	354.885	1061.63	354.885	0.0003	0.0008593	19.255	11.42	0.9998	0	0	0	0			TRUE	sp|P55263|ADK_HUMAN	P55263	ADK_HUMAN	ADK	Adenosine kinase
VPNWHRDL		8	2	1141.22	1035.53	1035.53	518.77	518.77	1035.52	518.77	0.0007	0.01924	15.507	15.507	0.99	0	0	0	0			TRUE	sp|P62826|RAN_HUMAN	P62826	RAN_HUMAN	RAN	GTP-binding nuclear protein Ran
GTSQLYVYR		9	2	1141.4	1085.55	1085.55	543.782	543.782	1085.55	543.783	-0.0008	0.006444	18.235	12.081	0.9956	0	0	0	0			TRUE	sp|Q10570|CPSF1_HUMAN	Q10570	CPSF1_HUMAN	CPSF1	Cleavage and polyadenylation specificity factor subunit 1
NYIKRNWRI		9	3	1141.48	1261.7	1261.7	421.575	421.575	1261.7	421.575	0.0003	0.01536	17.709	10.733	0.9803	0	0	0	0			TRUE	sp|P55060|XPO2_HUMAN	P55060	XPO2_HUMAN	CSE1L	Exportin-2
VEQIYKR		7	2	1141.7	934.525	934.525	468.27	468.27	934.524	468.269	0.0015	0.1269	17.917	11.18	0.9249	0	0	0	0			TRUE	sp|Q9HD67|MYO10_HUMAN	Q9HD67	MYO10_HUMAN	MYO10	Unconventional myosin-X
ESYQDLVQR		9	2	1142.16	1136.55	1136.55	569.282	569.282	1136.55	569.28	0.0027	0.0005183	18.839	10.799	0.9999	0	0	0	0			TRUE	sp|Q16875|F263_HUMAN	Q16875	F263_HUMAN	PFKFB3	6-phosphofructo-2-kinase/fructose-2,6-bisphosphatase 3	PFKFB2	sp|O60825|F262_HUMAN
EVIKPWITKR		10	3	1142.64	1268.76	1268.76	423.927	423.927	1268.76	423.927	0.0002	0.05307	14.203	14.203	0.949	0	0	0	0			TRUE	sp|Q8IYB3|SRRM1_HUMAN	Q8IYB3	SRRM1_HUMAN	SRRM1	Serine/arginine repetitive matrix protein 1
AYGHFGRDSF		10	3	1144.15	1155.51	1155.51	386.177	386.177	1155.51	386.177	0.0004	0.02304	11.677	11.677	0.9743	0	0	0	0			TRUE	sp|P31153|METK2_HUMAN	P31153	METK2_HUMAN	MAT2A	S-adenosylmethionine synthase isoform type-2
RPKYPGIKF		9	3	1144.22	1104.65	1104.65	369.223	369.223	1104.64	369.222	0.0037	0.0009141	20.187	12.042	0.9987	0	0	0	0			TRUE	sp|P45984|MK09_HUMAN	P45984	MK09_HUMAN	MAPK9	Mitogen-activated protein kinase 9
RYYGNISRF		9	2	1145.14	1174.59	1174.59	588.302	588.302	1174.59	588.301	0.002	0.001234	15.782	10.774	0.9988	0	0	0	0			TRUE	sp|Q96KQ7|EHMT2_HUMAN	Q96KQ7	EHMT2_HUMAN	EHMT2	Histone-lysine N-methyltransferase EHMT2
EVFGVTDNPR		10	2	1145.4	1132.56	1132.56	567.285	567.285	1132.55	567.283	0.0043	2.04e-05	21.414	21.414	1	0	0	0	0			TRUE	sp|Q96BY2|MOAP1_HUMAN	Q96BY2	MOAP1_HUMAN	MOAP1	Modulator of apoptosis 1
AYNPVTHQL		9	2	1146.25	1041.53	1041.53	521.77	521.77	1041.52	521.769	0.0023	0.01586	16.959	12.092	0.9802	0	0	0	0			TRUE	sp|Q4KMG0|CDON_HUMAN	Q4KMG0	CDON_HUMAN	CDON	Cell adhesion molecule-related/down-regulated by oncogenes
RGTKVILHL		9	3	1147.57	1035.65	1035.65	346.226	346.226	1035.66	346.226	0.0001	0.001021	22.841	22.841	0.9996	0	0	0	0			FALSE	sp|P07900|HS90A_HUMAN	P07900	HS90A_HUMAN	HSP90AA1	Heat shock protein HSP 90-alpha	HSP90AA2P, HSP90AB1, HSP90AB3P	sp|P08238|HS90B_HUMAN, sp|Q14568|HS902_HUMAN, sp|Q58FF7|H90B3_HUMAN
DTYPALPPSAR		11	2	1148.15	1186.6	1186.6	594.307	594.307	1186.6	594.306	0.002	0.0001426	17.457	17.457	1	0	0	0	0			TRUE	sp|Q96S16|JMJD8_HUMAN	Q96S16	JMJD8_HUMAN	JMJD8	JmjC domain-containing protein 8
KYLEETNSL		9	2	1149.51	1095.54	1095.54	548.779	548.779	1095.54	548.78	-0.0018	0.0105	18.548	13.143	0.9899	0	0	0	0			TRUE	sp|Q96JM7|LMBL3_HUMAN	Q96JM7	LMBL3_HUMAN	L3MBTL3	Lethal(3)malignant brain tumor-like protein 3
EIFPGGIRGR		10	3	1150.58	1100.61	1100.61	367.877	367.877	1100.61	367.877	0.0019	0.03679	16.618	11.667	0.9403	0	0	0	0			TRUE	sp|Q8TD20|GTR12_HUMAN	Q8TD20	GTR12_HUMAN	SLC2A12	Solute carrier family 2, facilitated glucose transporter member 12
FTYMNPAQR		9	2	1150.77	1126.52	1126.52	564.268	564.268	1126.52	564.269	-0.0009	0.01462	15.947	15.947	0.9923	0	0	0	0			TRUE	sp|P48436|SOX9_HUMAN	P48436	SOX9_HUMAN	SOX9	Transcription factor SOX-9
APRWGNPRAL		10	3	1151.13	1136.62	1136.62	379.88	379.88	1136.62	379.881	-0.0012	0.02391	16.133	16.133	0.9709	0	0	0	0			TRUE	sp|P00973|OAS1_HUMAN	P00973	OAS1_HUMAN	OAS1	2'-5'-oligoadenylate synthase 1
TTFDLGGHVQAR		12	3	1151.21	1300.65	1300.65	434.558	434.558	1300.65	434.558	0.0013	8.009e-07	17.796	17.796	1	0	0	0	0			TRUE	sp|Q9Y6B6|SAR1B_HUMAN	Q9Y6B6	SAR1B_HUMAN	SAR1B	GTP-binding protein SAR1b
EALGSGLVSR		10	2	1151.98	987.533	987.533	494.774	494.774	987.535	494.775	-0.0016	0.01478	18.408	12.628	0.986	0	0	0	0			TRUE	sp|Q13011|ECH1_HUMAN	Q13011	ECH1_HUMAN	ECH1	Delta(3,5)-Delta(2,4)-dienoyl-CoA isomerase, mitochondrial
EIVAQIEAQNR		11	2	1152.2	1270.67	1270.67	636.342	636.342	1269.67	635.841	1.0023	5.818e-07	22.288	22.288	1	0	0	0	0			TRUE	sp|P59780|AP3S2_HUMAN	P59780	AP3S2_HUMAN	AP3S2	AP-3 complex subunit sigma-2
VYTGIDHHW		9	3	1152.45	1126.52	1126.52	376.514	376.514	1126.52	376.514	0.0001	0.005553	16.522	8.578	0.9881	0	0	0	0			TRUE	sp|Q9NV06|DCA13_HUMAN	Q9NV06	DCA13_HUMAN	DCAF13	DDB1- and CUL4-associated factor 13
DIFYKAIQKR		10	3	1153.08	1280.72	1280.72	427.915	427.915	1280.72	427.915	-0.0006	0.001199	19.796	12.531	0.9993	0	0	0	0			TRUE	sp|Q16850|CP51A_HUMAN	Q16850	CP51A_HUMAN	CYP51A1	Lanosterol 14-alpha demethylase
ESIKDVIGR		9	2	1153.34	1015.56	1015.56	508.789	508.789	1015.57	508.79	-0.002	0.02265	15.712	11.127	0.9727	0	0	0	0			TRUE	sp|Q5VZK9|CARL1_HUMAN	Q5VZK9	CARL1_HUMAN	LRRC16A	F-actin-uncapping protein LRRC16A
IYAIVKEKY		9	3	1153.96	1125.64	1125.64	376.221	376.221	1125.64	376.222	-0.0008	0.000115	17.029	17.029	1	0	0	0	0			TRUE	sp|Q9BY08|EBPL_HUMAN	Q9BY08	EBPL_HUMAN	EBPL	Emopamil-binding protein-like
IVHKSFVEVNEEGTEAAAA		19	3	1154.11	2000.99	2000.99	668.004	668.004	1999.98	667.669	1.0046	1.806e-05	20.437	20.437	1	0	0	0	0			TRUE	sp|P30740|ILEU_HUMAN	P30740	ILEU_HUMAN	SERPINB1	Leukocyte elastase inhibitor
TPRHIIVRF		9	3	1155.14	1137.68	1137.68	380.233	380.233	1137.68	380.233	0.0003	0.005069	20.165	14.329	0.9888	0	0	0	0			TRUE	sp|Q9UN81|LORF1_HUMAN	Q9UN81	LORF1_HUMAN	L1RE1	LINE-1 retrotransposable element ORF1 protein
NVYGQITVR		9	2	1155.51	1048.56	1048.56	525.288	525.288	1048.57	525.29	-0.0045	0.001708	17.108	17.108	0.9878	0	0	0	0			TRUE	sp|Q9BRJ2|RM45_HUMAN	Q9BRJ2	RM45_HUMAN	MRPL45	39S ribosomal protein L45, mitochondrial
EYMEVRERI		9	3	1155.62	1223.59	1223.59	408.872	408.872	1223.6	408.873	-0.003	0.002835	18.606	9.822	0.9813	0	0	0	0			TRUE	sp|Q15363|TMED2_HUMAN	Q15363	TMED2_HUMAN	TMED2	Transmembrane emp24 domain-containing protein 2
ESSTVFELKR		10	3	1156.54	1195.63	1195.63	399.551	399.551	1194.62	399.215	1.0065	0.001341	13.934	13.934	0.9624	0	0	0	0			TRUE	sp|Q15370|ELOB_HUMAN	Q15370	ELOB_HUMAN	TCEB2	Transcription elongation factor B polypeptide 2
SPQGRVMTI		9	2	1156.93	987.516	987.516	494.765	494.765	987.517	494.766	-0.0003	0.005594	20.772	13.91	0.9957	0	0	0	0			TRUE	sp|Q15365|PCBP1_HUMAN	Q15365	PCBP1_HUMAN	PCBP1	Poly(rC)-binding protein 1
YIISVKGIKGR		11	3	1157.05	1232.76	1232.76	411.928	411.928	1232.76	411.927	0.001	1.612e-07	24.421	24.421	1	0	0	0	0			TRUE	sp|P62829|RL23_HUMAN	P62829	RL23_HUMAN	RPL23	60S ribosomal protein L23
YVVEKVLDR		9	2	1157.08	1119.63	1119.63	560.822	560.822	1119.63	560.822	0.0019	4.868e-05	24.771	12.989	1	0	0	0	0			TRUE	sp|P45973|CBX5_HUMAN	P45973	CBX5_HUMAN	CBX5	Chromobox protein homolog 5	CBX1	sp|P83916|CBX1_HUMAN
EIWDTAGQER		10	2	1157.12	1203.55	1203.55	602.784	602.784	1203.55	602.783	0.0013	0.000375	18.46	14.578	1	0	0	0	0			TRUE	sp|P20339|RAB5A_HUMAN	P20339	RAB5A_HUMAN	RAB5A	Ras-related protein Rab-5A	RAB5B, RAB5C	sp|P51148|RAB5C_HUMAN, sp|P61020|RAB5B_HUMAN
FYTSVSRPGRGEPRF		15	4	1157.63	1754.89	1754.89	439.729	439.729	1754.89	439.729	0.0014	0.04303	17.059	11.42	0.9476	0	0	0	0			FALSE	sp|P13746|1A11_HUMAN	P13746	1A11_HUMAN	HLA-A	HLA class I histocompatibility antigen, A-11 alpha chain	HLA-B	sp|P01889|1B07_HUMAN, sp|P01891|1A68_HUMAN, sp|P10316|1A69_HUMAN, sp|P18462|1A25_HUMAN, sp|P30450|1A26_HUMAN, sp|P30453|1A34_HUMAN, sp|P30456|1A43_HUMAN, sp|P30457|1A66_HUMAN, sp|P30462|1B14_HUMAN, sp|P30475|1B39_HUMAN, sp|P30480|1B42_HUMAN, sp|P30486|1B48_HUMAN, sp|Q29836|1B67_HUMAN, sp|Q31610|1B81_HUMAN, sp|Q95365|1B38_HUMAN
ENVLITGGGRGIGR		14	3	1158.33	1397.78	1397.78	466.933	466.933	1397.77	466.932	0.0032	0.000328	21.773	11.722	1	0	0	0	0			TRUE	sp|O75911|DHRS3_HUMAN	O75911	DHRS3_HUMAN	DHRS3	Short-chain dehydrogenase/reductase 3
YSAYLVAEK		9	2	1158.52	1043.54	1043.54	522.775	522.775	1042.53	522.274	1.0029	0.007118	20.664	9.958	0.9712	0	0	0	0			FALSE	sp|P07900|HS90A_HUMAN	P07900	HS90A_HUMAN	HSP90AA1	Heat shock protein HSP 90-alpha	HSP90AA2P, HSP90AB1, HSP90AB4P	sp|P08238|HS90B_HUMAN, sp|Q14568|HS902_HUMAN, sp|Q58FF6|H90B4_HUMAN
GEKVVLIGR		9	2	1158.67	969.597	969.597	485.806	485.806	969.597	485.806	0.0002	0.02319	18.273	11.109	0.988	0	0	0	0			TRUE	sp|Q9BWM7|SFXN3_HUMAN	Q9BWM7	SFXN3_HUMAN	SFXN3	Sideroflexin-3
RPQAPATVGL		10	2	1158.7	1008.57	1008.57	505.295	505.295	1008.57	505.293	0.0034	0.003605	20.877	15.115	0.9814	0	0	0	0			TRUE	sp|Q15370|ELOB_HUMAN	Q15370	ELOB_HUMAN	TCEB2	Transcription elongation factor B polypeptide 2
ETYNLLREGTR		11	3	1159.29	1350.69	1350.69	451.237	451.237	1350.69	451.237	0.0014	0.01058	19.49	10.369	0.9838	0	0	0	0			TRUE	sp|Q15149|PLEC_HUMAN	Q15149	PLEC_HUMAN	PLEC	Plectin
DTIDVSNLNR		10	2	1159.48	1145.57	1145.57	573.791	573.791	1145.57	573.791	0.0003	0.00215	21.044	13.471	0.9977	0	0	0	0			TRUE	sp|Q8TBC4|UBA3_HUMAN	Q8TBC4	UBA3_HUMAN	UBA3	NEDD8-activating enzyme E1 catalytic subunit	UBA2	sp|Q9UBT2|SAE2_HUMAN
FAAESIIKR		9	3	1160.17	1033.59	1033.59	345.538	345.538	1033.59	345.538	0.0007	9.643e-05	20.132	20.132	1	0	0	0	0			TRUE	sp|O95503|CBX6_HUMAN	O95503	CBX6_HUMAN	CBX6	Chromobox protein homolog 6
STVGGWVSTR		10	2	1160.29	1048.53	1048.53	525.271	525.271	1048.53	525.272	-0.0029	0.0001632	22.478	11.417	1	0	0	0	0			TRUE	sp|O00116|ADAS_HUMAN	O00116	ADAS_HUMAN	AGPS	Alkyldihydroxyacetonephosphate synthase, peroxisomal
DAVHVVLDR		9	2	1160.73	1022.55	1022.55	512.282	512.282	1022.55	512.283	-0.0016	0.0001678	24.595	12.25	1	0	0	0	0			TRUE	sp|Q8NB37|PDDC1_HUMAN	Q8NB37	PDDC1_HUMAN	PDDC1	Parkinson disease 7 domain-containing protein 1
LYGKVQEI		8	2	1161.17	948.528	948.528	475.271	475.271	948.528	475.271	0	0.02007	23.416	16.813	0.9896	0	0	0	0			TRUE	sp|O60547|GMDS_HUMAN	O60547	GMDS_HUMAN	GMDS	GDP-mannose 4,6 dehydratase
TYNSSGAYRF		10	2	1161.54	1164.52	1164.52	583.265	583.265	1164.52	583.267	-0.0036	0.003837	18.937	18.937	0.9811	0	0	0	0			TRUE	sp|Q9HD67|MYO10_HUMAN	Q9HD67	MYO10_HUMAN	MYO10	Unconventional myosin-X
DIVKINNQLR		10	3	1161.68	1211.7	1211.7	404.907	404.907	1211.7	404.907	0.0005	0.002331	19.442	12.15	0.9959	0	0	0	0			TRUE	sp|P24928|RPB1_HUMAN	P24928	RPB1_HUMAN	POLR2A	DNA-directed RNA polymerase II subunit RPB1
WVSENFQER		9	2	1161.94	1193.55	1193.55	597.781	597.781	1193.55	597.78	0.0009	0.0005549	21.143	21.143	1	0	0	0	0			TRUE	sp|Q9Y4A5|TRRAP_HUMAN	Q9Y4A5	TRRAP_HUMAN	TRRAP	Transformation/transcription domain-associated protein
TYMGHTGAVW	TYM[147]GHTGAVW	10	2	1163.38	1137.49	1137.49	569.752	569.752	1137.49	569.753	-0.0018	0.02889	16.02	9.853	0.9753	0	0	0	0	3M(15.9949)		TRUE	sp|Q13347|EIF3I_HUMAN	Q13347	EIF3I_HUMAN	EIF3I	Eukaryotic translation initiation factor 3 subunit I
DTAGTEQFTAMR		12	2	1163.49	1326.59	1326.59	664.3	664.3	1326.59	664.301	-0.0011	2.416e-07	23.001	23.001	1	0	0	0	0			TRUE	sp|A6NIZ1|RP1BL_HUMAN	A6NIZ1	RP1BL_HUMAN		Ras-related protein Rap-1b-like protein	RAP1A, RAP1B	sp|P61224|RAP1B_HUMAN, sp|P62834|RAP1A_HUMAN
LTADARIVINR		11	3	1163.93	1240.72	1240.72	414.582	414.582	1240.73	414.582	-0.0008	0.002994	18.845	18.845	0.9936	0	0	0	0			TRUE	sp|O14818|PSA7_HUMAN	O14818	PSA7_HUMAN	PSMA7	Proteasome subunit alpha type-7
DAYDVPRGV		9	2	1164	990.476	990.476	496.245	496.245	990.477	496.246	-0.0011	0.001555	18.474	11.863	0.9984	0	0	0	0			TRUE	sp|Q14511|CASL_HUMAN	Q14511	CASL_HUMAN	NEDD9	Enhancer of filamentation 1
GMEHLREV		8	2	1164.08	969.468	969.468	485.741	485.741	969.47	485.742	-0.0021	0.001734	16.857	11.557	0.9954	0	0	0	0			TRUE	sp|P04626|ERBB2_HUMAN	P04626	ERBB2_HUMAN	ERBB2	Receptor tyrosine-protein kinase erbB-2
LYMKNGQGF		9	2	1164.7	1056.51	1056.51	529.261	529.261	1056.51	529.26	0.0009	1.556e-05	23.785	11.504	1	0	0	0	0			TRUE	sp|A6NIZ1|RP1BL_HUMAN	A6NIZ1	RP1BL_HUMAN		Ras-related protein Rap-1b-like protein	RAP1A, RAP1B	sp|P61224|RAP1B_HUMAN, sp|P62834|RAP1A_HUMAN
ARPPGYEF		8	2	1164.74	935.45	935.45	468.732	468.732	935.45	468.732	0.0005	0.02327	17.237	17.237	0.988	0	0	0	0			TRUE	sp|Q8IU81|I2BP1_HUMAN	Q8IU81	I2BP1_HUMAN	IRF2BP1	Interferon regulatory factor 2-binding protein 1
TSSFGGLGGGSVR		13	2	1165.81	1180.59	1180.59	591.301	591.301	1180.58	591.299	0.0034	2.937e-07	28.555	11.5	1	0	0	0	0			TRUE	P08727	P08727 SWISS-PROT:P08727 Tax_Id=9606 Gene_Symbol=KRT19 Keratin, type I cytoskeletal 19				KRT19	sp|P08727|K1C19_HUMAN
ESWDGGRLGAVGR		13	3	1166.1	1358.67	1358.67	453.897	453.897	1358.67	453.897	0.0001	0.0007929	16.558	16.558	0.9998	0	0	0	0			TRUE	sp|A5YM69|ARG35_HUMAN	A5YM69	ARG35_HUMAN	ARHGEF35	Rho guanine nucleotide exchange factor 35	ARHGEF5	sp|Q12774|ARHG5_HUMAN
VYTPVASRQSL		11	2	1166.21	1219.66	1219.66	610.837	610.837	1219.66	610.835	0.0027	0.0179	17.618	12.232	0.9772	0	0	0	0			TRUE	sp|Q9NS91|RAD18_HUMAN	Q9NS91	RAD18_HUMAN	RAD18	E3 ubiquitin-protein ligase RAD18
EAANKVVLQLK		11	2	1166.43	1211.72	1211.72	606.867	606.867	1211.72	606.869	-0.0042	4.965e-05	26.53	13.45	1	1	0	0	0			TRUE	sp|Q9NX08|COMD8_HUMAN	Q9NX08	COMD8_HUMAN	COMMD8	COMM domain-containing protein 8
DAYSFSRKI		9	3	1166.65	1085.55	1085.55	362.857	362.857	1085.55	362.857	0.0001	0.002483	17.55	11.14	0.9953	0	0	0	0			TRUE	sp|Q15021|CND1_HUMAN	Q15021	CND1_HUMAN	NCAPD2	Condensin complex subunit 1
GAVHDVKDVLDS		12	2	1166.76	1253.63	1253.63	627.82	627.82	1253.63	627.82	0.0005	1.038e-05	24.471	13.255	1	0	0	0	0			TRUE	sp|P81605|DCD_HUMAN	P81605	DCD_HUMAN	DCD	Dermcidin
DTIVSGTLPQR		11	2	1167.06	1185.64	1185.64	593.827	593.827	1185.64	593.825	0.0045	0.0004429	18.119	9.085	0.9999	0	0	0	0			TRUE	sp|P49327|FAS_HUMAN	P49327	FAS_HUMAN	FASN	Fatty acid synthase
DAHNVQAVI		9	2	1167.17	965.493	965.493	483.754	483.754	965.493	483.754	0.0005	0.008024	20.191	12.789	0.9953	0	0	0	0			TRUE	sp|Q96GE4|CEP95_HUMAN	Q96GE4	CEP95_HUMAN	CEP95	Centrosomal protein of 95 kDa
TTIFSPEGR		9	2	1167.79	1006.51	1006.51	504.262	504.262	1006.51	504.262	0.0008	0.1195	16.367	13.516	0.9467	0	0	0	0			TRUE	sp|P25789|PSA4_HUMAN	P25789	PSA4_HUMAN	PSMA4	Proteasome subunit alpha type-4
YYSHLEGARF		10	3	1167.94	1241.58	1241.58	414.868	414.868	1241.58	414.868	-0.0003	0.0001888	18.399	9.567	1	0	0	0	0			TRUE	sp|O60287|NPA1P_HUMAN	O60287	NPA1P_HUMAN	URB1	Nucleolar pre-ribosomal-associated protein 1
DSFLDDHHLTR		11	3	1168.05	1354.63	1354.63	452.55	452.55	1354.63	452.549	0.0015	0.00399	18.398	18.398	0.9909	0	0	0	0			TRUE	sp|Q13131|AAPK1_HUMAN	Q13131	AAPK1_HUMAN	PRKAA1	5'-AMP-activated protein kinase catalytic subunit alpha-1
YSFSRKI		7	2	1168.31	899.489	899.489	450.752	450.752	899.486	450.75	0.0023	0.0355	16.242	13.264	0.9504	0	0	0	0			TRUE	sp|Q15021|CND1_HUMAN	Q15021	CND1_HUMAN	NCAPD2	Condensin complex subunit 1
RPRPGTGLGRVMRTL		15	4	1168.82	1665.96	1665.96	417.496	417.496	1665.96	417.497	-0.0018	0.0002903	20.597	10.745	1	0	0	0	0			TRUE	sp|Q9BVK6|TMED9_HUMAN	Q9BVK6	TMED9_HUMAN	TMED9	Transmembrane emp24 domain-containing protein 9
NTFEFAKPVQR		11	3	1168.89	1335.69	1335.69	446.238	446.238	1335.69	446.238	0.0002	0.03119	14.756	14.756	0.9678	0	0	0	0			TRUE	sp|Q8NCL4|GALT6_HUMAN	Q8NCL4	GALT6_HUMAN	GALNT6	Polypeptide N-acetylgalactosaminyltransferase 6
DAREIVNNV		9	2	1169.78	1028.53	1028.53	515.27	515.27	1028.53	515.27	0.0007	0.0745	17.976	11.004	0.9631	0	0	0	0			TRUE	sp|Q02880|TOP2B_HUMAN	Q02880	TOP2B_HUMAN	TOP2B	DNA topoisomerase 2-beta
RSFFHQHYL		9	3	1170.04	1233.6	1233.6	412.209	412.209	1233.6	412.209	0.0008	0.0583	14.629	10.921	0.9442	0	0	0	0			TRUE	sp|P46379|BAG6_HUMAN	P46379	BAG6_HUMAN	BAG6	Large proline-rich protein BAG6
DASLVVER		8	2	1170.15	887.472	887.472	444.743	444.743	887.471	444.743	0.0009	0.1075	16.638	11.963	0.9508	0	0	0	0			TRUE	sp|O75694|NU155_HUMAN	O75694	NU155_HUMAN	NUP155	Nuclear pore complex protein Nup155
EVSSISSKF		9	2	1170.26	982.497	982.497	492.256	492.256	982.497	492.256	0	0.0244	17.689	11.217	0.9875	0	0	0	0			TRUE	sp|Q9Y5K6|CD2AP_HUMAN	Q9Y5K6	CD2AP_HUMAN	CD2AP	CD2-associated protein
GPSSPVVVRL		10	2	1170.44	1009.59	1009.59	505.803	505.803	1009.59	505.803	-0.0005	0.1098	14.757	10.56	0.95	0	0	0	0			TRUE	sp|B2RTY4|MYO9A_HUMAN	B2RTY4	MYO9A_HUMAN	MYO9A	Unconventional myosin-IXa
DTPGIKIIR		9	3	1170.55	1011.61	1011.61	338.209	338.209	1011.61	338.21	-0.0013	0.02152	18.476	11.535	0.9664	0	0	0	0			TRUE	sp|Q6JQN1|ACD10_HUMAN	Q6JQN1	ACD10_HUMAN	ACAD10	Acyl-CoA dehydrogenase family member 10
EAFEFVKQR		9	2	1170.88	1152.59	1152.59	577.303	577.303	1152.59	577.304	-0.0009	0.001214	15.984	15.984	0.9993	0	0	0	0			TRUE	sp|P28562|DUS1_HUMAN	P28562	DUS1_HUMAN	DUSP1	Dual specificity protein phosphatase 1	DUSP4	sp|Q13115|DUS4_HUMAN
RYLNKAFHI		9	3	1171.07	1160.65	1160.65	387.889	387.889	1160.65	387.889	0.0005	7.318e-05	19.3	19.3	1	0	0	0	0			TRUE	sp|P42695|CNDD3_HUMAN	P42695	CNDD3_HUMAN	NCAPD3	Condensin-2 complex subunit D3
QYSDINNRW		9	2	1171.14	1194.54	1194.54	598.279	598.279	1194.54	598.278	0.0016	0.0004834	19.825	11.611	1	0	0	0	0			TRUE	sp|O15020|SPTN2_HUMAN	O15020	SPTN2_HUMAN	SPTBN2	Spectrin beta chain, non-erythrocytic 2
TIVEEVQDGKVISSREQVHQTTR		23	4	1171.18	2638.37	2638.37	660.599	660.599	2638.37	660.599	0.0005	1.647e-05	26.003	14.783	1	1	0	0	0			TRUE	Q04695	Q04695 SWISS-PROT:Q04695 Tax_Id=9606 Gene_Symbol=KRT17 Keratin, type I cytoskeletal 17				KRT17	Q9QWL7, sp|Q04695|K1C17_HUMAN
DAKQLTTTI		9	2	1171.77	989.539	989.539	495.777	495.777	989.539	495.777	-0.0002	0.03056	20.789	14.52	0.9845	0	0	0	0			TRUE	sp|Q14511|CASL_HUMAN	Q14511	CASL_HUMAN	NEDD9	Enhancer of filamentation 1
VFRDPALK		8	2	1171.8	944.545	944.545	473.28	473.28	944.544	473.279	0.001	0.008581	26.493	15.196	0.9951	0	0	0	0			TRUE	sp|P61353|RL27_HUMAN	P61353	RL27_HUMAN	RPL27	60S ribosomal protein L27
RRGDFIHVM		9	3	1171.84	1129.58	1129.58	377.534	377.534	1129.58	377.534	-0.0001	0.0274	13.919	13.919	0.9708	0	0	0	0			TRUE	sp|P62993|GRB2_HUMAN	P62993	GRB2_HUMAN	GRB2	Growth factor receptor-bound protein 2
VVAPPGVVVSR		11	2	1172.43	1078.65	1078.65	540.332	540.332	1078.65	540.332	-0.0001	0.0001651	25.006	11.974	1	0	0	0	0			TRUE	sp|Q13144|EI2BE_HUMAN	Q13144	EI2BE_HUMAN	EIF2B5	Translation initiation factor eIF-2B subunit epsilon
YPFKPPKV		8	3	1173.05	974.558	974.558	325.86	325.86	974.559	325.86	0	0.0243	13.327	13.327	0.9733	0	0	0	0			TRUE	sp|P51965|UB2E1_HUMAN	P51965	UB2E1_HUMAN	UBE2E1	Ubiquitin-conjugating enzyme E2 E1	UBE2D2, UBE2D3, UBE2D4, UBE2E2, UBE2E3	sp|P61077|UB2D3_HUMAN, sp|P62837|UB2D2_HUMAN, sp|Q969T4|UB2E3_HUMAN, sp|Q96LR5|UB2E2_HUMAN, sp|Q9Y2X8|UB2D4_HUMAN
VYIRGSKIRF		10	3	1173.08	1237.73	1237.73	413.584	413.584	1237.73	413.584	0.0012	0.002601	16.669	16.669	0.9949	0	0	0	0			TRUE	sp|P62318|SMD3_HUMAN	P62318	SMD3_HUMAN	SNRPD3	Small nuclear ribonucleoprotein Sm D3
LPRGSIPRSL		10	3	1173.67	1094.66	1094.66	365.893	365.893	1094.66	365.893	0.0007	0.0008175	24.737	11.597	0.9998	0	0	0	0			TRUE	sp|Q14566|MCM6_HUMAN	Q14566	MCM6_HUMAN	MCM6	DNA replication licensing factor MCM6
HVIETLIGK		9	2	1174.47	1008.59	1008.59	505.305	505.305	1008.6	505.306	-0.0015	2.214e-06	30.714	13.263	1	0	0	0	0			TRUE	sp|P48643|TCPE_HUMAN	P48643	TCPE_HUMAN	CCT5	T-complex protein 1 subunit epsilon
YTYFQAKIR		9	3	1174.58	1188.63	1188.63	397.217	397.217	1188.63	397.217	0.0016	0.00109	17.318	14.952	0.9994	0	0	0	0			TRUE	sp|O00391|QSOX1_HUMAN	O00391	QSOX1_HUMAN	QSOX1	Sulfhydryl oxidase 1
VFTSRSAAF		9	2	1174.95	984.502	984.502	493.259	493.259	984.503	493.259	-0.0001	0.1341	19.891	16.955	0.9417	0	0	0	0			TRUE	sp|P08729|K2C7_HUMAN	P08729	K2C7_HUMAN	KRT7	Keratin, type II cytoskeletal 7		P08729, Q3KNV1
YIRGSKIRF		9	3	1175.06	1138.66	1138.66	380.561	380.561	1138.66	380.561	0.0012	0.003838	21.194	10.959	0.9913	0	0	0	0			TRUE	sp|P62318|SMD3_HUMAN	P62318	SMD3_HUMAN	SNRPD3	Small nuclear ribonucleoprotein Sm D3
TFSTNYRSLG		10	2	1175.1	1144.55	1144.55	573.282	573.282	1144.55	573.283	-0.0017	0.005132	18.647	10.157	0.9934	0	0	0	0			TRUE	sp|P05783|K1C18_HUMAN	P05783	K1C18_HUMAN	KRT18	Keratin, type I cytoskeletal 18		P05784
KGTTIANVV		9	2	1175.28	901.524	901.524	451.769	451.769	901.523	451.769	0.0005	0.006319	18.215	12.259	0.9957	0	0	0	0			TRUE	sp|O14791|APOL1_HUMAN	O14791	APOL1_HUMAN	APOL1	Apolipoprotein L1
ETADVIAKV		9	2	1175.65	944.518	944.518	473.266	473.266	944.518	473.266	0.0001	0.01612	18.44	11.557	0.9916	0	0	0	0			TRUE	sp|O43617|TPPC3_HUMAN	O43617	TPPC3_HUMAN	TRAPPC3	Trafficking protein particle complex subunit 3
EVFDFSQRR		9	3	1175.68	1182.58	1182.58	395.2	395.2	1182.58	395.2	0.002	0.007031	18.314	11.968	0.9781	0	0	0	0			TRUE	sp|Q16236|NF2L2_HUMAN	Q16236	NF2L2_HUMAN	NFE2L2	Nuclear factor erythroid 2-related factor 2
LVAEKVVVITK		11	3	1175.83	1197.77	1197.77	400.265	400.265	1197.77	400.264	0.0027	6.589e-06	24.884	24.884	1	0	0	0	0			TRUE	sp|P08238|HS90B_HUMAN	P08238	HS90B_HUMAN	HSP90AB1	Heat shock protein HSP 90-beta
RYMPQNPHII		10	3	1176.79	1267.65	1267.65	423.557	423.557	1267.65	423.557	-0.0011	0.001335	19.258	11.815	0.999	0	0	0	0			TRUE	sp|Q16576|RBBP7_HUMAN	Q16576	RBBP7_HUMAN	RBBP7	Histone-binding protein RBBP7
DGYAVDRAI		9	2	1176.83	978.479	978.479	490.247	490.247	978.477	490.246	0.0023	0.01906	17.717	11.076	0.9748	0	0	0	0			TRUE	sp|P14866|HNRPL_HUMAN	P14866	HNRPL_HUMAN	HNRNPL	Heterogeneous nuclear ribonucleoprotein L
DTANDGFVRLR		11	3	1176.97	1262.64	1262.64	421.886	421.886	1262.64	421.886	-0.0001	0.02802	16.26	12.43	0.9703	0	0	0	0			TRUE	sp|P31943|HNRH1_HUMAN	P31943	HNRH1_HUMAN	HNRNPH1	Heterogeneous nuclear ribonucleoprotein H	HNRNPH2	sp|P55795|HNRH2_HUMAN
KMPKVKMPKF		10	3	1177.12	1232.71	1232.71	411.911	411.911	1232.71	411.912	-0.0012	0.00013	23.462	11.795	1	0	0	0	0			TRUE	sp|Q09666|AHNK_HUMAN	Q09666	AHNK_HUMAN	AHNAK	Neuroblast differentiation-associated protein AHNAK
EATAGFTIGR		10	2	1177.16	1021.52	1021.52	511.767	511.767	1021.52	511.767	0.0006	4.076e-05	22.257	11.059	1	0	0	0	0			TRUE	sp|Q93074|MED12_HUMAN	Q93074	MED12_HUMAN	MED12	Mediator of RNA polymerase II transcription subunit 12
EAVAQLWGQKK		11	3	1177.23	1256.69	1256.69	419.904	419.904	1256.69	419.903	0.0034	0.01623	14.211	14.211	0.9371	0	0	0	0			TRUE	sp|P78545|ELF3_HUMAN	P78545	ELF3_HUMAN	ELF3	ETS-related transcription factor Elf-3
NMTSVTNHF		9	2	1177.38	1049.46	1049.46	525.737	525.737	1049.46	525.737	0	0.1204	13.336	10.554	0.9464	0	0	0	0			TRUE	sp|Q9NS91|RAD18_HUMAN	Q9NS91	RAD18_HUMAN	RAD18	E3 ubiquitin-protein ligase RAD18
ATAGDGLIELRK		12	3	1177.78	1242.69	1242.69	415.238	415.238	1242.69	415.238	-0.0003	3.368e-05	25.249	12.925	1	0	0	0	0			TRUE	sp|P35232|PHB_HUMAN	P35232	PHB_HUMAN	PHB	Prohibitin
IYQKAFEHL		9	2	1177.89	1147.6	1147.6	574.809	574.809	1147.6	574.808	0.0016	0.0006811	26.283	14.551	0.9999	0	0	0	0			TRUE	sp|Q96RK4|BBS4_HUMAN	Q96RK4	BBS4_HUMAN	BBS4	Bardet-Biedl syndrome 4 protein
TRNDYVMMY	TRNDYVMM[147]Y	9	2	1177.97	1207.5	1207.5	604.758	604.758	1207.5	604.757	0.002	0.0003889	19.063	18.731	1	0	0	0	0	8M(15.9949)		TRUE	sp|Q96QU8|XPO6_HUMAN	Q96QU8	XPO6_HUMAN	XPO6	Exportin-6
GVAEVVFVKK		10	2	1178.11	1074.64	1074.64	538.327	538.327	1074.64	538.329	-0.0038	0.00159	21.979	12.034	0.9921	0	0	0	0			TRUE	sp|Q9BY77|PDIP3_HUMAN	Q9BY77	PDIP3_HUMAN	POLDIP3	Polymerase delta-interacting protein 3
TYLRKIPRF		9	3	1178.15	1192.71	1192.71	398.576	398.576	1192.71	398.577	-0.0013	0.002373	22.244	11.2	0.9952	0	0	0	0			TRUE	sp|Q49A88|CCD14_HUMAN	Q49A88	CCD14_HUMAN	CCDC14	Coiled-coil domain-containing protein 14
MWKEGNRIHF		10	3	1178.81	1316.64	1316.64	439.889	439.889	1316.64	439.889	-0.0003	0.003206	18.112	12.32	0.993	0	0	0	0			TRUE	sp|P51659|DHB4_HUMAN	P51659	DHB4_HUMAN	HSD17B4	Peroxisomal multifunctional enzyme type 2
TVIDEVRTGTYR		12	2	1179.11	1408.73	1408.73	705.373	705.373	1408.73	705.373	0.0007	0.001788	18.327	11.716	0.9983	0	0	0	0			TRUE	sp|Q9BQE3|TBA1C_HUMAN	Q9BQE3	TBA1C_HUMAN	TUBA1C	Tubulin alpha-1C chain	TUBA1A, TUBA1B	sp|P68363|TBA1B_HUMAN, sp|Q71U36|TBA1A_HUMAN
DAMTQDAQNALR		12	2	1179.14	1332.61	1332.61	667.311	667.311	1332.61	667.312	-0.0008	4.552e-08	28.231	28.231	1	0	0	0	0			TRUE	sp|P40937|RFC5_HUMAN	P40937	RFC5_HUMAN	RFC5	Replication factor C subunit 5
DAGSYTLHIIKR		12	3	1179.4	1372.75	1372.75	458.59	458.59	1372.75	458.589	0.0014	5.746e-05	21.868	11.769	1	0	0	0	0			TRUE	sp|P11465|PSG2_HUMAN	P11465	PSG2_HUMAN	PSG2	Pregnancy-specific beta-1-glycoprotein 2	PSG11, PSG4, PSG5, PSG6	sp|Q00888|PSG4_HUMAN, sp|Q00889|PSG6_HUMAN, sp|Q15238|PSG5_HUMAN, sp|Q9UQ72|PSG11_HUMAN
DVFDPHGTLSGGAR		14	3	1179.47	1427.68	1427.68	476.901	476.901	1427.68	476.9	0.0013	6.959e-06	21.953	21.953	1	0	0	0	0			TRUE	sp|O95347|SMC2_HUMAN	O95347	SMC2_HUMAN	SMC2	Structural maintenance of chromosomes protein 2
RYQQWMERF	RYQQWM[147]ERF	9	3	1179.51	1358.62	1358.62	453.88	453.88	1358.62	453.88	0.0008	0.04944	19.553	11.922	0.9523	0	0	0	0	6M(15.9949)		TRUE	sp|Q9BQ52|RNZ2_HUMAN	Q9BQ52	RNZ2_HUMAN	ELAC2	Zinc phosphodiesterase ELAC protein 2
EVIEIMTDRGSGK		13	3	1180.03	1433.72	1433.72	478.913	478.913	1433.72	478.913	0	0.007827	19.75	13.732	0.9858	0	0	0	0			TRUE	sp|P09651|ROA1_HUMAN	P09651	ROA1_HUMAN	HNRNPA1	Heterogeneous nuclear ribonucleoprotein A1	HNRNPA1L2	sp|Q32P51|RA1L2_HUMAN
RPELVRPAL		9	2	1180.1	1049.63	1049.63	525.825	525.825	1049.63	525.824	0.0007	0.00866	19.928	11.978	0.9951	0	0	0	0			TRUE	sp|P42330|AK1C3_HUMAN	P42330	AK1C3_HUMAN	AKR1C3	Aldo-keto reductase family 1 member C3	AKR1C1, AKR1C2	sp|P52895|AK1C2_HUMAN, sp|Q04828|AK1C1_HUMAN
EMEEKYYRF		9	3	1180.32	1293.57	1293.57	432.197	432.197	1293.57	432.197	0.0003	0.000419	18.892	9.997	1	0	0	0	0			TRUE	sp|Q12873|CHD3_HUMAN	Q12873	CHD3_HUMAN	CHD3	Chromodomain-helicase-DNA-binding protein 3
KYAHMINGF		9	2	1180.39	1079.52	1079.52	540.769	540.769	1079.52	540.768	0.0009	0.0004732	24.73	14.75	1	0	0	0	0			TRUE	sp|P30520|PURA2_HUMAN	P30520	PURA2_HUMAN	ADSS	Adenylosuccinate synthetase isozyme 2
MPNQAQMRI		9	2	1180.43	1087.53	1087.53	544.771	544.771	1087.53	544.771	0.0009	0.009612	18.757	12.453	0.9947	0	0	0	0			TRUE	sp|P04626|ERBB2_HUMAN	P04626	ERBB2_HUMAN	ERBB2	Receptor tyrosine-protein kinase erbB-2
AVVGAVVFQKR		11	3	1180.54	1172.7	1172.7	391.909	391.909	1172.7	391.908	0.0023	0.007329	17.68	12.072	0.9725	0	0	0	0			TRUE	sp|Q12907|LMAN2_HUMAN	Q12907	LMAN2_HUMAN	LMAN2	Vesicular integral-membrane protein VIP36
RPSAAGINL		9	2	1181.16	897.503	897.503	449.759	449.759	897.503	449.759	0.0002	0.1148	19.629	14.919	0.9483	0	0	0	0			TRUE	sp|Q08211|DHX9_HUMAN	Q08211	DHX9_HUMAN	DHX9	ATP-dependent RNA helicase A
KYQEEFEHF		9	2	1181.53	1255.55	1255.55	628.784	628.784	1255.55	628.783	0.0025	9.63e-05	22.176	11.78	1	0	0	0	0			TRUE	sp|P49257|LMAN1_HUMAN	P49257	LMAN1_HUMAN	LMAN1	Protein ERGIC-53
RYKLYQEMF	RYKLYQEM[147]F	9	3	1181.94	1292.62	1292.62	431.882	431.882	1292.62	431.881	0.0018	0.05261	15.625	10.81	0.9402	0	0	0	0	8M(15.9949)		TRUE	sp|Q14204|DYHC1_HUMAN	Q14204	DYHC1_HUMAN	DYNC1H1	Cytoplasmic dynein 1 heavy chain 1
TTLSGTAPAAGVVPSRVKA		19	3	1182.08	1782	1782	595.008	595.008	1782	595.007	0.0036	1.179e-06	30.175	13.075	1	0	0	0	0			TRUE	sp|P27816|MAP4_HUMAN	P27816	MAP4_HUMAN	MAP4	Microtubule-associated protein 4
VPNAGRGLVRL		11	3	1182.82	1150.69	1150.69	384.572	384.572	1150.69	384.572	0.001	0.003954	18.021	9.459	0.991	0	0	0	0			TRUE	sp|P27695|APEX1_HUMAN	P27695	APEX1_HUMAN	APEX1	DNA-(apurinic or apyrimidinic site) lyase
VQPSKYHFL		9	3	1182.86	1117.59	1117.59	373.538	373.538	1117.59	373.538	0.0014	0.0705	17.529	12.01	0.9319	0	0	0	0			TRUE	sp|Q9HAY2|MAGF1_HUMAN	Q9HAY2	MAGF1_HUMAN	MAGEF1	Melanoma-associated antigen F1
KYHGYPYSF		9	2	1183.19	1160.53	1160.53	581.272	581.272	1160.53	581.272	0.0015	0.001772	22.824	13.402	0.9982	0	0	0	0			TRUE	sp|Q9H0U3|MAGT1_HUMAN	Q9H0U3	MAGT1_HUMAN	MAGT1	Magnesium transporter protein 1
FNELVGKQR		9	2	1183.63	1089.58	1089.58	545.797	545.797	1089.59	545.804	-0.0123	0.0009924	24.642	13.391	0.9541	0	0	0	0			TRUE	sp|P05556|ITB1_HUMAN	P05556	ITB1_HUMAN	ITGB1	Integrin beta-1
EVLEAIRVTR		10	3	1184.47	1184.69	1184.69	395.903	395.903	1184.69	395.903	-0.0012	0.003452	22.953	13.719	0.9918	0	0	0	0			TRUE	sp|Q8IVT2|MISP_HUMAN	Q8IVT2	MISP_HUMAN	MISP	Mitotic interactor and substrate of PLK1
IYQRDPLKL		9	3	1184.51	1144.66	1144.66	382.561	382.561	1144.66	382.561	0.002	0.0127	23.265	14.511	0.9698	0	0	0	0			TRUE	sp|P42226|STAT6_HUMAN	P42226	STAT6_HUMAN	STAT6	Signal transducer and activator of transcription 6
ADIMAKR		7	2	1184.59	803.431	803.431	402.723	402.723	803.432	402.723	-0.0013	0.03532	18.269	11.647	0.9655	0	0	0	0			TRUE	sp|P83731|RL24_HUMAN	P83731	RL24_HUMAN	RPL24	60S ribosomal protein L24
RYSEYAEEF		9	2	1184.62	1192.5	1192.5	597.26	597.26	1192.5	597.259	0.0015	0.0565	16.01	12.024	0.9701	0	0	0	0			TRUE	sp|Q9Y217|MTMR6_HUMAN	Q9Y217	MTMR6_HUMAN	MTMR6	Myotubularin-related protein 6
DAPHPPLKI		9	3	1184.91	986.556	986.556	329.859	329.859	986.555	329.859	0.001	0.007272	17.768	12.303	0.9862	0	0	0	0			TRUE	sp|P54368|OAZ1_HUMAN	P54368	OAZ1_HUMAN	OAZ1	Ornithine decarboxylase antizyme 1
RYVRKFVLM		9	3	1185.1	1210.7	1210.7	404.574	404.574	1210.7	404.574	-0.0005	0.004701	18.964	11.103	0.9894	0	0	0	0			TRUE	sp|O43633|CHM2A_HUMAN	O43633	CHM2A_HUMAN	CHMP2A	Charged multivesicular body protein 2a
EVFTTLSVTKR		11	3	1185.36	1279.71	1279.71	427.578	427.578	1279.71	427.578	0.0002	0.0603	15.866	10.52	0.9423	0	0	0	0			TRUE	sp|Q16881|TRXR1_HUMAN	Q16881	TRXR1_HUMAN	TXNRD1	Thioredoxin reductase 1, cytoplasmic
TYLDKIKKF		9	3	1185.94	1154.67	1154.67	385.897	385.897	1154.67	385.897	0.0012	0.07227	17.591	11.982	0.9308	0	0	0	0			TRUE	sp|Q8WXH0|SYNE2_HUMAN	Q8WXH0	SYNE2_HUMAN	SYNE2	Nesprin-2
EVVRLLVTR		9	3	1186.23	1083.68	1083.68	362.233	362.233	1083.68	362.233	-0.0002	0.0005528	19.766	12.186	1	0	0	0	0			TRUE	sp|O14907|TX1B3_HUMAN	O14907	TX1B3_HUMAN	TAX1BP3	Tax1-binding protein 3
NYKKFYEQF		9	2	1187.01	1265.61	1265.61	633.812	633.812	1265.61	633.811	0.0012	0.002111	19.91	11.615	0.9977	0	0	0	0			TRUE	sp|P07900|HS90A_HUMAN	P07900	HS90A_HUMAN	HSP90AA1	Heat shock protein HSP 90-alpha
IYIKHPHLF		9	3	1187.22	1166.66	1166.66	389.894	389.894	1166.66	389.894	0.0003	0.001353	21.166	12.357	0.9989	0	0	0	0			TRUE	sp|Q9H147|TDIF1_HUMAN	Q9H147	TDIF1_HUMAN	DNTTIP1	Deoxynucleotidyltransferase terminal-interacting protein 1
DVVRSFLHAR		10	3	1187.41	1198.64	1198.64	400.555	400.555	1198.66	400.56	-0.0125	3.385e-07	24.444	24.444	1	0	0	0	0			TRUE	sp|O43242|PSMD3_HUMAN	O43242	PSMD3_HUMAN	PSMD3	26S proteasome non-ATPase regulatory subunit 3
TVFDAKRLIGR		11	3	1188.25	1274.75	1274.75	425.923	425.923	1274.75	425.923	0.0007	0.02343	17.545	17.545	0.974	0	0	0	0			FALSE	sp|P11142|HSP7C_HUMAN	P11142	HSP7C_HUMAN	HSPA8	Heat shock cognate 71 kDa protein	HSPA1A, HSPA1B, HSPA1L, HSPA5, HSPA6, HSPA7	sp|P0DMV8|HS71A_HUMAN, sp|P0DMV9|HS71B_HUMAN, sp|P11021|GRP78_HUMAN, sp|P17066|HSP76_HUMAN, sp|P34931|HS71L_HUMAN, sp|P48741|HSP77_HUMAN
DPYSGKLI		8	2	1188.62	891.471	891.471	446.743	446.743	891.47	446.742	0.0008	0.03784	18.781	13.603	0.9808	0	0	0	0			TRUE	sp|Q15149|PLEC_HUMAN	Q15149	PLEC_HUMAN	PLEC	Plectin
HYLPDLHHL		9	3	1188.73	1143.58	1143.58	382.202	382.202	1143.58	382.201	0.0021	0.003058	21.23	13.994	0.988	0	0	0	0			TRUE	sp|O15230|LAMA5_HUMAN	O15230	LAMA5_HUMAN	LAMA5	Laminin subunit alpha-5
TPRIPSRLL		9	3	1189.24	1051.65	1051.65	351.557	351.557	1051.65	351.557	0.0001	0.02361	13.339	13.339	0.9738	0	0	0	0			TRUE	sp|P52803|EFNA5_HUMAN	P52803	EFNA5_HUMAN	EFNA5	Ephrin-A5
IYIKQIKTF		9	3	1189.28	1152.69	1152.69	385.238	385.238	1152.69	385.238	0.002	0.007921	16.868	16.868	0.9757	0	0	0	0			TRUE	sp|Q08999|RBL2_HUMAN	Q08999	RBL2_HUMAN	RBL2	Retinoblastoma-like protein 2
RYPDRITLI		9	2	1191.05	1145.65	1145.65	573.835	573.835	1145.66	573.835	-0.0003	0.01554	23.617	15.409	0.9919	0	0	0	0			TRUE	sp|P60510|PP4C_HUMAN	P60510	PP4C_HUMAN	PPP4C	Serine/threonine-protein phosphatase 4 catalytic subunit
KYQKGFSLW		9	2	1191.13	1155.61	1155.61	578.812	578.812	1155.61	578.811	0.0018	0.008728	26.4	16.234	0.9931	0	0	0	0			TRUE	sp|Q15629|TRAM1_HUMAN	Q15629	TRAM1_HUMAN	TRAM1	Translocating chain-associated membrane protein 1
KQALKYFNL		9	2	1191.31	1123.64	1123.64	562.827	562.827	1123.64	562.827	0.0014	0.01319	23.362	12.698	0.9929	0	0	0	0			TRUE	sp|Q9UBV2|SE1L1_HUMAN	Q9UBV2	SE1L1_HUMAN	SEL1L	Protein sel-1 homolog 1
KYKGIFNGF		9	2	1191.71	1072.57	1072.57	537.294	537.294	1072.57	537.293	0.0032	0.0004316	22.68	11.799	1	0	0	0	0			TRUE	sp|Q00325|MPCP_HUMAN	Q00325	MPCP_HUMAN	SLC25A3	Phosphate carrier protein, mitochondrial
DTHEQAILRL		10	2	1192.48	1194.63	1194.63	598.325	598.325	1194.64	598.325	-0.0006	0.001312	17.148	11.126	0.9991	0	0	0	0			TRUE	sp|P04844|RPN2_HUMAN	P04844	RPN2_HUMAN	RPN2	Dolichyl-diphosphooligosaccharide--protein glycosyltransferase subunit 2
KYTKIFNDF		9	2	1192.52	1174.6	1174.6	588.309	588.309	1174.6	588.308	0.0013	0.0003306	21.528	11.772	1	0	0	0	0			TRUE	sp|Q15326|ZMY11_HUMAN	Q15326	ZMY11_HUMAN	ZMYND11	Zinc finger MYND domain-containing protein 11
DAAFIIGSGR		10	2	1193.11	1005.53	1005.53	503.771	503.771	1005.52	503.769	0.003	0.0002488	25.378	17.47	1	0	0	0	0			TRUE	sp|Q14146|URB2_HUMAN	Q14146	URB2_HUMAN	URB2	Unhealthy ribosome biogenesis protein 2 homolog
KRGDVIYIL		9	2	1534.62	1075.64	1075.64	538.825	538.825	1075.64	538.827	-0.0024	0.03066	17.741	12.45	0.9561	0	0	0	0			TRUE	sp|O75563|SKAP2_HUMAN	O75563	SKAP2_HUMAN	SKAP2	Src kinase-associated phosphoprotein 2
DLPSITISR		9	2	1568.18	1000.55	1000.55	501.285	501.285	1000.56	501.285	-0.0001	0.03963	18.16	11.45	0.9799	0	0	0	0			TRUE	sp|O15405|TOX3_HUMAN	O15405	TOX3_HUMAN	TOX3	TOX high mobility group box family member 3
DANVQIASI		9	2	1572.16	929.482	929.482	465.748	465.748	929.482	465.748	0.0008	0.0119	14.58	14.58	0.9937	0	0	0	0			TRUE	sp|Q9UPV9|TRAK1_HUMAN	Q9UPV9	TRAK1_HUMAN	TRAK1	Trafficking kinesin-binding protein 1
VYVKDLSSF		9	2	1592.24	1056.55	1056.55	529.282	529.282	1056.55	529.282	0.0012	0.03668	19.772	14.371	0.9814	0	0	0	0			TRUE	sp|O15066|KIF3B_HUMAN	O15066	KIF3B_HUMAN	KIF3B	Kinesin-like protein KIF3B
DTSFTTLVER		10	2	1593.24	1167.58	1167.58	584.796	584.796	1167.58	584.796	0.0012	0.000279	18.433	18.433	1	0	0	0	0			TRUE	sp|Q06210|GFPT1_HUMAN	Q06210	GFPT1_HUMAN	GFPT1	Glutamine--fructose-6-phosphate aminotransferase [isomerizing] 1
AYIERMNYI		9	2	1599.6	1171.57	1171.57	586.792	586.792	1171.57	586.792	0.0001	0.01949	16.144	16.144	0.9899	0	0	0	0			TRUE	sp|P06241|FYN_HUMAN	P06241	FYN_HUMAN	FYN	Tyrosine-protein kinase Fyn	YES1	sp|P07947|YES_HUMAN
TFSTNYRSLGSVQAPSYGARP		21	3	1623.28	2258.1	2258.1	753.708	753.708	2258.11	753.71	-0.0047	1.26e-06	22.476	22.476	1	0	0	0	0			TRUE	sp|P05783|K1C18_HUMAN	P05783	K1C18_HUMAN	KRT18	Keratin, type I cytoskeletal 18
ELIKPPTILR		10	2	1626.12	1178.74	1178.74	590.376	590.376	1178.74	590.376	-0.0005	0.07976	14.636	13.078	0.961	0	0	0	0			TRUE	sp|P53677|AP3M2_HUMAN	P53677	AP3M2_HUMAN	AP3M2	AP-3 complex subunit mu-2	AP3M1	sp|Q9Y2T2|AP3M1_HUMAN
DVAGAEALLDR		11	2	1627.95	1128.58	1128.58	565.297	565.297	1128.58	565.296	0.002	9.832e-07	20.946	20.946	1	0	0	0	0			TRUE	sp|Q13813|SPTN1_HUMAN	Q13813	SPTN1_HUMAN	SPTAN1	Spectrin alpha chain, non-erythrocytic 1
QYGGDLTNTF		10	2	1639.99	1114.49	1114.49	558.253	558.253	1114.49	558.254	-0.0013	0.04618	18.454	12.217	0.9714	0	0	0	0			TRUE	sp|P17301|ITA2_HUMAN	P17301	ITA2_HUMAN	ITGA2	Integrin alpha-2
NYPDEFTKL		9	2	1641.78	1125.53	1125.53	563.772	563.772	1125.53	563.774	-0.0041	0.01709	13.457	13.457	0.9476	0	0	0	0			TRUE	sp|P21359|NF1_HUMAN	P21359	NF1_HUMAN	NF1	Neurofibromin
DYDSVFHHL		9	2	1643	1131.49	1131.49	566.754	566.754	1131.5	566.756	-0.0038	5.69e-05	20.189	20.189	1	0	0	0	0			TRUE	sp|Q9H2F5|EPC1_HUMAN	Q9H2F5	EPC1_HUMAN	EPC1	Enhancer of polycomb homolog 1
DIVALMVRR		9	2	1645.67	1071.62	1071.62	536.817	536.817	1071.62	536.818	-0.0023	0.04512	14.955	14.955	0.9398	0	0	0	0			TRUE	sp|P11388|TOP2A_HUMAN	P11388	TOP2A_HUMAN	TOP2A	DNA topoisomerase 2-alpha
QYQQIISRL		9	2	1653.28	1148.64	1148.64	575.328	575.328	1147.63	574.825	1.0064	9.832e-05	18.095	10.656	1	0	0	0	0			TRUE	sp|Q8WUF5|IASPP_HUMAN	Q8WUF5	IASPP_HUMAN	PPP1R13L	RelA-associated inhibitor
AVFPSIVGR		9	2	1655.03	944.545	944.545	473.28	473.28	944.544	473.279	0.0012	0.01344	18.28	11.017	0.9929	0	0	0	0			FALSE	sp|P60709|ACTB_HUMAN	P60709	ACTB_HUMAN	ACTB	Actin, cytoplasmic 1	ACTA1, ACTA2, ACTC1, ACTG1, ACTG2, POTEE, POTEF, POTEI, POTEKP	sp|A5A3E0|POTEF_HUMAN, sp|P0CG38|POTEI_HUMAN, sp|P62736|ACTA_HUMAN, sp|P63261|ACTG_HUMAN, sp|P63267|ACTH_HUMAN, sp|P68032|ACTC_HUMAN, sp|P68133|ACTS_HUMAN, sp|Q6S8J3|POTEE_HUMAN, sp|Q9BYX7|ACTBM_HUMAN
DRVYIHPFHL		10	3	1659.55	1296.68	1296.68	433.234	433.234	1295.68	432.9	1.0041	5.048e-05	24.037	11.273	1	0	0	0	0			TRUE	sp|P01019|ANGT_HUMAN	P01019	ANGT_HUMAN	AGT	Angiotensinogen
NVAFPPEALR		10	2	1660.94	1112.6	1112.6	557.306	557.306	1112.6	557.306	-0.0006	0.009189	17.815	12.537	0.9949	0	0	0	0			TRUE	sp|Q96AD5|PLPL2_HUMAN	Q96AD5	PLPL2_HUMAN	PNPLA2	Patatin-like phospholipase domain-containing protein 2
SYLENVDHF		9	2	1670.81	1122.5	1122.5	562.255	562.255	1122.5	562.256	-0.0018	0.06042	13.019	13.019	0.9485	0	0	0	0			TRUE	sp|O94983|CMTA2_HUMAN	O94983	CMTA2_HUMAN	CAMTA2	Calmodulin-binding transcription activator 2
ETFDFQAMGR		10	2	1671.24	1200.52	1200.52	601.268	601.268	1200.52	601.269	-0.0008	8.189e-06	22.677	11.384	1	0	0	0	0			TRUE	sp|Q14204|DYHC1_HUMAN	Q14204	DYHC1_HUMAN	DYNC1H1	Cytoplasmic dynein 1 heavy chain 1
ESVSDLFNTK		10	2	1673.58	1138.55	1138.55	570.283	570.283	1138.55	570.283	0.0007	0.005367	16.747	11.264	0.9958	0	0	0	0			TRUE	sp|Q8WXH0|SYNE2_HUMAN	Q8WXH0	SYNE2_HUMAN	SYNE2	Nesprin-2
YAWESSAGGSFTVR		14	2	1685.46	1517.7	1517.7	759.855	759.855	1516.69	759.355	1.0018	1.942e-09	27.628	27.628	1	0	0	0	0			FALSE	sp|P07900|HS90A_HUMAN	P07900	HS90A_HUMAN	HSP90AA1	Heat shock protein HSP 90-alpha	HSP90AA2P, HSP90AB1	sp|P08238|HS90B_HUMAN, sp|Q14568|HS902_HUMAN
RYLSPKYIKMF		11	3	1693.47	1445.79	1445.79	482.939	482.939	1444.79	482.604	1.0043	4.502e-09	23.338	10.733	1	0	0	0	0			TRUE	sp|P60842|IF4A1_HUMAN	P60842	IF4A1_HUMAN	EIF4A1	Eukaryotic initiation factor 4A-I
GSYAKVLLV		9	2	1694.49	948.565	948.565	475.29	475.29	948.564	475.289	0.001	0.05021	20.557	13.346	0.9745	0	0	0	0			TRUE	sp|P41743|KPCI_HUMAN	P41743	KPCI_HUMAN	PRKCI	Protein kinase C iota type	PRKCZ	sp|Q05513|KPCZ_HUMAN
DTIATIEKEMR		11	2	1695.38	1305.66	1305.66	653.836	653.836	1305.66	653.837	-0.0022	1.875e-05	27.544	14.088	1	0	0	0	0			TRUE	sp|Q13107|UBP4_HUMAN	Q13107	UBP4_HUMAN	USP4	Ubiquitin carboxyl-terminal hydrolase 4
TYPIKTPTF		9	2	1695.42	1066.57	1066.57	534.29	534.29	1066.57	534.292	-0.0036	0.01039	15.081	15.081	0.9693	0	0	0	0			TRUE	sp|Q14435|GALT3_HUMAN	Q14435	GALT3_HUMAN	GALNT3	Polypeptide N-acetylgalactosaminyltransferase 3
EVSEENYIRL		10	2	1697.69	1251.62	1251.62	626.816	626.816	1250.61	626.314	1.0045	0.000577	18.251	18.251	0.9996	0	0	0	0			TRUE	sp|P20061|TCO1_HUMAN	P20061	TCO1_HUMAN	TCN1	Transcobalamin-1
IFKPPDPDNTF		11	2	1698.87	1289.63	1289.63	645.82	645.82	1289.63	645.822	-0.0028	0.01633	16.514	12.261	0.9778	0	0	0	0			TRUE	sp|Q96BY2|MOAP1_HUMAN	Q96BY2	MOAP1_HUMAN	MOAP1	Modulator of apoptosis 1
DIIKYIVNR		9	2	1699.27	1132.66	1132.66	567.337	567.337	1132.66	567.337	-0.0005	0.0002463	22.921	11.454	1	0	0	0	0			TRUE	sp|Q9UEW8|STK39_HUMAN	Q9UEW8	STK39_HUMAN	STK39	STE20/SPS1-related proline-alanine-rich protein kinase
QVADVVVSRW		10	2	1701.19	1158.63	1158.63	580.32	580.32	1157.62	579.817	1.0063	0.0004747	20.47	12.015	0.9994	0	0	0	0			TRUE	sp|P49327|FAS_HUMAN	P49327	FAS_HUMAN	FASN	Fatty acid synthase
ESIAAFIQR		9	2	1704.63	1033.55	1033.55	517.784	517.784	1033.56	517.785	-0.0023	0.002722	14.989	14.989	0.991	0	0	0	0			TRUE	sp|P46379|BAG6_HUMAN	P46379	BAG6_HUMAN	BAG6	Large proline-rich protein BAG6
TYDYNFHSF		9	2	1709.1	1192.48	1192.48	597.247	597.247	1192.48	597.249	-0.0027	0.0006966	20.42	11.254	0.9997	0	0	0	0			TRUE	sp|Q9NR48|ASH1L_HUMAN	Q9NR48	ASH1L_HUMAN	ASH1L	Histone-lysine N-methyltransferase ASH1L
VYVQNVVKL		9	2	1709.25	1061.63	1061.63	531.823	531.823	1060.63	531.321	1.0031	0.002092	19.903	12.462	0.9866	0	0	0	0			TRUE	sp|O14617|AP3D1_HUMAN	O14617	AP3D1_HUMAN	AP3D1	AP-3 complex subunit delta-1
FYQPKIQQF		9	2	1711.17	1197.62	1197.62	599.816	599.816	1197.62	599.816	-0.0003	0.0001412	25.845	14.491	1	0	0	0	0			TRUE	sp|Q9NVI1|FANCI_HUMAN	Q9NVI1	FANCI_HUMAN	FANCI	Fanconi anemia group I protein
ASYEFVQRL		9	2	1711.28	1111.56	1111.56	556.787	556.787	1111.57	556.79	-0.0072	0.003346	19.792	12.504	0.9248	0	0	0	0			TRUE	sp|Q14204|DYHC1_HUMAN	Q14204	DYHC1_HUMAN	DYNC1H1	Cytoplasmic dynein 1 heavy chain 1
FKYDGEIRVL		10	3	1715.22	1238.66	1238.66	413.895	413.895	1238.67	413.896	-0.0019	2.556e-05	15.205	15.205	1	0	0	0	0			TRUE	sp|O15117|FYB_HUMAN	O15117	FYB_HUMAN	FYB	FYN-binding protein
SPRLPVGGFRSL		12	3	1718.07	1285.73	1285.73	429.585	429.585	1284.73	429.251	1.004	0.001666	15.973	15.973	0.9848	0	0	0	0			TRUE	sp|Q14669|TRIPC_HUMAN	Q14669	TRIPC_HUMAN	TRIP12	E3 ubiquitin-protein ligase TRIP12
LYLKVKGNVF		10	3	1718.29	1179.7	1179.7	394.24	394.24	1179.7	394.241	-0.0014	0.004816	21.347	14.566	0.987	0	0	0	0			TRUE	sp|P84098|RL19_HUMAN	P84098	RL19_HUMAN	RPL19	60S ribosomal protein L19
DAFSFTSKV		9	2	1720.57	1000.49	1000.49	501.25	501.25	1000.49	501.25	-0.0003	0.0008154	16.373	16.373	0.9998	0	0	0	0			TRUE	sp|Q9BY41|HDAC8_HUMAN	Q9BY41	HDAC8_HUMAN	HDAC8	Histone deacetylase 8
RYLEAGAAGLRW		12	3	1721.94	1361.72	1361.72	454.913	454.913	1361.72	454.914	-0.0014	6.799e-06	21.944	21.944	1	0	0	0	0			TRUE	sp|Q9NZL4|HPBP1_HUMAN	Q9NZL4	HPBP1_HUMAN	HSPBP1	Hsp70-binding protein 1
GEEGGAGEPGKYD		13	2	1723.34	1264.52	1264.52	633.268	633.268	1264.52	633.268	0.0003	0.1271	14.592	11.621	0.9441	0	0	0	0			TRUE	sp|Q14993|COJA1_HUMAN	Q14993	COJA1_HUMAN	COL19A1	Collagen alpha-1(XIX) chain
DTSSLPTVIMR		11	2	1725.4	1218.63	1218.63	610.322	610.322	1218.63	610.321	0.001	4.969e-06	19.565	19.565	1	0	0	0	0			TRUE	sp|Q12802|AKP13_HUMAN	Q12802	AKP13_HUMAN	AKAP13	A-kinase anchor protein 13
YYMIGEQKF		9	2	1737.42	1177.55	1177.55	589.781	589.781	1177.55	589.781	0.0001	6.566e-05	18.831	18.831	1	0	0	0	0			TRUE	sp|P40261|NNMT_HUMAN	P40261	NNMT_HUMAN	NNMT	Nicotinamide N-methyltransferase
QYNTYPIKL		9	2	1739.15	1138.6	1138.6	570.308	570.308	1138.6	570.308	-0.0001	0.0004345	21.734	11.336	1	0	0	0	0			TRUE	sp|P61619|S61A1_HUMAN	P61619	S61A1_HUMAN	SEC61A1	Protein transport protein Sec61 subunit alpha isoform 1
KYMPNVKVAVF		11	2	1740.18	1294.71	1294.71	648.363	648.363	1294.71	648.363	0.0003	0.00014	23.098	23.098	1	0	0	0	0			TRUE	sp|Q13838|DX39B_HUMAN	Q13838	DX39B_HUMAN	DDX39B	Spliceosome RNA helicase DDX39B
SYDPDFNQL		9	2	1742.41	1097.47	1097.47	549.74	549.74	1097.47	549.74	-0.0007	0.006593	16.733	11.319	0.9956	0	0	0	0			TRUE	sp|Q9UET6|TRM7_HUMAN	Q9UET6	TRM7_HUMAN	FTSJ1	Putative tRNA (cytidine(32)/guanosine(34)-2'-O)-methyltransferase
RLPEEVPSF		9	2	1743.72	1072.56	1072.56	537.287	537.287	1072.56	537.285	0.0038	0.004601	17.197	12.742	0.9776	0	0	0	0			TRUE	sp|O15195|VILL_HUMAN	O15195	VILL_HUMAN	VILL	Villin-like protein
PYPPPPPEF		9	2	1747.88	1039.5	1039.5	520.758	520.758	1039.5	520.758	-0.0001	0.007023	18.842	13.322	0.9955	0	0	0	0			TRUE	sp|Q969T9|WBP2_HUMAN	Q969T9	WBP2_HUMAN	WBP2	WW domain-binding protein 2
DAFEQMWQK		9	2	1757.9	1181.52	1181.52	591.765	591.765	1181.52	591.766	-0.0019	0.005672	15.685	10.254	0.9927	0	0	0	0			TRUE	sp|Q92643|GPI8_HUMAN	Q92643	GPI8_HUMAN	PIGK	GPI-anchor transamidase
PWGIKQAGF		9	2	1766.51	1002.53	1002.53	502.271	502.271	1002.53	502.272	-0.0004	0.002149	15.449	15.449	0.9977	0	0	0	0			TRUE	sp|Q8NBW4|S38A9_HUMAN	Q8NBW4	S38A9_HUMAN	SLC38A9	Sodium-coupled neutral amino acid transporter 9
KYLDEDTIYHL		11	3	1770.66	1408.69	1408.69	470.57	470.57	1408.69	470.57	0.0007	0.001813	17.143	17.143	0.9976	0	0	0	0			TRUE	sp|P31153|METK2_HUMAN	P31153	METK2_HUMAN	MAT2A	S-adenosylmethionine synthase isoform type-2
ESSFPAILR		9	2	1771.46	1018.54	1018.54	510.279	510.279	1018.54	510.28	-0.0003	0.0006419	16.387	16.387	0.9999	0	0	0	0			TRUE	sp|Q5U4P2|ASPH1_HUMAN	Q5U4P2	ASPH1_HUMAN	ASPHD1	Aspartate beta-hydroxylase domain-containing protein 1
VHKAVLDVFEEGTEASAA		18	3	1777.69	1871.93	1871.93	624.982	624.982	1871.93	624.983	-0.0007	0.0006329	22.54	22.54	0.9999	0	0	0	0			TRUE	sp|P01011|AACT_HUMAN	P01011	AACT_HUMAN	SERPINA3	Alpha-1-antichymotrypsin
TYIPVPAKI		9	2	1781.06	1000.6	1000.6	501.307	501.307	1000.6	501.305	0.0033	0.00135	18.506	11.099	0.9957	0	0	0	0			TRUE	sp|Q11201|SIA4A_HUMAN	Q11201	SIA4A_HUMAN	ST3GAL1	CMP-N-acetylneuraminate-beta-galactosamide-alpha-2,3-sialyltransferase 1
DAWLVHSV		8	2	1787.4	925.466	925.466	463.74	463.74	925.466	463.74	0.0007	0.003186	14.835	14.835	0.9965	0	0	0	0			TRUE	sp|Q9Y4A8|NF2L3_HUMAN	Q9Y4A8	NF2L3_HUMAN	NFE2L3	Nuclear factor erythroid 2-related factor 3
ASVVTVLRV		9	2	1788.86	942.588	942.588	472.301	472.301	942.586	472.3	0.0023	0.04769	16.588	16.588	0.9376	0	0	0	0			TRUE	sp|Q9Y639|NPTN_HUMAN	Q9Y639	NPTN_HUMAN	NPTN	Neuroplastin
DSTFNVFVGK		10	2	1788.9	1112.54	1112.54	557.28	557.28	1112.55	557.282	-0.005	4.342e-05	19.287	19.287	1	0	0	0	0			TRUE	sp|O95302|FKBP9_HUMAN	O95302	FKBP9_HUMAN	FKBP9	Peptidyl-prolyl cis-trans isomerase FKBP9
DYLEKYYKF		9	2	1789.66	1267.61	1267.61	634.814	634.814	1267.61	634.813	0.0008	4.385e-05	21.798	11.007	1	0	0	0	0			TRUE	sp|P40261|NNMT_HUMAN	P40261	NNMT_HUMAN	NNMT	Nicotinamide N-methyltransferase
RIYGKFLGL		9	2	1792.1	1065.63	1065.63	533.824	533.824	1065.63	533.824	0.0005	0.006041	17.944	11.092	0.9957	0	0	0	0			TRUE	sp|Q13362|2A5G_HUMAN	Q13362	2A5G_HUMAN	PPP2R5C	Serine/threonine-protein phosphatase 2A 56 kDa regulatory subunit gamma isoform	PPP2R5A, PPP2R5D, PPP2R5E	sp|Q14738|2A5D_HUMAN, sp|Q15172|2A5A_HUMAN, sp|Q16537|2A5E_HUMAN
MYINEVERL		9	2	1793.28	1165.58	1165.58	583.798	583.798	1165.58	583.797	0.0009	0.0001408	21.451	12.057	1	0	0	0	0			TRUE	sp|Q15678|PTN14_HUMAN	Q15678	PTN14_HUMAN	PTPN14	Tyrosine-protein phosphatase non-receptor type 14
IYAPKLQEF		9	2	1802.73	1107.6	1107.6	554.805	554.805	1107.6	554.805	-0.0001	0.0139	22.027	12.348	0.9927	0	0	0	0			TRUE	sp|O96020|CCNE2_HUMAN	O96020	CCNE2_HUMAN	CCNE2	G1/S-specific cyclin-E2
HYILHNSFF		9	2	1805.63	1176.56	1176.56	589.289	589.289	1176.57	589.293	-0.0083	7.043e-06	25.947	12.69	1	0	0	0	0			TRUE	sp|Q7Z3E1|PARPT_HUMAN	Q7Z3E1	PARPT_HUMAN	TIPARP	TCDD-inducible poly [ADP-ribose] polymerase
VYAALQRQLL		10	2	1806.62	1173.69	1173.69	587.851	587.851	1173.69	587.851	0.0002	4.755e-05	21.997	11.91	1	0	0	0	0			TRUE	sp|Q15149|PLEC_HUMAN	Q15149	PLEC_HUMAN	PLEC	Plectin
VYEYVVERF		9	2	1813.22	1202.6	1202.6	602.306	602.306	1202.6	602.306	0.0004	0.0001938	23.064	23.064	1	0	0	0	0			TRUE	sp|Q5TAX3|TUT4_HUMAN	Q5TAX3	TUT4_HUMAN	ZCCHC11	Terminal uridylyltransferase 4
DTQELTQILR		10	2	1813.44	1216.65	1216.65	609.332	609.332	1215.65	608.83	1.0035	6.437e-05	21.887	21.887	1	0	0	0	0			TRUE	sp|Q5SQN1|SNP47_HUMAN	Q5SQN1	SNP47_HUMAN	SNAP47	Synaptosomal-associated protein 47
EYMLQNHVF		9	2	1814.61	1179.54	1179.54	590.777	590.777	1179.54	590.776	0.0005	0.007539	13.99	13.99	0.9954	0	0	0	0			TRUE	sp|O95373|IPO7_HUMAN	O95373	IPO7_HUMAN	IPO7	Importin-7
DAMKYTIVV		9	2	1817.62	1038.54	1038.54	520.277	520.277	1038.54	520.278	-0.003	0.006385	15.478	15.478	0.9805	0	0	0	0			TRUE	sp|P25705|ATPA_HUMAN	P25705	ATPA_HUMAN	ATP5A1	ATP synthase subunit alpha, mitochondrial
DPLDKSIVI		9	2	1826.42	998.568	998.568	500.291	500.291	998.565	500.29	0.0038	0.01203	17.18	12.155	0.96	0	0	0	0			TRUE	sp|Q15029|U5S1_HUMAN	Q15029	U5S1_HUMAN	EFTUD2	116 kDa U5 small nuclear ribonucleoprotein component
VVHKAVLDVFEEGTEASAA		19	3	1831.19	1970.99	1970.99	658.005	658.005	1970.99	658.005	0.0001	7.442e-06	22.069	22.069	1	0	0	0	0			TRUE	sp|P01011|AACT_HUMAN	P01011	AACT_HUMAN	SERPINA3	Alpha-1-antichymotrypsin
SVPEFPLSPPK		11	2	1840.13	1196.64	1196.64	599.328	599.328	1196.64	599.329	-0.0017	0.004974	17.79	11.386	0.9938	0	0	0	0			TRUE	sp|P16949|STMN1_HUMAN	P16949	STMN1_HUMAN	STMN1	Stathmin
TYTSYLDKF		9	2	1842.44	1136.54	1136.54	569.277	569.277	1136.54	569.277	0.0002	0.1009	15.395	15.395	0.9531	0	0	0	0			TRUE	sp|Q16659|MK06_HUMAN	Q16659	MK06_HUMAN	MAPK6	Mitogen-activated protein kinase 6
TAMDVVYALK		10	2	1844.83	1110.57	1110.57	556.294	556.294	1109.58	555.797	0.9949	0.0004063	21.124	12.532	0.9964	0	0	0	0			TRUE	sp|P62805|H4_HUMAN	P62805	H4_HUMAN	HIST1H4A	Histone H4
EDYNLIVIER		10	2	1846.01	1262.65	1262.65	632.333	632.333	1262.65	632.332	0.0014	4.647e-05	20.407	20.407	1	0	0	0	0			TRUE	sp|Q13263|TIF1B_HUMAN	Q13263	TIF1B_HUMAN	TRIM28	Transcription intermediary factor 1-beta
LYSEVDVHF		9	2	1847.84	1107.52	1107.52	554.769	554.769	1107.52	554.769	0.0005	0.0001387	19.555	19.555	1	0	0	0	0			TRUE	sp|Q7Z3K3|POGZ_HUMAN	Q7Z3K3	POGZ_HUMAN	POGZ	Pogo transposable element with ZNF domain
VYAVIPAEKF		10	2	1850.64	1135.63	1135.63	568.822	568.822	1135.63	568.821	0.0013	0.001472	20.607	11.353	0.9989	0	0	0	0			TRUE	sp|Q5TC12|ATPF1_HUMAN	Q5TC12	ATPF1_HUMAN	ATPAF1	ATP synthase mitochondrial F1 complex assembly factor 1
ISNPIPIKV		9	2	1852.48	979.606	979.606	490.81	490.81	979.607	490.811	0.0002	0.004474	16.975	16.975	0.9959	0	0	0	0			TRUE	sp|Q92614|MY18A_HUMAN	Q92614	MY18A_HUMAN	MYO18A	Unconventional myosin-XVIIIa
SYLERHGLINF		11	2	1852.74	1347.69	1347.69	674.854	674.854	1347.69	674.854	0.0008	2.769e-05	24.485	11.706	1	0	0	0	0			TRUE	sp|O60341|KDM1A_HUMAN	O60341	KDM1A_HUMAN	KDM1A	Lysine-specific histone demethylase 1A
TVGDIVLLR		9	2	1856.61	984.596	984.596	493.305	493.305	984.597	493.306	-0.0003	0.1158	16.726	16.726	0.948	0	0	0	0			TRUE	sp|Q9Y2R5|RT17_HUMAN	Q9Y2R5	RT17_HUMAN	MRPS17	28S ribosomal protein S17, mitochondrial
DAYAVIQV		8	2	1856.94	877.456	877.456	439.735	439.735	877.455	439.735	0.0014	0.1138	14.006	14.006	0.9328	0	0	0	0			TRUE	sp|Q6WKZ4|RFIP1_HUMAN	Q6WKZ4	RFIP1_HUMAN	RAB11FIP1	Rab11 family-interacting protein 1
WYQTKFETL		9	2	1858.6	1214.6	1214.6	608.307	608.307	1214.6	608.306	0.0029	0.001617	19.591	19.591	0.9962	0	0	0	0			TRUE	P08729	P08729 SWISS-PROT:P08729 Tax_Id=9606 Gene_Symbol=KRT7 Keratin, type II cytoskeletal 7				KRT7	Q3KNV1, Q9DCV7, sp|P08729|K2C7_HUMAN
DVVFVIDTGR		10	2	1859.52	1119.59	1119.59	560.803	560.803	1119.59	560.803	0	0.0251	22.107	13.359	0.9871	0	0	0	0			TRUE	sp|Q7Z478|DHX29_HUMAN	Q7Z478	DHX29_HUMAN	DHX29	ATP-dependent RNA helicase DHX29
YYWQTSAKW		9	2	1861.25	1231.57	1231.57	616.791	616.791	1231.57	616.79	0.0024	0.003921	16.438	16.438	0.992	0	0	0	0			TRUE	sp|Q8IZA0|K319L_HUMAN	Q8IZA0	K319L_HUMAN	KIAA0319L	Dyslexia-associated protein KIAA0319-like protein
VYGDGHYLTF		10	2	1863.74	1170.53	1170.53	586.275	586.275	1170.53	586.274	0.0005	0.09343	13.754	13.754	0.9557	0	0	0	0			TRUE	sp|P98088|MUC5A_HUMAN	P98088	MUC5A_HUMAN	MUC5AC	Mucin-5AC
YYEHEFVEL		9	2	1864.66	1227.55	1227.55	614.78	614.78	1227.54	614.78	0.001	0.02199	20.853	13.457	0.9886	0	0	0	0			TRUE	sp|O43861|ATP9B_HUMAN	O43861	ATP9B_HUMAN	ATP9B	Probable phospholipid-transporting ATPase IIB
NYIEKVVAI		9	2	1866.75	1047.6	1047.6	524.805	524.805	1047.6	524.805	0.0002	0.007629	20.037	12.365	0.9954	0	0	0	0			TRUE	sp|Q8IZP0|ABI1_HUMAN	Q8IZP0	ABI1_HUMAN	ABI1	Abl interactor 1
RYFDVGLHNF		10	2	1867.38	1267.61	1267.61	634.814	634.814	1266.61	634.314	0.9991	3.498e-05	17.947	10.393	1	0	0	0	0			TRUE	sp|Q5VTY9|HHAT_HUMAN	Q5VTY9	HHAT_HUMAN	HHAT	Protein-cysteine N-palmitoyltransferase HHAT
TFTFSHATF		9	2	1868.89	1057.49	1057.49	529.751	529.751	1057.49	529.751	0.0012	0.04789	14.282	14.202	0.9757	0	0	0	0			TRUE	sp|P14373|TRI27_HUMAN	P14373	TRI27_HUMAN	TRIM27	Zinc finger protein RFP
TYLKAVKLF		9	2	1872.49	1081.65	1081.65	541.834	541.834	1081.65	541.834	0.0005	0.01178	17.96	11.248	0.9938	0	0	0	0			TRUE	sp|P48200|IREB2_HUMAN	P48200	IREB2_HUMAN	IREB2	Iron-responsive element-binding protein 2
SYANVKQWL		9	2	1874.85	1107.57	1107.57	554.791	554.791	1107.57	554.793	-0.0025	0.0005828	19.293	19.293	0.9998	0	0	0	0			TRUE	sp|Q92928|RAB1C_HUMAN	Q92928	RAB1C_HUMAN	RAB1C	Putative Ras-related protein Rab-1C	RAB1B	sp|Q9H0U4|RAB1B_HUMAN
DSITLFDVQQK		11	2	1877.42	1293.67	1293.67	647.841	647.841	1292.66	647.338	1.0057	6.41e-05	23.229	23.229	1	0	0	0	0			TRUE	sp|P53621|COPA_HUMAN	P53621	COPA_HUMAN	COPA	Coatomer subunit alpha
DGGFVLKV		8	2	1881.76	833.466	833.466	417.74	417.74	833.465	417.74	0.0013	0.0007625	22.444	11.849	0.9998	0	0	0	0			TRUE	sp|O75147|OBSL1_HUMAN	O75147	OBSL1_HUMAN	OBSL1	Obscurin-like protein 1
NYISGIQTI		9	2	1883.8	1007.53	1007.53	504.772	504.772	1007.53	504.772	0.0018	0.01359	18.379	11.91	0.9875	0	0	0	0			TRUE	sp|Q15393|SF3B3_HUMAN	Q15393	SF3B3_HUMAN	SF3B3	Splicing factor 3B subunit 3
VRFGPGVAF		9	2	1886.48	948.517	948.517	475.266	475.266	948.518	475.266	-0.0005	0.1119	16.016	12.631	0.9493	0	0	0	0			TRUE	P08727	P08727 SWISS-PROT:P08727 Tax_Id=9606 Gene_Symbol=KRT19 Keratin, type I cytoskeletal 19				KRT19	sp|P08727|K1C19_HUMAN
NYGRVFSEW		9	2	1886.62	1156.53	1156.53	579.271	579.271	1156.53	579.272	-0.0019	0.004043	20.152	10.95	0.993	0	0	0	0			TRUE	sp|O95219|SNX4_HUMAN	O95219	SNX4_HUMAN	SNX4	Sorting nexin-4
TYISWKEEL		9	2	1889.72	1167.58	1167.58	584.799	584.799	1167.58	584.798	0.0032	0.04055	17.958	12.848	0.935	0	0	0	0			TRUE	sp|Q709C8|VP13C_HUMAN	Q709C8	VP13C_HUMAN	VPS13C	Vacuolar protein sorting-associated protein 13C
IRSDTSFMF		9	2	1891.23	1102.51	1102.51	552.263	552.263	1102.51	552.263	0.0007	0.1211	15.362	12.129	0.9462	0	0	0	0			TRUE	sp|P09525|ANXA4_HUMAN	P09525	ANXA4_HUMAN	ANXA4	Annexin A4
KTPTNYYLF		9	2	1895.68	1145.57	1145.57	573.794	573.794	1145.58	573.795	-0.0009	0.07738	17.389	17.389	0.9619	0	0	0	0			TRUE	sp|Q9GZQ4|NMUR2_HUMAN	Q9GZQ4	NMUR2_HUMAN	NMUR2	Neuromedin-U receptor 2
NTFELITVR		9	2	1897.05	1091.59	1091.59	546.803	546.803	1091.6	546.806	-0.0047	0.01678	13.554	13.554	0.9348	0	0	0	0			TRUE	sp|Q9NQW6|ANLN_HUMAN	Q9NQW6	ANLN_HUMAN	ANLN	Actin-binding protein anillin
TYSIMIQKI		9	2	1898.85	1095.6	1095.6	548.807	548.807	1095.6	548.807	-0.0008	0.03001	15.235	9.719	0.9847	0	0	0	0			TRUE	sp|Q9HBA0|TRPV4_HUMAN	Q9HBA0	TRPV4_HUMAN	TRPV4	Transient receptor potential cation channel subfamily V member 4
LYVVDLKKF		9	3	1906.52	1123.66	1123.66	375.562	375.562	1123.66	375.562	-0.0006	0.03828	14.444	14.444	0.962	0	0	0	0			TRUE	sp|Q9NYU1|UGGG2_HUMAN	Q9NYU1	UGGG2_HUMAN	UGGT2	UDP-glucose:glycoprotein glucosyltransferase 2	UGGT1	sp|Q9NYU2|UGGG1_HUMAN
VYAILTHGI		9	2	1909.3	985.559	985.559	493.787	493.787	985.56	493.787	0.0001	0.004059	19.416	13.48	0.996	0	0	0	0			TRUE	sp|P11908|PRPS2_HUMAN	P11908	PRPS2_HUMAN	PRPS2	Ribose-phosphate pyrophosphokinase 2	PRPS1, PRPS1L1	sp|P21108|PRPS3_HUMAN, sp|P60891|PRPS1_HUMAN
FSVPVIYER		9	2	1912.11	1109.6	1109.6	555.806	555.806	1108.59	555.303	1.0065	0.0001029	20.193	10.958	1	0	0	0	0			TRUE	sp|Q9NQC3|RTN4_HUMAN	Q9NQC3	RTN4_HUMAN	RTN4	Reticulon-4
YYQNYFEKL		9	2	1912.47	1266.59	1266.59	634.302	634.302	1266.59	634.303	-0.0023	2.442e-06	20.414	20.414	1	0	0	0	0			TRUE	sp|Q86TB9|PATL1_HUMAN	Q86TB9	PATL1_HUMAN	PATL1	Protein PAT1 homolog 1
SFGGLGGGSVRF		12	2	1915.32	1139.57	1139.57	570.794	570.794	1139.57	570.793	0.0012	0.0003986	24.392	11.556	1	0	0	0	0			TRUE	P08727	P08727 SWISS-PROT:P08727 Tax_Id=9606 Gene_Symbol=KRT19 Keratin, type I cytoskeletal 19				KRT19	sp|P08727|K1C19_HUMAN
NYAQVLDKF		9	2	1915.39	1097.56	1097.56	549.786	549.786	1096.56	549.285	1.0018	0.00244	19.359	11.416	0.9618	0	0	0	0			TRUE	sp|Q9ULH1|ASAP1_HUMAN	Q9ULH1	ASAP1_HUMAN	ASAP1	Arf-GAP with SH3 domain, ANK repeat and PH domain-containing protein 1
VPYPLPKI		8	2	1917.01	925.563	925.563	463.789	463.789	925.564	463.789	0.0002	0.01471	20.526	10.289	0.9923	0	0	0	0			TRUE	sp|A6NEC2|PSAL_HUMAN	A6NEC2	PSAL_HUMAN	NPEPPSL1	Puromycin-sensitive aminopeptidase-like protein	NPEPPS	sp|P55786|PSA_HUMAN
VYTSKSDVWSF		11	2	1918.18	1317.62	1317.62	659.819	659.819	1317.62	659.819	-0.0011	0.0001006	26.316	14.553	1	0	0	0	0			TRUE	sp|P30530|UFO_HUMAN	P30530	UFO_HUMAN	AXL	Tyrosine-protein kinase receptor UFO
KYLSVQGQLF		10	2	1924.27	1181.64	1181.64	591.828	591.828	1181.64	591.83	-0.0031	0.008135	21.364	13	0.9822	0	0	0	0			TRUE	sp|Q9NZJ7|MTCH1_HUMAN	Q9NZJ7	MTCH1_HUMAN	MTCH1	Mitochondrial carrier homolog 1
TYMDRVFKQF		10	3	1925.64	1333.65	1333.65	445.557	445.557	1333.65	445.557	0.0004	0.04728	13.793	13.793	0.9543	0	0	0	0			TRUE	sp|Q8WU67|ABHD3_HUMAN	Q8WU67	ABHD3_HUMAN	ABHD3	Phospholipase ABHD3
QVVHKAVLDVFEEGTEASAATAVK		24	3	1925.82	2499.29	2499.29	834.104	834.104	2498.3	833.774	0.9898	1e-14	40.786	11.796	1	0	0	0	0			TRUE	sp|P01011|AACT_HUMAN	P01011	AACT_HUMAN	SERPINA3	Alpha-1-antichymotrypsin
DALQYLQKV		9	2	1926.89	1076.59	1076.59	539.3	539.3	1076.59	539.301	-0.0001	0.0002492	21.27	11.75	1	0	0	0	0			TRUE	sp|A8K0Z3|WASH1_HUMAN	A8K0Z3	WASH1_HUMAN	WASH1	WAS protein family homolog 1	WASH2P, WASH3P	sp|C4AMC7|WASH3_HUMAN, sp|Q6VEQ5|WASH2_HUMAN
IFTDLSSRF		9	2	1927.37	1084.55	1084.55	543.282	543.282	1084.56	543.285	-0.0055	0.01102	19.216	12.032	0.9393	0	0	0	0			TRUE	sp|P13010|XRCC5_HUMAN	P13010	XRCC5_HUMAN	XRCC5	X-ray repair cross-complementing protein 5
SYDTITVHW		9	2	1930.46	1120.52	1120.52	561.267	561.267	1120.52	561.267	0.0005	0.001774	18.366	11.834	0.9983	0	0	0	0			TRUE	sp|O15344|TRI18_HUMAN	O15344	TRI18_HUMAN	MID1	E3 ubiquitin-protein ligase Midline-1
NYTDIKDYL		9	2	1930.54	1143.54	1143.54	572.779	572.779	1143.54	572.78	-0.0005	0.07873	16.694	16.694	0.9614	0	0	0	0			TRUE	sp|Q9BQG2|NUD12_HUMAN	Q9BQG2	NUD12_HUMAN	NUDT12	Peroxisomal NADH pyrophosphatase NUDT12
EYNSDLHQFF		10	2	1933.87	1298.55	1298.55	650.284	650.284	1298.56	650.286	-0.0022	0.02631	15.337	15.337	0.9762	0	0	0	0			TRUE	sp|O43683|BUB1_HUMAN	O43683	BUB1_HUMAN	BUB1	Mitotic checkpoint serine/threonine-protein kinase BUB1
EYIKFLRSI		9	2	1937.74	1167.66	1167.66	584.84	584.84	1167.66	584.84	0.0001	0.04779	18.645	12.337	0.9758	0	0	0	0			TRUE	sp|Q92769|HDAC2_HUMAN	Q92769	HDAC2_HUMAN	HDAC2	Histone deacetylase 2
VLPKLYVKL		9	3	1940.14	1071.7	1071.7	358.242	358.242	1071.71	358.242	-0.0005	0.03003	15.77	15.77	0.9687	0	0	0	0			TRUE	sp|P62854|RS26_HUMAN	P62854	RS26_HUMAN	RPS26	40S ribosomal protein S26	RPS26P11	sp|Q5JNZ5|RS26L_HUMAN
VYNENLVHMI		10	2	1944.85	1230.61	1230.61	616.311	616.311	1230.61	616.311	0.0005	1.514e-05	26.504	12.505	1	0	0	0	0			TRUE	sp|O75934|SPF27_HUMAN	O75934	SPF27_HUMAN	BCAS2	Pre-mRNA-splicing factor SPF27
RWMDQRLVF		9	3	1945.88	1249.64	1249.64	417.554	417.554	1249.64	417.554	0.0003	0.0002929	26.345	12.329	1	0	0	0	0			TRUE	sp|O00591|GBRP_HUMAN	O00591	GBRP_HUMAN	GABRP	Gamma-aminobutyric acid receptor subunit pi
VYNEQIRDLL		10	2	1945.99	1261.67	1261.67	631.841	631.841	1261.67	631.841	0.0005	0.0009549	12.742	12.742	0.9997	0	0	0	0			TRUE	sp|Q8NI77|KI18A_HUMAN	Q8NI77	KI18A_HUMAN	KIF18A	Kinesin-like protein KIF18A
TSSFGGLGGGSVRF		14	2	1946.62	1327.65	1327.65	664.832	664.832	1327.65	664.833	-0.0011	0.006141	17.476	17.476	0.9957	0	0	0	0			TRUE	P08727	P08727 SWISS-PROT:P08727 Tax_Id=9606 Gene_Symbol=KRT19 Keratin, type I cytoskeletal 19				KRT19	sp|P08727|K1C19_HUMAN
TIIDILTKR		9	3	1951.12	1071.67	1071.67	358.23	358.23	1071.67	358.229	0.0026	0.005715	23.592	12.425	0.968	0	0	0	0			TRUE	sp|P04083|ANXA1_HUMAN	P04083	ANXA1_HUMAN	ANXA1	Annexin A1
LVFPSEIVGK		10	2	1955.16	1087.63	1087.63	544.821	544.821	1087.63	544.821	0.0005	0.0003428	14.141	14.141	1	0	0	0	0			TRUE	sp|P62081|RS7_HUMAN	P62081	RS7_HUMAN	RPS7	40S ribosomal protein S7
TYTDVTPRQFF		11	2	1958.81	1373.66	1373.66	687.837	687.837	1373.66	687.838	-0.0018	0.001047	20.518	11.336	0.9994	0	0	0	0			TRUE	sp|Q9NQZ5|STAR7_HUMAN	Q9NQZ5	STAR7_HUMAN	STARD7	StAR-related lipid transfer protein 7, mitochondrial
EVVSLLLDR		9	2	1965.44	1042.6	1042.6	522.308	522.308	1042.6	522.308	0.0004	0.006717	17.022	11.184	0.9956	0	0	0	0			TRUE	sp|O75179|ANR17_HUMAN	O75179	ANR17_HUMAN	ANKRD17	Ankyrin repeat domain-containing protein 17	ANKHD1, POTEA	sp|Q6S8J7|POTEA_HUMAN, sp|Q8IWZ3|ANKH1_HUMAN
EYDLIVHQL		9	2	1965.62	1128.57	1128.57	565.295	565.295	1128.58	565.298	-0.0063	4.934e-05	22.224	11.745	1	0	0	0	0			TRUE	sp|O75436|VP26A_HUMAN	O75436	VP26A_HUMAN	VPS26A	Vacuolar protein sorting-associated protein 26A
APARLFAL		8	2	1967.69	857.508	857.508	429.761	429.761	857.512	429.763	-0.0036	0.008077	19.902	11.896	0.9639	1	0	0	0			TRUE	sp|P31431|SDC4_HUMAN	P31431	SDC4_HUMAN	SDC4	Syndecan-4
KYNDTFWKEF		10	2	1968.24	1376.64	1376.64	689.328	689.328	1376.64	689.327	0.001	0.0002565	20.851	13.719	1	0	0	0	0			TRUE	sp|P14625|ENPL_HUMAN	P14625	ENPL_HUMAN	HSP90B1	Endoplasmin	HSP90B2P	sp|Q58FF3|ENPLL_HUMAN
EVFSMAGVVVR		11	2	1968.79	1192.63	1192.63	597.32	597.32	1192.63	597.321	-0.0007	6.273e-06	25.356	13.967	1	0	0	0	0			TRUE	sp|P52272|HNRPM_HUMAN	P52272	HNRPM_HUMAN	HNRNPM	Heterogeneous nuclear ribonucleoprotein M
KSTAISLFY		9	2	1969.79	1028.55	1028.55	515.284	515.284	1028.55	515.284	0	0.04395	17.157	12.029	0.9777	0	0	0	0			TRUE	sp|P13639|EF2_HUMAN	P13639	EF2_HUMAN	EEF2	Elongation factor 2
YYMEKELANF		10	2	1971.74	1306.59	1306.59	654.302	654.302	1306.59	654.302	-0.0001	0.004666	15.764	15.764	0.9959	0	0	0	0			TRUE	sp|Q86X29|LSR_HUMAN	Q86X29	LSR_HUMAN	LSR	Lipolysis-stimulated lipoprotein receptor
DTQSGSLLFIGR		12	2	1976.22	1292.67	1292.67	647.343	647.343	1292.67	647.343	-0.0003	2.49e-06	24.935	11.346	1	0	0	0	0			TRUE	sp|P50454|SERPH_HUMAN	P50454	SERPH_HUMAN	SERPINH1	Serpin H1
AYSAKIALF		9	2	1976.84	982.55	982.55	492.282	492.282	982.549	492.282	0.0013	0.01931	19.672	15.094	0.9894	0	0	0	0			TRUE	sp|Q12882|DPYD_HUMAN	Q12882	DPYD_HUMAN	DPYD	Dihydropyrimidine dehydrogenase [NADP(+)]
IYQDVTLKW		9	2	1988.85	1164.61	1164.61	583.314	583.314	1164.62	583.316	-0.0041	0.000116	21.537	21.537	1	0	0	0	0			TRUE	sp|Q3SYG4|PTHB1_HUMAN	Q3SYG4	PTHB1_HUMAN	BBS9	Protein PTHB1
RYLPKGFLNQF		11	3	1994.7	1381.75	1381.75	461.59	461.59	1381.75	461.591	-0.0008	0.0004002	17.84	17.84	1	0	0	0	0			TRUE	sp|Q05397|FAK1_HUMAN	Q05397	FAK1_HUMAN	PTK2	Focal adhesion kinase 1
KPAKDLRLL		9	2	1996.4	1052.67	1052.67	527.343	527.343	1052.67	527.342	0.0021	0.04214	16.624	16.624	0.9571	0	0	0	0			TRUE	sp|Q8WYL5|SSH1_HUMAN	Q8WYL5	SSH1_HUMAN	SSH1	Protein phosphatase Slingshot homolog 1
YYTDIMHTL		9	2	2005.28	1155.53	1155.53	578.771	578.771	1155.53	578.771	0.0003	0.001064	20.925	13.36	0.9995	0	0	0	0			TRUE	sp|O15031|PLXB2_HUMAN	O15031	PLXB2_HUMAN	PLXNB2	Plexin-B2
DAARFPII		8	2	2007.88	901.502	901.502	451.758	451.758	901.502	451.758	0.0002	0.007726	22.016	14.607	0.9954	0	0	0	0			TRUE	sp|Q8TCT9|HM13_HUMAN	Q8TCT9	HM13_HUMAN	HM13	Minor histocompatibility antigen H13
EYIPKWEQF		9	2	2009.13	1238.6	1238.6	620.306	620.306	1238.6	620.306	0.0007	0.02011	17.134	17.134	0.9896	0	0	0	0			TRUE	sp|Q9HBI5|CC014_HUMAN	Q9HBI5	CC014_HUMAN	C3orf14	Uncharacterized protein C3orf14
PAAPAPGEDDPSSW		14	2	2030.4	1395.59	1395.59	698.802	698.802	1395.59	698.804	-0.0051	0.0117	14.631	14.631	0.9639	0	0	0	0			TRUE	sp|Q9NR34|MA1C1_HUMAN	Q9NR34	MA1C1_HUMAN	MAN1C1	Mannosyl-oligosaccharide 1,2-alpha-mannosidase IC
IYNNIKNFVRF		11	3	2034.67	1426.77	1426.77	476.598	476.598	1426.77	476.598	-0.0009	5.744e-07	25.409	25.409	1	0	0	0	0			TRUE	sp|P98194|AT2C1_HUMAN	P98194	AT2C1_HUMAN	ATP2C1	Calcium-transporting ATPase type 2C member 1
KYGPVFSF		8	2	2036.15	943.48	943.48	472.747	472.747	943.48	472.747	-0.0001	0.00717	20.708	13.468	0.9955	0	0	0	0			TRUE	sp|Q16850|CP51A_HUMAN	Q16850	CP51A_HUMAN	CYP51A1	Lanosterol 14-alpha demethylase
YYLNDLERI		9	2	2053.69	1197.61	1197.61	599.81	599.81	1197.6	599.809	0.0032	0.003007	18.661	8.997	0.9892	0	0	0	0			TRUE	sp|P04899|GNAI2_HUMAN	P04899	GNAI2_HUMAN	GNAI2	Guanine nucleotide-binding protein G(i) subunit alpha-2	GNAZ	sp|P19086|GNAZ_HUMAN
SWFKESDPSKLQF		13	3	2058.38	1597.77	1597.77	533.598	533.598	1597.78	533.6	-0.0036	2.535e-06	26.136	11.173	1	0	0	0	0			TRUE	sp|Q96FZ2|HMCES_HUMAN	Q96FZ2	HMCES_HUMAN	HMCES	Embryonic stem cell-specific 5-hydroxymethylcytosine-binding protein
DYLKRFYLY		9	2	2070.59	1279.66	1279.66	640.837	640.837	1279.66	640.837	-0.0006	0.008704	20.165	18.26	0.9951	0	0	0	0			TRUE	sp|P09237|MMP7_HUMAN	P09237	MMP7_HUMAN	MMP7	Matrilysin
RYQFIEEAF		9	2	2071.72	1201.57	1201.57	601.794	601.794	1201.58	601.796	-0.0024	0.03321	16.227	9.313	0.962	0	0	0	0			TRUE	sp|O15164|TIF1A_HUMAN	O15164	TIF1A_HUMAN	TRIM24	Transcription intermediary factor 1-alpha	TRIM33	sp|Q9UPN9|TRI33_HUMAN
VYFPDQHINF		10	2	2078.24	1278.6	1278.6	640.308	640.308	1278.6	640.309	-0.0005	0.002121	18.673	11.239	0.9977	0	0	0	0			TRUE	sp|Q8TEW8|PAR3L_HUMAN	Q8TEW8	PAR3L_HUMAN	PARD3B	Partitioning defective 3 homolog B
NYIGLINRI		9	2	2114.99	1074.62	1074.62	538.318	538.318	1074.62	538.317	0.0037	0.01089	22.649	14.364	0.9703	0	0	0	0			TRUE	sp|P19525|E2AK2_HUMAN	P19525	E2AK2_HUMAN	EIF2AK2	Interferon-induced, double-stranded RNA-activated protein kinase
RLPEPLPSW		9	2	2125.14	1093.59	1093.59	547.802	547.802	1093.59	547.803	-0.0024	0.0112	15.875	15.875	0.9834	0	0	0	0			TRUE	sp|Q6UXM1|LRIG3_HUMAN	Q6UXM1	LRIG3_HUMAN	LRIG3	Leucine-rich repeats and immunoglobulin-like domains protein 3
RYSSAFTNRIFF		12	3	2148.75	1507.75	1507.75	503.589	503.589	1507.76	503.593	-0.0102	5.85e-07	27.047	11.845	1	0	0	0	0			TRUE	sp|Q9H0U3|MAGT1_HUMAN	Q9H0U3	MAGT1_HUMAN	MAGT1	Magnesium transporter protein 1
KYITQGQLLQF		11	2	2154.12	1337.73	1337.73	669.875	669.875	1337.73	669.874	0.0005	0.000338	22.794	18.861	1	0	0	0	0			TRUE	sp|Q9NYP7|ELOV5_HUMAN	Q9NYP7	ELOV5_HUMAN	ELOVL5	Elongation of very long chain fatty acids protein 5
LYIGWDKHYGF		11	2	2161.12	1397.68	1397.68	699.845	699.845	1397.68	699.846	-0.0011	8.452e-07	28.804	10.375	1	0	0	0	0			TRUE	sp|P25789|PSA4_HUMAN	P25789	PSA4_HUMAN	PSMA4	Proteasome subunit alpha type-4
IYDTSTDRLLW		11	2	2171.06	1381.69	1381.69	691.851	691.851	1381.69	691.851	-0.0008	8.545e-06	28.844	13.467	1	0	0	0	0			TRUE	sp|Q96AZ6|ISG20_HUMAN	Q96AZ6	ISG20_HUMAN	ISG20	Interferon-stimulated gene 20 kDa protein
DVASVIVTKL		10	2	2173.48	1043.62	1043.62	522.819	522.819	1043.62	522.819	0.0003	0.006696	21.705	16.146	0.9956	0	0	0	0			TRUE	sp|P61011|SRP54_HUMAN	P61011	SRP54_HUMAN	SRP54	Signal recognition particle 54 kDa protein
KYIENLDNITF		11	2	2174.15	1368.69	1368.69	685.353	685.353	1368.69	685.354	-0.0005	0.0002811	22.541	12.196	1	0	0	0	0			TRUE	sp|Q7Z3T8|ZFY16_HUMAN	Q7Z3T8	ZFY16_HUMAN	ZFYVE16	Zinc finger FYVE domain-containing protein 16
RYLTVAAVF		9	2	2174.77	1038.59	1038.59	520.3	520.3	1038.59	520.3	-0.0006	0.06493	17.524	10.058	0.9674	0	0	0	0			TRUE	sp|P07437|TBB5_HUMAN	P07437	TBB5_HUMAN	TUBB	Tubulin beta chain	TUBB4A, TUBB4B	sp|P04350|TBB4A_HUMAN, sp|P68371|TBB4B_HUMAN
RWFDKSFTF		9	3	2187.11	1232.6	1232.6	411.873	411.873	1232.6	411.873	-0.0001	0.003864	17.59	17.59	0.9912	0	0	0	0			TRUE	sp|P50416|CPT1A_HUMAN	P50416	CPT1A_HUMAN	CPT1A	Carnitine O-palmitoyltransferase 1, liver isoform
RYIDRIHIFF		10	3	2201.46	1378.75	1378.75	460.59	460.59	1378.75	460.591	-0.0019	5.557e-05	23.373	12.91	1	0	0	0	0			TRUE	sp|Q6P2Q9|PRP8_HUMAN	Q6P2Q9	PRP8_HUMAN	PRPF8	Pre-mRNA-processing-splicing factor 8
SKDNEGSWFRSLFVHKVD		18	4	2201.86	2150.05	2150.05	538.52	538.52	2150.05	538.521	-0.0011	3.883e-09	28.846	28.846	1	0	0	0	0			TRUE	sp|Q9BPW8|NIPS1_HUMAN	Q9BPW8	NIPS1_HUMAN	NIPSNAP1	Protein NipSnap homolog 1
KWFFQKLRF		9	3	2204.43	1298.73	1298.73	433.916	433.916	1298.73	433.917	-0.0005	0.0002662	21.159	11.713	1	1	0	0	0			TRUE	sp|P61353|RL27_HUMAN	P61353	RL27_HUMAN	RPL27	60S ribosomal protein L27
SYPDNFLHI		9	2	2209.91	1104.52	1104.52	553.269	553.269	1104.52	553.269	-0.0001	0.01001	17.119	10.272	0.9946	0	0	0	0			TRUE	sp|Q9H1Y0|ATG5_HUMAN	Q9H1Y0	ATG5_HUMAN	ATG5	Autophagy protein 5
SYIRPEDIVNF		11	2	2220.46	1351.67	1351.67	676.843	676.843	1351.68	676.846	-0.0052	0.001869	20.805	11.054	0.9881	0	0	0	0			TRUE	sp|Q1AE95|T183B_HUMAN	Q1AE95	T183B_HUMAN	TMEM183B	Transmembrane protein 183B	TMEM183A	sp|Q8IXX5|T183A_HUMAN
SYSHIMALI		9	2	2220.83	1033.53	1033.53	517.77	517.77	1033.53	517.771	-0.0003	0.0921	17.955	14.001	0.9562	0	0	0	0			TRUE	sp|P14324|FPPS_HUMAN	P14324	FPPS_HUMAN	FDPS	Farnesyl pyrophosphate synthase
GTNFRVLLV		9	2	2232.63	1017.6	1017.6	509.805	509.805	1017.6	509.806	-0.0007	0.02193	20.341	15.7	0.9887	0	0	0	0			TRUE	sp|P19367|HXK1_HUMAN	P19367	HXK1_HUMAN	HK1	Hexokinase-1	HK2, HK3, HKDC1	sp|P52789|HXK2_HUMAN, sp|P52790|HXK3_HUMAN, sp|Q2TB90|HKDC1_HUMAN
FYIDKDMIHI		10	3	2234.76	1293.64	1293.64	432.222	432.222	1293.64	432.221	0.0012	0.0004489	19.451	19.451	1	0	0	0	0			TRUE	sp|Q9Y262|EIF3L_HUMAN	Q9Y262	EIF3L_HUMAN	EIF3L	Eukaryotic translation initiation factor 3 subunit L
AYKYIQELW		9	2	2237.55	1212.62	1212.62	607.316	607.316	1212.62	607.316	0.0001	0.1042	17.746	9.719	0.9519	0	0	0	0			TRUE	sp|P61313|RL15_HUMAN	P61313	RL15_HUMAN	RPL15	60S ribosomal protein L15
NYLDQIAKF		9	2	2239.43	1110.57	1110.57	556.292	556.292	1110.57	556.293	-0.0012	0.03621	16.198	11.597	0.979	0	0	0	0			TRUE	sp|P41229|KDM5C_HUMAN	P41229	KDM5C_HUMAN	KDM5C	Lysine-specific demethylase 5C	KDM5D	sp|Q9BY66|KDM5D_HUMAN
VYLDKFIRL		9	3	2249.57	1165.69	1165.69	389.569	389.569	1165.69	389.569	0.001	0.01188	19.332	12.17	0.9829	0	0	0	0			TRUE	sp|Q9NVN8|GNL3L_HUMAN	Q9NVN8	GNL3L_HUMAN	GNL3L	Guanine nucleotide-binding protein-like 3-like protein
KYNLINEYF		9	2	2252.76	1202.6	1202.6	602.306	602.306	1202.6	602.306	0.0009	0.01357	18.891	11.435	0.9929	0	0	0	0			TRUE	sp|Q7LGA3|HS2ST_HUMAN	Q7LGA3	HS2ST_HUMAN	HS2ST1	Heparan sulfate 2-O-sulfotransferase 1
EAWVSSSLFGVSR		13	2	2254.02	1423.71	1423.71	712.863	712.863	1423.71	712.862	0.0019	2.896e-08	27.358	10.479	1	0	0	0	0			TRUE	sp|Q9Y255|PRLD1_HUMAN	Q9Y255	PRLD1_HUMAN	PRELID1	PRELI domain-containing protein 1, mitochondrial
NYLSIFRKF		9	3	2274.86	1186.65	1186.65	396.557	396.557	1186.65	396.557	0.0004	0.01279	17.242	17.242	0.9823	0	0	0	0			TRUE	sp|P07384|CAN1_HUMAN	P07384	CAN1_HUMAN	CAPN1	Calpain-1 catalytic subunit
KYQELQVLF		9	2	2275.89	1166.64	1166.64	584.326	584.326	1166.63	584.324	0.0051	0.00649	20.226	13.057	0.9616	0	0	0	0			TRUE	sp|Q9H9H4|VP37B_HUMAN	Q9H9H4	VP37B_HUMAN	VPS37B	Vacuolar protein sorting-associated protein 37B
APAAPADPDSGAAPDAPA		18	3	2280.72	1560.7	1560.7	521.242	521.242	1560.71	521.242	-0.0005	0.0674	14.943	14.943	0.9355	0	0	0	0			TRUE	sp|Q5JWF2|GNAS1_HUMAN	Q5JWF2	GNAS1_HUMAN	GNAS	Guanine nucleotide-binding protein G(s) subunit alpha isoforms XLas
EYDNFFQHL		9	2	2290.26	1211.52	1211.52	606.769	606.769	1211.52	606.77	-0.0008	0.04245	15.698	10.694	0.9785	0	0	0	0			TRUE	sp|Q7Z460|CLAP1_HUMAN	Q7Z460	CLAP1_HUMAN	CLASP1	CLIP-associating protein 1
NTFDFIKVLR		10	3	2297.6	1251.7	1251.7	418.239	418.239	1251.7	418.24	-0.0008	0.0001589	20.192	20.192	1	0	0	0	0			TRUE	sp|O75643|U520_HUMAN	O75643	U520_HUMAN	SNRNP200	U5 small nuclear ribonucleoprotein 200 kDa helicase
NYRDTFFNL		9	2	2297.64	1188.56	1188.56	595.286	595.286	1188.56	595.285	0.0014	0.01186	17.901	10.473	0.9937	0	0	0	0			TRUE	sp|Q9NY97|B3GN2_HUMAN	Q9NY97	B3GN2_HUMAN	B3GNT2	N-acetyllactosaminide beta-1,3-N-acetylglucosaminyltransferase 2
SYGDILHVI		9	2	2299.95	1015.54	1015.54	508.775	508.775	1015.53	508.774	0.0021	0.0552	17.072	10.016	0.9415	0	0	0	0			TRUE	sp|Q92796|DLG3_HUMAN	Q92796	DLG3_HUMAN	DLG3	Disks large homolog 3
RFLNDPGHLLW		11	2	2305.29	1366.71	1366.71	684.364	684.364	1366.71	684.365	0.0001	0.001985	18.257	12.306	0.998	0	0	0	0			TRUE	sp|Q9H633|RPP21_HUMAN	Q9H633	RPP21_HUMAN	RPP21	Ribonuclease P protein subunit p21
AYIDYLSHL		9	2	2305.73	1093.55	1093.55	547.781	547.781	1093.54	547.779	0.004	0.001371	21.755	13.72	0.9943	0	0	0	0			TRUE	sp|Q12996|CSTF3_HUMAN	Q12996	CSTF3_HUMAN	CSTF3	Cleavage stimulation factor subunit 3
DALGKLISI		9	2	2331.88	928.56	928.56	465.287	465.287	928.559	465.287	0.0008	0.1054	28.083	22.202	0.9515	0	0	0	0			TRUE	sp|Q92616|GCN1_HUMAN	Q92616	GCN1_HUMAN	GCN1	eIF-2-alpha kinase activator GCN1
VYDVVELKF		9	2	2331.92	1110.59	1110.59	556.304	556.304	1110.6	556.305	-0.0012	0.007084	20.192	13.955	0.9949	0	0	0	0			TRUE	sp|Q8N684|CPSF7_HUMAN	Q8N684	CPSF7_HUMAN	CPSF7	Cleavage and polyadenylation specificity factor subunit 7
DYIKFLRSI		9	3	2337.7	1153.65	1153.65	385.557	385.557	1153.65	385.557	0.0002	0.002962	20.573	9.744	0.9937	0	0	0	0			TRUE	sp|Q13547|HDAC1_HUMAN	Q13547	HDAC1_HUMAN	HDAC1	Histone deacetylase 1
KYITDWQNVF		10	2	2343.43	1312.64	1312.64	657.329	657.329	1312.65	657.33	-0.0016	0.002082	19.559	19.559	0.9973	0	0	0	0			TRUE	sp|O75340|PDCD6_HUMAN	O75340	PDCD6_HUMAN	PDCD6	Programmed cell death protein 6
DPFAFIHKI		9	3	2343.47	1086.59	1086.59	363.202	363.202	1086.59	363.203	-0.0002	0.0003894	19.76	10.467	1	0	0	0	0			TRUE	sp|Q9UGL1|KDM5B_HUMAN	Q9UGL1	KDM5B_HUMAN	KDM5B	Lysine-specific demethylase 5B
RYPQSIFSTF		10	2	2344.72	1244.61	1244.61	623.314	623.314	1244.62	623.317	-0.0052	0.0142	17.132	11.364	0.9475	0	0	0	0			TRUE	sp|Q86WG5|MTMRD_HUMAN	Q86WG5	MTMRD_HUMAN	SBF2	Myotubularin-related protein 13
WAVEGTAVALLR		12	2	2345.68	1284.71	1284.71	643.364	643.364	1284.72	643.367	-0.0055	7.119e-07	29.681	12.5	1	0	0	0	0			TRUE	sp|Q14165|MLEC_HUMAN	Q14165	MLEC_HUMAN	MLEC	Malectin
QYNTYPIKLF		10	2	2357.34	1285.67	1285.67	643.844	643.844	1285.67	643.842	0.0025	0.0002921	21.067	14.997	1	0	0	0	0			TRUE	sp|P61619|S61A1_HUMAN	P61619	S61A1_HUMAN	SEC61A1	Protein transport protein Sec61 subunit alpha isoform 1
KYLPEWTAW		9	2	2363.49	1192.59	1192.59	597.304	597.304	1192.59	597.303	0.003	0.03085	16.91	10.752	0.9555	0	0	0	0			TRUE	sp|P49768|PSN1_HUMAN	P49768	PSN1_HUMAN	PSEN1	Presenilin-1
TYQDIFRDF		9	2	2382.51	1203.56	1203.56	602.788	602.788	1203.56	602.785	0.0065	9.284e-05	21.628	9.268	1	0	0	0	0			TRUE	sp|Q15057|ACAP2_HUMAN	Q15057	ACAP2_HUMAN	ACAP2	Arf-GAP with coiled-coil, ANK repeat and PH domain-containing protein 2
DAYLVHLI		8	2	2387.73	942.515	942.515	472.265	472.265	942.518	472.266	-0.0018	0.03451	13.822	10.503	0.9604	0	0	0	0			TRUE	sp|Q9Y6V7|DDX49_HUMAN	Q9Y6V7	DDX49_HUMAN	DDX49	Probable ATP-dependent RNA helicase DDX49
EVTIVNILTNR		11	2	2389.16	1271.73	1271.73	636.871	636.871	1270.72	636.37	1.0045	0.001853	28.815	15.022	0.9856	0	0	0	0			TRUE	sp|P07355|ANXA2_HUMAN	P07355	ANXA2_HUMAN	ANXA2	Annexin A2
DAIDVIIHV		9	2	2390.76	993.55	993.55	497.782	497.782	993.549	497.782	0.001	0.004707	20.379	11.066	0.9959	0	0	0	0			TRUE	sp|Q9UKU6|TRHDE_HUMAN	Q9UKU6	TRHDE_HUMAN	TRHDE	Thyrotropin-releasing hormone-degrading ectoenzyme
RYFEVGAPVYF		11	2	2393.93	1346.66	1346.66	674.34	674.34	1346.67	674.34	-0.0007	0.0002211	21.126	21.126	1	0	0	0	0			TRUE	sp|Q9UHC9|NPCL1_HUMAN	Q9UHC9	NPCL1_HUMAN	NPC1L1	Niemann-Pick C1-like protein 1
SAFATPFLVVR		11	2	2401.19	1206.68	1206.68	604.346	604.346	1206.68	604.345	0.0018	9.377e-05	22.051	11.58	1	0	0	0	0			TRUE	sp|P15954|COX7C_HUMAN	P15954	COX7C_HUMAN	COX7C	Cytochrome c oxidase subunit 7C, mitochondrial
DALDVANKIGII		12	2	2401.59	1240.7	1240.7	621.359	621.359	1240.7	621.359	0.0002	0.004496	23.237	12.609	0.9959	1	0	0	0			TRUE	sp|P62750|RL23A_HUMAN	P62750	RL23A_HUMAN	RPL23A	60S ribosomal protein L23a
TVMELVKIIYK		11	3	2402.22	1335.79	1335.79	446.27	446.27	1335.78	446.268	0.004	1.259e-09	22.112	22.112	1	0	0	0	0			TRUE	sp|Q53H82|LACB2_HUMAN	Q53H82	LACB2_HUMAN	LACTB2	Beta-lactamase-like protein 2
TAIDILTTVVR		11	2	2405.97	1201.71	1201.71	601.86	601.86	1200.71	601.361	0.9986	0.000436	20.438	12.541	0.9991	0	0	0	0			TRUE	sp|Q96P70|IPO9_HUMAN	Q96P70	IPO9_HUMAN	IPO9	Importin-9
DYAELLQHF		9	2	2408.81	1134.53	1134.53	568.273	568.273	1134.53	568.274	-0.0034	0.007975	18.036	10.963	0.9781	0	0	0	0			TRUE	sp|Q08AM6|VAC14_HUMAN	Q08AM6	VAC14_HUMAN	VAC14	Protein VAC14 homolog
KYIDYIFNV		9	2	2411.9	1173.61	1173.61	587.81	587.81	1173.61	587.811	-0.0008	0.007006	18.491	10.09	0.9955	0	0	0	0			TRUE	sp|Q8IVU3|HERC6_HUMAN	Q8IVU3	HERC6_HUMAN	HERC6	Probable E3 ubiquitin-protein ligase HERC6
EYMLEKSFYQF		11	2	2415.61	1483.67	1483.67	742.842	742.842	1483.67	742.842	-0.0001	1.91e-05	25.859	12.339	1	0	0	0	0			TRUE	sp|P42285|SK2L2_HUMAN	P42285	SK2L2_HUMAN	SKIV2L2	Superkiller viralicidic activity 2-like 2
FYVDSDMVNEF		11	2	2417.93	1364.56	1364.56	683.287	683.287	1364.56	683.287	0.001	0.01393	16.78	16.78	0.9927	0	0	0	0			TRUE	sp|Q16665|HIF1A_HUMAN	Q16665	HIF1A_HUMAN	HIF1A	Hypoxia-inducible factor 1-alpha
KYEELFPAF		9	2	2439.24	1142.57	1142.57	572.29	572.29	1142.56	572.29	0.0009	0.001422	21.03	12.101	0.999	0	0	0	0			TRUE	sp|P54920|SNAA_HUMAN	P54920	SNAA_HUMAN	NAPA	Alpha-soluble NSF attachment protein
GWYDEEHPLVF		11	2	2442.45	1390.62	1390.62	696.317	696.317	1390.62	696.317	-0.0001	0.0008182	18.441	10.019	0.9998	0	0	0	0			TRUE	sp|Q9H078|CLPB_HUMAN	Q9H078	CLPB_HUMAN	CLPB	Caseinolytic peptidase B protein homolog
DALLIIPKV		9	2	2442.68	980.628	980.628	491.321	491.321	980.627	491.321	0.0011	0.0228	20.714	14.145	0.9882	0	0	0	0			TRUE	sp|P40227|TCPZ_HUMAN	P40227	TCPZ_HUMAN	CCT6A	T-complex protein 1 subunit zeta	CCT6B	sp|Q92526|TCPW_HUMAN
PFVDHVFTF		9	2	2445.36	1107.54	1107.54	554.777	554.777	1107.54	554.777	0.0013	0.02022	16.643	10.265	0.9895	0	0	0	0			TRUE	sp|Q8TDN6|BRX1_HUMAN	Q8TDN6	BRX1_HUMAN	BRIX1	Ribosome biogenesis protein BRX1 homolog
IYEMILHEF		9	2	2447.15	1193.58	1193.58	597.798	597.798	1193.58	597.797	0.0019	0.09003	15.504	15.504	0.9383	0	0	0	0			TRUE	sp|P49754|VPS41_HUMAN	P49754	VPS41_HUMAN	VPS41	Vacuolar protein sorting-associated protein 41 homolog
DTFQTIEGIIR		11	2	2458.92	1291.67	1291.67	646.843	646.843	1291.68	646.846	-0.0051	1.76e-05	20.028	20.028	1	0	0	0	0			TRUE	sp|Q96Q15|SMG1_HUMAN	Q96Q15	SMG1_HUMAN	SMG1	Serine/threonine-protein kinase SMG1
EYQKVWNLF		9	2	2464.95	1225.61	1225.61	613.813	613.813	1225.61	613.814	-0.0012	0.1483	16.529	11.108	0.9345	0	0	0	0			TRUE	sp|Q9H0J9|PAR12_HUMAN	Q9H0J9	PAR12_HUMAN	PARP12	Poly [ADP-ribose] polymerase 12
DALRSILTI		9	2	2479.35	1000.59	1000.59	501.304	501.304	1000.59	501.303	0.0013	0.04714	23.066	14.408	0.9752	0	0	0	0			TRUE	sp|P56192|SYMC_HUMAN	P56192	SYMC_HUMAN	MARS	Methionine--tRNA ligase, cytoplasmic
RFQEKFFIF		9	2	2481.78	1260.67	1260.67	631.341	631.341	1260.67	631.34	0.0018	0.003784	17.824	11.334	0.9952	0	0	0	0			TRUE	sp|O75928|PIAS2_HUMAN	O75928	PIAS2_HUMAN	PIAS2	E3 SUMO-protein ligase PIAS2
KYLTEGLLQF		10	2	2496.86	1210.66	1210.66	606.337	606.337	1210.66	606.337	0.0009	0.001735	24.078	13.731	0.9984	0	0	0	0			TRUE	sp|Q14494|NF2L1_HUMAN	Q14494	NF2L1_HUMAN	NFE2L1	Nuclear factor erythroid 2-related factor 1
VRRQATTIIADNIIFLSDQ		19	3	2506.24	2173.19	2173.19	725.402	725.402	2173.19	725.402	0.0005	0.0007062	21.043	10.704	0.9999	0	0	0	0			TRUE	sp|Q04837|SSBP_HUMAN	Q04837	SSBP_HUMAN	SSBP1	Single-stranded DNA-binding protein, mitochondrial
NYPETLGRLLI		11	2	2507.41	1287.72	1287.72	644.869	644.869	1287.72	644.867	0.0046	0.002484	16.804	9.599	0.9838	0	0	0	0			TRUE	sp|Q92503|S14L1_HUMAN	Q92503	S14L1_HUMAN	SEC14L1	SEC14-like protein 1	SEC14L5	sp|O43304|S14L5_HUMAN
RFLDDLGLKF		10	2	2512.34	1222.67	1222.67	612.342	612.342	1222.67	612.343	-0.0003	6.668e-05	27.186	14.434	1	0	0	0	0			TRUE	sp|Q14126|DSG2_HUMAN	Q14126	DSG2_HUMAN	DSG2	Desmoglein-2
IEVVEANYPETLGRLLI		17	3	2518.57	1928.03	1928.03	643.683	643.683	1928.06	643.694	-0.0335	4.449e-05	17.053	17.053	1	0	0	0	0			TRUE	sp|Q92503|S14L1_HUMAN	Q92503	S14L1_HUMAN	SEC14L1	SEC14-like protein 1
EQIPFYAQF		9	2	2519.53	1141.55	1141.55	571.781	571.781	1141.54	571.779	0.0042	0.01418	21.681	13.611	0.9561	0	0	0	0			TRUE	sp|A1E959|ODAM_HUMAN	A1E959	ODAM_HUMAN	ODAM	Odontogenic ameloblast-associated protein
IYTKIMDLI		9	2	2520.82	1108.62	1108.62	555.317	555.317	1108.62	555.317	-0.0003	0.00266	27.601	17.654	0.997	0	0	0	0			TRUE	sp|Q2PZI1|D19L1_HUMAN	Q2PZI1	D19L1_HUMAN	DPY19L1	Probable C-mannosyltransferase DPY19L1
HYFDPQYFEF		10	2	2523.9	1391.58	1391.58	696.798	696.798	1391.58	696.798	-0.0007	0.0002371	19.694	19.694	1	0	0	0	0			TRUE	sp|Q13347|EIF3I_HUMAN	Q13347	EIF3I_HUMAN	EIF3I	Eukaryotic translation initiation factor 3 subunit I
IYVHDLLTF		9	2	2533.07	1119.59	1119.59	560.804	560.804	1119.6	560.805	-0.0025	0.008416	20.757	15.819	0.9862	0	0	0	0			TRUE	sp|Q96JC1|VPS39_HUMAN	Q96JC1	VPS39_HUMAN	VPS39	Vam6/Vps39-like protein
VRRQATTIIADNIIFLSDQT		20	3	2533.32	2274.23	2274.23	759.085	759.085	2274.23	759.085	0.0008	6.458e-06	21.606	21.606	1	0	0	0	0			TRUE	sp|Q04837|SSBP_HUMAN	Q04837	SSBP_HUMAN	SSBP1	Single-stranded DNA-binding protein, mitochondrial
KYLTSLQLVQF		11	2	2542.23	1338.75	1338.75	670.384	670.384	1338.75	670.385	-0.0003	0.0477	15.701	15.701	0.9758	0	0	0	0			TRUE	sp|A1L3X0|ELOV7_HUMAN	A1L3X0	ELOV7_HUMAN	ELOVL7	Elongation of very long chain fatty acids protein 7
LYDIILKNF		9	2	2545.33	1137.64	1137.64	569.83	569.83	1137.64	569.829	0.0015	0.004786	22.043	13.98	0.9954	0	0	0	0			TRUE	sp|Q06323|PSME1_HUMAN	Q06323	PSME1_HUMAN	PSME1	Proteasome activator complex subunit 1
GYPLWKVTF		9	2	2556.62	1109.59	1109.59	555.802	555.802	1109.59	555.803	-0.0013	0.05787	16.027	10.477	0.9642	0	0	0	0			TRUE	sp|P00491|PNPH_HUMAN	P00491	PNPH_HUMAN	PNP	Purine nucleoside phosphorylase
VFRLQFDEF		9	2	2559.98	1199.6	1199.6	600.805	600.805	1199.6	600.806	-0.0016	0.00106	22.338	13.189	0.9993	0	0	0	0			TRUE	sp|Q9UKB1|FBW1B_HUMAN	Q9UKB1	FBW1B_HUMAN	FBXW11	F-box/WD repeat-containing protein 11	BTRC	sp|Q9Y297|FBW1A_HUMAN
YYIFIPSKF		9	2	2577.39	1177.62	1177.62	589.819	589.819	1176.62	589.318	1.0018	0.002842	18.851	12.495	0.9596	0	0	0	0			TRUE	sp|Q9H0S4|DDX47_HUMAN	Q9H0S4	DDX47_HUMAN	DDX47	Probable ATP-dependent RNA helicase DDX47
RWFQPAIPSW		10	2	2578.35	1286.66	1286.66	644.335	644.335	1286.66	644.335	0.0001	0.003238	20.336	13.083	0.9964	0	0	0	0			TRUE	sp|Q70J99|UN13D_HUMAN	Q70J99	UN13D_HUMAN	UNC13D	Protein unc-13 homolog D
LYIVEPLKF		9	2	2581.33	1120.65	1120.65	561.332	561.332	1120.65	561.334	-0.0027	0.00478	21.344	11.586	0.9866	0	0	0	0			TRUE	sp|Q9UBS9|SUCO_HUMAN	Q9UBS9	SUCO_HUMAN	SUCO	SUN domain-containing ossification factor
RSLDLDGIIAEV		12	2	2586.49	1299.7	1299.7	650.858	650.858	1299.7	650.859	-0.0007	0.03993	26.08	15.173	0.9798	0	0	0	0			TRUE	P08729	P08729 SWISS-PROT:P08729 Tax_Id=9606 Gene_Symbol=KRT7 Keratin, type II cytoskeletal 7				KRT7	Q3KNV1, sp|P08729|K2C7_HUMAN
KFIDPIYQVW		10	2	2607.11	1307.68	1307.68	654.85	654.85	1307.69	654.853	-0.0063	0.01161	22.888	15.04	0.9445	0	0	0	0			TRUE	sp|Q9NYV6|RRN3_HUMAN	Q9NYV6	RRN3_HUMAN	RRN3	RNA polymerase I-specific transcription initiation factor RRN3
IFLDYEAGHLSF		12	2	2609.8	1410.68	1410.68	706.348	706.348	1410.68	706.348	-0.0002	2.227e-05	21.203	21.203	1	0	0	0	0			TRUE	sp|Q96F44|TRI11_HUMAN	Q96F44	TRI11_HUMAN	TRIM11	E3 ubiquitin-protein ligase TRIM11
QYPVIIHLI		9	2	2612.31	1094.65	1094.65	548.332	548.332	1094.65	548.332	0.0008	0.06397	17.347	12.456	0.9678	0	0	0	0			TRUE	sp|Q9BW60|ELOV1_HUMAN	Q9BW60	ELOV1_HUMAN	ELOVL1	Elongation of very long chain fatty acids protein 1
SIIGRLLEV		9	2	2615.64	998.613	998.613	500.314	500.314	998.612	500.313	0.001	0.1214	19.742	13.401	0.9461	0	0	0	0			TRUE	sp|P62136|PP1A_HUMAN	P62136	PP1A_HUMAN	PPP1CA	Serine/threonine-protein phosphatase PP1-alpha catalytic subunit
SYLPLAHMF		9	2	2617.05	1077.53	1077.53	539.774	539.774	1077.53	539.773	0.0024	0.004137	17.744	17.744	0.9902	0	0	0	0			TRUE	sp|Q9ULC5|ACSL5_HUMAN	Q9ULC5	ACSL5_HUMAN	ACSL5	Long-chain-fatty-acid--CoA ligase 5
GYLPNQLFRTF		11	2	2618.96	1354.7	1354.7	678.359	678.359	1354.7	678.359	0.0003	6.202e-05	21.417	11.12	1	1	0	0	0			TRUE	sp|Q92499|DDX1_HUMAN	Q92499	DDX1_HUMAN	DDX1	ATP-dependent RNA helicase DDX1
SYNPLWLRI		9	2	2622.59	1160.63	1160.63	581.324	581.324	1160.63	581.324	-0.0005	0.001918	19.153	10.944	0.9981	0	0	0	0			TRUE	sp|Q8IZT6|ASPM_HUMAN	Q8IZT6	ASPM_HUMAN	ASPM	Abnormal spindle-like microcephaly-associated protein
APARLFALL		9	2	2635.19	970.597	970.597	486.306	486.306	970.596	486.305	0.0012	0.003791	24.274	15.735	0.9961	1	0	0	0			TRUE	sp|P31431|SDC4_HUMAN	P31431	SDC4_HUMAN	SDC4	Syndecan-4
IYLPYLHEW		9	2	2656.67	1232.62	1232.62	617.317	617.317	1232.62	617.319	-0.002	0.001659	18.838	9.272	0.9975	0	0	0	0			TRUE	sp|Q99816|TS101_HUMAN	Q99816	TS101_HUMAN	TSG101	Tumor susceptibility gene 101 protein
HYTYILEVF		9	2	2668.03	1183.59	1183.59	592.803	592.803	1183.59	592.803	0.0003	0.00307	18.114	9.164	0.9966	0	0	0	0			TRUE	sp|Q9UPY5|XCT_HUMAN	Q9UPY5	XCT_HUMAN	SLC7A11	Cystine/glutamate transporter
SYNNFFRMF		9	2	2697.94	1224.54	1224.54	613.278	613.278	1224.54	613.277	0.0035	0.0007383	19.473	8.913	0.9995	0	0	0	0			TRUE	sp|P63151|2ABA_HUMAN	P63151	2ABA_HUMAN	PPP2R2A	Serine/threonine-protein phosphatase 2A 55 kDa regulatory subunit B alpha isoform	PPP2R2B, PPP2R2D	sp|Q00005|2ABB_HUMAN, sp|Q66LE6|2ABD_HUMAN
TGPTRFFLF		9	2	2708.6	1084.57	1084.57	543.292	543.292	1084.57	543.293	-0.0012	0.007883	22.458	13.989	0.9945	0	0	0	0			TRUE	sp|Q8NFJ5|RAI3_HUMAN	Q8NFJ5	RAI3_HUMAN	GPRC5A	Retinoic acid-induced protein 3
NYLDRFLSL		9	2	2735.08	1139.6	1139.6	570.806	570.806	1139.6	570.806	0.0012	0.000684	22.212	13.12	0.9999	0	0	0	0			TRUE	sp|P24385|CCND1_HUMAN	P24385	CCND1_HUMAN	CCND1	G1/S-specific cyclin-D1
NYIPRFWTF		9	2	2759.19	1242.64	1242.64	622.326	622.326	1242.62	622.317	0.0181	2.118e-05	25.745	13.353	1	0	0	0	0			TRUE	sp|Q02809|PLOD1_HUMAN	Q02809	PLOD1_HUMAN	PLOD1	Procollagen-lysine,2-oxoglutarate 5-dioxygenase 1
APAGRRTFLTDL		12	2	2760	1316.71	1316.71	659.364	659.364	1316.72	659.367	-0.007	0.006716	16.729	16.729	0.9499	0	0	0	0			TRUE	sp|Q86YW5|TRML1_HUMAN	Q86YW5	TRML1_HUMAN	TREML1	Trem-like transcript 1 protein
YYTKGFALLNF		11	2	2762.35	1335.68	1335.68	668.849	668.849	1335.69	668.85	-0.0024	0.02872	19.083	12.588	0.9721	0	0	0	0			TRUE	sp|O00469|PLOD2_HUMAN	O00469	PLOD2_HUMAN	PLOD2	Procollagen-lysine,2-oxoglutarate 5-dioxygenase 2
KSFEGLFYF		9	2	2766.06	1136.55	1136.55	569.285	569.285	1136.55	569.284	0.0008	0.03342	18.734	13.43	0.983	0	0	0	0			TRUE	sp|Q00610|CLH1_HUMAN	Q00610	CLH1_HUMAN	CLTC	Clathrin heavy chain 1
EWSPYTKIFQF		11	2	2775.86	1444.7	1444.7	723.358	723.358	1444.7	723.359	-0.0008	0.0837	18.88	14.465	0.9594	1	0	0	0			TRUE	sp|Q9Y6Y0|NS1BP_HUMAN	Q9Y6Y0	NS1BP_HUMAN	IVNS1ABP	Influenza virus NS1A-binding protein
DLFDFITER		9	2	2779.62	1154.57	1154.57	578.29	578.29	1154.56	578.288	0.0052	0.0003017	20.33	20.33	1	0	0	0	0			TRUE	sp|P11309|PIM1_HUMAN	P11309	PIM1_HUMAN	PIM1	Serine/threonine-protein kinase pim-1	PIM3	sp|Q86V86|PIM3_HUMAN
DAFKIWVI		8	2	2861.25	990.554	990.554	496.284	496.284	990.554	496.284	0.0008	0.01613	19.872	12.57	0.9916	0	0	0	0			TRUE	sp|Q9UH65|SWP70_HUMAN	Q9UH65	SWP70_HUMAN	SWAP70	Switch-associated protein 70
QYVYWLHML		9	2	2864.57	1251.61	1251.61	626.813	626.813	1251.61	626.813	0.0012	0.01295	15.221	15.221	0.9932	0	0	0	0			TRUE	sp|Q969X1|LFG3_HUMAN	Q969X1	LFG3_HUMAN	TMBIM1	Protein lifeguard 3
PWLLDPKILKF		11	3	2944.57	1368.82	1368.82	457.28	457.28	1368.82	457.279	0.0026	0.009189	17.715	17.715	0.9703	0	0	0	0			TRUE	sp|Q9UBN6|TR10D_HUMAN	Q9UBN6	TR10D_HUMAN	TNFRSF10D	Tumor necrosis factor receptor superfamily member 10D
IYLPYLQNW		9	2	3034.22	1208.62	1208.62	605.318	605.318	1208.62	605.319	-0.0008	0.01325	17.525	10.888	0.993	0	0	0	0			TRUE	sp|Q8IX04|UEVLD_HUMAN	Q8IX04	UEVLD_HUMAN	UEVLD	Ubiquitin-conjugating enzyme E2 variant 3
EWASRFWLW		9	2	3121.62	1279.61	1279.61	640.812	640.812	1279.61	640.814	-0.0038	0.006996	20.039	20.039	0.9799	0	0	0	0			TRUE	sp|Q8N766|EMC1_HUMAN	Q8N766	EMC1_HUMAN	EMC1	ER membrane protein complex subunit 1
AKHAVSEGTKAVTKYTSSK		19	4	3259.49	1993.09	1993.09	499.279	499.279	1992.06	499.023	1.0234	0.0003395	14.341	14.341	0.9998	1	0	0	0			TRUE	sp|P23527|H2B1O_HUMAN	P23527	H2B1O_HUMAN	HIST1H2BO	Histone H2B type 1-O	HIST1H2BA, HIST1H2BB, HIST1H2BC, HIST1H2BD, HIST1H2BH, HIST1H2BL, HIST1H2BM, HIST1H2BN, HIST2H2BE, HIST2H2BF, HIST3H2BB	sp|P33778|H2B1B_HUMAN, sp|P58876|H2B1D_HUMAN, sp|P62807|H2B1C_HUMAN, sp|Q16778|H2B2E_HUMAN, sp|Q5QNW6|H2B2F_HUMAN, sp|Q8N257|H2B3B_HUMAN, sp|Q93079|H2B1H_HUMAN, sp|Q96A08|H2B1A_HUMAN, sp|Q99877|H2B1N_HUMAN, sp|Q99879|H2B1M_HUMAN, sp|Q99880|H2B1L_HUMAN
DEKEAEEGEDDRDSANGEDDS		21	3	464.948	2310.85	2310.85	771.29	771.29	2310.85	771.29	0.0011	0.01484	18.814	18.814	0.9925	1	0	0	0			TRUE	sp|P07910|HNRPC_HUMAN	P07910	HNRPC_HUMAN	HNRNPC	Heterogeneous nuclear ribonucleoproteins C1/C2
TIQTQAQREDGHRPN		15	3	481.969	1749.85	1749.85	584.291	584.291	1749.85	584.291	0.0016	0.01833	16.956	16.956	0.9897	0	0	0	0			TRUE	sp|Q8N7H5|PAF1_HUMAN	Q8N7H5	PAF1_HUMAN	PAF1	RNA polymerase II-associated factor 1 homolog
DDEKEAEEGEDDRDSANGEDDS		22	3	502.689	2425.87	2425.87	809.632	809.632	2425.87	809.632	-0.0002	0.0004732	25.8	25.8	1	1	0	0	0			TRUE	sp|P07910|HNRPC_HUMAN	P07910	HNRPC_HUMAN	HNRNPC	Heterogeneous nuclear ribonucleoproteins C1/C2
EGIPPQQQR		9	2	504.673	1051.54	1051.54	526.778	526.778	1051.54	526.778	0.0003	0.01307	14.589	14.589	0.9938	0	0	0	0			TRUE	sp|Q15843|NEDD8_HUMAN	Q15843	NEDD8_HUMAN	NEDD8	NEDD8
RPRHQGVMV		9	3	515.507	1078.58	1078.58	360.535	360.535	1078.58	360.534	0.0014	0.006883	15.063	15.063	0.9941	0	0	0	0			FALSE	sp|P60709|ACTB_HUMAN	P60709	ACTB_HUMAN	ACTB	Actin, cytoplasmic 1	ACTA1, ACTA2, ACTBL2, ACTC1, ACTG1, ACTG2	sp|P62736|ACTA_HUMAN, sp|P63261|ACTG_HUMAN, sp|P63267|ACTH_HUMAN, sp|P68032|ACTC_HUMAN, sp|P68133|ACTS_HUMAN, sp|Q562R1|ACTBL_HUMAN
ETIGKKFEK		9	3	528.194	1078.6	1078.6	360.542	360.542	1078.6	360.541	0.0016	0.01196	18.843	18.843	0.9905	0	0	0	0			TRUE	sp|P13010|XRCC5_HUMAN	P13010	XRCC5_HUMAN	XRCC5	X-ray repair cross-complementing protein 5
SVPAQAPKRTQAPTKASE		18	4	530.14	1866	1866	467.507	467.507	1866	467.506	0.0021	0.00206	15.731	15.731	1	1	0	0	0			TRUE	sp|P47914|RL29_HUMAN	P47914	RL29_HUMAN	RPL29	60S ribosomal protein L29
DTMPPKGVR		9	3	531.089	999.518	999.518	334.18	334.18	999.517	334.18	0.0003	0.05272	12.612	12.612	0.9669	0	0	0	0			TRUE	sp|O00571|DDX3X_HUMAN	O00571	DDX3X_HUMAN	DDX3X	ATP-dependent RNA helicase DDX3X	DDX3Y	sp|O15523|DDX3Y_HUMAN
EEVDGKADGAEAKPAE		16	3	532.547	1614.74	1614.74	539.253	539.253	1614.74	539.253	0.0012	2.968e-09	24.168	24.168	1	1	0	0	0			TRUE	sp|P35579|MYH9_HUMAN	P35579	MYH9_HUMAN	MYH9	Myosin-9
TVAEIKKQYR		10	3	542.954	1234.7	1234.7	412.575	412.575	1234.7	412.575	-0.0001	0.0651	20.3	20.3	0.9572	0	0	0	0			TRUE	sp|Q9UGP8|SEC63_HUMAN	Q9UGP8	SEC63_HUMAN	SEC63	Translocation protein SEC63 homolog
KYTPPPHHI		9	3	546.605	1088.58	1088.58	363.866	363.866	1088.58	363.866	-0.001	8.774e-06	21.125	12.38	1	0	0	0	0			TRUE	sp|O43920|NDUS5_HUMAN	O43920	NDUS5_HUMAN	NDUFS5	NADH dehydrogenase [ubiquinone] iron-sulfur protein 5
DSYVGDEAQSKR		12	3	547.334	1353.62	1353.62	452.213	452.213	1353.62	452.213	0.0004	4.051e-05	20.579	20.579	1	0	0	0	0			TRUE	sp|P60709|ACTB_HUMAN	P60709	ACTB_HUMAN	ACTB	Actin, cytoplasmic 1	ACTA1, ACTA2, ACTC1, ACTG1, ACTG2	sp|P62736|ACTA_HUMAN, sp|P63261|ACTG_HUMAN, sp|P63267|ACTH_HUMAN, sp|P68032|ACTC_HUMAN, sp|P68133|ACTS_HUMAN
APPEYHRK		8	2	549.706	996.516	996.516	499.265	499.265	996.514	499.264	0.0016	0.04941	16.784	16.784	0.9649	0	0	0	0			TRUE	sp|Q9UBU8|MO4L1_HUMAN	Q9UBU8	MO4L1_HUMAN	MORF4L1	Mortality factor 4-like protein 1
DAIQDKKNFR		10	3	555.057	1233.65	1233.65	412.222	412.222	1233.65	412.223	-0.0012	8.434e-05	22.808	22.808	1	0	0	0	0			TRUE	sp|Q92616|GCN1_HUMAN	Q92616	GCN1_HUMAN	GCN1	eIF-2-alpha kinase activator GCN1
NTFGKAGIKTK		11	3	560.872	1163.67	1163.67	388.896	388.896	1163.67	388.896	0.0005	0.0001895	20.008	20.008	1	0	0	0	0			TRUE	sp|Q7Z417|NUFP2_HUMAN	Q7Z417	NUFP2_HUMAN	NUFIP2	Nuclear fragile X mental retardation-interacting protein 2
DVSPTTEGVKR		11	3	569.612	1187.62	1187.62	396.879	396.879	1187.61	396.879	0.0009	0.000106	17.945	17.945	1	0	0	0	0			TRUE	sp|Q9C040|TRIM2_HUMAN	Q9C040	TRIM2_HUMAN	TRIM2	Tripartite motif-containing protein 2
DTIDERTINKK		11	3	572.077	1331.71	1331.71	444.909	444.909	1331.7	444.909	0.0014	0.002259	15.525	9.159	0.9994	0	0	0	0			TRUE	sp|P13796|PLSL_HUMAN	P13796	PLSL_HUMAN	LCP1	Plastin-2
ETMQNDRTTISR		12	3	572.364	1450.68	1450.68	484.568	484.568	1450.68	484.568	-0.0004	2.789e-06	23.916	23.916	1	0	0	0	0			TRUE	sp|Q08379|GOGA2_HUMAN	Q08379	GOGA2_HUMAN	GOLGA2	Golgin subfamily A member 2
EVPEVTRSR		9	3	585.973	1071.57	1071.57	358.197	358.197	1071.57	358.196	0.0008	0.05837	17.628	11.273	0.9606	0	0	0	0			TRUE	sp|Q6ZUJ8|BCAP_HUMAN	Q6ZUJ8	BCAP_HUMAN	PIK3AP1	Phosphoinositide 3-kinase adapter protein 1
EVPKHLVGR		9	3	588.621	1033.6	1033.6	345.542	345.542	1033.6	345.542	0.0005	0.07461	14.657	14.657	0.9501	0	0	0	0			TRUE	sp|Q92667|AKAP1_HUMAN	Q92667	AKAP1_HUMAN	AKAP1	A-kinase anchor protein 1, mitochondrial
EAIRSDTSGHFQR		13	3	601.219	1502.72	1502.72	501.914	501.914	1502.72	501.915	-0.0033	1.786e-06	25.66	11.223	1	0	0	0	0			TRUE	sp|P50995|ANX11_HUMAN	P50995	ANX11_HUMAN	ANXA11	Annexin A11
GTVDARTAQKLR		12	3	602.07	1314.74	1314.74	439.253	439.253	1314.74	439.253	0.0006	0.0002267	22.412	12.068	1	0	0	0	0			TRUE	sp|Q15149|PLEC_HUMAN	Q15149	PLEC_HUMAN	PLEC	Plectin
RSDTSGHFQR		10	3	603.185	1189.56	1189.56	397.526	397.526	1189.56	397.527	-0.0021	0.001802	19.327	19.327	0.9997	0	0	0	0			TRUE	sp|P50995|ANX11_HUMAN	P50995	ANX11_HUMAN	ANXA11	Annexin A11
TSGHFQR		7	2	606.104	831.399	831.399	416.707	416.707	831.399	416.707	-0.0002	0.007562	17.846	12.275	0.9953	0	0	0	0			TRUE	sp|P50995|ANX11_HUMAN	P50995	ANX11_HUMAN	ANXA11	Annexin A11
ESSGLQQPPR		10	2	609.775	1097.55	1097.55	549.781	549.781	1097.55	549.78	0.0008	0.09114	14.591	14.591	0.9561	1	0	0	0			TRUE	sp|Q99743|NPAS2_HUMAN	Q99743	NPAS2_HUMAN	NPAS2	Neuronal PAS domain-containing protein 2
ETYEGSPVSK		10	2	611.835	1095.5	1095.5	548.759	548.759	1095.51	548.761	-0.0051	0.0002171	19.856	11.104	1	0	0	0	0			TRUE	sp|P23921|RIR1_HUMAN	P23921	RIR1_HUMAN	RRM1	Ribonucleoside-diphosphate reductase large subunit
EILDHSEQQAR		11	3	612.231	1324.64	1324.64	442.554	442.554	1324.64	442.553	0.0019	0.03967	14.113	14.113	0.9676	0	0	0	0			TRUE	sp|Q9UHG0|DCDC2_HUMAN	Q9UHG0	DCDC2_HUMAN	DCDC2	Doublecortin domain-containing protein 2
NTIGKEEIQQR		11	3	616.328	1314.69	1314.69	439.237	439.237	1314.69	439.237	0.0006	0.0002263	23.247	11.996	1	0	0	0	0			TRUE	sp|Q13813|SPTN1_HUMAN	Q13813	SPTN1_HUMAN	SPTAN1	Spectrin alpha chain, non-erythrocytic 1
DSYASGEGLKR		11	3	617.223	1181.57	1181.57	394.864	394.864	1181.57	394.863	0.0017	1.922e-08	20.018	20.018	1	0	0	0	0			TRUE	sp|Q6DN90|IQEC1_HUMAN	Q6DN90	IQEC1_HUMAN	IQSEC1	IQ motif and SEC7 domain-containing protein 1
ETVKVQIHSR		10	3	618.358	1195.67	1195.67	399.563	399.563	1195.67	399.563	0	0.0131	15.403	15.403	0.9931	0	0	0	0			TRUE	sp|Q8TEY7|UBP33_HUMAN	Q8TEY7	UBP33_HUMAN	USP33	Ubiquitin carboxyl-terminal hydrolase 33
HVYNLPKGR		9	3	621.833	1082.6	1082.6	361.874	361.874	1082.6	361.873	0.0027	0.001022	19.814	19.814	0.9999	0	0	0	0			TRUE	sp|Q96SK2|TM209_HUMAN	Q96SK2	TM209_HUMAN	TMEM209	Transmembrane protein 209
TVYHSPVSR		9	3	627.609	1044.53	1044.53	349.185	349.185	1044.54	349.186	-0.0005	0.003828	17.907	17.907	0.9982	0	0	0	0			TRUE	sp|O43663|PRC1_HUMAN	O43663	PRC1_HUMAN	PRC1	Protein regulator of cytokinesis 1
EVQTESAGIQR		11	2	632.764	1216.6	1216.6	609.309	609.309	1216.6	609.31	-0.001	1.187e-05	21.629	21.629	1	0	0	0	0			TRUE	sp|Q9HAU0|PKHA5_HUMAN	Q9HAU0	PKHA5_HUMAN	PLEKHA5	Pleckstrin homology domain-containing family A member 5
DIVDSDTAKER		11	3	636.433	1247.6	1247.6	416.874	416.874	1247.6	416.874	-0.0004	5.426e-05	22.018	22.018	1	0	0	0	0			TRUE	sp|Q2LD37|K1109_HUMAN	Q2LD37	K1109_HUMAN	KIAA1109	Uncharacterized protein KIAA1109
EAGPGPRPLAR		11	3	636.765	1119.61	1119.61	374.212	374.212	1119.61	374.212	-0.0016	0.004983	14.568	14.568	0.9963	0	0	0	0			TRUE	sp|P52701|MSH6_HUMAN	P52701	MSH6_HUMAN	MSH6	DNA mismatch repair protein Msh6
NSSDINYQTR		10	2	639.165	1196.54	1196.54	599.278	599.278	1196.54	599.278	-0.0009	1.692e-05	18.762	18.762	1	0	0	0	0			TRUE	sp|Q05209|PTN12_HUMAN	Q05209	PTN12_HUMAN	PTPN12	Tyrosine-protein phosphatase non-receptor type 12
NTQTEEAIQTR		11	2	641.41	1289.62	1289.62	645.819	645.819	1289.62	645.818	0.0027	1.398e-05	21.873	21.873	1	0	0	0	0			TRUE	sp|Q99986|VRK1_HUMAN	Q99986	VRK1_HUMAN	VRK1	Serine/threonine-protein kinase VRK1
GEDPPVHVR		9	3	645.796	1004.51	1004.51	335.842	335.842	1004.5	335.842	0.0011	0.0001064	17.293	17.293	1	0	0	0	0			TRUE	sp|O75161|NPHP4_HUMAN	O75161	NPHP4_HUMAN	NPHP4	Nephrocystin-4
DTFVGRSTGTR		11	3	646.498	1195.6	1195.6	399.54	399.54	1195.59	399.539	0.003	0.02311	15.939	15.939	0.9635	0	0	0	0			TRUE	sp|Q9P206|K1522_HUMAN	Q9P206	K1522_HUMAN	KIAA1522	Uncharacterized protein KIAA1522
ESFGDPKERVR		11	3	647.504	1318.66	1318.66	440.562	440.562	1318.66	440.562	0.0003	0.09435	13.105	13.105	0.9364	0	0	0	0			TRUE	sp|Q9UQ53|MGT4B_HUMAN	Q9UQ53	MGT4B_HUMAN	MGAT4B	Alpha-1,3-mannosyl-glycoprotein 4-beta-N-acetylglucosaminyltransferase B
TVSESGTATLK		11	2	648.648	1092.57	1092.57	547.293	547.293	1092.57	547.29	0.0061	8.855e-05	25.46	11.344	1	0	0	0	0			TRUE	sp|Q5T0Z8|CF132_HUMAN	Q5T0Z8	CF132_HUMAN	C6orf132	Uncharacterized protein C6orf132
ESEEVRQFR		9	3	651.24	1178.56	1178.56	393.862	393.862	1178.57	393.863	-0.004	0.002263	17.628	17.628	0.9967	0	0	0	0			TRUE	sp|P04632|CPNS1_HUMAN	P04632	CPNS1_HUMAN	CAPNS1	Calpain small subunit 1
DVAAQQSLR		9	2	653.029	986.515	986.515	494.265	494.265	986.514	494.264	0.0003	0.003354	16.511	16.511	0.9974	0	0	0	0			TRUE	sp|Q15345|LRC41_HUMAN	Q15345	LRC41_HUMAN	LRRC41	Leucine-rich repeat-containing protein 41
NTPTVGVSR		9	2	657.925	929.493	929.493	465.754	465.754	929.493	465.754	-0.0002	0.06028	14.182	14.182	0.9708	0	0	0	0			TRUE	sp|Q0JRZ9|FCHO2_HUMAN	Q0JRZ9	FCHO2_HUMAN	FCHO2	F-BAR domain only protein 2
TAAAIGATPR		10	2	660.443	927.516	927.516	464.765	464.765	927.514	464.764	0.0019	0.04778	18.374	18.374	0.9552	0	0	0	0			TRUE	sp|Q14980|NUMA1_HUMAN	Q14980	NUMA1_HUMAN	NUMA1	Nuclear mitotic apparatus protein 1
TTTGVDPVAK		10	2	662.852	987.524	987.524	494.769	494.769	987.524	494.769	-0.0002	0.004477	20.935	12.82	0.9965	0	0	0	0			TRUE	sp|P36956|SRBP1_HUMAN	P36956	SRBP1_HUMAN	SREBF1	Sterol regulatory element-binding protein 1
EASEEAVSVQR		11	2	666.028	1203.57	1203.57	602.79	602.79	1203.57	602.794	-0.0065	0.0002444	27.257	13.783	1	0	0	0	0			TRUE	sp|P30622|CLIP1_HUMAN	P30622	CLIP1_HUMAN	CLIP1	CAP-Gly domain-containing linker protein 1
EVLKETVSQR		10	3	669.133	1187.65	1187.65	396.891	396.891	1187.65	396.891	-0.001	0.0008561	20.613	11.726	1	0	0	0	0			TRUE	sp|Q14203|DCTN1_HUMAN	Q14203	DCTN1_HUMAN	DCTN1	Dynactin subunit 1
TATDYGYTQR		10	2	669.456	1174.53	1174.53	588.27	588.27	1174.53	588.27	0	0.02549	16.993	16.993	0.9887	0	0	0	0			TRUE	sp|Q96KR1|ZFR_HUMAN	Q96KR1	ZFR_HUMAN	ZFR	Zinc finger RNA-binding protein
ATIDVEHSHVR		11	4	671.08	1262.64	1262.64	316.666	316.666	1262.64	316.666	-0.0015	0.005383	17.346	17.346	0.997	0	0	0	0			TRUE	sp|Q7L523|RRAGA_HUMAN	Q7L523	RRAGA_HUMAN	RRAGA	Ras-related GTP-binding protein A
YIMPKPARR		9	3	672.4	1130.64	1130.64	377.887	377.887	1130.64	377.887	0	0.07789	14.925	14.925	0.9477	1	0	0	0			TRUE	sp|Q96HW7|INT4_HUMAN	Q96HW7	INT4_HUMAN	INTS4	Integrator complex subunit 4
KPQDYKKRLSV		11	4	673.646	1360.78	1360.78	341.203	341.203	1360.78	341.203	0.0011	0.01587	14.734	14.734	0.9335	0	0	0	0			TRUE	sp|P35222|CTNB1_HUMAN	P35222	CTNB1_HUMAN	CTNNB1	Catenin beta-1
VATDITSTR		9	2	674.845	962.505	962.505	482.26	482.26	962.503	482.259	0.0018	0.03472	21.297	13.73	0.9725	0	0	0	0			TRUE	sp|Q7Z2W4|ZCCHV_HUMAN	Q7Z2W4	ZCCHV_HUMAN	ZC3HAV1	Zinc finger CCCH-type antiviral protein 1
ETGDAHIIGR		10	3	675.132	1067.54	1067.54	356.853	356.853	1067.54	356.853	0.0019	0.01168	16.849	10.618	0.9892	0	0	0	0			TRUE	sp|Q9H063|MAF1_HUMAN	Q9H063	MAF1_HUMAN	MAF1	Repressor of RNA polymerase III transcription MAF1 homolog
VYPPHSHSI		9	3	678.479	1035.51	1035.51	346.178	346.178	1035.51	346.178	-0.0004	0.001459	17.009	9.618	0.9999	0	0	0	0			TRUE	sp|P42226|STAT6_HUMAN	P42226	STAT6_HUMAN	STAT6	Signal transducer and activator of transcription 6
EVVTPGSGPGTGR		13	2	681.045	1212.61	1212.61	607.312	607.312	1212.61	607.312	0	0.0001165	24.265	12.772	1	0	0	0	0			TRUE	sp|Q86V97|KBTB6_HUMAN	Q86V97	KBTB6_HUMAN	KBTBD6	Kelch repeat and BTB domain-containing protein 6	KBTBD7	sp|Q8WVZ9|KBTB7_HUMAN
EIFAKVSKQR		10	3	682.881	1204.69	1204.69	402.572	402.572	1204.69	402.572	0	0.0003072	19.219	19.219	1	0	0	0	0			TRUE	sp|P57735|RAB25_HUMAN	P57735	RAB25_HUMAN	RAB25	Ras-related protein Rab-25
TVIDSQTHYR		10	3	684.969	1218.6	1218.6	407.207	407.207	1218.6	407.207	0.0003	0.0229	18.061	18.061	0.9888	0	0	0	0			TRUE	sp|Q9Y3Q3|TMED3_HUMAN	Q9Y3Q3	TMED3_HUMAN	TMED3	Transmembrane emp24 domain-containing protein 3
LAGDVPAAR		9	2	685.006	868.476	868.476	435.245	435.245	868.477	435.246	-0.0007	0.08295	14.136	9.987	0.9599	0	0	0	0			TRUE	sp|O94906|PRP6_HUMAN	O94906	PRP6_HUMAN	PRPF6	Pre-mRNA-processing factor 6
QTFENQVNR		9	2	685.19	1134.54	1134.54	568.279	568.279	1134.54	568.278	0.0022	0.02163	17.16	17.16	0.9826	0	0	0	0			TRUE	sp|P24928|RPB1_HUMAN	P24928	RPB1_HUMAN	POLR2A	DNA-directed RNA polymerase II subunit RPB1
DAIEKAVSR		9	2	686.582	987.535	987.535	494.775	494.775	987.535	494.775	0.0001	0.004028	19.779	11.667	0.9968	0	0	0	0			TRUE	sp|Q86XK2|FBX11_HUMAN	Q86XK2	FBX11_HUMAN	FBXO11	F-box only protein 11
EIYGVTHTR		9	3	690.082	1074.54	1074.54	359.189	359.189	1074.55	359.189	-0.0011	0.007969	14.237	14.237	0.9951	0	0	0	0			TRUE	sp|Q9HCS7|SYF1_HUMAN	Q9HCS7	SYF1_HUMAN	XAB2	Pre-mRNA-splicing factor SYF1
ELGGTPVQSR		10	2	690.571	1042.54	1042.54	522.279	522.279	1042.54	522.278	0.002	0.001048	21.181	11.448	0.9997	0	0	0	0			TRUE	Q3SX14	Q3SX14 TREMBL:Q3SX14 (Bos taurus) Similar to Gelsolin				GSN	sp|P06396|GELS_HUMAN
DTYEEVKQAGR		11	3	691.126	1295.62	1295.62	432.882	432.882	1294.62	432.546	1.0094	0.0007162	20.348	20.348	0.9996	0	0	0	0			TRUE	sp|Q99447|PCY2_HUMAN	Q99447	PCY2_HUMAN	PCYT2	Ethanolamine-phosphate cytidylyltransferase
TIYEDRGMSSGR		12	3	692.649	1370.62	1370.62	457.882	457.882	1370.62	457.882	-0.0001	0.002246	19.878	19.878	0.9996	1	0	0	0			TRUE	sp|Q7Z5G4|GOGA7_HUMAN	Q7Z5G4	GOGA7_HUMAN	GOLGA7	Golgin subfamily A member 7
EAINQETVQQR		11	2	693.978	1314.65	1314.65	658.335	658.335	1314.65	658.334	0.002	4.226e-05	27.385	13.795	1	0	0	0	0			TRUE	sp|P11137|MTAP2_HUMAN	P11137	MTAP2_HUMAN	MAP2	Microtubule-associated protein 2
TACGLARDAPR		11	2	695.021	1129.57	1129.57	565.79	565.79	1129.57	565.79	0	0.001676	20.755	11.275	0.9993	0	0	0	0			TRUE	sp|Q9H3Y8|PPDPF_HUMAN	Q9H3Y8	PPDPF_HUMAN	PPDPF	Pancreatic progenitor cell differentiation and proliferation factor
ATIQGAYAR		9	2	695.058	949.497	949.497	475.756	475.756	949.498	475.756	-0.0009	0.01147	14.667	14.667	0.9943	0	0	0	0			TRUE	sp|Q14728|MFS10_HUMAN	Q14728	MFS10_HUMAN	MFSD10	Major facilitator superfamily domain-containing protein 10
ESFTQGSIEAHKR		13	3	696.806	1489.74	1489.74	497.586	497.586	1488.73	497.251	1.0033	1.371e-06	18.693	18.693	1	0	0	0	0			TRUE	sp|Q9NY33|DPP3_HUMAN	Q9NY33	DPP3_HUMAN	DPP3	Dipeptidyl peptidase 3
AVSEGTKAVTKYTSSK		16	3	697.959	1655.88	1655.88	552.966	552.966	1655.87	552.965	0.0032	1.379e-07	25.278	25.278	1	1	0	0	0			TRUE	sp|P23527|H2B1O_HUMAN	P23527	H2B1O_HUMAN	HIST1H2BO	Histone H2B type 1-O	HIST1H2BA, HIST1H2BB, HIST1H2BC, HIST1H2BD, HIST1H2BH, HIST1H2BL, HIST1H2BM, HIST1H2BN, HIST2H2BE, HIST2H2BF, HIST3H2BB	sp|P33778|H2B1B_HUMAN, sp|P58876|H2B1D_HUMAN, sp|P62807|H2B1C_HUMAN, sp|Q16778|H2B2E_HUMAN, sp|Q5QNW6|H2B2F_HUMAN, sp|Q8N257|H2B3B_HUMAN, sp|Q93079|H2B1H_HUMAN, sp|Q96A08|H2B1A_HUMAN, sp|Q99877|H2B1N_HUMAN, sp|Q99879|H2B1M_HUMAN, sp|Q99880|H2B1L_HUMAN
NAADSSVPSAPR		12	2	698.891	1170.56	1170.56	586.285	586.285	1170.56	586.289	-0.007	0.0007276	18.405	18.405	0.9988	0	0	0	0			TRUE	sp|O43291|SPIT2_HUMAN	O43291	SPIT2_HUMAN	SPINT2	Kunitz-type protease inhibitor 2
EVLGAPVKGK		10	2	700.537	996.598	996.598	499.306	499.306	996.597	499.306	0.0014	0.01035	19.293	14.202	0.9925	0	0	0	0			TRUE	sp|Q9NY93|DDX56_HUMAN	Q9NY93	DDX56_HUMAN	DDX56	Probable ATP-dependent RNA helicase DDX56
EAAEVLQNNR		10	2	700.823	1142.57	1142.57	572.292	572.292	1142.57	572.291	0.0021	0.0004784	19.411	19.411	1	0	0	0	0			TRUE	sp|P61081|UBC12_HUMAN	P61081	UBC12_HUMAN	UBE2M	NEDD8-conjugating enzyme Ubc12
EAYHRVFVNR		10	3	701.444	1289.66	1289.66	430.894	430.894	1289.66	430.895	-0.0015	4.514e-05	18.402	10.52	1	0	0	0	0			TRUE	sp|P49902|5NTC_HUMAN	P49902	5NTC_HUMAN	NT5C2	Cytosolic purine 5'-nucleotidase
IIRSMPEQTGEK		12	3	701.481	1387.71	1387.71	463.578	463.578	1387.71	463.578	0	0.0001069	20.476	20.476	1	1	0	0	0			TRUE	sp|P62888|RL30_HUMAN	P62888	RL30_HUMAN	RPL30	60S ribosomal protein L30
AAVPVAAAR		9	2	704.188	824.487	824.487	413.251	413.251	824.487	413.251	0	0.02919	13.639	13.639	0.9869	0	0	0	0			TRUE	sp|Q9BWK5|MRI_HUMAN	Q9BWK5	MRI_HUMAN	MRI	Modulator of retrovirus infection homolog
NVPNSAIYKR		10	3	704.409	1160.63	1160.63	387.884	387.884	1160.63	387.884	0.0001	5.47e-07	18.153	18.153	1	0	0	0	0			TRUE	sp|Q86U86|PB1_HUMAN	Q86U86	PB1_HUMAN	PBRM1	Protein polybromo-1
ESEALTSYSHR		11	2	711.767	1278.59	1278.59	640.302	640.302	1278.58	640.299	0.0045	0.003365	17.281	17.281	0.9772	0	0	0	0			TRUE	sp|Q7Z404|TMC4_HUMAN	Q7Z404	TMC4_HUMAN	TMC4	Transmembrane channel-like protein 4
TSYSSEFSKR		10	3	713.208	1190.56	1190.56	397.859	397.859	1190.56	397.86	-0.0002	0.0594	15.405	15.405	0.9616	0	0	0	0			TRUE	sp|Q9UPT5|EXOC7_HUMAN	Q9UPT5	EXOC7_HUMAN	EXOC7	Exocyst complex component 7
APRPPVSAA		9	2	717.605	864.482	864.482	433.248	433.248	864.482	433.248	0.0004	0.004923	21.404	11.718	0.9962	0	0	0	0			TRUE	sp|Q8TF74|WIPF2_HUMAN	Q8TF74	WIPF2_HUMAN	WIPF2	WAS/WASL-interacting protein family member 2
SAFPKAAIKR		10	3	718.675	1087.65	1087.65	363.557	363.557	1087.65	363.557	-0.0023	0.0005684	16.97	16.97	1	0	0	0	0			TRUE	sp|Q15544|TAF11_HUMAN	Q15544	TAF11_HUMAN	TAF11	Transcription initiation factor TFIID subunit 11
ISAQQNRVV		9	2	720.336	1013.56	1013.56	507.788	507.788	1013.56	507.788	-0.0011	0.02351	14.878	14.878	0.9896	0	0	0	0			TRUE	sp|Q00610|CLH1_HUMAN	Q00610	CLH1_HUMAN	CLTC	Clathrin heavy chain 1	CLTCL1	sp|P53675|CLH2_HUMAN
SVYGYGVQKR		10	3	723.068	1155.61	1155.61	386.209	386.209	1155.6	386.208	0.0016	0.0006708	18.831	9.832	1	0	0	0	0			TRUE	sp|Q96I24|FUBP3_HUMAN	Q96I24	FUBP3_HUMAN	FUBP3	Far upstream element-binding protein 3
EISGTFTHR		9	2	725.356	1046.51	1046.51	524.264	524.264	1046.51	524.264	-0.0004	0.0009909	15.833	15.833	0.9999	0	0	0	0			TRUE	sp|P63010|AP2B1_HUMAN	P63010	AP2B1_HUMAN	AP2B1	AP-2 complex subunit beta
HNSNIIKKL		9	3	726.578	1065.63	1065.63	356.217	356.217	1065.63	356.217	-0.0005	0.06744	17.199	14.16	0.9554	0	0	0	0			TRUE	sp|P82094|TMF1_HUMAN	P82094	TMF1_HUMAN	TMF1	TATA element modulatory factor
TPHSATTTTL		10	2	728.977	1028.51	1028.51	515.264	515.264	1028.51	515.264	0.0006	0.02282	20.087	14.005	0.9899	0	0	0	0			TRUE	sp|Q2M2H8|MGAL_HUMAN	Q2M2H8	MGAL_HUMAN	MGAM2	Probable maltase-glucoamylase 2
EVMGTGAVR		9	2	729.787	918.458	918.458	460.236	460.236	918.459	460.237	-0.0013	0.000621	20.462	12.044	1	0	0	0	0			TRUE	sp|Q969K3|RNF34_HUMAN	Q969K3	RNF34_HUMAN	RNF34	E3 ubiquitin-protein ligase RNF34
EGVPASAYR		9	2	730.046	948.464	948.464	475.239	475.239	948.466	475.24	-0.0021	0.06182	13.933	13.933	0.9312	0	0	0	0			TRUE	sp|Q8IUW3|SPA2L_HUMAN	Q8IUW3	SPA2L_HUMAN	SPATA2L	Spermatogenesis-associated protein 2-like protein
TSAESWGTGR		10	2	730.707	1050.47	1050.47	526.244	526.244	1050.47	526.244	0.0001	0.01076	19.951	13.946	0.9945	0	0	0	0			TRUE	sp|P36578|RL4_HUMAN	P36578	RL4_HUMAN	RPL4	60S ribosomal protein L4
EPRPPHGEL		9	2	733.244	1030.52	1030.52	516.267	516.267	1030.52	516.267	0.0005	0.05633	14.897	14.897	0.9728	0	0	0	0			TRUE	sp|P04818|TYSY_HUMAN	P04818	TYSY_HUMAN	TYMS	Thymidylate synthase
EAATSDMDIGKR		12	3	736.347	1292.6	1292.6	431.875	431.875	1292.6	431.875	0	0.0007611	16.509	16.509	1	0	0	0	0			TRUE	sp|Q9H0U3|MAGT1_HUMAN	Q9H0U3	MAGT1_HUMAN	MAGT1	Magnesium transporter protein 1
SSAPVVVTR		9	2	736.753	914.52	914.52	458.267	458.267	914.519	458.267	0.0017	4.67e-05	17.332	17.332	1	0	0	0	0			TRUE	sp|P85037|FOXK1_HUMAN	P85037	FOXK1_HUMAN	FOXK1	Forkhead box protein K1
DTHEQAILR		9	3	738.079	1081.55	1081.55	361.524	361.524	1081.55	361.524	-0.0012	0.002945	18.618	18.618	0.999	0	0	0	0			TRUE	sp|P04844|RPN2_HUMAN	P04844	RPN2_HUMAN	RPN2	Dolichyl-diphosphooligosaccharide--protein glycosyltransferase subunit 2
KYVKDFHKF		9	4	739.701	1210.65	1210.65	303.67	303.67	1210.65	303.67	0	0.0003397	23.122	13.278	1	0	0	0	0			TRUE	sp|A8MTY0|ZN724_HUMAN	A8MTY0	ZN724_HUMAN	ZNF724P	Putative zinc finger protein 724
SAAPGTPLAR		10	2	741.718	939.516	939.516	470.765	470.765	939.514	470.764	0.0027	0.03182	12.958	12.958	0.9314	0	0	0	0			TRUE	sp|P26651|TTP_HUMAN	P26651	TTP_HUMAN	ZFP36	Tristetraprolin
TTVQTIVKR		9	3	742.197	1044.63	1044.63	349.216	349.216	1044.63	349.217	-0.0015	0.01706	18.354	11.32	0.9891	0	0	0	0			TRUE	sp|O43896|KIF1C_HUMAN	O43896	KIF1C_HUMAN	KIF1C	Kinesin-like protein KIF1C
ETVQLRNPPR		10	3	742.898	1208.66	1208.66	403.894	403.894	1208.66	403.895	-0.0018	0.0001674	18.981	18.981	1	1	0	0	0			TRUE	sp|Q13043|STK4_HUMAN	Q13043	STK4_HUMAN	STK4	Serine/threonine-protein kinase 4
EVVSGVVSK		9	2	743.258	902.51	902.51	452.262	452.262	902.507	452.261	0.0022	0.002611	18.284	11.295	0.9947	0	0	0	0			TRUE	sp|Q14008|CKAP5_HUMAN	Q14008	CKAP5_HUMAN	CKAP5	Cytoskeleton-associated protein 5
EVVTSMGTQR		10	2	744.329	1106.54	1106.54	554.278	554.278	1106.54	554.277	0.0023	0.002708	18.033	18.033	0.9961	0	0	0	0			TRUE	sp|Q53G59|KLH12_HUMAN	Q53G59	KLH12_HUMAN	KLHL12	Kelch-like protein 12
SSAEVIAQAR		10	2	744.624	1030.54	1030.54	516.277	516.277	1030.54	516.278	-0.0006	8.01e-05	22.799	15.572	1	0	0	0	0			TRUE	sp|Q16555|DPYL2_HUMAN	Q16555	DPYL2_HUMAN	DPYSL2	Dihydropyrimidinase-related protein 2
DVIGVTKGKGYK		12	3	745.25	1263.72	1263.72	422.247	422.247	1263.72	422.247	0.0011	6.324e-06	17.926	17.926	1	0	0	0	0			TRUE	sp|P39023|RL3_HUMAN	P39023	RL3_HUMAN	RPL3	60S ribosomal protein L3
DVVQGLQKR		9	3	747.463	1041.59	1041.59	348.204	348.204	1041.59	348.205	-0.0015	0.03022	15.953	15.953	0.9794	0	0	0	0			TRUE	sp|O60437|PEPL_HUMAN	O60437	PEPL_HUMAN	PPL	Periplakin
DSIGSTVSSER		11	2	748.459	1136.53	1136.53	569.273	569.273	1136.53	569.273	-0.0001	0.002492	18.997	11.493	0.9984	0	0	0	0			TRUE	sp|Q05195|MAD1_HUMAN	Q05195	MAD1_HUMAN	MXD1	Max dimerization protein 1
EAVNMVSSQTK		11	2	749.196	1192.59	1192.59	597.3	597.3	1192.58	597.295	0.0095	1.962e-07	25.809	25.809	1	0	0	0	0			TRUE	sp|Q8TAD7|OCC1_HUMAN	Q8TAD7	OCC1_HUMAN	OCC1	Overexpressed in colon carcinoma 1 protein
EVETQQVMR		9	2	749.491	1119.54	1119.54	560.778	560.778	1118.54	560.277	1.0027	0.00143	16.113	16.113	0.996	0	0	0	0			TRUE	sp|Q9H6S1|AZI2_HUMAN	Q9H6S1	AZI2_HUMAN	AZI2	5-azacytidine-induced protein 2
NVVPAGTVNR		10	2	751.107	1025.56	1025.56	513.788	513.788	1025.56	513.788	0.0006	0.007181	17.522	17.522	0.9954	0	0	0	0			TRUE	sp|O95835|LATS1_HUMAN	O95835	LATS1_HUMAN	LATS1	Serine/threonine-protein kinase LATS1
RYTDVSTRY		9	3	751.402	1159.56	1159.56	387.527	387.527	1159.56	387.528	-0.0031	0.005213	15.238	15.238	0.9886	0	0	0	0			TRUE	sp|Q9Y320|TMX2_HUMAN	Q9Y320	TMX2_HUMAN	TMX2	Thioredoxin-related transmembrane protein 2
HVSLITPTKR		10	3	751.91	1150.68	1150.68	384.568	384.568	1150.68	384.568	-0.0007	6.777e-05	20.816	20.816	1	0	0	0	0			TRUE	sp|Q9H8U3|ZFAN3_HUMAN	Q9H8U3	ZFAN3_HUMAN	ZFAND3	AN1-type zinc finger protein 3
EVADLKIKR		9	3	752.646	1071.65	1071.65	358.223	358.223	1070.64	357.889	1.0032	0.02236	14.187	14.187	0.9408	0	0	0	0			TRUE	sp|Q8N3C0|ASCC3_HUMAN	Q8N3C0	ASCC3_HUMAN	ASCC3	Activating signal cointegrator 1 complex subunit 3
DVQGDDKRYFR		11	3	752.868	1397.67	1397.67	466.897	466.897	1397.67	466.897	0.0006	0.001436	19.936	11.345	0.9999	0	0	0	0			TRUE	sp|Q8N6R0|MET13_HUMAN	Q8N6R0	MET13_HUMAN	METTL13	Methyltransferase-like protein 13
ETVGVKINEK		10	2	753.053	1115.62	1115.62	558.815	558.815	1115.62	558.817	-0.0023	0.0003558	23.448	12.602	1	0	0	0	0			TRUE	sp|Q16881|TRXR1_HUMAN	Q16881	TRXR1_HUMAN	TXNRD1	Thioredoxin reductase 1, cytoplasmic
HSIGALGPTGR		11	2	754.049	1064.57	1064.57	533.295	533.295	1064.57	533.294	0.0021	0.001939	20.118	12.753	0.9982	0	0	0	0			TRUE	sp|O15270|SPTC2_HUMAN	O15270	SPTC2_HUMAN	SPTLC2	Serine palmitoyltransferase 2
TTSRVLKV		8	2	754.897	902.553	902.553	452.284	452.284	902.555	452.285	-0.0021	0.03691	18.864	11.684	0.9569	0	0	0	0			FALSE	sp|P35222|CTNB1_HUMAN	P35222	CTNB1_HUMAN	CTNNB1	Catenin beta-1	JUP	sp|P14923|PLAK_HUMAN
DPMKARVV		8	2	755.911	914.501	914.501	458.258	458.258	914.501	458.258	0.0004	0.05194	20.328	11.305	0.9751	0	0	0	0			TRUE	sp|P49458|SRP09_HUMAN	P49458	SRP09_HUMAN	SRP9	Signal recognition particle 9 kDa protein
EVVEQGITR		9	2	758.973	1029.55	1029.55	515.78	515.78	1029.55	515.78	0.0008	0.0155	16.696	16.696	0.9926	0	0	0	0			TRUE	sp|P51398|RT29_HUMAN	P51398	RT29_HUMAN	DAP3	28S ribosomal protein S29, mitochondrial
DTVQADPQTVTR		12	2	759.783	1329.65	1329.65	665.833	665.833	1329.65	665.833	-0.0009	9.799e-07	28.745	28.745	1	0	0	0	0			TRUE	sp|Q92542|NICA_HUMAN	Q92542	NICA_HUMAN	NCSTN	Nicastrin
EVPNKIINR		9	2	761.85	1081.62	1081.62	541.819	541.819	1081.62	541.819	0	0.01002	15.515	15.515	0.9947	0	0	0	0			TRUE	sp|Q16666|IF16_HUMAN	Q16666	IF16_HUMAN	IFI16	Gamma-interferon-inducible protein 16
RAEFAERTV		9	2	763.723	1077.55	1077.55	539.784	539.784	1077.56	539.786	-0.0032	0.003001	15.972	11.203	0.9891	0	0	0	0			TRUE	sp|P67936|TPM4_HUMAN	P67936	TPM4_HUMAN	TPM4	Tropomyosin alpha-4 chain
EAQEVTIAR		9	2	764.645	1015.53	1015.53	508.773	508.773	1015.53	508.772	0.0021	0.02117	16.725	10.959	0.981	0	0	0	0			TRUE	sp|Q5VW32|BROX_HUMAN	Q5VW32	BROX_HUMAN	BROX	BRO1 domain-containing protein BROX
YSIRTASA		8	2	766.712	867.444	867.444	434.729	434.729	867.445	434.73	-0.0005	0.01194	15.922	15.922	0.9942	0	0	0	0			TRUE	P08729	P08729 SWISS-PROT:P08729 Tax_Id=9606 Gene_Symbol=KRT7 Keratin, type II cytoskeletal 7				KRT7	Q3KNV1, sp|P08729|K2C7_HUMAN
TTFTVSTDKAQR		12	3	769.32	1353.69	1353.69	452.238	452.238	1353.69	452.237	0.0027	0.001371	18.458	18.458	0.9999	0	0	0	0			TRUE	sp|Q9H2F3|3BHS7_HUMAN	Q9H2F3	3BHS7_HUMAN	HSD3B7	3 beta-hydroxysteroid dehydrogenase type 7
ETEDFDVRSR		10	3	771.266	1252.57	1252.57	418.53	418.53	1252.57	418.53	0.0001	0.005689	17.201	17.201	0.9966	0	0	0	0			TRUE	sp|P35221|CTNA1_HUMAN	P35221	CTNA1_HUMAN	CTNNA1	Catenin alpha-1
EVVVSGKLR		9	3	772.999	985.592	985.592	329.538	329.538	985.592	329.538	-0.0002	0.04342	13.216	9.057	0.9743	0	0	0	0			TRUE	sp|P23396|RS3_HUMAN	P23396	RS3_HUMAN	RPS3	40S ribosomal protein S3
DTYLTHDSPSVRK		13	3	773.036	1517.75	1517.75	506.923	506.923	1517.75	506.923	-0.0001	2.832e-09	22.314	22.314	1	0	0	0	0			TRUE	sp|P09234|RU1C_HUMAN	P09234	RU1C_HUMAN	SNRPC	U1 small nuclear ribonucleoprotein C
DVARHFIQR		9	3	774.658	1140.61	1140.61	381.21	381.21	1140.62	381.212	-0.0059	0.003182	20.385	11.707	0.9774	0	0	0	0			TRUE	sp|Q13393|PLD1_HUMAN	Q13393	PLD1_HUMAN	PLD1	Phospholipase D1
TVETRDGQVINETS		14	2	777.758	1547.74	1547.74	774.877	774.877	1547.74	774.879	-0.0039	0.04608	15.846	15.846	0.9348	0	0	0	0			TRUE	sp|P08670|VIME_HUMAN	P08670	VIME_HUMAN	VIM	Vimentin
SVSPVVHVR		9	3	780.707	978.555	978.555	327.192	327.192	978.561	327.194	-0.006	6.341e-05	13.185	13.185	1	0	0	0	0			TRUE	sp|Q8WVV9|HNRLL_HUMAN	Q8WVV9	HNRLL_HUMAN	HNRNPLL	Heterogeneous nuclear ribonucleoprotein L-like
EAVEMRAQVER		11	3	782.921	1316.65	1316.65	439.89	439.89	1316.65	439.891	-0.001	0.03832	14.335	14.335	0.9782	0	0	0	0			TRUE	sp|Q13573|SNW1_HUMAN	Q13573	SNW1_HUMAN	SNW1	SNW domain-containing protein 1
EVETVIKTGR		10	3	784.029	1130.63	1130.63	377.883	377.883	1130.63	377.884	-0.0012	0.0006767	16.542	16.542	1	0	0	0	0			TRUE	sp|P46939|UTRO_HUMAN	P46939	UTRO_HUMAN	UTRN	Utrophin
DTLGIGKVKR		10	3	784.758	1085.66	1085.66	362.892	362.892	1085.66	362.892	-0.0002	0.01378	16.575	16.575	0.9929	0	0	0	0			TRUE	sp|P16333|NCK1_HUMAN	P16333	NCK1_HUMAN	NCK1	Cytoplasmic protein NCK1
TVASKSTAIITR		12	3	786.418	1246.72	1246.72	416.582	416.582	1246.72	416.582	-0.0017	4e-14	24.814	24.814	1	0	0	0	0			TRUE	sp|Q86XX4|FRAS1_HUMAN	Q86XX4	FRAS1_HUMAN	FRAS1	Extracellular matrix protein FRAS1
EAVTGVVGR		9	2	786.972	887.49	887.49	444.752	444.752	886.487	444.251	1.0023	0.003314	18.107	10.908	0.9695	0	0	0	0			TRUE	sp|Q6ZXV5|TMTC3_HUMAN	Q6ZXV5	TMTC3_HUMAN	TMTC3	Transmembrane and TPR repeat-containing protein 3
EVALEAQTSR		10	2	787.378	1102.56	1102.56	552.287	552.287	1102.56	552.288	-0.0018	0.04438	17.213	17.213	0.9697	0	0	0	0			TRUE	sp|Q9BQI3|E2AK1_HUMAN	Q9BQI3	E2AK1_HUMAN	EIF2AK1	Eukaryotic translation initiation factor 2-alpha kinase 1
DVIQHETIGK		10	2	788.153	1138.6	1138.6	570.307	570.307	1138.6	570.306	0.001	2.357e-07	24.993	24.993	1	0	0	0	0			TRUE	sp|P13010|XRCC5_HUMAN	P13010	XRCC5_HUMAN	XRCC5	X-ray repair cross-complementing protein 5
DAYAVKEAIKR		11	3	790.828	1262.7	1262.7	421.906	421.906	1262.7	421.907	-0.0006	0.001154	20.277	20.277	1	0	0	0	0			TRUE	sp|Q9UPU5|UBP24_HUMAN	Q9UPU5	UBP24_HUMAN	USP24	Ubiquitin carboxyl-terminal hydrolase 24
TFHRAASSAAQGAFQGN		17	3	790.939	1719.8	1719.8	574.275	574.275	1719.81	574.277	-0.0032	0.04915	13.519	13.519	0.946	1	0	0	0			TRUE	sp|O15127|SCAM2_HUMAN	O15127	SCAM2_HUMAN	SCAMP2	Secretory carrier-associated membrane protein 2
SAADVVVVHGR		11	3	792.266	1108.6	1108.6	370.541	370.541	1108.6	370.54	0.0019	0.01179	14	14	0.9896	0	0	0	0			TRUE	sp|P09110|THIK_HUMAN	P09110	THIK_HUMAN	ACAA1	3-ketoacyl-CoA thiolase, peroxisomal
KPTDEKLREL		10	3	793.003	1227.68	1227.68	410.235	410.235	1227.68	410.235	0.0005	0.04845	15.701	15.701	0.9703	0	0	0	0			TRUE	sp|Q14683|SMC1A_HUMAN	Q14683	SMC1A_HUMAN	SMC1A	Structural maintenance of chromosomes protein 1A
EVAERLGVTR		10	2	795.242	1128.63	1128.63	565.321	565.321	1128.62	565.32	0.0014	0.0832	19.918	13.153	0.9483	0	0	0	0			TRUE	sp|Q9UPN3|MACF1_HUMAN	Q9UPN3	MACF1_HUMAN	MACF1	Microtubule-actin cross-linking factor 1, isoforms 1/2/3/5
TVSEPAVIKR		10	3	795.971	1098.64	1098.64	367.221	367.221	1098.64	367.221	0.001	0.006423	15.349	15.349	0.9953	0	0	0	0			TRUE	sp|Q9Y450|HBS1L_HUMAN	Q9Y450	HBS1L_HUMAN	HBS1L	HBS1-like protein
STVEEAVATR		10	2	797.739	1061.54	1061.54	531.775	531.775	1061.54	531.775	0.0005	2.386e-06	18.448	18.448	1	0	0	0	0			TRUE	sp|Q9UKV3|ACINU_HUMAN	Q9UKV3	ACINU_HUMAN	ACIN1	Apoptotic chromatin condensation inducer in the nucleus
QVATVIQSR		9	2	798.469	1000.57	1000.57	501.291	501.291	1000.57	501.291	0.0016	0.05849	11.02	11.02	0.958	0	0	0	0			TRUE	sp|Q96QK1|VPS35_HUMAN	Q96QK1	VPS35_HUMAN	VPS35	Vacuolar protein sorting-associated protein 35
HTIRGLIAR		9	3	801.632	1035.63	1035.63	346.217	346.217	1035.63	346.217	0	0.04591	15.236	15.236	0.9723	0	0	0	0			TRUE	sp|Q8TD31|CCHCR_HUMAN	Q8TD31	CCHCR_HUMAN	CCHCR1	Coiled-coil alpha-helical rod protein 1
DTHGSFVVR		9	2	802.038	1016.5	1016.5	509.259	509.259	1016.5	509.259	-0.0001	0.1111	13.349	13.349	0.9486	0	0	0	0			TRUE	sp|Q86U38|NOP9_HUMAN	Q86U38	NOP9_HUMAN	NOP9	Nucleolar protein 9
RTAGPHTQFV		10	3	802.555	1112.57	1112.57	371.864	371.864	1112.57	371.865	-0.0011	0.001914	21.169	11.953	0.9997	0	0	0	0			TRUE	sp|O75448|MED24_HUMAN	O75448	MED24_HUMAN	MED24	Mediator of RNA polymerase II transcription subunit 24
DLSKIAQGR		9	2	803.292	986.55	986.55	494.283	494.283	986.551	494.283	-0.0005	0.01621	20.883	12.582	0.9927	0	0	0	0			TRUE	sp|Q9Y6D5|BIG2_HUMAN	Q9Y6D5	BIG2_HUMAN	ARFGEF2	Brefeldin A-inhibited guanine nucleotide-exchange protein 2	ARFGEF1	sp|Q9Y6D6|BIG1_HUMAN
RPTDKPLRL		9	3	804.585	1094.65	1094.65	365.892	365.892	1094.66	365.893	-0.0013	0.04458	17.919	11.458	0.9712	0	0	0	0			TRUE	sp|P68104|EF1A1_HUMAN	P68104	EF1A1_HUMAN	EEF1A1	Elongation factor 1-alpha 1	EEF1A1P5, EEF1A2	sp|Q05639|EF1A2_HUMAN, sp|Q5VTE0|EF1A3_HUMAN
YDAGVKR		7	2	804.732	807.423	807.423	404.719	404.719	807.424	404.719	-0.0005	0.00169	16.854	16.854	0.9993	0	0	0	0			TRUE	sp|P07355|ANXA2_HUMAN	P07355	ANXA2_HUMAN	ANXA2	Annexin A2	ANXA2P2	sp|A6NMY6|AXA2L_HUMAN
DSGDVAALR		9	2	805.617	902.45	902.45	452.232	452.232	902.446	452.23	0.0042	0.0003403	21.511	21.511	1	0	0	0	0			TRUE	sp|P40763|STAT3_HUMAN	P40763	STAT3_HUMAN	STAT3	Signal transducer and activator of transcription 3
DTMMGQQVAK		10	2	806.974	1107.51	1107.51	554.761	554.761	1107.51	554.76	0.0015	0.1024	13.039	13.039	0.9356	0	0	0	0			TRUE	sp|Q14914|PTGR1_HUMAN	Q14914	PTGR1_HUMAN	PTGR1	Prostaglandin reductase 1
SASVQRADTSL		11	2	808.957	1133.57	1133.57	567.791	567.791	1133.57	567.791	-0.001	0.01972	17.403	14.082	0.9912	0	0	0	0			TRUE	sp|O76080|ZFAN5_HUMAN	O76080	ZFAN5_HUMAN	ZFAND5	AN1-type zinc finger protein 5
PVGGFKGR		8	2	811.326	816.46	816.46	409.237	409.237	816.461	409.238	-0.0011	2.667e-05	18.871	18.871	1	0	0	0	0			TRUE	sp|Q15149|PLEC_HUMAN	Q15149	PLEC_HUMAN	PLEC	Plectin
YAFEVKDAKGR		11	3	813.052	1282.67	1282.67	428.563	428.563	1282.67	428.563	-0.0001	5.657e-08	23.667	23.667	1	0	0	0	0			TRUE	sp|Q8TED1|GPX8_HUMAN	Q8TED1	GPX8_HUMAN	GPX8	Probable glutathione peroxidase 8
TTHVPTLGR		9	2	813.559	980.539	980.539	491.277	491.277	980.54	491.277	-0.0012	0.03178	13.829	13.829	0.9846	0	0	0	0			TRUE	sp|O15230|LAMA5_HUMAN	O15230	LAMA5_HUMAN	LAMA5	Laminin subunit alpha-5
EIAYSDVAKR		10	3	814.995	1150.6	1150.6	384.541	384.541	1150.6	384.54	0.0015	0.001116	15.551	15.551	1	0	0	0	0			TRUE	sp|Q9Y696|CLIC4_HUMAN	Q9Y696	CLIC4_HUMAN	CLIC4	Chloride intracellular channel protein 4
SKQMQRF		7	2	816.44	923.466	923.466	462.74	462.74	923.465	462.74	0.0009	0.05379	18.066	11.865	0.9695	0	0	0	0			FALSE	sp|Q13547|HDAC1_HUMAN	Q13547	HDAC1_HUMAN	HDAC1	Histone deacetylase 1	HDAC2	sp|Q92769|HDAC2_HUMAN
YDPRNPVNKR		10	3	816.477	1257.66	1257.66	420.227	420.227	1257.66	420.226	0.0023	7.239e-06	20.825	20.825	1	0	0	0	0			TRUE	sp|Q6UX04|CWC27_HUMAN	Q6UX04	CWC27_HUMAN	CWC27	Peptidyl-prolyl cis-trans isomerase CWC27 homolog
HSVGVVIGR		9	2	817.131	922.534	922.534	462.274	462.274	922.535	462.275	-0.0006	0.01015	18.438	9.54	0.9947	0	0	0	0			TRUE	sp|Q92945|FUBP2_HUMAN	Q92945	FUBP2_HUMAN	KHSRP	Far upstream element-binding protein 2
ESAEVHLIKER		11	3	817.749	1309.7	1309.7	437.573	437.573	1309.7	437.574	-0.0013	0.0006782	18.519	18.519	1	0	0	0	0			TRUE	sp|Q53HC0|CCD92_HUMAN	Q53HC0	CCD92_HUMAN	CCDC92	Coiled-coil domain-containing protein 92
EVPVGGFKGR		10	3	819.83	1044.57	1044.57	349.198	349.198	1044.57	349.198	-0.0005	0.0001675	17.539	17.539	1	0	0	0	0			TRUE	sp|Q15149|PLEC_HUMAN	Q15149	PLEC_HUMAN	PLEC	Plectin
SVYSPSGPVNR		11	2	819.867	1161.58	1161.58	581.795	581.795	1161.58	581.796	-0.0017	1.866e-05	19.635	19.635	1	0	0	0	0			TRUE	sp|Q9NS56|TOPRS_HUMAN	Q9NS56	TOPRS_HUMAN	TOPORS	E3 ubiquitin-protein ligase Topors
TAASRPPVTLR		11	3	819.904	1167.67	1167.67	390.232	390.232	1167.67	390.231	0.0025	0.05194	13.231	13.231	0.9308	0	0	0	0			TRUE	sp|Q15365|PCBP1_HUMAN	Q15365	PCBP1_HUMAN	PCBP1	Poly(rC)-binding protein 1	PCBP2	sp|Q15366|PCBP2_HUMAN
EVTDNMRIAK		10	3	820.116	1176.6	1176.6	393.207	393.207	1175.6	392.873	1.0032	0.004018	19.125	12.285	0.9889	0	0	0	0			TRUE	sp|P47895|AL1A3_HUMAN	P47895	AL1A3_HUMAN	ALDH1A3	Aldehyde dehydrogenase family 1 member A3
ITVDTKAAGK		10	2	820.226	1002.57	1002.57	502.292	502.292	1002.57	502.293	-0.0009	0.00855	19.469	13.176	0.9951	0	0	0	0			TRUE	sp|P21333|FLNA_HUMAN	P21333	FLNA_HUMAN	FLNA	Filamin-A
EVSEPLTATK		10	2	821.386	1073.56	1073.56	537.788	537.788	1073.56	537.787	0	0.0006051	17.906	17.906	1	0	0	0	0			TRUE	sp|Q15678|PTN14_HUMAN	Q15678	PTN14_HUMAN	PTPN14	Tyrosine-protein phosphatase non-receptor type 14
RYPNSHTHYF		10	3	821.827	1320.6	1320.6	441.207	441.207	1320.6	441.207	-0.0007	2.482e-05	23.141	12.483	1	0	0	0	0			TRUE	sp|A5YKK6|CNOT1_HUMAN	A5YKK6	CNOT1_HUMAN	CNOT1	CCR4-NOT transcription complex subunit 1
LGMEHLREV	LGM[147]EHLREV	9	2	822.878	1098.55	1098.55	550.281	550.281	1098.55	550.282	-0.0017	0.04547	14.743	14.743	0.9708	0	0	0	0	3M(15.9949)		TRUE	sp|P04626|ERBB2_HUMAN	P04626	ERBB2_HUMAN	ERBB2	Receptor tyrosine-protein kinase erbB-2
NVAELKKSFNR		11	3	823.163	1304.72	1304.72	435.915	435.915	1304.72	435.914	0.0023	0.03345	18.643	12.959	0.9702	0	0	0	0			TRUE	sp|P06737|PYGL_HUMAN	P06737	PYGL_HUMAN	PYGL	Glycogen phosphorylase, liver form
TIIAAKKVLR		10	3	823.523	1111.74	1111.74	371.588	371.588	1111.74	371.589	-0.0011	0.02023	16.687	16.687	0.9902	0	0	0	0			TRUE	sp|P13995|MTDC_HUMAN	P13995	MTDC_HUMAN	MTHFD2	Bifunctional methylenetetrahydrofolate dehydrogenase/cyclohydrolase, mitochondrial
ETIPGPDAKVR		11	3	824.038	1181.64	1181.64	394.887	394.887	1181.64	394.887	0.0001	9.353e-06	22.604	22.604	1	0	0	0	0			TRUE	sp|Q8TDP1|RNH2C_HUMAN	Q8TDP1	RNH2C_HUMAN	RNASEH2C	Ribonuclease H2 subunit C
EAAEVALSSR		10	2	824.075	1031.52	1031.52	516.769	516.769	1031.52	516.77	-0.0017	0.01458	16.945	16.945	0.9901	0	0	0	0			TRUE	sp|O00212|RHOD_HUMAN	O00212	RHOD_HUMAN	RHOD	Rho-related GTP-binding protein RhoD
DIIHNENMR		9	2	824.61	1140.53	1140.53	571.274	571.274	1140.53	571.274	-0.0016	0.0001437	20.864	11.374	1	0	0	0	0			TRUE	sp|P15311|EZRI_HUMAN	P15311	EZRI_HUMAN	EZR	Ezrin
ETENAGLRLR		10	3	825.724	1157.61	1157.61	386.878	386.878	1157.62	386.879	-0.0015	0.003113	19.247	12.555	0.9987	0	0	0	0			TRUE	sp|P02545|LMNA_HUMAN	P02545	LMNA_HUMAN	LMNA	Prelamin-A/C
MAPPPPRSV		9	2	832.433	950.499	950.499	476.257	476.257	950.501	476.258	-0.0013	0.08389	15.146	15.146	0.9516	0	0	0	0			TRUE	sp|Q75N03|HAKAI_HUMAN	Q75N03	HAKAI_HUMAN	CBLL1	E3 ubiquitin-protein ligase Hakai
ETVGQVHPLSR		11	3	833.492	1221.64	1221.64	408.222	408.222	1221.65	408.223	-0.0015	2.725e-05	21.721	11.253	1	0	0	0	0			TRUE	sp|Q8N1W1|ARG28_HUMAN	Q8N1W1	ARG28_HUMAN	ARHGEF28	Rho guanine nucleotide exchange factor 28
KYADLSHNRL		10	3	834.036	1215.64	1215.64	406.219	406.219	1215.64	406.219	-0.0007	0.006613	18.327	12.978	0.9959	0	0	0	0			TRUE	sp|P54136|SYRC_HUMAN	P54136	SYRC_HUMAN	RARS	Arginine--tRNA ligase, cytoplasmic
EAAALNAVQR		10	2	835.078	1041.56	1041.56	521.785	521.785	1041.56	521.786	-0.0006	0.0006413	23.438	12.749	1	0	0	0	0			TRUE	sp|Q6UB98|ANR12_HUMAN	Q6UB98	ANR12_HUMAN	ANKRD12	Ankyrin repeat domain-containing protein 12	ANKRD11	sp|Q6UB99|ANR11_HUMAN
ETPTFAKVQR		10	3	835.429	1176.63	1176.63	393.217	393.217	1175.63	392.884	0.9986	0.000101	19.967	19.967	1	0	0	0	0			TRUE	sp|Q9H211|CDT1_HUMAN	Q9H211	CDT1_HUMAN	CDT1	DNA replication factor Cdt1
EAYEVLSDAKKR		12	3	836.72	1408.74	1408.74	470.586	470.586	1407.74	470.252	1.0009	7.024e-10	24.625	11.048	1	0	0	0	0			TRUE	sp|O75190|DNJB6_HUMAN	O75190	DNJB6_HUMAN	DNAJB6	DnaJ homolog subfamily B member 6	DNAJB3	sp|Q8WWF6|DNJB3_HUMAN
DAIRVTKTV		9	3	837.652	1001.59	1001.59	334.87	334.87	1001.59	334.87	0.0017	0.01077	17.942	11.513	0.9902	0	0	0	0			TRUE	sp|Q9BZH6|WDR11_HUMAN	Q9BZH6	WDR11_HUMAN	WDR11	WD repeat-containing protein 11
ESFKEKFVR		9	3	839.034	1168.63	1168.63	390.549	390.549	1168.62	390.549	0.0012	0.007908	18.064	11.9	0.994	0	0	0	0			TRUE	sp|Q9BW72|HIG2A_HUMAN	Q9BW72	HIG2A_HUMAN	HIGD2A	HIG1 domain family member 2A, mitochondrial
PASPVVHIR		9	3	839.071	974.565	974.565	325.862	325.862	974.566	325.863	-0.0012	0.00372	14.125	14.125	0.9981	0	0	0	0			TRUE	sp|P14866|HNRPL_HUMAN	P14866	HNRPL_HUMAN	HNRNPL	Heterogeneous nuclear ribonucleoprotein L
SVINSVSTSR		10	2	840.495	1049.55	1049.55	525.784	525.784	1048.55	525.283	1.0028	0.007851	15.66	15.66	0.9592	0	0	0	0			TRUE	sp|Q01664|TFAP4_HUMAN	Q01664	TFAP4_HUMAN	TFAP4	Transcription factor AP-4
ETVPKDLRHLR		11	3	841.03	1362.77	1362.77	455.264	455.264	1362.77	455.265	-0.0016	2.421e-05	23.099	9.048	1	0	0	0	0			TRUE	sp|P63272|SPT4H_HUMAN	P63272	SPT4H_HUMAN	SUPT4H1	Transcription elongation factor SPT4
MPRQPSATRL		10	3	841.279	1155.62	1155.62	386.214	386.214	1155.62	386.213	0.0026	0.004007	18.506	11.635	0.9952	0	0	0	0			TRUE	sp|Q6NZ67|MZT2B_HUMAN	Q6NZ67	MZT2B_HUMAN	MZT2B	Mitotic-spindle organizing protein 2B	MZT2A	sp|Q6P582|MZT2A_HUMAN
RPLSKTVRF		9	3	841.426	1103.66	1103.66	368.895	368.895	1102.66	368.561	1.0033	0.0002468	18.106	18.106	1	0	0	0	0			TRUE	sp|P62280|RS11_HUMAN	P62280	RS11_HUMAN	RPS11	40S ribosomal protein S11
ESTGSIAKRL		10	2	841.536	1060.59	1060.59	531.3	531.3	1060.59	531.301	-0.0013	0.009873	16.158	9.99	0.9943	0	0	0	0			TRUE	sp|P04075|ALDOA_HUMAN	P04075	ALDOA_HUMAN	ALDOA	Fructose-bisphosphate aldolase A
TTSELEAINKR		11	3	842.421	1260.67	1260.67	421.229	421.229	1260.67	421.23	-0.0012	0.0009817	17.738	10.902	1	0	0	0	0			TRUE	sp|Q9UQE7|SMC3_HUMAN	Q9UQE7	SMC3_HUMAN	SMC3	Structural maintenance of chromosomes protein 3
PYSDSTAKL		9	2	842.671	980.479	980.479	491.247	491.247	980.481	491.248	-0.0023	2.319e-05	23.563	11.915	1	0	0	0	0			TRUE	sp|Q86YD1|PTOV1_HUMAN	Q86YD1	PTOV1_HUMAN	PTOV1	Prostate tumor-overexpressed gene 1 protein
DALRQTASV		9	2	843.556	959.502	959.502	480.758	480.758	959.504	480.759	-0.0014	0.002401	21.173	12.96	0.998	0	0	0	0			TRUE	sp|Q16891|MIC60_HUMAN	Q16891	MIC60_HUMAN	IMMT	MIC
LVAEITPKGR		10	3	845.131	1082.65	1082.65	361.89	361.89	1082.64	361.889	0.0032	0.0008578	15.978	15.978	1	0	0	0	0			TRUE	sp|Q9NPA8|ENY2_HUMAN	Q9NPA8	ENY2_HUMAN	ENY2	Transcription and mRNA export factor ENY2
DIINGDAIHKR		11	3	845.454	1250.67	1250.67	417.897	417.897	1250.67	417.898	-0.0046	9.723e-06	22.182	11.747	1	0	0	0	0			TRUE	sp|Q8N9R8|SCAI_HUMAN	Q8N9R8	SCAI_HUMAN	SCAI	Protein SCAI
EASDLLLNKKER		12	3	846.081	1415.78	1415.78	472.934	472.934	1414.78	472.6	1.0019	8.35e-07	23.808	12.885	1	0	0	0	0			TRUE	sp|Q12965|MYO1E_HUMAN	Q12965	MYO1E_HUMAN	MYO1E	Unconventional myosin-Ie
NYARGHYTI		9	2	847.032	1093.53	1093.53	547.773	547.773	1093.53	547.773	0	0.06018	14.898	11.641	0.9708	0	0	0	0			FALSE	sp|Q9BQE3|TBA1C_HUMAN	Q9BQE3	TBA1C_HUMAN	TUBA1C	Tubulin alpha-1C chain	TUBA1A, TUBA1B, TUBA3C, TUBA3E, TUBA4A	sp|P68363|TBA1B_HUMAN, sp|P68366|TBA4A_HUMAN, sp|Q13748|TBA3C_HUMAN, sp|Q6PEY2|TBA3E_HUMAN, sp|Q71U36|TBA1A_HUMAN
DSFSGSISR		9	2	847.068	954.44	954.44	478.227	478.227	954.441	478.228	-0.0008	0.0003428	17.62	17.62	1	0	0	0	0			TRUE	sp|Q9UKE5|TNIK_HUMAN	Q9UKE5	TNIK_HUMAN	TNIK	TRAF2 and NCK-interacting protein kinase
LAGPHSIVGR		10	3	847.428	1005.57	1005.57	336.198	336.198	1005.57	336.198	-0.001	0.07307	16.045	16.045	0.9512	0	0	0	0			TRUE	sp|P08294|SODE_HUMAN	P08294	SODE_HUMAN	SOD3	Extracellular superoxide dismutase [Cu-Zn]
ATENIPVVRR		10	2	848.821	1153.66	1153.66	577.836	577.836	1153.66	577.836	0.0006	0.002728	20.245	11.463	0.9981	0	0	0	0			TRUE	sp|Q6P1J9|CDC73_HUMAN	Q6P1J9	CDC73_HUMAN	CDC73	Parafibromin
EAAAIIAQR		9	2	848.857	941.531	941.531	471.773	471.773	941.529	471.772	0.0013	0.01048	20.207	12.409	0.9925	0	0	0	0			TRUE	sp|Q16643|DREB_HUMAN	Q16643	DREB_HUMAN	DBN1	Drebrin
SPSPLGGIKR		10	3	851.614	1010.59	1010.59	337.869	337.869	1010.59	337.87	-0.001	0.003096	22.983	11.783	0.9989	0	0	0	0			TRUE	sp|Q9H0D6|XRN2_HUMAN	Q9H0D6	XRN2_HUMAN	XRN2	5'-3' exoribonuclease 2
EVAGRDYHFVSR		12	3	852.573	1434.7	1434.7	479.241	479.241	1434.7	479.241	0.0009	4.448e-05	23.192	23.192	1	0	0	0	0			TRUE	sp|Q8N3R9|MPP5_HUMAN	Q8N3R9	MPP5_HUMAN	MPP5	MAGUK p55 subfamily member 5
DIVKDPVSR		9	2	852.785	1027.56	1027.56	514.789	514.789	1027.57	514.79	-0.0024	0.04468	15.846	15.846	0.9465	0	0	0	0			TRUE	sp|P68400|CSK21_HUMAN	P68400	CSK21_HUMAN	CSNK2A1	Casein kinase II subunit alpha	CSNK2A3	sp|Q8NEV1|CSK23_HUMAN
EVVTEIRDKATR		12	3	853.448	1415.77	1415.77	472.932	472.932	1415.77	472.932	0.0005	0.0003087	22.357	13.001	1	0	0	0	0			TRUE	sp|Q9ULX3|NOB1_HUMAN	Q9ULX3	NOB1_HUMAN	NOB1	RNA-binding protein NOB1
ESTPITAVK		9	2	854.194	944.515	944.515	473.265	473.265	944.518	473.266	-0.0029	0.01865	17.262	11.295	0.9563	0	0	0	0			TRUE	sp|Q9Y678|COPG1_HUMAN	Q9Y678	COPG1_HUMAN	COPG1	Coatomer subunit gamma-1
LSSGVSEIR		9	2	854.932	946.508	946.508	474.261	474.261	946.508	474.262	-0.0002	0.03161	21.179	13.321	0.9857	0	0	0	0			TRUE	sp|P04792|HSPB1_HUMAN	P04792	HSPB1_HUMAN	HSPB1	Heat shock protein beta-1
DTSSEITTKDLK		12	3	855.144	1337.67	1337.67	446.898	446.898	1336.67	446.565	1.0004	9.09e-06	18.468	18.468	1	0	0	0	0			TRUE	sp|P06454|PTMA_HUMAN	P06454	PTMA_HUMAN	PTMA	Prothymosin alpha
RGYNEIREV		9	2	855.458	1134.58	1134.58	568.297	568.297	1134.58	568.296	0.0004	0.003461	19.403	9.746	0.9973	0	0	0	0			TRUE	sp|Q15262|PTPRK_HUMAN	Q15262	PTPRK_HUMAN	PTPRK	Receptor-type tyrosine-protein phosphatase kappa
DVISRNEIQGR		11	3	856.481	1285.67	1285.67	429.565	429.565	1285.67	429.565	0.0001	0.0001099	22.668	11.91	1	0	0	0	0			TRUE	sp|O15226|NKRF_HUMAN	O15226	NKRF_HUMAN	NKRF	NF-kappa-B-repressing factor
DVVYALKRQGR		11	3	857.394	1303.73	1303.73	435.586	435.586	1303.74	435.586	-0.0013	0.0001514	21.201	10.44	1	0	0	0	0			TRUE	sp|P62805|H4_HUMAN	P62805	H4_HUMAN	HIST1H4A	Histone H4
YYRDARSYNRF		11	4	857.643	1509.71	1509.71	378.435	378.435	1509.71	378.435	-0.0018	4.022e-05	24.049	13.769	1	0	0	0	0			TRUE	sp|P28070|PSB4_HUMAN	P28070	PSB4_HUMAN	PSMB4	Proteasome subunit beta type-4
ETIIITGKR		9	2	858.686	1029.62	1029.62	515.816	515.816	1029.62	515.816	-0.0009	0.112	18.533	13.065	0.9482	0	0	0	0			TRUE	sp|Q00341|VIGLN_HUMAN	Q00341	VIGLN_HUMAN	HDLBP	Vigilin
KSIGSPVKV		9	2	861.471	913.559	913.559	457.787	457.787	913.56	457.787	-0.001	0.001985	29.207	15.297	0.999	0	0	0	0			TRUE	sp|Q96JJ7|TMX3_HUMAN	Q96JJ7	TMX3_HUMAN	TMX3	Protein disulfide-isomerase TMX3
EAAQVAFQR		9	2	861.757	1018.52	1018.52	510.267	510.267	1018.52	510.267	0.0002	0.001054	19.523	13.595	0.9998	0	0	0	0			TRUE	sp|P47895|AL1A3_HUMAN	P47895	AL1A3_HUMAN	ALDH1A3	Aldehyde dehydrogenase family 1 member A3
EVTGQRGVIITR		12	3	862.356	1327.76	1327.76	443.593	443.593	1327.76	443.593	0.0001	8.721e-05	20.06	10.71	1	0	0	0	0			TRUE	sp|Q2M2H8|MGAL_HUMAN	Q2M2H8	MGAL_HUMAN	MGAM2	Probable maltase-glucoamylase 2
AYRQGHFTY		9	2	862.808	1141.53	1141.53	571.771	571.771	1141.53	571.773	-0.0026	0.0003862	20.021	11.766	1	0	0	0	0			TRUE	sp|Q96SB8|SMC6_HUMAN	Q96SB8	SMC6_HUMAN	SMC6	Structural maintenance of chromosomes protein 6
NSFDPSKITRK		11	3	865.096	1291.69	1291.69	431.57	431.57	1291.69	431.57	0	0.0004309	19.711	19.711	1	0	0	0	0			TRUE	sp|Q13352|CENPR_HUMAN	Q13352	CENPR_HUMAN	ITGB3BP	Centromere protein R
AVVGVVAGGGR		11	2	866.637	940.544	940.544	471.279	471.279	940.545	471.28	-0.0012	0.08323	20.563	10.764	0.9552	0	0	0	0			TRUE	sp|P62917|RL8_HUMAN	P62917	RL8_HUMAN	RPL8	60S ribosomal protein L8
EVTDYAIARR		10	3	867.753	1192.62	1192.62	398.547	398.547	1192.62	398.547	-0.0002	0.0003191	21.629	10.942	1	0	0	0	0			TRUE	sp|Q14566|MCM6_HUMAN	Q14566	MCM6_HUMAN	MCM6	DNA replication licensing factor MCM6
PAAPVSIQR		9	2	869.617	937.532	937.532	469.773	469.773	937.534	469.774	-0.0023	0.003999	20.105	12.91	0.9907	0	0	0	0			TRUE	sp|Q14847|LASP1_HUMAN	Q14847	LASP1_HUMAN	LASP1	LIM and SH3 domain protein 1
IASELIEKR		9	2	871.295	1057.61	1057.61	529.814	529.814	1057.61	529.814	0.0001	0.05744	22.938	16.65	0.9723	0	0	0	0			TRUE	sp|Q99836|MYD88_HUMAN	Q99836	MYD88_HUMAN	MYD88	Myeloid differentiation primary response protein MyD88
SIHDEVVNR		9	3	871.507	1067.54	1067.54	356.853	356.853	1067.54	356.853	0.0001	0.01953	14.763	14.763	0.9905	0	0	0	0			TRUE	sp|P49419|AL7A1_HUMAN	P49419	AL7A1_HUMAN	ALDH7A1	Alpha-aminoadipic semialdehyde dehydrogenase
IYNGDMEKI	IYNGDM[147]EKI	9	2	873.094	1097.5	1097.5	549.76	549.76	1097.51	549.76	-0.0016	0.1324	13.647	13.647	0.9254	0	0	0	0	6M(15.9949)		TRUE	sp|Q12983|BNIP3_HUMAN	Q12983	BNIP3_HUMAN	BNIP3	BCL2/adenovirus E1B 19 kDa protein-interacting protein 3
KAYHEQLTV		9	2	873.629	1087.57	1087.57	544.79	544.79	1087.57	544.79	-0.0005	0.001957	24.077	14.372	0.999	0	0	0	0			TRUE	sp|Q9BQE3|TBA1C_HUMAN	Q9BQE3	TBA1C_HUMAN	TUBA1C	Tubulin alpha-1C chain
DAIKYFKEK		9	3	874.578	1140.62	1140.62	381.213	381.213	1140.62	381.213	-0.0001	0.03454	15.382	15.382	0.9811	0	0	0	0			TRUE	sp|O14791|APOL1_HUMAN	O14791	APOL1_HUMAN	APOL1	Apolipoprotein L1
QVAPPVLKR		9	2	876.771	1006.63	1006.63	504.322	504.322	1006.63	504.322	-0.0002	0.01252	19.709	19.709	0.994	0	0	0	0			TRUE	sp|Q8N766|EMC1_HUMAN	Q8N766	EMC1_HUMAN	EMC1	ER membrane protein complex subunit 1
SVSNVVITK		9	2	877.306	945.548	945.548	473.781	473.781	945.549	473.782	-0.0011	0.001163	17.747	10.709	0.9998	0	0	0	0			TRUE	sp|P42566|EPS15_HUMAN	P42566	EPS15_HUMAN	EPS15	Epidermal growth factor receptor substrate 15
DSFIGENSR		9	2	878.782	1023.46	1023.46	512.737	512.737	1023.46	512.738	-0.0019	0.000434	18.805	10.936	1	0	0	0	0			TRUE	sp|O00139|KIF2A_HUMAN	O00139	KIF2A_HUMAN	KIF2A	Kinesin-like protein KIF2A	KIF2C	sp|Q99661|KIF2C_HUMAN
QTVSEPAVIKR		11	3	879.878	1227.68	1227.68	410.233	410.233	1226.7	409.907	0.9804	0.00106	14.201	14.201	0.9555	0	0	0	0			TRUE	sp|Q9Y450|HBS1L_HUMAN	Q9Y450	HBS1L_HUMAN	HBS1L	HBS1-like protein
DVSPVKPLSR		10	3	880.616	1097.63	1097.63	366.883	366.883	1096.62	366.549	1.0033	0.004242	15.31	15.31	0.9877	0	0	0	0			TRUE	sp|Q8WYQ5|DGCR8_HUMAN	Q8WYQ5	DGCR8_HUMAN	DGCR8	Microprocessor complex subunit DGCR8
LPFGSSPHR		9	3	880.865	996.514	996.514	333.179	333.179	996.514	333.179	0.0001	0.0001268	17.969	17.969	1	0	0	0	0			TRUE	sp|Q86WC4|OSTM1_HUMAN	Q86WC4	OSTM1_HUMAN	OSTM1	Osteopetrosis-associated transmembrane protein 1
DTFWKGTTRTR		11	3	884.708	1367.69	1367.69	456.905	456.905	1367.69	456.906	-0.001	0.0101	12.993	12.993	0.9942	0	0	0	0			TRUE	sp|Q13418|ILK_HUMAN	Q13418	ILK_HUMAN	ILK	Integrin-linked protein kinase
VYIEKNDKL		9	3	885.391	1120.61	1120.61	374.544	374.544	1120.61	374.545	-0.0018	0.00144	15.972	10.483	0.9999	0	0	0	0			TRUE	sp|P21860|ERBB3_HUMAN	P21860	ERBB3_HUMAN	ERBB3	Receptor tyrosine-protein kinase erbB-3
RNISRIMRV		9	3	886.22	1143.66	1143.66	382.228	382.228	1143.67	382.229	-0.0024	0.009756	18.676	11.215	0.9875	0	0	0	0			TRUE	sp|P28070|PSB4_HUMAN	P28070	PSB4_HUMAN	PSMB4	Proteasome subunit beta type-4
DAAGKTTILYK		11	2	886.728	1179.65	1179.65	590.831	590.831	1179.65	590.832	-0.0023	5.436e-05	22.878	12.114	1	0	0	0	0			TRUE	sp|P18085|ARF4_HUMAN	P18085	ARF4_HUMAN	ARF4	ADP-ribosylation factor 4	ARF1, ARF3, ARF5, ARF6	sp|P61204|ARF3_HUMAN, sp|P62330|ARF6_HUMAN, sp|P84077|ARF1_HUMAN, sp|P84085|ARF5_HUMAN
ASLERAQNL		9	2	887.733	1000.53	1000.53	501.273	501.273	1000.53	501.272	0.0012	0.02408	21.381	13.999	0.9863	0	0	0	0			TRUE	sp|Q9UBE0|SAE1_HUMAN	Q9UBE0	SAE1_HUMAN	SAE1	SUMO-activating enzyme subunit 1
NTIIAAKKVLR		11	3	888.093	1225.79	1225.79	409.602	409.602	1225.79	409.603	-0.0015	0.0003863	23.756	10.14	1	0	0	0	0			TRUE	sp|P13995|MTDC_HUMAN	P13995	MTDC_HUMAN	MTHFD2	Bifunctional methylenetetrahydrofolate dehydrogenase/cyclohydrolase, mitochondrial
DTVDKIVVQK		10	2	888.169	1143.67	1143.67	572.84	572.84	1143.65	572.832	0.0152	1.201e-06	27.004	15.357	1	0	0	0	0			TRUE	sp|P51991|ROA3_HUMAN	P51991	ROA3_HUMAN	HNRNPA3	Heterogeneous nuclear ribonucleoprotein A3
DAGHRAVIFDR		11	3	888.454	1255.64	1255.64	419.555	419.555	1255.64	419.555	0.0016	0.004362	19.348	19.348	0.9969	0	0	0	0			TRUE	sp|P35232|PHB_HUMAN	P35232	PHB_HUMAN	PHB	Prohibitin
NIINETTTR		9	2	890.427	1060.56	1060.56	531.285	531.285	1060.55	531.283	0.0045	0.006464	19.205	19.205	0.9421	0	0	0	0			TRUE	sp|Q9NTJ3|SMC4_HUMAN	Q9NTJ3	SMC4_HUMAN	SMC4	Structural maintenance of chromosomes protein 4
IPAAGKAL		8	2	891.184	739.458	739.458	370.736	370.736	739.459	370.737	-0.0013	0.08766	19.262	12.471	0.933	0	0	0	0			TRUE	sp|Q9BW04|SARG_HUMAN	Q9BW04	SARG_HUMAN	SARG	Specifically androgen-regulated gene protein
SAAALAAARV		10	2	891.332	899.519	899.519	450.767	450.767	899.519	450.767	0	0.06446	16.528	10.955	0.9687	0	0	0	0			TRUE	sp|P55011|S12A2_HUMAN	P55011	S12A2_HUMAN	SLC12A2	Solute carrier family 12 member 2
EAAVVAVAEK		10	2	891.544	985.543	985.543	493.779	493.779	985.544	493.779	-0.001	0.0004718	27.232	15.306	1	0	0	0	0			TRUE	sp|Q8IZQ5|SELH_HUMAN	Q8IZQ5	SELH_HUMAN	SELH	Selenoprotein H
EAAEAGAEARL		11	2	891.803	1086.53	1086.53	544.273	544.273	1086.53	544.273	0.0014	0.04529	15.213	15.213	0.9719	0	0	0	0			TRUE	sp|Q14160|SCRIB_HUMAN	Q14160	SCRIB_HUMAN	SCRIB	Protein scribble homolog
EIISKLQGR		9	2	892.311	1042.61	1042.61	522.313	522.313	1042.61	522.314	-0.0021	0.03268	14.379	14.379	0.971	0	0	0	0			TRUE	sp|P46019|KPB2_HUMAN	P46019	KPB2_HUMAN	PHKA2	Phosphorylase b kinase regulatory subunit alpha, liver isoform
EVSVVPPSR		9	2	893.01	968.531	968.531	485.273	485.273	968.529	485.272	0.0021	0.01374	16.576	16.576	0.9858	0	0	0	0			TRUE	sp|Q2TAY7|SMU1_HUMAN	Q2TAY7	SMU1_HUMAN	SMU1	WD40 repeat-containing protein SMU1
EVLPDRVATSR		11	3	893.876	1241.67	1241.67	414.897	414.897	1241.67	414.898	-0.0027	0.01031	15.143	15.143	0.9862	0	0	0	0			TRUE	sp|Q9Y657|SPIN1_HUMAN	Q9Y657	SPIN1_HUMAN	SPIN1	Spindlin-1
LYDKDHYKL		9	3	895.534	1193.61	1193.61	398.877	398.877	1193.61	398.877	0	0.008354	19.037	13.519	0.9949	0	0	0	0			TRUE	sp|Q9BZE4|NOG1_HUMAN	Q9BZE4	NOG1_HUMAN	GTPBP4	Nucleolar GTP-binding protein 1
TTAQEVLAR		9	2	896.077	987.535	987.535	494.775	494.775	987.535	494.775	0.0001	0.1395	18.459	12.992	0.9387	0	0	0	0			TRUE	sp|Q9H211|CDT1_HUMAN	Q9H211	CDT1_HUMAN	CDT1	DNA replication factor Cdt1
EACDIMVKR		9	3	896.115	1063.52	1063.52	355.513	355.513	1063.52	355.512	0.0006	0.02535	14.085	14.085	0.9874	0	0	0	0			TRUE	sp|O94874|UFL1_HUMAN	O94874	UFL1_HUMAN	UFL1	E3 UFM1-protein ligase 1
ETFYVGAAKTK		11	3	896.152	1213.64	1213.64	405.553	405.553	1213.63	405.552	0.0022	0.03332	14.126	14.126	0.9694	0	0	0	0			TRUE	sp|Q9NVQ4|FAIM1_HUMAN	Q9NVQ4	FAIM1_HUMAN	FAIM	Fas apoptotic inhibitory molecule 1
EVFSKVGTVK		10	2	896.843	1092.62	1092.62	547.319	547.319	1092.62	547.316	0.005	0.002281	16.172	16.172	0.9787	0	0	0	0			TRUE	sp|Q9Y4C8|RBM19_HUMAN	Q9Y4C8	RBM19_HUMAN	RBM19	Probable RNA-binding protein 19
HAVVVGVYR		9	2	897.166	998.566	998.566	500.29	500.29	998.566	500.29	0.0001	0.0007489	18.415	12.694	1	0	0	0	0			TRUE	sp|P22087|FBRL_HUMAN	P22087	FBRL_HUMAN	FBL	rRNA 2'-O-methyltransferase fibrillarin	FBLL1	sp|A6NHQ2|FBLL1_HUMAN
EVTRILDGK		9	2	898.38	1029.58	1029.58	515.798	515.798	1029.58	515.798	-0.0009	0.0002985	28.478	14.273	1	0	0	0	0			TRUE	sp|Q9H299|SH3L3_HUMAN	Q9H299	SH3L3_HUMAN	SH3BGRL3	SH3 domain-binding glutamic acid-rich-like protein 3
VTAGGGQILSR		11	2	898.897	1057.59	1057.59	529.803	529.803	1057.59	529.801	0.0025	5.529e-05	25.324	14.506	1	0	0	0	0			TRUE	sp|Q99728|BARD1_HUMAN	Q99728	BARD1_HUMAN	BARD1	BRCA1-associated RING domain protein 1
TVAAVFRGR		9	3	899.257	975.561	975.561	326.194	326.194	975.561	326.194	-0.0001	0.02259	15.454	15.454	0.989	0	0	0	0			TRUE	sp|P07437|TBB5_HUMAN	P07437	TBB5_HUMAN	TUBB	Tubulin beta chain	TUBB4A, TUBB4B	sp|P04350|TBB4A_HUMAN, sp|P68371|TBB4B_HUMAN
DLANVRVGR		9	3	900.104	998.561	998.561	333.861	333.861	998.562	333.861	-0.001	0.0359	15.186	15.186	0.9801	0	0	0	0			TRUE	sp|Q9BTE1|DCTN5_HUMAN	Q9BTE1	DCTN5_HUMAN	DCTN5	Dynactin subunit 5
NSISSVVSR		9	2	904.405	947.504	947.504	474.759	474.759	947.504	474.759	0	0.006772	20.735	12.066	0.9955	1	0	0	0			TRUE	sp|P53355|DAPK1_HUMAN	P53355	DAPK1_HUMAN	DAPK1	Death-associated protein kinase 1
DVTFVVEKKR		10	3	908.451	1219.69	1219.69	407.571	407.571	1219.69	407.571	-0.0007	0.01465	17.837	17.837	0.9926	0	0	0	0			TRUE	sp|Q96Q07|BTBD9_HUMAN	Q96Q07	BTBD9_HUMAN	BTBD9	BTB/POZ domain-containing protein 9
ETAEAYLGK		9	2	908.747	980.481	980.481	491.248	491.248	980.481	491.248	-0.0004	0.006319	13.211	13.211	0.9956	0	0	0	0			TRUE	sp|P11021|GRP78_HUMAN	P11021	GRP78_HUMAN	HSPA5	78 kDa glucose-regulated protein
ETYEEIYKSTKR		12	3	912.69	1545.77	1545.77	516.264	516.264	1545.77	516.263	0.0021	6.952e-08	29	11.66	1	0	0	0	0			TRUE	sp|P62310|LSM3_HUMAN	P62310	LSM3_HUMAN	LSM3	U6 snRNA-associated Sm-like protein LSm3
TSVAKVVRV		9	2	912.948	957.596	957.596	479.805	479.805	957.597	479.806	-0.0008	0.01989	16.897	16.897	0.9912	0	0	0	0			TRUE	sp|P40305|IFI27_HUMAN	P40305	IFI27_HUMAN	IFI27	Interferon alpha-inducible protein 27, mitochondrial
EVQVLDDKNVR		11	3	913.602	1313.69	1313.69	438.906	438.906	1313.69	438.905	0.0008	0.002304	17.688	17.688	0.9995	0	0	0	0			TRUE	sp|Q9Y6A4|CFA20_HUMAN	Q9Y6A4	CFA20_HUMAN	CFAP20	Cilia- and flagella-associated protein 20
TPRVHISSV		9	3	913.639	994.556	994.556	332.526	332.526	994.556	332.526	0.0003	0.03888	14.23	12.497	0.9778	0	0	0	0			TRUE	sp|P07196|NFL_HUMAN	P07196	NFL_HUMAN	NEFL	Neurofilament light polypeptide
HVANTLSVYR		10	2	913.934	1158.61	1158.61	580.313	580.313	1158.61	580.314	-0.0034	0.01021	17.333	17.333	0.9752	0	0	0	0			TRUE	sp|Q92643|GPI8_HUMAN	Q92643	GPI8_HUMAN	PIGK	GPI-anchor transamidase
FTAPPVSGR		9	2	914.708	930.492	930.492	466.253	466.253	930.492	466.253	-0.0004	0.1319	14.015	14.015	0.9413	0	0	0	0			TRUE	sp|Q96HB5|CC120_HUMAN	Q96HB5	CC120_HUMAN	CCDC120	Coiled-coil domain-containing protein 120
DAFNQEKVNQIQK		13	3	915.371	1560.79	1560.79	521.27	521.27	1560.79	521.27	-0.001	0.002063	20.47	20.47	0.9997	0	0	0	0			TRUE	sp|Q9NQY0|BIN3_HUMAN	Q9NQY0	BIN3_HUMAN	BIN3	Bridging integrator 3
DAARFQIGK		9	2	917.905	1004.54	1004.54	503.276	503.276	1004.54	503.277	-0.002	0.009146	18.623	13.356	0.9901	0	0	0	0			TRUE	sp|Q9Y2R4|DDX52_HUMAN	Q9Y2R4	DDX52_HUMAN	DDX52	Probable ATP-dependent RNA helicase DDX52
ESGGGSILSTR		11	2	918.744	1062.53	1062.53	532.273	532.273	1062.53	532.273	0.0008	0.00175	16.509	12.254	0.9992	0	0	0	0			TRUE	sp|O94901|SUN1_HUMAN	O94901	SUN1_HUMAN	SUN1	SUN domain-containing protein 1
HVVPNEVVVQR		11	3	919.849	1274.71	1274.71	425.909	425.909	1274.71	425.91	-0.0031	0.0001814	20.579	11.965	1	0	0	0	0			TRUE	Q3SX14	Q3SX14 TREMBL:Q3SX14 (Bos taurus) Similar to Gelsolin				GSN	sp|P06396|GELS_HUMAN
EVEPGVHLGR		10	3	919.886	1091.57	1091.57	364.863	364.863	1091.57	364.865	-0.0054	0.001035	17.756	17.756	0.9997	0	0	0	0			TRUE	sp|Q99755|PI51A_HUMAN	Q99755	PI51A_HUMAN	PIP5K1A	Phosphatidylinositol 4-phosphate 5-kinase type-1 alpha
FEHPNVVR		8	2	921.545	996.514	996.514	499.264	499.264	996.514	499.264	0	0.1064	14.836	11.705	0.9503	0	0	0	0			FALSE	sp|P11802|CDK4_HUMAN	P11802	CDK4_HUMAN	CDK4	Cyclin-dependent kinase 4	CDK6	sp|Q00534|CDK6_HUMAN
SSAGPGLLK		9	2	922.173	828.471	828.471	415.243	415.243	828.471	415.243	0.0005	0.03119	17.988	12.073	0.986	0	0	0	0			TRUE	P08729	P08729 SWISS-PROT:P08729 Tax_Id=9606 Gene_Symbol=KRT7 Keratin, type II cytoskeletal 7				KRT7	Q3KNV1, sp|P08729|K2C7_HUMAN
TSAAIEDAVR		10	2	922.505	1031.53	1031.53	516.771	516.771	1031.52	516.77	0.0023	0.004778	20.429	11.5	0.9913	0	0	0	0			TRUE	sp|O75146|HIP1R_HUMAN	O75146	HIP1R_HUMAN	HIP1R	Huntingtin-interacting protein 1-related protein
KYISGPHEL		9	2	923.868	1042.54	1042.54	522.279	522.279	1042.54	522.28	-0.001	0.0001458	20.976	20.976	1	0	0	0	0			TRUE	sp|P49454|CENPF_HUMAN	P49454	CENPF_HUMAN	CENPF	Centromere protein F
ETFSNLPRTR		10	3	924.568	1219.63	1219.63	407.55	407.55	1219.63	407.551	-0.0011	0.03461	14.413	14.413	0.981	0	0	0	0			TRUE	sp|Q9BT67|NFIP1_HUMAN	Q9BT67	NFIP1_HUMAN	NDFIP1	NEDD4 family-interacting protein 1
EIYRIVSQK		9	2	925.23	1134.64	1134.64	568.327	568.327	1134.64	568.327	-0.001	0.08955	18.651	11.691	0.957	0	0	0	0			TRUE	sp|P62491|RB11A_HUMAN	P62491	RB11A_HUMAN	RAB11A	Ras-related protein Rab-11A	RAB11B	sp|Q15907|RB11B_HUMAN
VAFPTDSKTVQR		12	3	927.052	1347.72	1347.72	450.247	450.247	1347.71	450.245	0.0033	3.915e-05	22.815	22.815	1	0	0	0	0			TRUE	sp|Q9Y5Y6|ST14_HUMAN	Q9Y5Y6	ST14_HUMAN	ST14	Suppressor of tumorigenicity 14 protein
SGASVVAIR		9	2	927.383	859.495	859.495	430.755	430.755	858.492	430.253	1.0028	0.001135	23.742	12.945	0.998	0	0	0	0			TRUE	sp|Q5SSJ5|HP1B3_HUMAN	Q5SSJ5	HP1B3_HUMAN	HP1BP3	Heterochromatin protein 1-binding protein 3
NYQKRFQNL		9	2	929.889	1209.62	1209.62	605.819	605.819	1209.63	605.82	-0.001	9.19e-06	22.443	11.014	1	0	0	0	0			TRUE	sp|Q9NZT2|OGFR_HUMAN	Q9NZT2	OGFR_HUMAN	OGFR	Opioid growth factor receptor
EVSEENYIR		9	2	933.022	1137.53	1137.53	569.772	569.772	1137.53	569.772	-0.0016	0.06197	15.721	15.721	0.9629	0	0	0	0			TRUE	sp|P20061|TCO1_HUMAN	P20061	TCO1_HUMAN	TCN1	Transcobalamin-1
KYIDKTIRV		9	3	934.164	1135.68	1135.68	379.567	379.567	1134.68	379.233	1.0043	0.01094	16.349	10.808	0.944	0	0	0	0			TRUE	sp|Q9UK45|LSM7_HUMAN	Q9UK45	LSM7_HUMAN	LSM7	U6 snRNA-associated Sm-like protein LSm7
MTAASMGPVR		10	2	934.237	1019.49	1019.49	510.753	510.753	1019.49	510.752	0.0015	0.0005529	18.394	18.394	1	1	0	0	0			TRUE	sp|P29279|CTGF_HUMAN	P29279	CTGF_HUMAN	CTGF	Connective tissue growth factor
EYQKVGQSF		9	2	937.331	1084.52	1084.52	543.268	543.268	1084.52	543.267	0.0017	0.01665	19.424	12.32	0.9889	0	0	0	0			TRUE	sp|Q96RF0|SNX18_HUMAN	Q96RF0	SNX18_HUMAN	SNX18	Sorting nexin-18
NAMEDAQTLR		10	2	938.906	1147.53	1147.53	574.771	574.771	1147.53	574.772	-0.0012	0.01689	16.219	16.219	0.9924	0	0	0	0			TRUE	sp|P09525|ANXA4_HUMAN	P09525	ANXA4_HUMAN	ANXA4	Annexin A4
VYAHIYHQHF		10	3	940.3	1313.63	1313.63	438.885	438.885	1313.63	438.884	0.002	0.0005583	20.396	20.396	1	0	0	0	0			TRUE	sp|Q7L9L4|MOB1B_HUMAN	Q7L9L4	MOB1B_HUMAN	MOB1B	MOB kinase activator 1B	MOB1A	sp|Q9H8S9|MOB1A_HUMAN
TAAPTGTTI		9	1	945.4	831.434	831.434	832.441	832.441	831.434	832.441	0.0001	0.02495	23.511	21.601	0.978	0	0	0	0			TRUE	sp|P52948|NUP98_HUMAN	P52948	NUP98_HUMAN	NUP98	Nuclear pore complex protein Nup98-Nup96
SYTKVEARL		9	3	951.512	1065.58	1065.58	356.201	356.201	1065.58	356.201	-0.0002	0.004701	19.231	11.756	0.9974	0	0	0	0			TRUE	sp|P98088|MUC5A_HUMAN	P98088	MUC5A_HUMAN	MUC5AC	Mucin-5AC
HASGAELAGFQR		12	3	951.549	1243.61	1243.61	415.545	415.545	1242.61	415.211	1.0038	0.0005475	15.748	15.748	1	0	0	0	0			TRUE	sp|Q12772|SRBP2_HUMAN	Q12772	SRBP2_HUMAN	SREBF2	Sterol regulatory element-binding protein 2
SVHLQPITR		9	3	951.798	1049.6	1049.6	350.873	350.873	1049.6	350.873	-0.001	0.01052	15.806	15.806	0.994	0	0	0	0			TRUE	sp|O75643|U520_HUMAN	O75643	U520_HUMAN	SNRNP200	U5 small nuclear ribonucleoprotein 200 kDa helicase
DVIKTEGATLR		11	2	955.716	1201.67	1201.67	601.84	601.84	1201.67	601.841	-0.0011	0.001002	21.674	21.674	0.9999	0	0	0	0			TRUE	sp|Q53H82|LACB2_HUMAN	Q53H82	LACB2_HUMAN	LACTB2	Beta-lactamase-like protein 2
ETVTGASVIR		10	2	956.443	1031.56	1031.56	516.787	516.787	1031.56	516.788	-0.001	0.00075	26.419	14.3	1	0	0	0	0			TRUE	sp|O15438|MRP3_HUMAN	O15438	MRP3_HUMAN	ABCC3	Canalicular multispecific organic anion transporter 2
APEEHPVL		8	2	957.697	890.45	890.45	446.232	446.232	890.45	446.232	0.0001	0.001312	23.404	15.672	0.9997	0	0	0	0			TRUE	sp|P60709|ACTB_HUMAN	P60709	ACTB_HUMAN	ACTB	Actin, cytoplasmic 1	ACTG1, POTEF	sp|A5A3E0|POTEF_HUMAN, sp|P63261|ACTG_HUMAN
AYSVEHNQL		9	2	958.482	1059.5	1059.5	530.756	530.756	1059.5	530.756	-0.0012	0.07985	16.556	10.522	0.9609	0	0	0	0			TRUE	sp|Q9Y520|PRC2C_HUMAN	Q9Y520	PRC2C_HUMAN	PRRC2C	Protein PRRC2C
ELFAEGQGR		9	2	960.115	1006.49	1006.49	504.253	504.253	1005.49	503.751	1.0033	0.01396	17.998	11.003	0.9499	0	0	0	0			TRUE	sp|Q92508|PIEZ1_HUMAN	Q92508	PIEZ1_HUMAN	PIEZO1	Piezo-type mechanosensitive ion channel component 1
EVQDRVMLTGR		11	3	961.201	1302.67	1302.67	435.232	435.232	1302.67	435.231	0.0014	1.613e-06	22.008	11.638	1	0	0	0	0			TRUE	sp|P62699|YPEL5_HUMAN	P62699	YPEL5_HUMAN	YPEL5	Protein yippee-like 5
RPQGGQDIL		9	2	964.279	982.517	982.517	492.266	492.266	982.52	492.267	-0.0026	0.006082	20.951	11.695	0.9848	0	0	0	0			TRUE	sp|Q9Y265|RUVB1_HUMAN	Q9Y265	RUVB1_HUMAN	RUVBL1	RuvB-like 1
TTVDPDTGVMSR		12	2	965.623	1277.59	1277.59	639.802	639.802	1277.59	639.803	-0.0027	3.154e-05	25.028	11.956	1	0	0	0	0			TRUE	sp|Q5VT66|MARC1_HUMAN	Q5VT66	MARC1_HUMAN	44986	Mitochondrial amidoxime-reducing component 1
ESVTEFEQR		9	2	965.798	1124.52	1124.52	563.265	563.265	1123.51	562.764	1.0015	0.0002736	22.759	11.622	1	0	0	0	0			TRUE	sp|P57740|NU107_HUMAN	P57740	NU107_HUMAN	NUP107	Nuclear pore complex protein Nup107
ETQIDTTLR		9	2	967.752	1075.55	1075.55	538.782	538.782	1075.55	538.783	-0.0017	0.002864	20.998	12.523	0.9971	0	0	0	0			TRUE	sp|P16144|ITB4_HUMAN	P16144	ITB4_HUMAN	ITGB4	Integrin beta-4
ESYSSPFVKR		10	3	968.932	1198.6	1198.6	400.539	400.539	1198.6	400.54	-0.0018	0.001019	17.821	10.201	1	0	0	0	0			TRUE	sp|Q5K651|SAMD9_HUMAN	Q5K651	SAMD9_HUMAN	SAMD9	Sterile alpha motif domain-containing protein 9
VVKPPGSSL		9	2	969.329	882.516	882.516	442.265	442.265	882.518	442.266	-0.0015	0.07135	15.594	11.987	0.9472	0	0	0	0			TRUE	sp|Q92560|BAP1_HUMAN	Q92560	BAP1_HUMAN	BAP1	Ubiquitin carboxyl-terminal hydrolase BAP1
VGARIYHTI		9	2	972.713	1028.57	1028.57	515.294	515.294	1028.58	515.296	-0.0023	0.06686	16.501	16.501	0.9245	0	0	0	0			TRUE	sp|P10620|MGST1_HUMAN	P10620	MGST1_HUMAN	MGST1	Microsomal glutathione S-transferase 1
DVVDSETVVRAR		12	3	973.035	1344.7	1344.7	449.241	449.241	1344.7	449.24	0.0028	0.03372	16.301	16.301	0.9626	0	0	0	0			TRUE	sp|Q9H6T0|ESRP2_HUMAN	Q9H6T0	ESRP2_HUMAN	ESRP2	Epithelial splicing regulatory protein 2
RTIAKRLVL		9	3	974.766	1068.71	1068.71	357.244	357.244	1068.71	357.245	-0.002	8.045e-05	19.493	11.156	1	0	0	0	0			TRUE	sp|Q9H633|RPP21_HUMAN	Q9H633	RPP21_HUMAN	RPP21	Ribonuclease P protein subunit p21
DAAVEMKRI		9	2	974.878	1031.54	1031.54	516.779	516.779	1031.54	516.779	-0.001	0.02294	21.554	17.607	0.9898	0	0	0	0			TRUE	sp|Q16643|DREB_HUMAN	Q16643	DREB_HUMAN	DBN1	Drebrin
EVFDHMMKR		9	3	975.496	1191.55	1191.55	398.191	398.191	1191.55	398.192	-0.0023	0.0007118	19.614	12.052	1	0	0	0	0			TRUE	sp|O00507|USP9Y_HUMAN	O00507	USP9Y_HUMAN	USP9Y	Probable ubiquitin carboxyl-terminal hydrolase FAF-Y	USP9X	sp|Q93008|USP9X_HUMAN
NVFPGTTTR		9	2	976.047	991.508	991.508	496.761	496.761	991.509	496.762	-0.001	0.001651	21.974	12.802	0.9993	0	0	0	0			TRUE	sp|P05129|KPCG_HUMAN	P05129	KPCG_HUMAN	PRKCG	Protein kinase C gamma type
EIFNEYAAKK		10	3	978.914	1211.62	1211.62	404.88	404.88	1211.62	404.88	-0.0018	0.02399	13.596	13.596	0.9841	0	0	0	0			TRUE	sp|Q9Y3I0|RTCB_HUMAN	Q9Y3I0	RTCB_HUMAN	RTCB	tRNA-splicing ligase RtcB homolog
ENVLITGGGR		10	2	980.958	1014.55	1014.55	508.28	508.28	1014.55	508.28	-0.0001	0.02248	19.491	13.927	0.99	0	0	0	0			TRUE	sp|O75911|DHRS3_HUMAN	O75911	DHRS3_HUMAN	DHRS3	Short-chain dehydrogenase/reductase 3
MAAVPVAAAR		10	2	985.583	955.525	955.525	478.77	478.77	955.527	478.771	-0.0018	0.05279	15.203	15.203	0.9553	0	0	0	0			TRUE	sp|Q9BWK5|MRI_HUMAN	Q9BWK5	MRI_HUMAN	MRI	Modulator of retrovirus infection homolog
EVSPMYGVQK		10	2	988.039	1136.55	1136.55	569.283	569.283	1136.55	569.284	-0.002	0.0009344	20.422	11.63	0.9998	0	0	0	0			TRUE	sp|Q9H3K2|GHITM_HUMAN	Q9H3K2	GHITM_HUMAN	GHITM	Growth hormone-inducible transmembrane protein
HAYPDELIRQR		11	3	988.076	1396.72	1396.72	466.579	466.579	1396.72	466.581	-0.0045	0.0215	18.296	18.296	0.9373	0	0	0	0			TRUE	sp|Q14999|CUL7_HUMAN	Q14999	CUL7_HUMAN	CUL7	Cullin-7
RYRPGTVAL		9	2	988.665	1031.59	1031.59	516.801	516.801	1031.59	516.801	-0.0004	0.05977	15.608	15.608	0.971	0	0	0	0			TRUE	sp|P68431|H31_HUMAN	P68431	H31_HUMAN	HIST1H3A	Histone H3.1	H3F3A, H3F3C, HIST2H3A, HIST3H3	sp|P84243|H33_HUMAN, sp|Q16695|H31T_HUMAN, sp|Q6NXT2|H3C_HUMAN, sp|Q71DI3|H32_HUMAN
DSFFDSKTR		9	2	988.886	1101.51	1101.51	551.761	551.761	1101.51	551.762	-0.0015	0.0239	15.894	12.041	0.9873	0	0	0	0			TRUE	sp|Q5XXA6|ANO1_HUMAN	Q5XXA6	ANO1_HUMAN	ANO1	Anoctamin-1
DAYWPEAKR		9	3	989.291	1134.55	1134.55	379.19	379.19	1134.55	379.189	0.0016	0.08022	13.832	13.832	0.9246	0	0	0	0			TRUE	sp|Q15424|SAFB1_HUMAN	Q15424	SAFB1_HUMAN	SAFB	Scaffold attachment factor B1
ARNERIYVY		9	3	989.549	1182.62	1182.62	395.213	395.213	1182.61	395.212	0.0014	0.04582	15.402	11.831	0.9642	0	0	0	0			TRUE	sp|Q86XL3|ANKL2_HUMAN	Q86XL3	ANKL2_HUMAN	ANKLE2	Ankyrin repeat and LEM domain-containing protein 2
VPVDVAYQR		9	2	994.668	1045.55	1045.55	523.784	523.784	1045.56	523.785	-0.0013	0.0001813	18.632	18.632	1	0	0	0	0			TRUE	sp|Q15149|PLEC_HUMAN	Q15149	PLEC_HUMAN	PLEC	Plectin
LPRNEADEL		9	2	997.263	1055.53	1055.53	528.77	528.77	1055.52	528.77	0.0006	0.004589	22.466	13.859	0.9964	0	0	0	0			TRUE	sp|O14791|APOL1_HUMAN	O14791	APOL1_HUMAN	APOL1	Apolipoprotein L1
ETVFESRNLR		10	3	999.323	1250.64	1250.64	417.888	417.888	1249.64	417.554	1.0012	0.0003385	18.902	18.902	1	1	0	0	0			TRUE	sp|Q9BVV8|CS024_HUMAN	Q9BVV8	CS024_HUMAN	C19orf24	Uncharacterized membrane protein C19orf24
EINAILQKR		9	2	1000.87	1083.64	1083.64	542.825	542.825	1083.64	542.827	-0.0039	0.004461	21.391	21.391	0.9713	0	0	0	0			TRUE	sp|Q99707|METH_HUMAN	Q99707	METH_HUMAN	MTR	Methionine synthase
ATADLALGR		9	2	1005.06	886.488	886.488	444.251	444.251	886.487	444.251	0.0006	0.01465	19.807	13.204	0.9933	0	0	0	0			TRUE	sp|P55268|LAMB2_HUMAN	P55268	LAMB2_HUMAN	LAMB2	Laminin subunit beta-2
AGVFVDATK		9	2	1005.1	906.483	906.483	454.249	454.249	906.481	454.248	0.0018	0.0009936	19.737	19.737	0.9997	0	0	0	0			TRUE	sp|Q15149|PLEC_HUMAN	Q15149	PLEC_HUMAN	PLEC	Plectin
DIYSKTWTK		9	2	1005.94	1140.58	1140.58	571.298	571.298	1140.58	571.298	-0.0007	0.0005051	15.393	15.393	1	0	0	0	0			TRUE	sp|Q9H2C0|GAN_HUMAN	Q9H2C0	GAN_HUMAN	GAN	Gigaxonin
PAGVQVPAGP		10	2	1006.37	891.484	891.484	446.749	446.749	891.481	446.748	0.0023	0.0376	14.882	11.136	0.9412	0	0	0	0			TRUE	sp|Q9BXA9|SALL3_HUMAN	Q9BXA9	SALL3_HUMAN	SALL3	Sal-like protein 3
ITVQLRRQYVR		11	3	1008.1	1430.84	1430.84	477.955	477.955	1430.85	477.956	-0.0021	0.01565	19.967	11.794	0.9896	0	0	0	0			TRUE	sp|P15514|AREG_HUMAN	P15514	AREG_HUMAN	AREG	Amphiregulin
YSVNVDYSK		9	2	1008.5	1073.5	1073.5	537.759	537.759	1073.5	537.759	-0.0004	0.000103	20.045	11.88	1	0	0	0	0			TRUE	sp|O00483|NDUA4_HUMAN	O00483	NDUA4_HUMAN	NDUFA4	Cytochrome c oxidase subunit NDUFA4
TPASAGHVW		9	2	1009.38	924.447	924.447	463.231	463.231	924.445	463.23	0.002	3.604e-05	25.27	12.499	1	0	0	0	0			TRUE	sp|P48436|SOX9_HUMAN	P48436	SOX9_HUMAN	SOX9	Transcription factor SOX-9
APKPYHKF		8	2	1009.41	986.536	986.536	494.275	494.275	986.534	494.274	0.0017	0.009243	19.02	19.02	0.9919	0	0	0	0			TRUE	sp|Q9UKE5|TNIK_HUMAN	Q9UKE5	TNIK_HUMAN	TNIK	TRAF2 and NCK-interacting protein kinase	MAP4K4, MINK1	sp|O95819|M4K4_HUMAN, sp|Q8N4C8|MINK1_HUMAN
AVNDHVLKV		9	2	1009.6	993.561	993.561	497.788	497.788	993.561	497.788	0	0.09758	16.292	11.273	0.9537	0	0	0	0			TRUE	sp|Q9NSI6|BRWD1_HUMAN	Q9NSI6	BRWD1_HUMAN	BRWD1	Bromodomain and WD repeat-containing protein 1
NVRPPNTAL		9	2	1010.63	980.538	980.538	491.276	491.276	980.54	491.277	-0.002	0.000851	19.117	12.673	0.9998	0	0	0	0			TRUE	sp|Q17RS7|GEN_HUMAN	Q17RS7	GEN_HUMAN	GEN1	Flap endonuclease GEN homolog 1
DADSSERII		9	2	1014.35	1004.48	1004.48	503.247	503.247	1004.48	503.246	0.0015	0.002524	18.984	12.959	0.9976	0	0	0	0			TRUE	sp|Q96FZ2|HMCES_HUMAN	Q96FZ2	HMCES_HUMAN	HMCES	Embryonic stem cell-specific 5-hydroxymethylcytosine-binding protein
SSLLEKGLDGAKK		13	3	1014.94	1345.77	1345.77	449.597	449.597	1344.76	449.261	1.008	4.491e-06	21.674	21.674	1	0	0	0	0			TRUE	sp|P81605|DCD_HUMAN	P81605	DCD_HUMAN	DCD	Dermcidin
AITQVVVSR		9	2	1016.38	971.576	971.576	486.795	486.795	971.576	486.796	-0.0002	0.002133	18.092	12.369	0.9988	0	0	0	0			TRUE	sp|Q9H9B4|SFXN1_HUMAN	Q9H9B4	SFXN1_HUMAN	SFXN1	Sideroflexin-1
SAATLLANR		9	2	1016.45	915.514	915.514	458.764	458.764	915.514	458.764	0.0001	0.008683	20.662	14.65	0.995	0	0	0	0			TRUE	sp|Q9BXM7|PINK1_HUMAN	Q9BXM7	PINK1_HUMAN	PINK1	Serine/threonine-protein kinase PINK1, mitochondrial
STARHLYL		8	2	1017.59	959.519	959.519	480.767	480.767	959.519	480.767	0.0001	0.01199	15.142	15.142	0.9942	0	0	0	0			TRUE	sp|P39019|RS19_HUMAN	P39019	RS19_HUMAN	RPS19	40S ribosomal protein S19
FVAPVGVASKR		11	3	1019.53	1129.66	1129.66	377.56	377.56	1129.66	377.561	-0.0009	1.143e-07	20.086	20.086	1	0	0	0	0			TRUE	sp|O00515|LAD1_HUMAN	O00515	LAD1_HUMAN	LAD1	Ladinin-1
NSFDPSKITR		10	2	1019.64	1163.59	1163.59	582.804	582.804	1163.59	582.804	-0.0007	0.0004197	17.158	17.158	1	0	0	0	0			TRUE	sp|Q13352|CENPR_HUMAN	Q13352	CENPR_HUMAN	ITGB3BP	Centromere protein R
DAFADAVQR		9	2	1023.37	991.473	991.473	496.744	496.744	991.472	496.743	0.0008	0.0002139	22.274	11.264	1	0	0	0	0			TRUE	sp|Q92945|FUBP2_HUMAN	Q92945	FUBP2_HUMAN	KHSRP	Far upstream element-binding protein 2
QAGSIAIVR		9	2	1023.55	913.535	913.535	457.775	457.775	913.534	457.774	0	0.00239	18.156	12.406	0.9985	0	0	0	0			TRUE	sp|Q8NB16|MLKL_HUMAN	Q8NB16	MLKL_HUMAN	MLKL	Mixed lineage kinase domain-like protein
DLSGITGAR		9	2	1024.03	888.468	888.468	445.241	445.241	888.466	445.24	0.0019	0.05464	13.171	8.633	0.9441	0	0	0	0			TRUE	sp|P01011|AACT_HUMAN	P01011	AACT_HUMAN	SERPINA3	Alpha-1-antichymotrypsin
KNMEKLVKL		9	3	1025.28	1101.66	1101.66	368.227	368.227	1101.66	368.227	0.0014	0.02838	19.852	13.014	0.9803	0	0	0	0			TRUE	sp|Q9NVI1|FANCI_HUMAN	Q9NVI1	FANCI_HUMAN	FANCI	Fanconi anemia group I protein
FVTGNKILR		9	3	1026.79	1046.62	1046.62	349.882	349.882	1046.62	349.882	0.0001	0.06477	14.845	14.845	0.9575	0	0	0	0			TRUE	sp|P62277|RS13_HUMAN	P62277	RS13_HUMAN	RPS13	40S ribosomal protein S13
MRYVASY		7	2	1029.3	888.417	888.417	445.216	445.216	888.416	445.216	0.0004	0.1625	13.004	9.326	0.9307	1	0	0	0			TRUE	sp|P05387|RLA2_HUMAN	P05387	RLA2_HUMAN	RPLP2	60S acidic ribosomal protein P2
GPRSSLRVL		9	2	1030.44	983.588	983.588	492.801	492.801	983.588	492.801	0.0001	0.05317	15.996	15.996	0.9745	0	0	0	0			TRUE	sp|Q15393|SF3B3_HUMAN	Q15393	SF3B3_HUMAN	SF3B3	Splicing factor 3B subunit 3
QANGFSVVR		9	2	1032	976.509	976.509	489.262	489.262	976.509	489.262	-0.0005	0.002395	20.463	20.463	0.9985	0	0	0	0			TRUE	sp|P53582|MAP11_HUMAN	P53582	MAP11_HUMAN	METAP1	Methionine aminopeptidase 1
DVVGDTSGYYQR		12	2	1032.48	1358.61	1358.61	680.313	680.313	1358.61	680.312	0.0015	2.254e-05	25.608	25.608	1	0	0	0	0			TRUE	sp|P08758|ANXA5_HUMAN	P08758	ANXA5_HUMAN	ANXA5	Annexin A5
EAFLTAQTK		9	2	1034.44	1007.53	1007.53	504.772	504.772	1007.53	504.772	0.0017	0.01767	15.934	15.934	0.9876	0	0	0	0			TRUE	sp|Q8N668|COMD1_HUMAN	Q8N668	COMD1_HUMAN	COMMD1	COMM domain-containing protein 1
SISESAFSAR		10	2	1034.51	1053.51	1053.51	527.763	527.763	1053.51	527.762	0.0027	0.001195	18.119	18.119	0.9991	0	0	0	0			TRUE	sp|O75487|GPC4_HUMAN	O75487	GPC4_HUMAN	GPC4	Glypican-4
RSLDGRLQV		9	3	1035.28	1042.59	1042.59	348.537	348.537	1042.59	348.537	0.0021	0.02837	16.669	14.268	0.9712	0	0	0	0			FALSE	sp|P84022|SMAD3_HUMAN	P84022	SMAD3_HUMAN	SMAD3	Mothers against decapentaplegic homolog 3	SMAD1, SMAD2, SMAD5, SMAD9	sp|O15198|SMAD9_HUMAN, sp|Q15796|SMAD2_HUMAN, sp|Q15797|SMAD1_HUMAN, sp|Q99717|SMAD5_HUMAN
TVFNAHEPFRR		11	3	1035.62	1372.7	1372.7	458.575	458.575	1372.7	458.574	0.0021	0.002075	20.056	20.056	0.9995	0	0	0	0			TRUE	sp|Q99942|RNF5_HUMAN	Q99942	RNF5_HUMAN	RNF5	E3 ubiquitin-protein ligase RNF5
DAVKVGLVGR		10	3	1036.29	1012.6	1012.6	338.542	338.542	1012.6	338.542	0.0009	0.02627	16.279	16.279	0.9845	0	0	0	0			TRUE	sp|P58107|EPIPL_HUMAN	P58107	EPIPL_HUMAN	EPPK1	Epiplakin
ESIGRVLAQR		10	3	1037.47	1127.64	1127.64	376.887	376.887	1127.64	376.888	-0.0026	0.0435	14.083	14.083	0.9345	0	0	0	0			TRUE	sp|Q9H0U6|RM18_HUMAN	Q9H0U6	RM18_HUMAN	MRPL18	39S ribosomal protein L18, mitochondrial
RYDPHLNRW		9	3	1038.39	1255.62	1255.62	419.547	419.547	1255.62	419.548	-0.0011	0.05024	15.055	15.055	0.9688	0	0	0	0			TRUE	sp|Q53HC5|KLH26_HUMAN	Q53HC5	KLH26_HUMAN	KLHL26	Kelch-like protein 26
YSHFHELRV		9	3	1039.5	1186.59	1186.59	396.537	396.537	1186.59	396.537	0	0.02276	13.886	10.279	0.9889	0	0	0	0			TRUE	sp|Q9P0K7|RAI14_HUMAN	Q9P0K7	RAI14_HUMAN	RAI14	Ankycorbin
YGGEMHVR		8	2	1039.76	947.43	947.43	474.722	474.722	947.428	474.721	0.0017	0.002944	16.572	16.572	0.9964	0	0	0	0			TRUE	sp|Q16625|OCLN_HUMAN	Q16625	OCLN_HUMAN	OCLN	Occludin
IQRTPKIQVYS		11	3	1042.29	1331.76	1331.76	444.926	444.926	1331.76	444.926	0.0004	5.43e-05	16.201	16.201	1	0	0	0	0			TRUE	sp|P61769|B2MG_HUMAN	P61769	B2MG_HUMAN	B2M	Beta-2-microglobulin
DAPHPLSKI		9	2	1043.32	976.534	976.534	489.274	489.274	976.534	489.274	-0.0002	0.02677	17.283	10.531	0.9881	0	0	0	0			TRUE	sp|O95190|OAZ2_HUMAN	O95190	OAZ2_HUMAN	OAZ2	Ornithine decarboxylase antizyme 2
DAVHLLKDHVGR		12	4	1044.13	1358.74	1358.74	340.693	340.693	1358.74	340.693	0.0006	1.008e-08	27.093	27.093	1	0	0	0	0			TRUE	sp|Q9NTZ6|RBM12_HUMAN	Q9NTZ6	RBM12_HUMAN	RBM12	RNA-binding protein 12
EAIEGTYIDK		10	2	1044.24	1137.55	1137.55	569.783	569.783	1137.56	569.785	-0.0032	0.0003748	22.175	12.663	1	0	0	0	0			TRUE	sp|P62280|RS11_HUMAN	P62280	RS11_HUMAN	RPS11	40S ribosomal protein S11
KGDIVTVV		8	2	1045.39	829.491	829.491	415.753	415.753	829.491	415.753	0.0001	0.0505	16.997	11.032	0.9759	0	0	0	0			TRUE	sp|P55290|CAD13_HUMAN	P55290	CAD13_HUMAN	CDH13	Cadherin-13
IVADFSASVKK		11	3	1046.45	1163.65	1163.65	388.891	388.891	1163.65	388.892	-0.0033	6.236e-06	19.838	13.9	1	0	0	0	0			TRUE	sp|P49915|GUAA_HUMAN	P49915	GUAA_HUMAN	GMPS	GMP synthase [glutamine-hydrolyzing]
EAFYIKDPK		9	2	1047.49	1109.58	1109.58	555.795	555.795	1109.58	555.795	-0.0005	0.03114	16.586	16.586	0.986	0	0	0	0			TRUE	sp|Q9BWU0|NADAP_HUMAN	Q9BWU0	NADAP_HUMAN	SLC4A1AP	Kanadaptin
VGGPISSGSSASSVTVTR		18	2	1047.56	1647.85	1647.85	824.93	824.93	1647.84	824.929	0.0036	1.492e-09	37.57	15.186	1	0	0	0	0			TRUE	sp|P02545|LMNA_HUMAN	P02545	LMNA_HUMAN	LMNA	Prelamin-A/C
DVVPNATIR		9	2	1048.63	983.54	983.54	492.777	492.777	983.54	492.777	0	0.1019	15.331	15.331	0.952	0	0	0	0			TRUE	sp|P42356|PI4KA_HUMAN	P42356	PI4KA_HUMAN	PI4KA	Phosphatidylinositol 4-kinase alpha	PI4KAP1, PI4KAP2	sp|A4QPH2|PI4P2_HUMAN, sp|Q8N8J0|PI4P1_HUMAN
DTITLPQNR		9	2	1048.92	1056.56	1056.56	529.286	529.286	1056.56	529.285	0.0006	0.1513	15.15	11.767	0.9346	0	0	0	0			TRUE	sp|Q13829|BACD2_HUMAN	Q13829	BACD2_HUMAN	TNFAIP1	BTB/POZ domain-containing adapter for CUL3-mediated RhoA degradation protein 2
DAFEIHVHR		9	3	1049.33	1122.56	1122.56	375.193	375.193	1122.56	375.193	-0.0001	0.05364	15.491	12.089	0.9662	0	0	0	0			TRUE	sp|Q14118|DAG1_HUMAN	Q14118	DAG1_HUMAN	DAG1	Dystroglycan
NVYEVVNPK		9	2	1049.62	1060.56	1060.56	531.285	531.285	1060.56	531.285	0.0006	0.0004273	16.242	8.465	1	0	0	0	0			TRUE	sp|Q86YQ8|CPNE8_HUMAN	Q86YQ8	CPNE8_HUMAN	CPNE8	Copine-8
DAVQFIRQK		9	2	1050.58	1103.61	1103.61	552.812	552.812	1103.61	552.812	-0.0001	0.004345	19.294	11.52	0.9965	0	0	0	0			TRUE	sp|Q12974|TP4A2_HUMAN	Q12974	TP4A2_HUMAN	PTP4A2	Protein tyrosine phosphatase type IVA 2	PTP4A1	sp|Q93096|TP4A1_HUMAN
ETMNYAQIR		9	2	1050.65	1124.53	1124.53	563.271	563.271	1124.53	563.271	-0.0001	0.002488	18.117	11.616	0.9984	0	0	0	0			TRUE	sp|P53396|ACLY_HUMAN	P53396	ACLY_HUMAN	ACLY	ATP-citrate synthase
RYNEKCFKL		9	3	1051.39	1199.61	1199.61	400.877	400.877	1199.61	400.878	-0.0026	0.0004082	21.784	11.412	1	1	0	0	0			TRUE	sp|Q6TFL4|KLH24_HUMAN	Q6TFL4	KLH24_HUMAN	KLHL24	Kelch-like protein 24
APRPDRLVNRL		11	3	1053.81	1305.76	1305.76	436.262	436.262	1305.76	436.262	0.0009	0.007092	14.491	14.491	0.9956	0	0	0	0			TRUE	sp|O75534|CSDE1_HUMAN	O75534	CSDE1_HUMAN	CSDE1	Cold shock domain-containing protein E1
EAWRSGLVSTGR		12	2	1053.92	1317.68	1317.68	659.847	659.847	1317.68	659.847	0.0015	0.01226	16.809	12.059	0.9926	0	0	0	0			TRUE	sp|Q9UN70|PCDGK_HUMAN	Q9UN70	PCDGK_HUMAN	PCDHGC3	Protocadherin gamma-C3
DPTDVAALR		9	2	1054.92	956.495	956.495	479.255	479.255	956.493	479.254	0.0019	0.0006027	21.542	15.458	1	0	0	0	0			TRUE	sp|Q96BZ9|TBC20_HUMAN	Q96BZ9	TBC20_HUMAN	TBC1D20	TBC1 domain family member 20
TYGIKHMKF		9	3	1055.5	1123.58	1123.58	375.536	375.536	1123.58	375.536	0	0.03329	17.886	13.18	0.982	0	0	0	0			TRUE	sp|Q92643|GPI8_HUMAN	Q92643	GPI8_HUMAN	PIGK	GPI-anchor transamidase
TVSSVNEAFGR		11	2	1055.72	1165.58	1165.58	583.796	583.796	1165.57	583.794	0.0053	0.0006724	21.364	12.487	0.9995	0	0	0	0			TRUE	sp|Q13610|PWP1_HUMAN	Q13610	PWP1_HUMAN	PWP1	Periodic tryptophan protein 1 homolog
EITTTEIIKR		10	2	1056.09	1202.69	1202.69	602.351	602.351	1202.69	602.351	0.0006	0.005426	18.094	13.058	0.996	0	0	0	0			TRUE	sp|Q12830|BPTF_HUMAN	Q12830	BPTF_HUMAN	BPTF	Nucleosome-remodeling factor subunit BPTF
RPHIPISKL		9	3	1058.19	1059.65	1059.65	354.225	354.225	1059.66	354.226	-0.0006	0.05687	18.676	12.858	0.9636	0	0	0	0			TRUE	sp|Q8TF42|UBS3B_HUMAN	Q8TF42	UBS3B_HUMAN	UBASH3B	Ubiquitin-associated and SH3 domain-containing protein B
VQGNITQKF		9	2	1058.77	1033.56	1033.56	517.785	517.785	1033.56	517.785	-0.0005	0.01267	21.614	13.607	0.9939	0	0	0	0			TRUE	sp|P49754|VPS41_HUMAN	P49754	VPS41_HUMAN	VPS41	Vacuolar protein sorting-associated protein 41 homolog
EAFDYIKQR		9	3	1058.96	1168.59	1168.59	390.537	390.537	1168.59	390.536	0.0008	7.393e-05	18.164	9.489	1	0	0	0	0			TRUE	sp|Q16690|DUS5_HUMAN	Q16690	DUS5_HUMAN	DUSP5	Dual specificity protein phosphatase 5
RPPPIGAEV		9	2	1059.36	934.524	934.524	468.269	468.269	934.524	468.269	0.0004	0.0244	19.986	13.551	0.9892	0	0	0	0			TRUE	sp|Q07820|MCL1_HUMAN	Q07820	MCL1_HUMAN	MCL1	Induced myeloid leukemia cell differentiation protein Mcl-1
DVTFVVEKK		9	2	1059.77	1064.59	1064.59	533.303	533.303	1063.59	532.803	0.9999	0.001308	20.15	11.808	0.9758	0	0	0	0			TRUE	sp|Q96Q07|BTBD9_HUMAN	Q96Q07	BTBD9_HUMAN	BTBD9	BTB/POZ domain-containing protein 9
GDEPPVFSR		9	2	1060.39	1002.48	1002.48	502.246	502.246	1002.48	502.246	0.0007	0.001266	19.383	11.814	0.9997	0	0	0	0			TRUE	sp|Q99816|TS101_HUMAN	Q99816	TS101_HUMAN	TSG101	Tumor susceptibility gene 101 protein
EVSSMVLTK		9	2	1060.79	992.521	992.521	497.268	497.268	992.521	497.268	0	0.007111	19.152	12.375	0.9954	0	0	0	0			TRUE	sp|P11142|HSP7C_HUMAN	P11142	HSP7C_HUMAN	HSPA8	Heat shock cognate 71 kDa protein
QSINKKLEL		9	2	1060.97	1071.63	1071.63	536.822	536.822	1071.63	536.822	0.0012	0.01113	19.643	13.045	0.9931	0	0	0	0			TRUE	sp|Q13137|CACO2_HUMAN	Q13137	CACO2_HUMAN	CALCOCO2	Calcium-binding and coiled-coil domain-containing protein 2
SAAEVGFVR		9	2	1062.34	934.487	934.487	468.251	468.251	934.487	468.251	-0.0004	0.0009186	21.545	12.603	0.9999	0	0	0	0			TRUE	sp|P43246|MSH2_HUMAN	P43246	MSH2_HUMAN	MSH2	DNA mismatch repair protein Msh2
VYTPVGKAEQGKF		13	3	1062.92	1423.75	1423.75	475.592	475.592	1422.75	475.257	1.0028	0.005247	18.817	11.234	0.9818	0	0	0	0			TRUE	sp|A6NEC2|PSAL_HUMAN	A6NEC2	PSAL_HUMAN	NPEPPSL1	Puromycin-sensitive aminopeptidase-like protein	NPEPPS	sp|P55786|PSA_HUMAN
LYWSHPRKF		9	3	1063.81	1232.64	1232.64	411.889	411.889	1232.65	411.889	-0.0009	0.0009126	18.147	11.052	1	0	0	0	0			TRUE	sp|P62273|RS29_HUMAN	P62273	RS29_HUMAN	RPS29	40S ribosomal protein S29
AYHNSPAYL		9	2	1063.91	1034.48	1034.48	518.248	518.248	1034.48	518.248	-0.0012	0.002739	18.904	12.868	0.998	0	0	0	0			TRUE	sp|Q969G3|SMCE1_HUMAN	Q969G3	SMCE1_HUMAN	SMARCE1	SWI/SNF-related matrix-associated actin-dependent regulator of chromatin subfamily E member 1
RPRKAFLL		8	2	1064.94	999.633	999.633	500.824	500.824	999.634	500.824	-0.0008	0.1228	17.544	11.674	0.9444	1	0	0	0			TRUE	sp|P13667|PDIA4_HUMAN	P13667	PDIA4_HUMAN	PDIA4	Protein disulfide-isomerase A4
ETALPGAFKTR		11	3	1066.08	1189.65	1189.65	397.557	397.557	1189.65	397.556	0.0034	0.01591	16.496	9.566	0.9623	0	0	0	0			TRUE	sp|P35579|MYH9_HUMAN	P35579	MYH9_HUMAN	MYH9	Myosin-9
SVAGLLPRR		9	2	1067.22	967.591	967.591	484.803	484.803	967.593	484.804	-0.0013	0.02197	20.314	13.02	0.9885	0	0	0	0			TRUE	sp|Q96K49|TM87B_HUMAN	Q96K49	TM87B_HUMAN	TMEM87B	Transmembrane protein 87B
KYGNANVW		8	2	1069.5	950.461	950.461	476.238	476.238	950.461	476.238	0	0.01894	16.413	10.711	0.9916	0	0	0	0			TRUE	sp|P62714|PP2AB_HUMAN	P62714	PP2AB_HUMAN	PPP2CB	Serine/threonine-protein phosphatase 2A catalytic subunit beta isoform	PPP2CA	sp|P67775|PP2AA_HUMAN
HNVNRVVYI		9	2	1069.54	1113.61	1113.61	557.813	557.813	1112.61	557.312	1.0028	0.0002232	21.403	12.298	1	0	0	0	0			TRUE	sp|P49915|GUAA_HUMAN	P49915	GUAA_HUMAN	GMPS	GMP synthase [glutamine-hydrolyzing]
DAHSNLASI		9	2	1070.01	926.446	926.446	464.23	464.23	926.446	464.23	0	0.01226	20.55	12.819	0.9941	0	0	0	0			TRUE	sp|O15294|OGT1_HUMAN	O15294	OGT1_HUMAN	OGT	UDP-N-acetylglucosamine--peptide N-acetylglucosaminyltransferase 110 kDa subunit
RYTERVDYL		9	3	1076.07	1214.61	1214.61	405.878	405.878	1213.61	405.544	1.0042	0.004346	18.37	11.259	0.9805	0	0	0	0			TRUE	sp|Q92995|UBP13_HUMAN	Q92995	UBP13_HUMAN	USP13	Ubiquitin carboxyl-terminal hydrolase 13
RPREAEVRFL		10	3	1076.18	1272.72	1272.72	425.246	425.246	1271.71	424.911	1.0054	0.0002057	21.533	12.127	1	0	0	0	0			TRUE	sp|Q13438|OS9_HUMAN	Q13438	OS9_HUMAN	OS9	Protein
ESFLAWKKR		9	3	1077.5	1163.64	1163.64	388.888	388.888	1163.64	388.889	-0.002	0.004752	16.369	16.369	0.9957	0	0	0	0			TRUE	sp|Q8WU90|ZC3HF_HUMAN	Q8WU90	ZC3HF_HUMAN	ZC3H15	Zinc finger CCCH domain-containing protein 15
RSINKLIRI		9	3	1082.17	1111.72	1111.72	371.58	371.58	1111.72	371.58	0.0004	0.02918	18.488	11.239	0.9849	0	0	0	0			TRUE	sp|P05198|IF2A_HUMAN	P05198	IF2A_HUMAN	EIF2S1	Eukaryotic translation initiation factor 2 subunit 1
DGPRVFRV		8	3	1082.38	944.518	944.518	315.847	315.847	944.519	315.847	-0.0011	0.063	16.98	16.98	0.9563	0	0	0	0			TRUE	sp|Q9Y285|SYFA_HUMAN	Q9Y285	SYFA_HUMAN	FARSA	Phenylalanine--tRNA ligase alpha subunit
IPYDVQHV		8	2	1083.15	969.493	969.493	485.754	485.754	969.492	485.753	0.0012	0.1147	18.481	13.996	0.9322	0	0	0	0			TRUE	sp|Q2M2H8|MGAL_HUMAN	Q2M2H8	MGAL_HUMAN	MGAM2	Probable maltase-glucoamylase 2
KMPKMKMPKF		10	4	1085.2	1264.68	1264.68	317.178	317.178	1264.69	317.179	-0.002	1.255e-05	21.413	11.136	1	0	0	0	0			TRUE	sp|Q09666|AHNK_HUMAN	Q09666	AHNK_HUMAN	AHNAK	Neuroblast differentiation-associated protein AHNAK
DSYTPKVI		8	2	1085.79	921.481	921.481	461.748	461.748	921.481	461.748	-0.0001	0.02164	19.237	13.654	0.9904	0	0	0	0			TRUE	sp|Q96BY9|SARAF_HUMAN	Q96BY9	SARAF_HUMAN	SARAF	Store-operated calcium entry-associated regulatory factor
ETIGEILKK		9	2	1085.87	1029.61	1029.61	515.811	515.811	1029.61	515.811	0.0004	0.1526	21.397	15.327	0.9342	0	0	0	0			TRUE	sp|P61978|HNRPK_HUMAN	P61978	HNRPK_HUMAN	HNRNPK	Heterogeneous nuclear ribonucleoprotein K
KINEAIVAV		9	2	1089.31	955.572	955.572	478.793	478.793	955.57	478.792	0.0012	0.06308	19.42	11.648	0.9601	0	0	0	0			TRUE	sp|Q9Y224|CN166_HUMAN	Q9Y224	CN166_HUMAN	C14orf166	UPF0568 protein C14orf166
AYAIIKEEL		9	2	1518.46	1048.58	1048.58	525.296	525.296	1048.58	525.297	-0.0026	0.001488	21.788	12.497	0.9985	0	0	0	0			TRUE	sp|Q6PL18|ATAD2_HUMAN	Q6PL18	ATAD2_HUMAN	ATAD2	ATPase family AAA domain-containing protein 2
DTGILDSIGR		10	2	1619.43	1045.54	1045.54	523.778	523.778	1045.54	523.777	0	0.0008747	20.412	12.403	0.9999	0	0	0	0			TRUE	sp|P02686|MBP_HUMAN	P02686	MBP_HUMAN	MBP	Myelin basic protein
ETVGFGMLK		9	2	1667.62	980.499	980.499	491.257	491.257	980.5	491.257	-0.0012	0.05533	10.357	10.357	0.9714	0	0	0	0			TRUE	sp|Q9Y2Q5|LTOR2_HUMAN	Q9Y2Q5	LTOR2_HUMAN	LAMTOR2	Ragulator complex protein LAMTOR2
DAVSGMGVI		9	1	1701.57	847.411	847.411	848.418	848.418	847.411	848.418	0.0001	0.01485	22.483	15.079	0.9942	0	0	0	0			TRUE	sp|P49720|PSB3_HUMAN	P49720	PSB3_HUMAN	PSMB3	Proteasome subunit beta type-3
SVVGDEVVLINR		12	2	1702.75	1299.73	1299.73	650.871	650.871	1298.72	650.367	1.0082	0.000195	26.521	12.718	1	0	0	0	0			TRUE	sp|Q92667|AKAP1_HUMAN	Q92667	AKAP1_HUMAN	AKAP1	A-kinase anchor protein 1, mitochondrial
YYEYNHDLF		9	2	1756.41	1262.52	1262.52	632.269	632.269	1262.52	632.269	-0.001	0.001786	17.042	10.796	0.9992	0	0	0	0			TRUE	sp|Q9H4B6|SAV1_HUMAN	Q9H4B6	SAV1_HUMAN	SAV1	Protein salvador homolog 1
DALLKFSHI		9	2	1821.18	1042.58	1042.58	522.298	522.298	1042.58	522.298	0.0003	0.0001077	23.589	12.889	1	0	0	0	0			TRUE	sp|P55061|BI1_HUMAN	P55061	BI1_HUMAN	TMBIM6	Bax inhibitor 1
VYIHGGGWAL		10	2	1933.37	1071.55	1071.55	536.782	536.782	1071.55	536.782	-0.0011	0.005957	19.935	14.053	0.9957	0	0	0	0			TRUE	sp|Q6PIU2|NCEH1_HUMAN	Q6PIU2	NCEH1_HUMAN	NCEH1	Neutral cholesterol ester hydrolase 1
ALALREPDLEKVVRYL		16	4	1957.6	1884.09	1884.09	472.029	472.029	1884.08	472.028	0.0033	0.004716	18.757	18.757	0.9973	0	0	0	0			TRUE	sp|Q92736|RYR2_HUMAN	Q92736	RYR2_HUMAN	RYR2	Ryanodine receptor 2
DAYVLPKL		8	2	1964.12	917.523	917.523	459.769	459.769	917.522	459.768	0.0008	0.00921	20.346	11.217	0.9942	0	0	0	0			TRUE	sp|P62854|RS26_HUMAN	P62854	RS26_HUMAN	RPS26	40S ribosomal protein S26	RPS26P11	sp|Q5JNZ5|RS26L_HUMAN
KPAGPPGILAL		11	2	2003.66	1032.63	1032.63	517.323	517.323	1032.63	517.324	-0.002	0.01643	17.142	13.008	0.9862	0	0	0	0			TRUE	sp|P35579|MYH9_HUMAN	P35579	MYH9_HUMAN	MYH9	Myosin-9
RSEGVFRFL		9	3	2015.85	1109.6	1109.6	370.874	370.874	1109.6	370.873	0.0014	3.86e-06	23.961	10.191	1	0	0	0	0			TRUE	sp|Q9NZC4|EHF_HUMAN	Q9NZC4	EHF_HUMAN	EHF	ETS homologous factor
RFYDRRFLKLLRF		13	4	2091.47	1829.06	1829.06	458.272	458.272	1829.06	458.272	0.0028	6.668e-07	29.255	12.595	1	0	0	0	0			TRUE	sp|O43674|NDUB5_HUMAN	O43674	NDUB5_HUMAN	NDUFB5	NADH dehydrogenase [ubiquinone] 1 beta subcomplex subunit 5, mitochondrial
KFAEEFYSF		9	2	2098.28	1166.52	1166.52	584.269	584.269	1166.53	584.271	-0.0039	0.001059	21.354	11.063	0.9988	0	0	0	0			TRUE	sp|Q96GN5|CDA7L_HUMAN	Q96GN5	CDA7L_HUMAN	CDCA7L	Cell division cycle-associated 7-like protein
DYLNEWGNRF		10	2	2098.32	1312.59	1312.59	657.302	657.302	1312.58	657.299	0.0061	7.724e-06	24.392	10.111	1	0	0	0	0			TRUE	sp|P12830|CADH1_HUMAN	P12830	CADH1_HUMAN	CDH1	Cadherin-1
DAFKTGFAEGFLK		13	3	2098.61	1429.74	1429.74	477.589	477.589	1429.72	477.582	0.0208	0.0001268	17.943	17.943	1	0	0	0	0			TRUE	sp|Q96TA2|YMEL1_HUMAN	Q96TA2	YMEL1_HUMAN	YME1L1	ATP-dependent zinc metalloprotease YME1L1
QYMERLQLL		9	2	2098.91	1192.63	1192.63	597.321	597.321	1192.63	597.321	0.0005	0.1453	13.311	13.311	0.9367	0	0	0	0			TRUE	sp|Q13505|MTX1_HUMAN	Q13505	MTX1_HUMAN	MTX1	Metaxin-1
YYTKGFALL		9	2	2166.8	1074.58	1074.58	538.295	538.295	1074.57	538.295	0.0003	0.02271	19.396	12.26	0.9899	0	0	0	0			TRUE	sp|O00469|PLOD2_HUMAN	O00469	PLOD2_HUMAN	PLOD2	Procollagen-lysine,2-oxoglutarate 5-dioxygenase 2
NYIKDLNIL		9	2	2175.63	1104.62	1104.62	553.316	553.316	1104.62	553.316	-0.0004	0.06886	19.626	13.277	0.9665	0	0	0	0			TRUE	sp|Q05D32|CTSL2_HUMAN	Q05D32	CTSL2_HUMAN	CTDSPL2	CTD small phosphatase-like protein 2
DVIDTLTSLR		10	2	2252.02	1131.61	1131.61	566.815	566.815	1131.61	566.814	0.0011	0.0577	18.235	11.292	0.9673	0	0	0	0			TRUE	sp|Q6ICC9|LDOCL_HUMAN	Q6ICC9	LDOCL_HUMAN	LDOC1L	Protein LDOC1L
FYLEGGFSKF		10	2	2310.21	1193.58	1193.58	597.796	597.796	1193.58	597.795	0.0012	0.0007346	20.466	11.111	0.9999	0	0	0	0			TRUE	sp|Q16828|DUS6_HUMAN	Q16828	DUS6_HUMAN	DUSP6	Dual specificity protein phosphatase 6
YYNPHLLLNTL		11	2	2384.03	1359.72	1359.72	680.867	680.867	1359.72	680.867	0.0006	0.02633	18.437	11.469	0.9883	0	0	0	0			TRUE	sp|O95373|IPO7_HUMAN	O95373	IPO7_HUMAN	IPO7	Importin-7
KAPAPVTPPAP		11	2	2388.45	1044.6	1044.6	523.305	523.305	1044.6	523.306	-0.0015	0.1147	15.423	10.258	0.934	0	0	0	0			TRUE	sp|Q03468|ERCC6_HUMAN	Q03468	ERCC6_HUMAN	ERCC6	DNA excision repair protein ERCC-6
SYATLLHVL		9	2	2412.21	1015.57	1015.57	508.793	508.793	1015.57	508.792	0.0003	0.0002901	19.495	10.527	1	0	0	0	0			TRUE	sp|O43194|GPR39_HUMAN	O43194	GPR39_HUMAN	GPR39	G-protein coupled receptor 39
TYTDRVFFL		9	2	2456.49	1160.58	1160.58	581.299	581.299	1160.59	581.301	-0.0024	0.000707	23.524	13.973	0.9999	0	0	0	0			TRUE	sp|O15031|PLXB2_HUMAN	O15031	PLXB2_HUMAN	PLXNB2	Plexin-B2
EYYRGFTLF		9	2	2460.72	1194.57	1194.57	598.294	598.294	1194.57	598.293	0.0032	0.0322	21.673	14.179	0.9466	0	0	0	0			TRUE	sp|P49761|CLK3_HUMAN	P49761	CLK3_HUMAN	CLK3	Dual specificity protein kinase CLK3
VFDPKVFTF		9	2	2469.01	1098.58	1098.58	550.295	550.295	1098.57	550.295	0.0009	0.007097	19.27	12.428	0.9951	0	0	0	0			TRUE	sp|Q9Y4K1|AIM1_HUMAN	Q9Y4K1	AIM1_HUMAN	AIM1	Absent in melanoma 1 protein
IYQFIMDRF		9	2	2474.12	1231.62	1231.62	616.817	616.817	1231.61	616.81	0.013	0.0003398	20.735	15.039	0.9999	0	0	0	0			TRUE	sp|Q12948|FOXC1_HUMAN	Q12948	FOXC1_HUMAN	FOXC1	Forkhead box protein C1	FOXC2, FOXL1	sp|Q12952|FOXL1_HUMAN, sp|Q99958|FOXC2_HUMAN
KYMDIEFDF		9	2	2508.18	1206.52	1206.52	604.269	604.269	1206.53	604.271	-0.0035	0.0006489	20.472	16.519	0.9999	0	0	0	0			TRUE	sp|O43795|MYO1B_HUMAN	O43795	MYO1B_HUMAN	MYO1B	Unconventional myosin-Ib	MYO1A	sp|Q9UBC5|MYO1A_HUMAN
AYVLNIVRF		9	2	2515.23	1093.63	1093.63	547.822	547.822	1093.63	547.821	0.0003	0.01131	20.047	14.11	0.9944	0	0	0	0			TRUE	sp|P05026|AT1B1_HUMAN	P05026	AT1B1_HUMAN	ATP1B1	Sodium/potassium-transporting ATPase subunit beta-1
SYPTFFPRF		9	2	2576.86	1160.57	1160.57	581.291	581.291	1160.57	581.29	0.002	0.06829	14.46	14.46	0.9483	0	0	0	0			TRUE	sp|Q14527|HLTF_HUMAN	Q14527	HLTF_HUMAN	HLTF	Helicase-like transcription factor
PYLFHVVTF		9	2	2656.6	1121.59	1121.59	561.804	561.804	1121.59	561.803	0.0021	0.06956	15.993	15.993	0.9423	0	0	0	0			TRUE	sp|P21359|NF1_HUMAN	P21359	NF1_HUMAN	NF1	Neurofibromin
RYLDLFTNF		9	2	2697.86	1187.6	1187.6	594.805	594.805	1187.6	594.806	-0.0011	0.001038	20.241	11.73	0.9998	0	0	0	0			TRUE	sp|O43731|ERD23_HUMAN	O43731	ERD23_HUMAN	KDELR3	ER lumen protein-retaining receptor 3
DYILNVMKF		9	2	2700.99	1141.59	1141.59	571.801	571.801	1141.58	571.799	0.0022	0.001795	21.074	11.964	0.9985	0	0	0	0			TRUE	sp|Q7Z6Z7|HUWE1_HUMAN	Q7Z6Z7	HUWE1_HUMAN	HUWE1	E3 ubiquitin-protein ligase HUWE1
NYISDPTILW		10	2	2712.31	1220.61	1220.61	611.31	611.31	1220.61	611.311	-0.0018	0.02675	15.717	15.717	0.9845	0	0	0	0			TRUE	sp|Q15629|TRAM1_HUMAN	Q15629	TRAM1_HUMAN	TRAM1	Translocating chain-associated membrane protein 1
LYYDAIWHF		9	2	2734.9	1226.58	1226.58	614.295	614.295	1226.58	614.295	-0.0004	0.0003628	19.13	11.278	1	0	0	0	0			TRUE	sp|Q92482|AQP3_HUMAN	Q92482	AQP3_HUMAN	AQP3	Aquaporin-3
RYLDLFTSF		9	2	2742.62	1160.58	1160.58	581.3	581.3	1160.59	581.301	-0.0017	0.003754	23.359	16.269	0.9961	0	0	0	0			TRUE	sp|P33947|ERD22_HUMAN	P33947	ERD22_HUMAN	KDELR2	ER lumen protein-retaining receptor 2
VFFKELIQEF		10	2	2847.82	1298.69	1298.69	650.353	650.353	1298.69	650.353	0.0011	0.09106	15.395	12.456	0.9528	0	0	0	0			TRUE	sp|O15427|MOT4_HUMAN	O15427	MOT4_HUMAN	SLC16A3	Monocarboxylate transporter 4
VYTVVDEMFL		10	2	2909.91	1214.59	1214.59	608.302	608.302	1214.59	608.302	-0.0005	0.09004	16.699	11.518	0.9568	0	0	0	0			TRUE	sp|P53680|AP2S1_HUMAN	P53680	AP2S1_HUMAN	AP2S1	AP-2 complex subunit sigma
TYNDFINKELILF		13	2	2985.77	1628.86	1628.86	815.437	815.437	1628.84	815.43	0.0152	0.000124	24.323	13.915	1	0	0	0	0			FALSE	sp|P11388|TOP2A_HUMAN	P11388	TOP2A_HUMAN	TOP2A	DNA topoisomerase 2-alpha	TOP2B	sp|Q02880|TOP2B_HUMAN
VLSNLNLPGCDGG		13	2	3215.55	1257.6	1257.6	629.81	629.81	1257.6	629.808	0.0022	0.08696	14.587	10.931	0.9345	0	0	0	0			TRUE	sp|P0DTD1|R1AB_SARS2	P0DTD1	R1AB_SARS2	rep	Replicase polyprotein 1ab
RPRLTSNEKL		10	3	368.932	1212.7	1212.7	405.239	405.239	1212.69	405.238	0.0025	0.08028	17.131	13.49	0.9241	0	0	0	0			TRUE	sp|Q9Y296|TPPC4_HUMAN	Q9Y296	TPPC4_HUMAN	TRAPPC4	Trafficking protein particle complex subunit 4
RYMPQNPHI	RYM[147]PQNPHI	9	3	372.797	1170.56	1170.56	391.195	391.195	1170.56	391.194	0.0023	0.005107	12.82	12.82	0.9997	0	0	0	0	3M(15.9949)		TRUE	sp|Q16576|RBBP7_HUMAN	Q16576	RBBP7_HUMAN	RBBP7	Histone-binding protein RBBP7
ARPDEKAIMTY	ARPDEKAIM[147]TY	11	3	375.673	1309.64	1309.64	437.553	437.553	1309.63	437.552	0.0024	0.1061	14.188	14.188	0.925	0	0	0	0	9M(15.9949)		FALSE	sp|P12814|ACTN1_HUMAN	P12814	ACTN1_HUMAN	ACTN1	Alpha-actinin-1	ACTN4	sp|O43707|ACTN4_HUMAN
TYAEKLHRL		9	3	800.734	1129.63	1129.63	377.549	377.549	1129.62	377.549	0.0017	0.105	15.835	15.835	0.9381	0	0	0	0			TRUE	sp|Q03001|DYST_HUMAN	Q03001	DYST_HUMAN	DST	Dystonin
HFDLSHGSAQVK		12	3	810.366	1324.65	1324.65	442.558	442.558	1324.65	442.558	0.0003	0.00766	18.307	12.45	0.9993	0	0	0	0			TRUE	P01966	P01966 SWISS-PROT:P01966 (Bos taurus) Hemoglobin subunit alpha				HBA1	sp|P69905|HBA_HUMAN
HYVEKPSTF		9	2	824.85	1106.54	1106.54	554.276	554.276	1106.54	554.277	-0.0009	3.157e-05	24.68	24.68	1	0	0	0	0			TRUE	sp|Q96IJ6|GMPPA_HUMAN	Q96IJ6	GMPPA_HUMAN	GMPPA	Mannose-1-phosphate guanyltransferase alpha
YPREEINRV		9	3	834.697	1174.61	1174.61	392.544	392.544	1174.61	392.544	0.0006	0.03859	14.438	9.714	0.9766	0	0	0	0			TRUE	sp|Q08AF3|SLFN5_HUMAN	Q08AF3	SLFN5_HUMAN	SLFN5	Schlafen family member 5
SNDIPHVVR		9	3	840.241	1035.55	1035.55	346.189	346.189	1035.55	346.189	-0.0007	0.1883	14.065	14.065	0.9376	0	0	0	0			TRUE	sp|Q8NI36|WDR36_HUMAN	Q8NI36	WDR36_HUMAN	WDR36	WD repeat-containing protein 36
KPTDKLRAL		9	3	850.402	1040.63	1040.63	347.886	347.886	1040.63	347.885	0.0009	0.242	13.965	13.965	0.91	0	0	0	0			TRUE	sp|Q6P474|PDXD2_HUMAN	Q6P474	PDXD2_HUMAN	PDXDC2P	Putative pyridoxal-dependent decarboxylase domain-containing protein 2	PDXDC1	sp|Q6P996|PDXD1_HUMAN
EVFHAIKSVK		10	3	866.899	1156.66	1156.66	386.56	386.56	1156.66	386.561	-0.0007	0.009165	16.534	16.534	0.9984	0	0	0	0			TRUE	sp|P53618|COPB_HUMAN	P53618	COPB_HUMAN	COPB1	Coatomer subunit beta
LPAPPTQNM	LPAPPTQNM[147]	9	2	874.024	983.475	983.475	492.745	492.745	983.475	492.745	0.0011	0.08194	17.846	17.846	0.966	0	0	0	0	9M(15.9949)		TRUE	sp|O75177|CREST_HUMAN	O75177	CREST_HUMAN	SS18L1	Calcium-responsive transactivator	SS18	sp|Q15532|SSXT_HUMAN
RVGDHMMFV	RVGDHM[147]M[147]FV	9	3	882.217	1122.5	1122.5	375.172	375.172	1122.49	375.172	0.0007	0.1231	12.545	12.545	0.9584	0	0	0	0	6M(15.9949), 7M(15.9949)		TRUE	sp|Q504T8|MIDN_HUMAN	Q504T8	MIDN_HUMAN	MIDN	Midnolin
HGGSGGRGVSVSSARF		16	3	884.94	1516.75	1516.75	506.59	506.59	1516.75	506.59	0	0.03447	15.784	15.784	0.9802	0	0	0	0			TRUE	P08727	P08727 SWISS-PROT:P08727 Tax_Id=9606 Gene_Symbol=KRT19 Keratin, type I cytoskeletal 19				KRT19	sp|P08727|K1C19_HUMAN
RPRVTEPISA		10	3	887.669	1124.63	1124.63	375.884	375.884	1124.63	375.884	0.0004	0.1412	15.45	11.624	0.9584	0	0	0	0			TRUE	sp|O14791|APOL1_HUMAN	O14791	APOL1_HUMAN	APOL1	Apolipoprotein L1
QVANSAFVER		10	2	920.986	1119.57	1119.57	560.79	560.79	1119.57	560.791	-0.0006	0.01323	17.306	11.629	0.9925	0	0	0	0			FALSE	sp|P08238|HS90B_HUMAN	P08238	HS90B_HUMAN	HSP90AB1	Heat shock protein HSP 90-beta	HSP90AA1, HSP90AB3P	sp|P07900|HS90A_HUMAN, sp|Q58FF7|H90B3_HUMAN
TVSSFYVKR		9	3	924.105	1085.59	1085.59	362.869	362.869	1085.59	362.87	-0.0009	0.0003741	18.063	18.063	1	0	0	0	0			TRUE	sp|Q9BVI4|NOC4L_HUMAN	Q9BVI4	NOC4L_HUMAN	NOC4L	Nucleolar complex protein 4 homolog
NAFLEKKTV		9	2	930.889	1048.59	1048.59	525.303	525.303	1048.59	525.303	0	0.08647	13.896	10.717	0.975	0	0	0	0			TRUE	sp|Q99549|MPP8_HUMAN	Q99549	MPP8_HUMAN	MPHOSPH8	M-phase phosphoprotein 8
SSFGSGAGSSSFSRTSSS		18	2	940.853	1681.72	1681.72	841.866	841.866	1681.72	841.866	-0.0004	5.301e-09	33.743	16.304	1	0	0	0	0			TRUE	P05787	P05787 SWISS-PROT:P05787 Tax_Id=9606 Gene_Symbol=KRT8 Keratin, type II cytoskeletal 8				KRT8	sp|P05787|K2C8_HUMAN
DPSQPQTTI		9	2	943.99	985.476	985.476	493.745	493.745	985.472	493.743	0.0042	0.02998	18.128	13.039	0.9392	0	0	0	0			TRUE	sp|Q09472|EP300_HUMAN	Q09472	EP300_HUMAN	EP300	Histone acetyltransferase p300	CREBBP	sp|Q92793|CBP_HUMAN
IAAGEVIQR		9	2	950.283	955.546	955.546	478.78	478.78	955.545	478.78	0.0009	0.1523	19.813	12.859	0.9559	0	0	0	0			TRUE	sp|P40692|MLH1_HUMAN	P40692	MLH1_HUMAN	MLH1	DNA mismatch repair protein Mlh1
ITPKMLVNFVP		11	3	956.076	1257.72	1257.72	420.246	420.246	1257.72	420.246	-0.0001	0.1191	13.196	13.196	0.9627	0	0	0	0			TRUE	sp|Q9GZM6|OR8D2_HUMAN	Q9GZM6	OR8D2_HUMAN	OR8D2	Olfactory receptor 8D2
TALKIMKV	TALKIM[147]KV	8	3	960.908	918.557	918.557	307.193	307.193	918.557	307.193	-0.0004	0.0007366	17.859	17.859	1	0	0	0	0	6M(15.9949)		TRUE	sp|Q9UH92|MLX_HUMAN	Q9UH92	MLX_HUMAN	MLX	Max-like protein X
LVPDHVITR		9	3	981.507	1048.6	1048.6	350.542	350.542	1048.6	350.541	0.0017	5.549e-07	17.157	17.157	1	0	0	0	0			TRUE	sp|P27144|KAD4_HUMAN	P27144	KAD4_HUMAN	AK4	Adenylate kinase 4, mitochondrial
TDTERLIGDAAK		12	3	985.06	1288.66	1288.66	430.561	430.561	1288.66	430.561	-0.0001	0.2292	11.059	11.059	0.9316	0	0	0	0			FALSE	sp|P11142|HSP7C_HUMAN	P11142	HSP7C_HUMAN	HSPA8	Heat shock cognate 71 kDa protein	HSPA1A, HSPA1B, HSPA1L, HSPA2	sp|P0DMV8|HS71A_HUMAN, sp|P0DMV9|HS71B_HUMAN, sp|P34931|HS71L_HUMAN, sp|P54652|HSP72_HUMAN
VRTPYTMSY	VRTPYTM[147]SY	9	2	986.682	1132.52	1132.52	567.266	567.266	1132.52	567.268	-0.0049	0.006368	19.106	11.671	0.9782	0	0	0	0	7M(15.9949)		TRUE	sp|Q9BWF3|RBM4_HUMAN	Q9BWF3	RBM4_HUMAN	RBM4	RNA-binding protein 4
KYIKEAVRL		9	3	993.102	1118.68	1118.68	373.901	373.901	1118.68	373.901	0.0001	0.0775	16.621	12.496	0.9693	0	0	0	0			TRUE	sp|Q96NE9|FRMD6_HUMAN	Q96NE9	FRMD6_HUMAN	FRMD6	FERM domain-containing protein 6
IKTEGATLR		9	2	1001.1	987.571	987.571	494.793	494.793	987.571	494.793	0	0.1468	16.628	12.988	0.9661	0	0	0	0			TRUE	sp|Q53H82|LACB2_HUMAN	Q53H82	LACB2_HUMAN	LACTB2	Beta-lactamase-like protein 2
MYGKVYRI	M[147]YGKVYRI	8	2	1002.39	1044.54	1044.54	523.278	523.278	1044.54	523.279	-0.0002	0.04314	16.891	11.908	0.9849	0	0	0	0	1M(15.9949)		TRUE	sp|P52434|RPAB3_HUMAN	P52434	RPAB3_HUMAN	POLR2H	DNA-directed RNA polymerases I, II, and III subunit RPABC3
VPNQKRLTL		9	2	1006.3	1067.64	1067.64	534.83	534.83	1067.64	534.83	-0.0001	0.006153	16.767	16.767	0.9962	0	0	0	0			TRUE	sp|O60488|ACSL4_HUMAN	O60488	ACSL4_HUMAN	ACSL4	Long-chain-fatty-acid--CoA ligase 4
DIAKVSIGR		9	3	1011.14	957.56	957.56	320.194	320.194	957.561	320.194	-0.0006	0.1558	15.206	11.906	0.9482	0	0	0	0			TRUE	sp|O14495|PLPP3_HUMAN	O14495	PLPP3_HUMAN	PLPP3	Phospholipid phosphatase 3
DAFGPGTEGQVER		13	2	1017.25	1361.62	1361.62	681.815	681.815	1361.62	681.818	-0.0056	5.77e-06	19.89	19.89	1	0	0	0	0			TRUE	sp|P40189|IL6RB_HUMAN	P40189	IL6RB_HUMAN	IL6ST	Interleukin-6 receptor subunit beta
LVAEQVTYQR		10	2	1018.64	1205.64	1205.64	603.827	603.827	1205.64	603.827	0.0001	0.2415	12.968	12.968	0.9447	0	0	0	0			TRUE	sp|P49736|MCM2_HUMAN	P49736	MCM2_HUMAN	MCM2	DNA replication licensing factor MCM2
PPPVPPPPP		9	2	1019.17	894.497	894.497	448.256	448.256	893.501	447.758	0.9959	0.0004385	24.073	22.189	0.9981	0	0	0	0			FALSE	sp|P49750|YLPM1_HUMAN	P49750	YLPM1_HUMAN	YLPM1	YLP motif-containing protein 1	MARCH4, WASF1	REVERSED_00002398, REVERSED_00005834, sp|Q92558|WASF1_HUMAN, sp|Q9P2E8|MARH4_HUMAN
EMFDGSLYHK	EM[147]FDGSLYHK	10	3	1023.81	1241.54	1241.54	414.854	414.854	1241.54	414.853	0.0029	0.07727	13.948	13.948	0.917	0	0	0	0	2M(15.9949)		TRUE	sp|Q15392|DHC24_HUMAN	Q15392	DHC24_HUMAN	DHCR24	Delta(24)-sterol reductase
KYGKDFNDI		9	2	1024.41	1098.53	1098.53	550.274	550.274	1098.53	550.274	-0.0012	0.1048	16.576	13.363	0.9595	0	0	0	0			TRUE	sp|O94776|MTA2_HUMAN	O94776	MTA2_HUMAN	MTA2	Metastasis-associated protein MTA2	MTA3	sp|Q9BTC8|MTA3_HUMAN
SVTALAVSR		9	2	1030.95	902.519	902.519	452.267	452.267	902.519	452.267	0.0004	0.03295	19.479	13.472	0.9878	0	0	0	0			TRUE	sp|Q6Q0C0|TRAF7_HUMAN	Q6Q0C0	TRAF7_HUMAN	TRAF7	E3 ubiquitin-protein ligase TRAF7
DAEDIVNTAR		10	2	1034.74	1102.52	1102.52	552.269	552.269	1102.53	552.27	-0.001	0.2236	15.102	15.102	0.9341	0	0	0	0			TRUE	sp|O43707|ACTN4_HUMAN	O43707	ACTN4_HUMAN	ACTN4	Alpha-actinin-4
RYGSDFYSM	RYGSDFYSM[147]	9	2	1043.48	1140.45	1140.45	571.234	571.234	1140.45	571.235	-0.0013	0.02226	13.11	13.11	0.9865	0	0	0	0	9M(15.9949)		TRUE	sp|Q86W34|AMZ2_HUMAN	Q86W34	AMZ2_HUMAN	AMZ2	Archaemetzincin-2
AGYNRVRIV		9	3	1044.1	1046.6	1046.6	349.873	349.873	1046.6	349.873	-0.0004	0.02268	17.218	17.218	0.9867	0	0	0	0			TRUE	sp|O95271|TNKS1_HUMAN	O95271	TNKS1_HUMAN	TNKS	Tankyrase-1
SYKVSTSGPRAFSS		14	3	1044.86	1472.73	1472.73	491.916	491.916	1472.73	491.916	0.0009	0.0007446	16.075	16.075	1	0	0	0	0			TRUE	P05787	P05787 SWISS-PROT:P05787 Tax_Id=9606 Gene_Symbol=KRT8 Keratin, type II cytoskeletal 8				KRT8	sp|P05787|K2C8_HUMAN
YRPVRQYVY		9	3	1046.71	1242.65	1242.65	415.224	415.224	1242.65	415.224	-0.0015	0.07063	12.683	12.683	0.9552	0	0	0	0			TRUE	sp|Q9NZB2|F120A_HUMAN	Q9NZB2	F120A_HUMAN	FAM120A	Constitutive coactivator of PPAR-gamma-like protein 1
RYSTQIHSF		9	2	1047.07	1137.56	1137.56	569.785	569.785	1137.56	569.786	-0.0002	0.1065	15.322	10.93	0.9708	0	0	0	0			TRUE	sp|Q7RTS1|BHA15_HUMAN	Q7RTS1	BHA15_HUMAN	BHLHA15	Class A basic helix-loop-helix protein 15
EAVGVDISGR		10	2	1050.75	1001.52	1001.52	501.765	501.765	1001.51	501.764	0.0023	0.0002588	15.809	15.809	1	0	0	0	0			TRUE	sp|Q9C0F1|CEP44_HUMAN	Q9C0F1	CEP44_HUMAN	CEP44	Centrosomal protein of 44 kDa
DPPPPMETI	DPPPPM[147]ETI	9	2	1051.76	1011.46	1011.46	506.736	506.736	1011.46	506.736	-0.0003	0.04132	13.151	13.151	0.9849	0	0	0	0	6M(15.9949)		TRUE	sp|O00629|IMA3_HUMAN	O00629	IMA3_HUMAN	KPNA4	Importin subunit alpha-3
KNLDKALKL		9	2	1061.17	1041.65	1041.65	521.834	521.834	1041.65	521.835	-0.0006	0.1607	21.771	14.833	0.9579	0	0	0	0			TRUE	sp|P47895|AL1A3_HUMAN	P47895	AL1A3_HUMAN	ALDH1A3	Aldehyde dehydrogenase family 1 member A3
NVIGLQMGTNR	NVIGLQM[147]GTNR	11	2	1071.63	1218.62	1218.62	610.317	610.317	1217.62	609.817	1.0022	0.06833	15.204	15.204	0.8953	0	0	0	0	7M(15.9949)		TRUE	sp|P37802|TAGL2_HUMAN	P37802	TAGL2_HUMAN	TAGLN2	Transgelin-2
EIIQSTPYGR		10	2	1074.92	1163.6	1163.6	582.807	582.807	1162.6	582.306	1.0023	0.07643	16.967	16.967	0.8887	0	0	0	0			TRUE	sp|Q7Z401|MYCPP_HUMAN	Q7Z401	MYCPP_HUMAN	DENND4A	C-myc promoter-binding protein
VDLEPGTMDSVRS	VDLEPGTM[147]DSVRS	13	2	1079.73	1420.65	1420.65	711.332	711.332	1420.65	711.332	0.0003	0.1486	13.812	13.812	0.9654	0	0	0	0	8M(15.9949)		FALSE	sp|P07437|TBB5_HUMAN	P07437	TBB5_HUMAN	TUBB	Tubulin beta chain	TUBB2A, TUBB2B, TUBB3, TUBB4A, TUBB4B, TUBB6, TUBB8	sp|P04350|TBB4A_HUMAN, sp|P68371|TBB4B_HUMAN, sp|Q13509|TBB3_HUMAN, sp|Q13885|TBB2A_HUMAN, sp|Q3ZCM7|TBB8_HUMAN, sp|Q9BUF5|TBB6_HUMAN, sp|Q9BVA1|TBB2B_HUMAN
YSYKGLRSV		9	3	1082.79	1072.58	1072.58	358.533	358.533	1071.57	358.198	1.0046	0.0002354	18.741	9.904	1	0	0	0	0			TRUE	sp|Q9NXZ2|DDX43_HUMAN	Q9NXZ2	DDX43_HUMAN	DDX43	Probable ATP-dependent RNA helicase DDX43
HSSIRSLEV		9	2	1096.5	1026.55	1026.55	514.281	514.281	1026.55	514.28	0.0011	0.1315	14.53	11.338	0.9564	0	0	0	0			TRUE	sp|Q14667|K0100_HUMAN	Q14667	K0100_HUMAN	KIAA0100	Protein KIAA0100
NYQNVVHKL		9	3	1097.31	1113.6	1113.6	372.206	372.206	1113.59	372.205	0.0022	0.03793	13.909	13.909	0.9501	0	0	0	0			TRUE	sp|Q5VZL5|ZMYM4_HUMAN	Q5VZL5	ZMYM4_HUMAN	ZMYM4	Zinc finger MYM-type protein 4
HTDTTVKFV		9	2	1106.75	1046.54	1046.54	524.276	524.276	1046.54	524.277	-0.0014	0.08569	14.937	14.937	0.9594	0	0	0	0			FALSE	sp|P11388|TOP2A_HUMAN	P11388	TOP2A_HUMAN	TOP2A	DNA topoisomerase 2-alpha	TOP2B	sp|Q02880|TOP2B_HUMAN
YPARAPSVV		9	2	1110.09	959.528	959.528	480.771	480.771	958.524	480.269	1.0044	0.09926	16.574	12.086	0.8609	0	0	0	0			TRUE	sp|O95425|SVIL_HUMAN	O95425	SVIL_HUMAN	SVIL	Supervillin
LPVEVAYKR		9	3	1112.97	1073.62	1073.62	358.882	358.882	1073.62	358.882	0.0006	0.002931	18.943	12.472	1	0	0	0	0			TRUE	sp|Q15149|PLEC_HUMAN	Q15149	PLEC_HUMAN	PLEC	Plectin
DMFATPQYR	DM[147]FATPQYR	9	2	1113.18	1143.5	1143.5	572.759	572.759	1143.5	572.758	0.0018	4.36e-05	21.413	21.413	1	0	0	0	0	2M(15.9949)		TRUE	sp|Q86V24|ADR2_HUMAN	Q86V24	ADR2_HUMAN	ADIPOR2	Adiponectin receptor protein 2
GVARIFNTR		9	3	1126.89	1032.58	1032.58	345.201	345.201	1032.58	345.202	-0.001	0.0006606	18.671	10.969	1	0	0	0	0			TRUE	sp|Q7Z3U7|MON2_HUMAN	Q7Z3U7	MON2_HUMAN	MON2	Protein MON2 homolog
EVSKIVQTY		9	2	1130.05	1065.57	1065.57	533.793	533.793	1065.57	533.793	0.0001	0.01577	22.14	14.647	0.9927	0	0	0	0			TRUE	sp|P12814|ACTN1_HUMAN	P12814	ACTN1_HUMAN	ACTN1	Alpha-actinin-1
KASEKILQV		9	3	1131.56	1014.61	1014.61	339.21	339.21	1014.61	339.21	0.0021	0.003733	14.842	14.842	0.9999	0	0	0	0			TRUE	sp|Q13428|TCOF_HUMAN	Q13428	TCOF_HUMAN	TCOF1	Treacle protein
ETFKEQGNAYY		11	2	1133.51	1349.6	1349.6	675.805	675.805	1348.59	675.304	1.0017	0.007271	18.06	11.297	0.9755	0	0	0	0			TRUE	sp|Q99615|DNJC7_HUMAN	Q99615	DNJC7_HUMAN	DNAJC7	DnaJ homolog subfamily C member 7
DSYGGLRNV		9	2	1141.79	979.472	979.472	490.743	490.743	979.472	490.743	0.0003	0.0367	13.42	13.42	0.987	0	0	0	0			TRUE	sp|Q96RU2|UBP28_HUMAN	Q96RU2	UBP28_HUMAN	USP28	Ubiquitin carboxyl-terminal hydrolase 28
NVAPGIFKQR		10	3	1143.75	1128.64	1128.64	377.22	377.22	1128.64	377.221	-0.0008	1.53e-05	20.262	20.262	1	0	0	0	0			TRUE	sp|Q9UPU5|UBP24_HUMAN	Q9UPU5	UBP24_HUMAN	USP24	Ubiquitin carboxyl-terminal hydrolase 24
EVAGIINDAK		10	2	1147.81	1028.55	1028.55	515.281	515.281	1028.55	515.282	-0.0026	0.00553	21.602	13.635	0.9898	0	0	0	0			TRUE	sp|Q14008|CKAP5_HUMAN	Q14008	CKAP5_HUMAN	CKAP5	Cytoskeleton-associated protein 5
SPSPPPGTSL		10	2	1148.4	938.469	938.469	470.242	470.242	938.471	470.243	-0.0017	0.009451	23.732	16.184	0.9893	0	0	0	0			TRUE	sp|Q6WKZ4|RFIP1_HUMAN	Q6WKZ4	RFIP1_HUMAN	RAB11FIP1	Rab11 family-interacting protein 1
EVVYRFTAR		9	3	1149.37	1139.6	1139.6	380.876	380.876	1139.61	380.877	-0.0035	0.0001448	18.942	10.561	1	0	0	0	0			TRUE	sp|Q99661|KIF2C_HUMAN	Q99661	KIF2C_HUMAN	KIF2C	Kinesin-like protein KIF2C
DTITTDTGFMR	DTITTDTGFM[147]R	11	2	1149.94	1272.57	1272.57	637.291	637.291	1272.57	637.29	0.0015	0.04609	15.781	15.781	0.9767	0	0	0	0	10M(15.9949)		TRUE	sp|Q13868|EXOS2_HUMAN	Q13868	EXOS2_HUMAN	EXOSC2	Exosome complex component RRP4
EVSNIVDIRK		10	3	1151.84	1171.66	1171.66	391.56	391.56	1171.66	391.559	0.0014	0.05319	16.281	11.582	0.96	0	0	0	0			TRUE	sp|Q16706|MA2A1_HUMAN	Q16706	MA2A1_HUMAN	MAN2A1	Alpha-mannosidase 2
LPRQPPMSL	LPRQPPM[147]SL	9	2	1166.13	1053.56	1053.56	527.789	527.789	1053.56	527.789	-0.0001	0.001211	22.725	14.058	0.9995	0	0	0	0	7M(15.9949)		TRUE	sp|Q13045|FLII_HUMAN	Q13045	FLII_HUMAN	FLII	Protein flightless-1 homolog
TPLTATLSK		9	2	1167.92	930.54	930.54	466.277	466.277	930.539	466.277	0.0018	0.04414	15.017	11.358	0.9668	0	0	0	0			TRUE	sp|P01876|IGHA1_HUMAN	P01876	IGHA1_HUMAN	IGHA1	Ig alpha-1 chain C region
VYMNVMTRL	VYM[147]NVM[147]TRL	9	2	1169.66	1157.56	1157.56	579.786	579.786	1157.56	579.786	0.0013	0.001383	17.102	17.102	0.999	0	0	0	0	3M(15.9949), 6M(15.9949)		TRUE	sp|Q06190|P2R3A_HUMAN	Q06190	P2R3A_HUMAN	PPP2R3A	Serine/threonine-protein phosphatase 2A regulatory subunit B'' subunit alpha
DIATLADQR		9	2	1170.87	1001.51	1001.51	501.764	501.764	1001.51	501.764	-0.0001	0.005802	17.707	17.707	0.9963	0	0	0	0			TRUE	sp|O95373|IPO7_HUMAN	O95373	IPO7_HUMAN	IPO7	Importin-7
FISPYTQDR		9	2	1174.99	1125.55	1125.55	563.782	563.782	1125.55	563.78	0.004	0.03723	14.057	14.057	0.9442	0	0	0	0			TRUE	sp|O43252|PAPS1_HUMAN	O43252	PAPS1_HUMAN	PAPSS1	Bifunctional 3'-phosphoadenosine 5'-phosphosulfate synthase 1
TSGPGSRISSSSFSRVG		17	3	1176.53	1667.82	1667.82	556.947	556.947	1667.82	556.948	-0.0021	0.1108	14.252	14.252	0.9472	0	0	0	0			TRUE	P05787	P05787 SWISS-PROT:P05787 Tax_Id=9606 Gene_Symbol=KRT8 Keratin, type II cytoskeletal 8				KRT8	sp|P05787|K2C8_HUMAN
TYDKGYQF		8	2	1182.33	1020.45	1020.45	511.234	511.234	1020.46	511.235	-0.0012	0.004946	17.508	17.508	0.995	0	0	0	0			TRUE	sp|P50542|PEX5_HUMAN	P50542	PEX5_HUMAN	PEX5	Peroxisomal targeting signal 1 receptor
MYQEHINEI	M[147]YQEHINEI	9	2	1182.93	1191.52	1191.52	596.767	596.767	1191.52	596.769	-0.0026	0.02017	17.987	11.965	0.979	0	0	0	0	1M(15.9949)		TRUE	sp|Q07864|DPOE1_HUMAN	Q07864	DPOE1_HUMAN	POLE	DNA polymerase epsilon catalytic subunit A
TDTERLIGDA		10	2	1184.33	1089.53	1089.53	545.772	545.772	1089.53	545.772	-0.0012	0.03738	19.611	12.476	0.9811	0	0	0	0			FALSE	sp|P11142|HSP7C_HUMAN	P11142	HSP7C_HUMAN	HSPA8	Heat shock cognate 71 kDa protein	HSPA1A, HSPA1B, HSPA1L, HSPA2	sp|P0DMV8|HS71A_HUMAN, sp|P0DMV9|HS71B_HUMAN, sp|P34931|HS71L_HUMAN, sp|P54652|HSP72_HUMAN
NYIKKTYPL		9	2	1188.12	1138.64	1138.64	570.327	570.327	1138.64	570.327	0.0018	0.002148	20.051	12.022	0.997	0	0	0	0			TRUE	sp|P08910|ABHD2_HUMAN	P08910	ABHD2_HUMAN	ABHD2	Abhydrolase domain-containing protein 2
RQSSATSSFGGLGGGSVR		18	3	1195	1709.84	1709.84	570.955	570.955	1709.84	570.955	-0.001	2.583e-07	23.16	23.16	1	0	0	0	0			TRUE	P08727	P08727 SWISS-PROT:P08727 Tax_Id=9606 Gene_Symbol=KRT19 Keratin, type I cytoskeletal 19				KRT19	sp|P08727|K1C19_HUMAN
DASLLKKV		8	2	1196.18	872.534	872.534	437.274	437.274	872.533	437.274	0.0009	0.151	21.996	16.226	0.9546	0	0	0	0			TRUE	sp|Q9UBB4|ATX10_HUMAN	Q9UBB4	ATX10_HUMAN	ATXN10	Ataxin-10
QVAPAQLVTR		10	2	1196.68	1082.63	1082.63	542.321	542.321	1081.62	541.819	1.0033	0.01056	18.207	18.207	0.9776	0	0	0	0			TRUE	sp|Q4VX76|SYTL3_HUMAN	Q4VX76	SYTL3_HUMAN	SYTL3	Synaptotagmin-like protein 3
IEEELGSKAKF		11	3	1203.28	1249.65	1249.65	417.558	417.558	1249.66	417.559	-0.003	0.0001102	19.313	10.023	1	0	0	0	0			TRUE	sp|P06733|ENOA_HUMAN	P06733	ENOA_HUMAN	ENO1	Alpha-enolase
FVVGTERGR		9	2	1209.03	1019.55	1019.55	510.784	510.784	1019.55	510.783	0.0021	0.01852	14.355	14.355	0.9801	0	0	0	0			TRUE	sp|P78347|GTF2I_HUMAN	P78347	GTF2I_HUMAN	GTF2I	General transcription factor II-I
RGPVRGISI		9	3	1209.1	953.576	953.576	318.866	318.866	953.577	318.866	-0.0003	0.03149	14.732	11.481	0.9802	0	0	0	0			TRUE	sp|P08708|RS17_HUMAN	P08708	RS17_HUMAN	RPS17	40S ribosomal protein S17
EYISKTYKI		9	3	1214.88	1143.62	1143.62	382.213	382.213	1143.62	382.213	0.0004	0.06498	17.709	11.54	0.97	0	0	0	0			TRUE	sp|Q13823|NOG2_HUMAN	Q13823	NOG2_HUMAN	GNL2	Nucleolar GTP-binding protein 2
EAMIEVNINK	EAM[147]IEVNINK	10	2	1221.9	1176.59	1176.59	589.302	589.302	1175.59	588.8	1.0031	0.002197	20.801	12.916	0.9931	0	0	0	0	3M(15.9949)		TRUE	sp|P04035|HMDH_HUMAN	P04035	HMDH_HUMAN	HMGCR	3-hydroxy-3-methylglutaryl-coenzyme A reductase
LTVEVDAPK		9	2	1224.01	970.535	970.535	486.275	486.275	970.534	486.274	0.0016	0.02742	18.55	16.399	0.9797	0	0	0	0			TRUE	sp|P05783|K1C18_HUMAN	P05783	K1C18_HUMAN	KRT18	Keratin, type I cytoskeletal 18		P05784
DAASSLTV		8	1	1229.91	762.375	762.375	763.382	763.382	762.376	763.383	-0.0009	0.2932	20.237	14.726	0.9343	0	0	0	0			TRUE	sp|Q9H8Y8|GORS2_HUMAN	Q9H8Y8	GORS2_HUMAN	GORASP2	Golgi reassembly-stacking protein 2
IIVDIATKR		9	3	1231.31	1027.64	1027.64	343.553	343.553	1027.64	343.554	-0.0003	0.00113	15.725	15.725	1	0	0	0	0			TRUE	sp|Q96IY1|NSL1_HUMAN	Q96IY1	NSL1_HUMAN	NSL1	Kinetochore-associated protein NSL1 homolog
DGRLVINRV		9	3	1232.54	1040.61	1040.61	347.876	347.876	1040.61	347.877	-0.0025	0.05411	19.542	12.016	0.929	0	0	0	0			TRUE	sp|Q53HC9|TSSC1_HUMAN	Q53HC9	TSSC1_HUMAN	TSSC1	Protein TSSC1
LPPPPPPPP		9	2	1233.98	908.519	908.519	455.267	455.267	907.517	454.766	1.0022	0.03244	17.879	15.878	0.9298	0	0	0	0			FALSE	sp|Q70E73|RAPH1_HUMAN	Q70E73	RAPH1_HUMAN	RAPH1	Ras-associated and pleckstrin homology domains-containing protein 1	ACR, ALG13, APBB1IP, ASXL3, C11orf95, CENPV, DMRTB1, ESPN, FASLG, FBLIM1, FMN1, FMNL1, FOXG1, GBX2, GJD3, KDM6B, LMOD2, LRRC16B, MLLT4, MYPOP, NAF1, NRXN2, PELP1, PRIMA1, PRRG2, PXK, RNF44, SCAF11, SETD1B, SHROOM3, SP5, TRERF1, WASF1, WHAMM, WIPF2, YLPM1, ZBTB7B, ZIC5, ZNF318	REVERSED_00000084, REVERSED_00000879, REVERSED_00001340, REVERSED_00002865, REVERSED_00004575, REVERSED_00004754, REVERSED_00004872, REVERSED_00005301, REVERSED_00005424, REVERSED_00005991, REVERSED_00006177, REVERSED_00006208, REVERSED_00006251, REVERSED_00006349, REVERSED_00007363, REVERSED_00007695, REVERSED_00008112, REVERSED_00008329, REVERSED_00008763, REVERSED_00009657, REVERSED_00010193, …
EVTTTVLVR		9	2	1234.5	1016.59	1016.59	509.3	509.3	1016.59	509.301	-0.0013	0.004861	19.166	11.917	0.9948	0	0	0	0			TRUE	sp|P05362|ICAM1_HUMAN	P05362	ICAM1_HUMAN	ICAM1	Intercellular adhesion molecule 1
DISEVVTPR		9	2	1236.89	1014.54	1014.54	508.275	508.275	1014.53	508.274	0.0008	0.07253	16.855	11.449	0.9736	0	0	0	0			TRUE	sp|P00751|CFAB_HUMAN	P00751	CFAB_HUMAN	CFB	Complement factor B
KYMTAVVKL	KYM[147]TAVVKL	9	2	1240.24	1067.6	1067.6	534.809	534.809	1067.6	534.81	-0.0006	0.0009913	27.483	14.445	0.9996	0	0	0	0	3M(15.9949)		TRUE	sp|P13498|CY24A_HUMAN	P13498	CY24A_HUMAN	CYBA	Cytochrome b-245 light chain
DTAVQYAIGR		10	2	1240.36	1093.56	1093.56	547.785	547.785	1092.56	547.285	1.0004	6.049e-06	23.533	12.477	1	0	0	0	0			TRUE	sp|Q05048|CSTF1_HUMAN	Q05048	CSTF1_HUMAN	CSTF1	Cleavage stimulation factor subunit 1
ESMLTPPIAR	ESM[147]LTPPIAR	10	2	1241.69	1129.58	1129.58	565.795	565.795	1129.58	565.797	-0.0035	3.255e-06	23.213	11.75	1	0	0	0	0	3M(15.9949)		TRUE	sp|Q9BXW9|FACD2_HUMAN	Q9BXW9	FACD2_HUMAN	FANCD2	Fanconi anemia group D2 protein
EVPRTIIVTTR		11	3	1242.08	1283.76	1283.76	428.926	428.926	1283.76	428.926	0.0008	0.0002805	16.467	16.467	1	0	0	0	0			TRUE	sp|O15294|OGT1_HUMAN	O15294	OGT1_HUMAN	OGT	UDP-N-acetylglucosamine--peptide N-acetylglucosaminyltransferase 110 kDa subunit
AYLSKAMEI	AYLSKAM[147]EI	9	2	1243.64	1040.52	1040.52	521.266	521.266	1040.52	521.268	-0.0028	0.1754	19.448	15.925	0.8881	0	0	0	0	7M(15.9949)		TRUE	sp|Q9BRS2|RIOK1_HUMAN	Q9BRS2	RIOK1_HUMAN	RIOK1	Serine/threonine-protein kinase RIO1
[truncated: 1,040 more rows]

## Sheet: Table 2
Peptide	Modified Peptide	Peptide Length	Charge	Retention	Observed Mass	Calibrated Observed Mass	Observed M/Z	Calibrated Observed M/Z	Calculated Peptide Mass	Calculated M/Z	Delta Mass	Expectation	Hyperscore	Nextscore	PeptideProphet Probability	Number of Enzymatic Termini	Number of Missed Cleavages	Intensity	Ion Mobility	Assigned Modifications	Observed Modifications	Is Unique	Protein	Protein ID	Entry Name	Gene	Protein Description	Mapped Genes	Mapped Proteins
[truncated: 4,052 more rows]

[truncated: 2 more sheets: Table 3, Table 4]
