# Supplementary material for: Integrated Immunopeptidomics and Proteomics Study of SARS-CoV-2–Infected Calu-3 Cells Reveals Dynamic Changes in Allele-specific HLA Abundance and Antigen Presentation
Source: Mol Cell Proteomics. 2023 Sep 13;22(10):100645. doi: 10.1016/j.mcpro.2023.100645 (PMC10580047; doi:10.1016/j.mcpro.2023.100645)
Supplement: Supplementary File 2 [file mmc2.xlsx]

## Sheet: Table Caption
List of all proteins identified from the flow-through lysate of MHC immunoprecipitation. Proteins were quantified by LFQ with Maxquant.

## Sheet: List of all identified proteins
LFQ intensity B1C	LFQ intensity B1V1	LFQ intensity B1V2	LFQ intensity B2C	LFQ intensity B3C	LFQ intensity B3V5	Reverse	Potential contaminant	Student's T-test Significant Control_Infection	Student's T-test significant	Peptides	Razor + unique peptides	Unique peptides	Sequence coverage [%]	Unique + razor sequence coverage [%]	Unique sequence coverage [%]	Mol. weight [kDa]	Q-value	Score	Intensity	MS/MS Count	-Log Student's T-test p-value Control_Infection	Student's T-test Difference Control_Infection	Student's T-test Test statistic Control_Infection	Accession #	Majority protein IDs	Protein names	Gene names
45505000	14747000	0	75572000	53210000	0			+	Control_Infection	5	5	5	9.1	9.1	9.1	97.34	0	79.122	187240000	10	2.17955	53180000	5.17834	Q92667	Q92667	A-kinase anchor protein 1, mitochondrial	AKAP1
154650000	0	37141000	169920000	99628000	19667000			+	Control_Infection	15	15	15	12.9	12.9	12.9	149.32	0	39.282	401770000	41	2.16388	1.22463e+08	5.12614	Q9NVI1	Q9NVI1	Fanconi anemia group I protein	FANCI
48029000	32441000	0	70767000	69104000	0			+	Control_Infection	7	7	7	16	16	16	85.034	0	27.422	219270000	23	1.78103	5.18197e+07	3.9687	Q96PD2	Q96PD2	Discoidin, CUB and LCCL domain-containing protein 2	DCBLD2
182290000	106460000	0	245980000	144990000	0			+	Control_Infection	5	5	5	24	24	24	34.96	0	15.717	766660000	19	1.55321	155600000	3.37261	Q9NZD8	Q9NZD8	Maspardin	SPG21
27877000	0	19861000	37530000	39697000	0			+	Control_Infection	5	5	5	12.5	12.5	12.5	57.933	0	18.613	146790000	21	1.70488	2.84143e+07	3.76264	Q86SJ2	Q86SJ2	Amphoterin-induced protein 2	AMIGO2
80719000	0	54058000	90324000	68784000	0			+	Control_Infection	8	8	8	9.7	9.7	9.7	122.53	0	23.346	290760000	27	1.50251	61923000	3.24783	Q9UPN9	Q9UPN9	E3 ubiquitin-protein ligase TRIM33	TRIM33
31469000	0	0	25660000	39824000	23407000			+	Control_Infection	2	2	2	5.5	5.5	5.5	57.1	0	4.8592	133060000	11	1.30253	2.45153e+07	2.77983	P43005	P43005	Excitatory amino acid transporter 3	SLC1A1
72013000	50660000	0	70693000	60211000	0			+	Control_Infection	3	3	3	8.7	8.7	8.7	61.002	0	9.8311	266220000	9	1.37041	5.07523e+07	2.9346	Q9NQS3	Q9NQS3	Nectin-3	PVRL3
25643000	0	0	30325000	30359000	21763000			+	Control_Infection	4	4	4	21.3	21.3	21.3	27.98	0	13.092	102550000	18	1.35532	2.15213e+07	2.89986	P41247	P41247	Patatin-like phospholipase domain-containing protein 4	PNPLA4
66895000	0	48239000	63514000	55576000	0			+	Control_Infection	7	7	7	17.8	17.8	17.8	57.258	0	36.978	227900000	29	1.3094	4.59153e+07	2.79531	Q96RE7;Q96BF6	Q96RE7	Nucleus accumbens-associated protein 1	NACC1
65064000	48065000	0	58104000	61779000	0			+	Control_Infection	4	4	4	13.9	13.9	13.9	47.878	0	25.271	246760000	17	1.32283	4.56273e+07	2.8257	O14763	O14763	Tumor necrosis factor receptor superfamily member 10B	TNFRSF10B
26209000	0	14659000	32300000	30838000	19536000			+	Control_Infection	4	4	4	2.7	2.7	2.7	202.52	0	7.582	107870000	14	1.39379	18384000	2.98886	Q16363	Q16363	Laminin subunit alpha-4	LAMA4
132270000	76901000	0	135200000	102700000	69495000			+	Control_Infection	5	5	5	8.7	8.7	8.7	67.622	0	18.525	477890000	20	1.31327	7.45913e+07	2.80404	O43292	O43292	Glycosylphosphatidylinositol anchor attachment 1 protein	GPAA1
100320000	49220000	41450000	106850000	100020000	63975000			+	Control_Infection	16	16	16	14.9	14.9	14.9	195.98	0	116.39	427380000	43	2.7262	5.08483e+07	7.29372	P55268	P55268	Laminin subunit beta-2	LAMB2
204870000	93990000	112270000	288100000	184840000	143030000			+	Control_Infection	5	5	5	18.9	18.9	18.9	52.025	0	25.684	881770000	37	1.46435	1.09507e+08	3.15562	Q15904	Q15904	V-type proton ATPase subunit S1	ATP6AP1
87813000	62737000	24171000	79149000	92833000	48362000			+	Control_Infection	6	6	6	14.7	14.7	14.7	69.476	0	35.777	359310000	25	1.59442	4.15083e+07	3.47603	P18887	P18887	DNA repair protein XRCC1	XRCC1
146440000	72852000	65906000	126990000	98021000	59359000			+	Control_Infection	18	18	18	11.6	11.6	11.6	225.49	0	39.861	516900000	44	1.77726	57778000	3.95833	Q14008	Q14008	Cytoskeleton-associated protein 5	CKAP5
146730000	83839000	97639000	144860000	156770000	61772000			+	Control_Infection	11	11	11	19	19	19	108.33	0	27.702	598130000	30	2.45554	68370000	6.17032	P19021	P19021	Peptidyl-glycine alpha-amidating monooxygenase;Peptidylglycine alpha-hydroxylating monooxygenase;Peptidyl-alpha-hydroxyglycine alpha-amidating lyase	PAM
507489984	287689984	255850000	422190016	417910016	190900000			+	Control_Infection	3	3	3	25.6	25.6	25.6	23.362	0	23.174	1858500000	18	2.12951	204383344	5.01307	Q15041	Q15041	ADP-ribosylation factor-like protein 6-interacting protein 1	ARL6IP1
151500000	102830000	118550000	209760000	216870000	94972000			+	Control_Infection	8	8	8	64.4	64.4	64.4	16.511	0	67.659	786960000	31	1.79094	8.72593e+07	3.99607	Q15828	Q15828	Cystatin-M	CST6
1567699968	908760000	847760000	1759500032	1482599936	985680000			+	Control_Infection	6	6	6	31.9	31.9	31.9	21.634	0	38.043	6645300000	47	2.78625	6.892e+08	7.5659	Q07020	Q07020	60S ribosomal protein L18	RPL18
142600000	78662000	79137000	167450000	132050000	94559000			+	Control_Infection	13	13	13	20.4	20.4	20.4	105.79	0	37.019	612320000	48	2.24362	6.32473e+07	5.39619	Q6UB35	Q6UB35	Monofunctional C1-tetrahydrofolate synthase, mitochondrial	MTHFD1L
122940000	70338000	66758000	130250000	103660000	67311000			+	Control_Infection	6	6	6	17.1	17.1	17.1	62.411	0	32.103	486410000	12	2.50028	5.08143e+07	6.345	O75487;Q9Y625	O75487	Glypican-4;Secreted glypican-4	GPC4
259080000	172000000	152620000	380160000	288180000	217670000			+	Control_Infection	17	17	17	19.1	19.1	19.1	133.8	0	102.79	1298400000	56	1.44547	1.28377e+08	3.11053	P78504;Q9Y219	P78504	Protein jagged-1	JAG1
207430000	146320000	127730000	289910016	228270000	151080000			+	Control_Infection	6	6	6	25.1	25.1	25.1	40.329	0	82.722	993540000	42	1.75125	1.0016e+08	3.88725	P61421	P61421	V-type proton ATPase subunit d 1	ATP6V0D1
191620000	122780000	94570000	224520000	155450000	120030000			+	Control_Infection	11	11	11	25.5	25.5	25.5	58.875	0	39.624	814620000	34	1.63084	78070000	3.56899	Q07973	Q07973	1,25-dihydroxyvitamin D(3) 24-hydroxylase, mitochondrial	CYP24A1
430860000	237150000	193590000	423529984	289140000	244250000			+	Control_Infection	10	10	10	29.2	29.2	29.2	50.501	0	110.64	1635500000	61	1.48533	1.5618e+08	3.20612	Q14849	Q14849	StAR-related lipid transfer protein 3	STARD3
112250000	85909000	76733000	174620000	131900000	88365000			+	Control_Infection	11	5	5	39.3	15.5	15.5	23.408	0	59.921	557540000	14	1.39119	55921000	2.9828	P11234	P11234	Ras-related protein Ral-B	RALB
378520000	203180000	256040000	415420000	395609984	254120000			+	Control_Infection	22	22	22	37.1	37.1	37.1	82.577	0	83.009	1650500000	87	2.83814	1.58737e+08	7.80837	O00391	O00391	Sulfhydryl oxidase 1	QSOX1
3490400000	1915299968	1851200000	3083200000	3050400000	2064600064			+	Control_Infection	24	24	24	56.5	56.5	56.5	47.65	0	241.29	13683000000	180	2.91028	1.2643e+09	8.15699	P01011	P01011	Alpha-1-antichymotrypsin;Alpha-1-antichymotrypsin His-Pro-less	SERPINA3
568529984	329950016	354180000	580350016	547969984	347540000			+	Control_Infection	18	18	18	30.8	30.8	30.8	86.955	0	125.97	2440200000	60	4.31038	221726656	18.6234	Q06481	Q06481	Amyloid-like protein 2	APLP2
682969984	436460000	407620000	821689984	588809984	446540000			+	Control_Infection	13	13	13	31.6	31.6	31.6	54.812	0	61.977	3017700000	81	1.75564	2.67617e+08	3.8992	O75844	O75844	CAAX prenyl protease 1 homolog	ZMPSTE24
1098300032	781020032	879329984	1483500032	1567500032	901609984			+	Control_Infection	20	20	20	54.5	54.5	54.5	46.736	0	121.1	5941300000	124	1.62272	5.29113e+08	3.54813	P01009	P01009	Alpha-1-antitrypsin;Short peptide from AAT	SERPINA1
236560000	173910000	125480000	291529984	200950000	157070000			+	Control_Infection	9	9	9	12.7	12.7	12.7	96.412	0	39.052	1027000000	37	1.41396	9.086e+07	3.03603	Q93050	Q93050	V-type proton ATPase 116 kDa subunit a isoform 1	ATP6V0A1
432320000	217980000	226420000	336160000	326980000	241630000			+	Control_Infection	15	15	11	36.2	36.2	28.1	59.608	0	72.616	1596800000	65	1.78091	1.36477e+08	3.96837	Q16875;Q16877;P16118	Q16875	6-phosphofructo-2-kinase/fructose-2,6-bisphosphatase 3;6-phosphofructo-2-kinase;Fructose-2,6-bisphosphatase	PFKFB3
359960000	254610000	211220000	423820000	305280000	217440000			+	Control_Infection	16	16	16	42	42	42	70.737	0	59.954	1600300000	53	1.67058	1.35263e+08	3.67214	Q969Z0	Q969Z0	Protein TBRG4	TBRG4
544320000	343260000	352220000	663960000	475880000	362270016			+	Control_Infection	6	6	6	32.9	32.9	32.9	28.228	0	122.46	2343000000	41	1.71152	208803328	3.78033	O43291	O43291	Kunitz-type protease inhibitor 2	SPINT2
623929984	422920000	284630016	524280000	550880000	359910016			+	Control_Infection	15	15	15	38	38	38	63.922	0	167.94	2489500000	93	1.87154	2.10543e+08	4.2233	Q14534	Q14534	Squalene monooxygenase	SQLE
894960000	613129984	545009984	989729984	946689984	624489984			+	Control_Infection	25	25	25	52.4	52.4	52.4	74.68	0	184.23	4158200000	120	3.15656	3.49583e+08	9.45698	Q15582	Q15582	Transforming growth factor-beta-induced protein ig-h3	TGFBI
606300032	321640000	329760000	525080000	503340000	381480000			+	Control_Infection	24	24	24	11.9	11.9	11.9	366.65	0	214.05	2406600000	113	2.27199	200613344	5.49496	Q16787	Q16787	Laminin subunit alpha-3	LAMA3
2246400000	1221699968	1690899968	2324999936	1876700032	1164300032			+	Control_Infection	18	18	18	54.4	54.4	54.4	29.225	0	140.29	9213700000	141	1.66169	790400000	3.64891	P18124	P18124	60S ribosomal protein L7	RPL7
862360000	499769984	468980000	835710016	696499968	551400000			+	Control_Infection	24	24	24	28.6	28.6	28.6	130.97	0	164.09	3486500000	100	2.1664	2.91473e+08	5.13451	Q13753	Q13753	Laminin subunit gamma-2	LAMC2
607910016	410240000	413809984	724400000	622920000	433020000			+	Control_Infection	3	3	3	10.1	10.1	10.1	44.387	0	32.81	2835800000	35	2.47487	2.3272e+08	6.24527	Q9Y639	Q9Y639	Neuroplastin	NPTN
284560000	238600000	210790000	360630016	339910016	190500000			+	Control_Infection	7	7	7	13.3	13.3	13.3	77.737	0	40.909	1395300000	49	1.90451	1.1507e+08	4.31879	Q9Y653	Q9Y653	G-protein coupled receptor 56;GPR56 N-terminal fragment;GPR56 C-terminal fragment	GPR56
190810000	145470000	116010000	168770000	214210000	111420000			+	Control_Infection	5	5	5	37.8	37.8	37.8	16.073	0	31.576	901730000	28	1.77794	6.69633e+07	3.96021	Q9P0M9	Q9P0M9	39S ribosomal protein L27, mitochondrial	MRPL27
845550016	644150016	512249984	888860032	1029800000	641769984			+	Control_Infection	11	11	5	46.1	46.1	22.3	23.567	0	156.77	4108200000	71	1.98465	3.22013e+08	4.55734	P11233	P11233	Ras-related protein Ral-A	RALA
941209984	577550016	553740032	932019968	664449984	531980000			+	Control_Infection	7	7	7	33.3	33.3	33.3	22.761	0	77.593	3659500000	83	1.47375	2.9147e+08	3.17819	Q15363	Q15363	Transmembrane emp24 domain-containing protein 2	TMED2
256370000	158030000	203280000	284009984	272160000	174320000			+	Control_Infection	12	12	12	24.7	24.7	24.7	65.173	0	67.843	1178800000	55	2.40246	92303328	5.9683	Q8WYA6	Q8WYA6	Beta-catenin-like protein 1	CTNNBL1
179530000	132900000	118880000	186850000	160460000	97027000			+	Control_Infection	12	12	12	21.5	21.5	21.5	82.842	0	38.89	758050000	34	1.97914	5.93443e+07	4.54063	P51003;Q9NRJ5;Q9BWT3	P51003	Poly(A) polymerase alpha	PAPOLA
1440800000	856910016	969020032	1417400064	1431000064	1014000000			+	Control_Infection	12	12	12	65.1	65.1	65.1	28.768	0	183.69	6260600000	75	3.28941	4.8309e+08	10.2354	P12004	P12004	Proliferating cell nuclear antigen	PCNA
99096000	69648000	60791000	97569000	92436000	61743000			+	Control_Infection	4	4	4	25	25	25	26.297	0	15.825	433290000	9	3.13758	3.23063e+07	9.35038	P52803	P52803	Ephrin-A5	EFNA5
79915000	64911000	56678000	94471000	94465000	57397000			+	Control_Infection	10	10	10	12.6	12.6	12.6	138.04	0	40.465	405740000	30	2.25259	29955000	5.42726	Q9H7F0	Q9H7F0	Probable cation-transporting ATPase 13A3	ATP13A3
237440000	140940000	133730000	213090000	197720000	157160000			+	Control_Infection	21	21	13	10.5	10.5	6.9	358.2	0	60.277	947530000	52	2.23066	72140000	5.35156	P49792	P49792	E3 SUMO-protein ligase RanBP2	RANBP2
719790016	433060000	376590016	609489984	489289984	411870016			+	Control_Infection	38	38	38	23.2	23.2	23.2	244.5	0	294.66	2691100000	135	1.35647	1.99017e+08	2.90249	O75643	O75643	U5 small nuclear ribonucleoprotein 200 kDa helicase	SNRNP200
1605600000	1227699968	986750016	1579100032	1550499968	976200000			+	Control_Infection	14	14	14	32.2	32.2	32.2	60.101	0	145.46	7052300000	106	2.45136	5.1485e+08	6.15421	Q15392	Q15392	Delta(24)-sterol reductase	DHCR24
1238899968	698230016	750160000	1090200064	1084300032	857020032			+	Control_Infection	35	35	35	45	45	45	129.57	0	323.31	4957600000	188	2.23389	3.6933e+08	5.36264	Q13751	Q13751	Laminin subunit beta-3	LAMB3
242580000	180620000	130050000	277430016	213860000	185100000			+	Control_Infection	1	1	1	7.6	7.6	7.6	21.08	0	17.744	1084700000	15	1.44716	79366672	3.11456	Q9UNL2	Q9UNL2	Translocon-associated protein subunit gamma	SSR3
76797000	48769000	49165000	56288000	70112000	39654000			+	Control_Infection	5	5	5	14.9	14.9	14.9	42.924	0	11.196	299990000	16	1.49123	2.18697e+07	3.2204	Q9NXS2	Q9NXS2	Glutaminyl-peptide cyclotransferase-like protein	QPCTL
661080000	520680000	580019968	870230016	809920000	493350016			+	Control_Infection	9	9	9	62.3	62.3	62.3	26.855	0	156.64	3506900000	61	1.68332	2.4906e+08	3.70559	Q92876	Q92876	Kallikrein-6	KLK6
402169984	324670016	237450000	384300000	417529984	258200000			+	Control_Infection	10	10	4	68.8	68.8	21.2	21.656	0	180.88	1809800000	68	1.98784	1.27893e+08	4.56703	P01116	P01116	GTPase KRas;GTPase KRas, N-terminally processed	KRAS
520380000	327740000	314649984	498790016	430150016	348190016			+	Control_Infection	16	16	16	44.2	44.2	44.2	57.861	0	223.31	2105800000	85	2.21299	152913344	5.29117	P52292	P52292	Importin subunit alpha-1	KPNA2
1225600000	876769984	739820032	1325600000	1070700032	871649984			+	Control_Infection	21	21	21	34.1	34.1	34.1	100.58	0	315.13	5431600000	138	1.91905	3.77887e+08	4.36138	P98194	P98194	Calcium-transporting ATPase type 2C member 1	ATP2C1
265370000	215220000	206140000	264450000	292190016	145490000			+	Control_Infection	8	8	8	29.1	29.1	29.1	39.008	0	97.85	1263900000	58	1.63834	8.50533e+07	3.58832	O75787	O75787	Renin receptor	ATP6AP2
333889984	182180000	215920000	311630016	262360000	228570000			+	Control_Infection	12	12	12	48.4	48.4	48.4	39.315	0	74.95	1293400000	47	1.68503	9.37367e+07	3.7101	Q9NXG2	Q9NXG2	THUMP domain-containing protein 1	THUMPD1
340380000	266210000	229940000	318880000	408080000	240790000			+	Control_Infection	17	17	17	29.1	29.1	29.1	97.44	0	41.029	1592500000	66	1.72067	1.10133e+08	3.8048	Q14118	Q14118	Dystroglycan;Alpha-dystroglycan;Beta-dystroglycan	DAG1
106010000	74365000	67068000	104890000	80485000	59938000			+	Control_Infection	9	9	9	8.9	8.9	8.9	145.17	0	26.108	452060000	34	1.49205	3.00047e+07	3.22239	Q96ST3	Q96ST3	Paired amphipathic helix protein Sin3a	SIN3A
1612800000	976790016	1020899968	1450800000	1271100032	999870016			+	Control_Infection	26	26	26	41.4	41.4	41.4	101.89	0	240.67	6600400000	135	1.95881	445713344	4.47939	P49736	P49736	DNA replication licensing factor MCM2	MCM2
814560000	676670016	588230016	882590016	1040099968	633689984			+	Control_Infection	9	9	9	48.7	48.7	48.7	21.258	0	138.65	4234300000	99	1.75938	2.79553e+08	3.9094	P60953	P60953	Cell division control protein 42 homolog	CDC42
142890000	106780000	81881000	164570000	133060000	118010000			+	Control_Infection	8	8	8	19.9	19.9	19.9	64.218	0	44.351	688280000	30	1.46204	4.46163e+07	3.15008	Q10472;Q8IUC8	Q10472	Polypeptide N-acetylgalactosaminyltransferase 1;Polypeptide N-acetylgalactosaminyltransferase 1 soluble form	GALNT1
5816699904	4651200000	3661299968	6854000128	5580599808	4393500160			+	Control_Infection	85	85	85	63.8	63.8	63.8	157.9	0	323.31	27747000000	580	1.70624	1.84843e+09	3.76626	P42704	P42704	Leucine-rich PPR motif-containing protein, mitochondrial	LRPPRC
79600000	57992000	44253000	76006000	61768000	49608000			+	Control_Infection	3	3	3	12	12	12	21.848	0	10.462	323080000	32	1.4965	2.18403e+07	3.2332	Q5VYY1	Q5VYY1	Ankyrin repeat domain-containing protein 22	ANKRD22
99724000	63012000	64824000	83927000	95075000	67094000			+	Control_Infection	11	11	11	11.1	11.1	11.1	150.07	0	80.768	420840000	43	2.35128	27932000	5.77879	Q6Y7W6	Q6Y7W6	PERQ amino acid-rich with GYF domain-containing protein 2	GIGYF2
9395600384	7132299776	6063099904	9625799680	8638999552	6157499904			+	Control_Infection	50	50	50	68.9	68.9	68.9	82.704	0	323.31	42480000000	398	2.43894	2.76917e+09	6.10652	P13010	P13010	X-ray repair cross-complementing protein 5	XRCC5
39504000	28881000	23654000	37188000	38247000	27945000			+	Control_Infection	6	6	6	12.2	12.2	12.2	71.844	0	11.819	179590000	22	2.56141	1.14863e+07	6.59053	O75509	O75509	Tumor necrosis factor receptor superfamily member 21	TNFRSF21
3038500096	2236100096	2044300032	3688999936	2801400064	2424999936			+	Control_Infection	35	35	35	45.9	45.9	45.9	84.87	0	316.48	14270000000	226	1.51453	9.41167e+08	3.27716	P02786	P02786	Transferrin receptor protein 1;Transferrin receptor protein 1, serum form	TFRC
197320000	143100000	108190000	169210000	149640000	113550000			+	Control_Infection	10	10	10	29.8	29.8	29.8	60.718	0	40.296	788330000	42	1.34154	5.04433e+07	2.86829	Q9H857	Q9H857	5-nucleotidase domain-containing protein 2	NT5DC2
327580000	224340000	219450000	242070000	330609984	194100000			+	Control_Infection	5	5	5	27.1	27.1	27.1	33.067	0	75.76	1413600000	33	1.34128	8.74567e+07	2.86769	P13726	P13726	Tissue factor	F3
126030000	104550000	93365000	130520000	163170000	100180000			+	Control_Infection	5	5	5	25	25	25	39.885	0	51.488	620340000	23	1.53901	4.05417e+07	3.33739	Q96J42	Q96J42	Thioredoxin domain-containing protein 15	TXNDC15
1001000000	817440000	801900032	1178200064	1146400000	749510016			+	Control_Infection	40	40	40	33.1	33.1	33.1	177.6	0	323.31	4974300000	154	2.26528	318916672	5.47148	P11047	P11047	Laminin subunit gamma-1	LAMC1
449540000	323950016	277840000	435200000	429600000	338540000			+	Control_Infection	26	26	25	24.1	24.1	23.5	155.54	0	108.8	1923200000	98	2.53469	1.2467e+08	6.48221	P08581	P08581	Hepatocyte growth factor receptor	MET
9411399680	7292599808	6086000128	8731400192	9355899904	6323400192			+	Control_Infection	31	31	31	47.2	47.2	47.2	88.414	0	323.31	43576000000	337	2.42759	2.5989e+09	6.06323	P05556	P05556	Integrin beta-1	ITGB1
267560000	226550000	157600000	301790016	244300000	199340000			+	Control_Infection	13	12	12	27.5	25.8	25.8	66.665	0	40.829	1296000000	46	1.37289	7.672e+07	2.94033	Q8N4A0	Q8N4A0	Polypeptide N-acetylgalactosaminyltransferase 4	GALNT4
96216000	69620000	81140000	113300000	88324000	63050000			+	Control_Infection	3	3	3	8.1	8.1	8.1	45.228	0	52.035	439230000	23	1.43593	28010000	3.08789	Q9C0D9	Q9C0D9	Ethanolaminephosphotransferase 1	EPT1
2015200000	1406899968	1240899968	1901100032	1784800000	1449400064			+	Control_Infection	37	37	37	56.5	56.5	56.5	96.557	0	323.31	8656200000	232	2.35956	534633344	5.80911	P33991	P33991	DNA replication licensing factor MCM4	MCM4
672550016	461670016	451350016	509640000	667080000	417809984			+	Control_Infection	22	22	22	51	51	51	55.704	0	192.8	2885400000	121	1.45794	1.72813e+08	3.14027	P61011	P61011	Signal recognition particle 54 kDa protein	SRP54
113040000	75858000	78322000	124370000	103220000	91008000			+	Control_Infection	8	8	8	18.3	18.3	18.3	60.576	0	26.338	551130000	33	1.83843	31814000	4.12892	Q6P1J9	Q6P1J9	Parafibromin	CDC73
161940000	119580000	120560000	190560000	145180000	118100000			+	Control_Infection	7	7	7	13.5	13.5	13.5	106.16	0	37.062	741850000	30	1.60515	46480000	3.50326	Q4KMQ2	Q4KMQ2	Anoctamin-6	ANO6
4776999936	3674400000	3516999936	4994400256	4547599872	3126099968			+	Control_Infection	16	16	16	56.5	56.5	56.5	34.273	0	283.29	21967000000	161	2.51838	1.33383e+09	6.41688	P05388;Q8NHW5	P05388;Q8NHW5	60S acidic ribosomal protein P0;60S acidic ribosomal protein P0-like	RPLP0;RPLP0P6
178240000	147010000	149110000	210380000	207030000	133770000			+	Control_Infection	9	9	4	17.6	17.6	10.3	63.86	0	50.518	913640000	24	2.09475	5.52533e+07	4.9007	Q7Z739	Q7Z739	YTH domain-containing family protein 3	YTHDF3
2445400064	1590499968	1682899968	2584300032	2084499968	1861299968			+	Control_Infection	7	7	7	9.6	9.6	9.6	81.537	0	114.9	10652000000	64	1.75901	6.59833e+08	3.90837	P16070	P16070	CD44 antigen	CD44
321310016	230840000	276060000	334409984	384080000	244290000			+	Control_Infection	11	11	11	36.2	36.2	36.2	46.461	0	49.937	1582000000	78	1.83531	9.62033e+07	4.12008	Q6NYC1	Q6NYC1	Bifunctional arginine demethylase and lysyl-hydroxylase JMJD6	JMJD6
180520000	161130000	149600000	231290000	217660000	144050000			+	Control_Infection	4	4	4	32.4	32.4	32.4	12.266	0	9.2214	985510000	12	1.65952	58230000	3.64324	Q9BQC6	Q9BQC6	Ribosomal protein 63, mitochondrial	MRPL57
1004700032	723390016	713100032	1025200000	858880000	650620032			+	Control_Infection	15	15	15	34.9	34.9	34.9	59.004	0	323.31	4444700000	93	2.02511	2.67223e+08	4.68136	Q9BZZ5	Q9BZZ5	Apoptosis inhibitor 5	API5
174790000	135230000	92595000	150430000	167730000	128470000			+	Control_Infection	6	6	6	24.9	24.9	24.9	43.92	0	46.319	775760000	34	1.40746	4.55517e+07	3.02078	P15291	P15291	Beta-1,4-galactosyltransferase 1;Lactose synthase A protein;N-acetyllactosamine synthase;Beta-N-acetylglucosaminylglycopeptide beta-1,4-galactosyltransferase;Beta-N-acetylglucosaminyl-glycolipid beta-1,4-galactosyltransferase;Processed beta-1,4-galactosyltransferase 1	B4GALT1
569169984	444180000	369630016	656259968	555470016	473980000			+	Control_Infection	9	9	9	15.7	15.7	15.7	74.518	0	105.1	2684000000	77	1.68632	164369984	3.7135	Q92544	Q92544	Transmembrane 9 superfamily member 4	TM9SF4
1824000000	1368300032	1324800000	1855200000	1823000064	1287299968			+	Control_Infection	16	16	16	63	63	63	29.506	0	164.3	8551400000	162	4.41176	507266688	19.753	P61289	P61289	Proteasome activator complex subunit 3	PSME3
1473100032	917430016	913260032	1367299968	1174200064	1080700032			+	Control_Infection	40	40	40	55.1	55.1	55.1	90.98	0	323.31	6088200000	202	1.62566	3.67737e+08	3.55566	P25205	P25205	DNA replication licensing factor MCM3	MCM3
2684199936	1946400000	1932899968	3155000064	2606299904	2246099968			+	Control_Infection	19	19	19	35.9	35.9	35.9	85.935	0	215.08	12775000000	152	1.74681	773366656	3.87521	P18564	P18564	Integrin beta-6	ITGB6
246520000	189710000	186640000	231640000	293449984	184330000			+	Control_Infection	13	13	13	14.8	14.8	14.8	152.1	0	84.498	1205400000	63	1.70457	7.031e+07	3.76181	Q13428	Q13428	Treacle protein	TCOF1
198770000	143840000	130500000	207810000	151800000	131430000			+	Control_Infection	8	8	8	21.9	21.9	21.9	54.847	0	23.089	854880000	39	1.331	50870000	2.84425	P51648	P51648	Fatty aldehyde dehydrogenase	ALDH3A2
205120000	168540000	131830000	219770000	170200000	132580000			+	Control_Infection	7	7	7	24.4	24.4	24.4	46.323	0	32.105	914150000	30	1.32782	5.40467e+07	2.83704	Q8IWB7	Q8IWB7	WD repeat and FYVE domain-containing protein 1	WDFY1
1501400064	1132400000	1050800000	1590099968	1323800064	1033100032			+	Control_Infection	28	28	28	43.7	43.7	43.7	81.074	0	269.03	6806700000	154	2.04881	399666688	4.75514	Q08945	Q08945	FACT complex subunit SSRP1	SSRP1
276120000	205120000	175380000	269660000	250660000	201570000			+	Control_Infection	15	15	15	20.4	20.4	20.4	106.26	0	154.52	1253200000	50	2.38609	7.14567e+07	5.90714	Q7Z7M9	Q7Z7M9	Polypeptide N-acetylgalactosaminyltransferase 5	GALNT5
540540032	344870016	435609984	564579968	527420000	412940000			+	Control_Infection	18	18	18	49.8	49.8	49.8	52.891	0	195.2	2426000000	97	2.12122	1.46373e+08	4.98612	P50579	P50579	Methionine aminopeptidase 2	METAP2
97006000	84590000	62046000	97516000	94928000	65239000			+	Control_Infection	5	5	5	23.8	23.8	23.8	29.952	0	94.126	453430000	25	1.66153	2.58583e+07	3.64849	Q9P0I2	Q9P0I2	ER membrane protein complex subunit 3	EMC3
277780000	227620000	200590000	339409984	300920000	244580000			+	Control_Infection	13	13	13	30.7	30.7	30.7	66.819	0	82.708	1435900000	54	1.68308	81773328	3.70496	Q6NUM9	Q6NUM9	All-trans-retinol 13,14-reductase	RETSAT
958160000	726899968	709489984	1035800000	959750016	734849984			+	Control_Infection	47	47	47	27	27	27	274.37	0	233.72	4418200000	186	3.21149	260823360	9.7719	P11717	P11717	Cation-independent mannose-6-phosphate receptor	IGF2R
3563800064	2627200000	2378899968	3635500032	3343200000	2748000000			+	Control_Infection	38	38	38	57.9	57.9	57.9	122.29	0	323.31	15146000000	237	2.57573	9.29467e+08	6.64919	Q14126	Q14126	Desmoglein-2	DSG2
844579968	624929984	536480000	775280000	806400000	623190016			+	Control_Infection	16	16	16	44.1	44.1	44.1	55.873	0	252.76	3725800000	79	2.4214	213886656	6.03974	Q96A33	Q96A33	Coiled-coil domain-containing protein 47	CCDC47
148650000	115770000	123960000	188160000	163600000	129350000			+	Control_Infection	8	8	8	33.9	33.9	33.9	37.14	0	48.881	764380000	34	1.64114	4.37767e+07	3.59553	Q5HYK3	Q5HYK3	2-methoxy-6-polyprenyl-1,4-benzoquinol methylase, mitochondrial	COQ5
594710016	443820000	419740000	610390016	634630016	497670016			+	Control_Infection	19	19	19	60.3	60.3	60.3	42.033	0	89.075	2874600000	87	2.45872	1.595e+08	6.18261	Q9Y2S7	Q9Y2S7	Polymerase delta-interacting protein 2	POLDIP2
438809984	343070016	261630000	366820000	371320000	266700000			+	Control_Infection	14	14	14	46.7	46.7	46.7	45.834	0	132.45	1839600000	80	1.35408	1.0185e+08	2.897	P82933	P82933	28S ribosomal protein S9, mitochondrial	MRPS9
890600000	630899968	613619968	896769984	871110016	737729984			+	Control_Infection	8	8	8	29.9	29.9	29.9	42.2	0	98.584	4572100000	55	2.32843	2.2541e+08	5.6958	P35613	P35613	Basigin	BSG
781110016	658640000	536689984	870129984	788369984	627129984			+	Control_Infection	14	14	13	52	52	46.2	35.978	0	129.25	4393700000	97	1.94436	205716672	4.43625	Q9BWM7	Q9BWM7	Sideroflexin-3	SFXN3
830310016	720310016	689699968	1095800064	887009984	693139968			+	Control_Infection	14	14	14	74.9	74.9	74.9	23.897	0	170.23	4197400000	74	1.3601	236656704	2.91084	P61106	P61106	Ras-related protein Rab-14	RAB14
469720000	356929984	338550016	559859968	484000000	436470016			+	Control_Infection	12	12	12	49.3	49.3	49.3	35.351	0	52.947	2293700000	77	1.44047	127209984	3.09866	Q9BRJ2	Q9BRJ2	39S ribosomal protein L45, mitochondrial	MRPL45
85592000	57982000	64122000	86820000	87188000	72071000			+	Control_Infection	3	3	3	28.9	28.9	28.9	20.616	0	79.602	401490000	17	2.21862	2.18083e+07	5.31037	P82912	P82912	28S ribosomal protein S11, mitochondrial	MRPS11
142290000	99847000	87147000	122950000	106680000	91359000			+	Control_Infection	6	6	6	10	10	10	133.5	0	22.228	563740000	24	1.33288	31189000	2.84854	Q6PD62	Q6PD62	RNA polymerase-associated protein CTR9 homolog	CTR9
516569984	416510016	406510016	614419968	533460000	423969984			+	Control_Infection	19	19	19	48.9	48.9	48.9	54.366	0	294.04	2675600000	96	1.9805	139153312	4.54474	O75439	O75439	Mitochondrial-processing peptidase subunit beta	PMPCB
37854000	32427000	24940000	35314000	43615000	30207000			+	Control_Infection	4	4	4	8	8	8	75.126	0	6.0498	189430000	14	1.37319	9.73633e+06	2.94103	Q8WU76	Q8WU76	Sec1 family domain-containing protein 2	SCFD2
174700000	134900000	141520000	201860000	181370000	142240000			+	Control_Infection	9	9	9	32.3	32.3	32.3	42.233	0	31.921	805270000	46	2.26262	4.64233e+07	5.46217	A8MXV4	A8MXV4	Nucleoside diphosphate-linked moiety X motif 19, mitochondrial	NUDT19
1049800000	902320000	690969984	1087800064	1032800000	789009984			+	Control_Infection	20	20	20	56.6	56.6	56.6	52.623	0	266.16	5307800000	140	1.8484	262700032	4.15718	Q96CS3	Q96CS3	FAS-associated factor 2	FAF2
1741200000	1503399936	1561500032	2152499968	2252400128	1553699968			+	Control_Infection	10	10	10	42.6	42.6	42.6	22.876	0	143.69	9478400000	115	1.49645	509166720	3.23307	P46782	P46782	40S ribosomal protein S5;40S ribosomal protein S5, N-terminally processed	RPS5
207600000	156490000	148160000	189420000	199080000	143930000			+	Control_Infection	12	12	12	30.5	30.5	30.5	59.975	0	55.919	946300000	49	2.80692	4.91733e+07	7.66168	Q8N7H5	Q8N7H5	RNA polymerase II-associated factor 1 homolog	PAF1
712249984	596630016	441860000	708739968	616889984	495550016			+	Control_Infection	15	15	15	45.1	45.1	45.1	58.252	0	90.39	3184900000	84	1.41968	1.67947e+08	3.04949	Q10713	Q10713	Mitochondrial-processing peptidase subunit alpha	PMPCA
43720000	37339000	30234000	44690000	42225000	30815000			+	Control_Infection	3	3	3	12.1	12.1	12.1	32.62	0.00025575	3.7728	205690000	12	1.96618	10749000	4.50153	Q14249	Q14249	Endonuclease G, mitochondrial	ENDOG
148720000	119280000	119710000	190400000	158130000	135720000			+	Control_Infection	3	3	3	18.4	18.4	18.4	36.431	0	62.831	758620000	26	1.38771	4.08467e+07	2.9747	Q16651	Q16651	Prostasin;Prostasin light chain;Prostasin heavy chain	PRSS8
462769984	396440000	376169984	606310016	488430016	402440000			+	Control_Infection	8	8	8	40.2	40.2	40.2	26.56	0	65.142	2386400000	51	1.32872	1.27487e+08	2.83909	Q9H6E4	Q9H6E4	Coiled-coil domain-containing protein 134	CCDC134
509569984	426600000	330310016	568270016	497390016	432680000			+	Control_Infection	25	25	25	37.6	37.6	37.6	83.308	0	133.05	2425800000	114	1.49759	1.28547e+08	3.23586	P48449	P48449	Lanosterol synthase	LSS
406300000	341440000	267740000	368720000	433809984	305000000			+	Control_Infection	16	16	16	75.7	75.7	75.7	39.385	0	103.47	1902700000	71	1.58575	9.82167e+07	3.45411	Q96IR7	Q96IR7	4-hydroxyphenylpyruvate dioxygenase-like protein	HPDL
115790000	97651000	90496000	136000000	122690000	95059000			+	Control_Infection	10	10	10	40.8	40.8	40.8	40.029	0	43.048	570520000	30	2.07499	3.04247e+07	4.8377	P78310	P78310	Coxsackievirus and adenovirus receptor	CXADR
155370000	116020000	129800000	168540000	156220000	117830000			+	Control_Infection	10	10	10	17.6	17.6	17.6	88.813	0	27.865	757420000	32	2.51424	3.88267e+07	6.40039	Q9BWU0	Q9BWU0	Kanadaptin	SLC4A1AP
1722099968	1338700032	1086200064	1671500032	1643299968	1391800064			+	Control_Infection	11	11	11	50.2	50.2	50.2	24.68	0	197.66	7926000000	71	1.86027	4.06733e+08	4.19102	Q92520	Q92520	Protein FAM3C	FAM3C
407590016	305060000	303940000	408040000	428150016	334820000			+	Control_Infection	15	15	15	49.2	49.2	49.2	45.566	0	134.37	2013200000	67	2.9216	9.99867e+07	8.21298	P51398	P51398	28S ribosomal protein S29, mitochondrial	DAP3
1064300032	762659968	722809984	945889984	1040700032	829929984			+	Control_Infection	21	21	21	52.6	52.6	52.6	59.271	0	323.31	4816300000	140	2.1642	2.45163e+08	5.12721	O15355	O15355	Protein phosphatase 1G	PPM1G
314449984	268150000	213060000	275280000	325460000	216370000			+	Control_Infection	11	11	11	48.4	48.4	48.4	29.395	0	67.544	1436000000	51	1.43804	7.25367e+07	3.09288	Q9Y676	Q9Y676	28S ribosomal protein S18b, mitochondrial	MRPS18B
11898000384	8740100096	8287000064	10759999488	10435999744	8202500096			+	Control_Infection	40	40	40	56.8	56.8	56.8	69.842	0	323.31	51864000000	419	2.28312	2.62147e+09	5.53411	P12956	P12956	X-ray repair cross-complementing protein 6	XRCC6
128380000	96593000	112780000	144280000	144640000	108940000			+	Control_Infection	7	7	7	31.7	31.7	31.7	38.155	0	28.72	651450000	28	1.98227	3.29957e+07	4.55013	Q5T440	Q5T440	Putative transferase CAF17, mitochondrial	IBA57
137680000	121750000	92394000	137540000	124570000	90926000			+	Control_Infection	6	6	6	18.3	18.3	18.3	56.598	0	60.553	674990000	48	1.34934	3.15733e+07	2.88614	Q15758	Q15758	Neutral amino acid transporter B(0)	SLC1A5
280630016	262340000	237880000	305960000	358940000	221970000			+	Control_Infection	12	12	12	40.9	40.9	40.9	52.387	0	118.05	1443400000	71	1.34486	74446672	2.87588	Q9GZM7	Q9GZM7	Tubulointerstitial nephritis antigen-like	TINAGL1
193090000	130720000	118690000	157000000	158400000	139270000			+	Control_Infection	10	10	10	24.9	24.9	24.9	61.89	0	61.305	780260000	49	1.40683	3.99367e+07	3.01931	P40222	P40222	Alpha-taxilin	TXLNA
395929984	301260000	272710016	365350016	350110016	276480000			+	Control_Infection	35	35	35	24.8	24.8	24.8	199.07	0	107.12	1717400000	110	2.23804	86980000	5.37694	Q7KZ85	Q7KZ85	Transcription elongation factor SPT6	SUPT6H
162890000	103220000	129170000	160450000	156330000	134790000			+	Control_Infection	7	7	7	25.6	25.6	25.6	38.286	0	27.563	756660000	29	1.71284	3.74967e+07	3.78386	Q13426	Q13426	DNA repair protein XRCC4	XRCC4
7848099840	6629499904	5195599872	8625699840	7066500096	6210299904			+	Control_Infection	42	42	34	39.8	39.8	33.1	114.76	0	323.31	36724000000	418	1.38225	1.83497e+09	2.96201	P16615;O14983	P16615	Sarcoplasmic/endoplasmic reticulum calcium ATPase 2	ATP2A2
2697100032	2140199936	1957299968	2873100032	2348300032	1970800000			+	Control_Infection	47	47	47	60.5	60.5	60.5	115.93	0	323.31	12588000000	314	1.69503	6.16733e+08	3.73651	Q02218;Q9ULD0	Q02218	2-oxoglutarate dehydrogenase, mitochondrial	OGDH
171120000	139810000	125970000	196500000	187890000	160110000			+	Control_Infection	11	11	11	34.1	34.1	34.1	57.033	0	74.313	879430000	41	1.59748	4.32067e+07	3.48378	Q9NQH7	Q9NQH7	Probable Xaa-Pro aminopeptidase 3	XPNPEP3
564150016	470360000	395729984	640560000	516280000	453449984			+	Control_Infection	26	26	26	28.8	28.8	28.8	138.75	0	199.66	2688400000	123	1.45639	1.33817e+08	3.13658	P20020;P23634;Q16720;Q01814	P20020	Plasma membrane calcium-transporting ATPase 1	ATP2B1
575889984	503110016	417710016	522660000	649440000	420230016			+	Control_Infection	15	15	15	45.2	45.2	45.2	57.579	0	235.43	2578500000	89	1.36997	1.35647e+08	2.9336	Q13217	Q13217	DnaJ homolog subfamily C member 3	DNAJC3
1600700032	1449900032	1071100032	1733400064	1725500032	1364300032			+	Control_Infection	34	34	34	48.2	48.2	48.2	117.41	0	323.31	8024500000	195	1.48108	391433344	3.19586	Q5JRX3	Q5JRX3	Presequence protease, mitochondrial	PITRM1
666929984	543059968	497440000	689489984	689729984	531520000			+	Control_Infection	21	21	21	60.5	60.5	60.5	48.117	0	112.18	3265100000	96	3.26752	158043328	10.1031	Q9BZE1	Q9BZE1	39S ribosomal protein L37, mitochondrial	MRPL37
2095000064	1643800064	1433799936	2254099968	1832099968	1672999936			+	Control_Infection	38	38	38	49	49	49	139.44	0	323.31	9745500000	237	1.52597	476866688	3.30523	Q5JPE7;P69849;Q15155	Q5JPE7;P69849;Q15155	Nodal modulator 2;Nodal modulator 3;Nodal modulator 1	NOMO2;NOMO3;NOMO1
262550000	222050000	197020000	320120000	268729984	236150000			+	Control_Infection	7	7	7	47.6	47.6	47.6	15.947	0	54.178	1336000000	31	1.41402	65393328	3.03619	Q6P1L8	Q6P1L8	39S ribosomal protein L14, mitochondrial	MRPL14
1594300032	1210400000	978560000	1451500032	1331800064	1181100032			+	Control_Infection	24	24	24	46.1	46.1	46.1	68.76	0	224.08	6808100000	177	1.4795	3.35847e+08	3.19206	Q9H845	Q9H845	Acyl-CoA dehydrogenase family member 9, mitochondrial	ACAD9
922510016	732089984	759640000	1130099968	919699968	798760000			+	Control_Infection	6	6	6	42.9	42.9	42.9	16.953	0	52.745	4589000000	69	1.45919	2.27273e+08	3.14326	Q56VL3	Q56VL3	OCIA domain-containing protein 2	OCIAD2
1209900032	1046499968	788360000	1132199936	1116700032	833920000			+	Control_Infection	14	14	14	46.7	46.7	46.7	44.287	0	174.82	5715800000	116	1.44622	2.6334e+08	3.11232	O15382	O15382	Branched-chain-amino-acid aminotransferase, mitochondrial	BCAT2
798430016	668889984	607390016	891470016	756470016	613510016			+	Control_Infection	14	14	14	45.6	45.6	45.6	55.18	0	199.06	3821800000	97	1.85499	1.85527e+08	4.17593	Q9UMS4	Q9UMS4	Pre-mRNA-processing factor 19	PRPF19
2350500096	1962499968	1929500032	2585200128	2583699968	1920700032			+	Control_Infection	26	26	26	76.1	76.1	76.1	48.534	0	297.65	12178000000	196	2.70503	5.689e+08	7.19985	P04181	P04181	Ornithine aminotransferase, mitochondrial;Ornithine aminotransferase, hepatic form;Ornithine aminotransferase, renal form	OAT
2468800000	2293100032	1678899968	2622200064	2690500096	2054400000			+	Control_Infection	14	14	7	73.9	73.9	33.7	20.825	0	323.31	12406000000	164	1.42947	5.85033e+08	3.07259	P61224;A6NIZ1	P61224;A6NIZ1	Ras-related protein Rap-1b;Ras-related protein Rap-1b-like protein	RAP1B
1428600064	1290800000	957289984	1551699968	1383100032	1132199936			+	Control_Infection	18	18	18	67.8	67.8	67.8	41.9	0	323.31	7129000000	151	1.40505	3.27703e+08	3.01515	Q15738	Q15738	Sterol-4-alpha-carboxylate 3-dehydrogenase, decarboxylating	NSDHL
327550016	248560000	247220000	352180000	311670016	272700000			+	Control_Infection	8	8	8	55.2	55.2	55.2	29.815	0	109.29	1498400000	46	2.17387	7.43067e+07	5.15939	O15400	O15400	Syntaxin-7	STX7
345740000	225940000	245070000	289000000	319030016	268849984			+	Control_Infection	13	13	13	36.3	36.3	36.3	55.455	0	114.74	1532700000	64	1.59141	71303344	3.4684	Q8WWY3	Q8WWY3	U4/U6 small nuclear ribonucleoprotein Prp31	PRPF31
462209984	416430016	311500000	515140000	442220000	373449984			+	Control_Infection	5	5	5	11.8	11.8	11.8	45.302	0	110.7	2234000000	28	1.32643	106063328	2.83388	P15151	P15151	Poliovirus receptor	PVR
586739968	506830016	404750016	626550016	631169984	519470016			+	Control_Infection	8	8	8	23.5	23.5	23.5	40.251	0	120.67	2935200000	63	1.61841	1.37803e+08	3.5371	Q8NFJ5	Q8NFJ5	Retinoic acid-induced protein 3	GPRC5A
282880000	252150000	245670000	355070016	359870016	276750016			+	Control_Infection	14	14	14	51.6	51.6	51.6	46.898	0	132.96	1548900000	70	1.30853	74416672	2.79335	Q9NY27	Q9NY27	Serine/threonine-protein phosphatase 4 regulatory subunit 2	PPP4R2
3075800064	2539500032	2402200064	3599000064	3352199936	2850800128			+	Control_Infection	31	31	31	48.4	48.4	48.4	94.622	0	323.31	15829000000	261	1.68254	744833280	3.70353	P43243	P43243	Matrin-3	MATR3
333489984	255080000	255930000	336760000	298489984	244590000			+	Control_Infection	5	5	5	12.8	12.8	12.8	45.861	0	13.633	1526200000	36	2.29029	71046656	5.55946	Q99442	Q99442	Translocation protein SEC62	SEC62
925009984	751790016	637449984	915779968	852179968	712929984			+	Control_Infection	36	36	36	36.3	36.3	36.3	145.83	0	195.8	4255900000	150	2.07789	196933312	4.84691	O75533	O75533	Splicing factor 3B subunit 1	SF3B1
168880000	150570000	137970000	195820000	175450000	133790000			+	Control_Infection	7	7	7	24.4	24.4	24.4	36.946	0	57.67	857730000	40	1.83257	3.92733e+07	4.11236	Q9Y673	Q9Y673	Dolichyl-phosphate beta-glucosyltransferase	ALG5
216720000	180110000	177290000	198710000	249280000	162490000			+	Control_Infection	12	12	12	32.4	32.4	32.4	61.554	0	60.069	1092300000	43	1.42419	4.82733e+07	3.06012	Q9UK59	Q9UK59	Lariat debranching enzyme	DBR1
567680000	489310016	489980000	640060032	697160000	512800000			+	Control_Infection	11	11	11	39.9	39.9	39.9	42.794	0	223.96	3072500000	84	1.64183	1.37603e+08	3.59732	P51553	P51553	Isocitrate dehydrogenase [NAD] subunit gamma, mitochondrial	IDH3G
1594300032	1440400000	1196000000	1884999936	1729500032	1448499968			+	Control_Infection	13	13	12	53.4	53.4	53.4	27.893	0	198.36	8395300000	149	1.47266	374633344	3.17558	Q9P0L0	Q9P0L0	Vesicle-associated membrane protein-associated protein A	VAPA
215940000	187670000	184610000	275809984	244830000	205700000			+	Control_Infection	12	12	12	57.3	57.3	57.3	25.65	0	45.656	1160300000	61	1.33713	5.28667e+07	2.85823	P82930	P82930	28S ribosomal protein S34, mitochondrial	MRPS34
406689984	334220000	286689984	406620000	384289984	319409984			+	Control_Infection	22	22	22	40	40	40	69.223	0	86.438	1896600000	96	2.2431	85760000	5.39439	O76031	O76031	ATP-dependent Clp protease ATP-binding subunit clpX-like, mitochondrial	CLPX
160760000	151690000	121140000	176780000	181150000	134500000			+	Control_Infection	5	5	5	12.1	12.1	12.1	55.799	0	56.58	836640000	23	1.57921	37120000	3.43764	P42785	P42785	Lysosomal Pro-X carboxypeptidase	PRCP
1008200000	753859968	751649984	809820032	1013299968	718620032			+	Control_Infection	16	11	11	65.6	60	60	47.655	0	156.8	4738000000	85	1.3893	202396672	2.97838	Q09028	Q09028	Histone-binding protein RBBP4	RBBP4
1192999936	964190016	810899968	1235100032	1069400000	976000000			+	Control_Infection	24	24	24	69.3	69.3	69.3	47.355	0	201.25	5535400000	149	1.57121	248803328	3.41756	O75955	O75955	Flotillin-1	FLOT1
707449984	600680000	536870016	699640000	701340032	522689984			+	Control_Infection	16	16	16	53.7	53.7	53.7	41.731	0	112.03	3528800000	86	2.46282	149396672	6.19848	P49585;Q9Y5K3	P49585	Choline-phosphate cytidylyltransferase A	PCYT1A
137430000	104330000	103950000	112920000	128520000	90133000			+	Control_Infection	6	6	6	19.5	19.5	19.5	43.359	0	24.593	604220000	16	1.45633	26819000	3.13642	Q9BRX2	Q9BRX2	Protein pelota homolog	PELO
916120000	755070016	824489984	1089600000	969240000	763720000			+	Control_Infection	4	4	4	45.8	45.8	45.8	8.0061	0	97.08	4670200000	58	1.70965	210560000	3.77533	Q9UBI6	Q9UBI6	Guanine nucleotide-binding protein G(I)/G(S)/G(O) subunit gamma-12	GNG12
431710016	397340000	310969984	456070016	440720000	338289984			+	Control_Infection	9	9	9	34	34	34	40.623	0	108.6	2135000000	38	1.6239	93966688	3.55114	O94992	O94992	Protein HEXIM1	HEXIM1
414800000	334280000	310260000	454350016	393470016	351649984			+	Control_Infection	8	8	8	35.1	35.1	35.1	17.342	0	22.832	2006100000	38	1.83934	88810016	4.13148	Q96A26	Q96A26	Protein FAM162A	FAM162A
522630016	516510016	424910016	641369984	602030016	452329984			+	Control_Infection	13	13	13	31	31	31	51.355	0	74.906	2846100000	84	1.31398	1.24093e+08	2.80566	O43615	O43615	Mitochondrial import inner membrane translocase subunit TIM44	TIMM44
906769984	756550016	680480000	1049900032	874320000	797249984			+	Control_Infection	16	16	16	35.7	35.7	35.7	51.871	0	124.79	4536100000	98	1.44685	1.98903e+08	3.11383	Q96JJ7	Q96JJ7	Protein disulfide-isomerase TMX3	TMX3
151040000	125040000	136710000	166790000	158280000	114100000			+	Control_Infection	12	12	12	31	31	31	58.449	0	42.742	726060000	37	1.86322	33420000	4.19946	O43172	O43172	U4/U6 small nuclear ribonucleoprotein Prp4	PRPF4
123350000	108950000	94168000	130560000	125930000	96886000			+	Control_Infection	8	8	8	21.2	21.2	21.2	60.518	0	35.362	636420000	30	2.21954	26612000	5.31348	P24557	P24557	Thromboxane-A synthase	TBXAS1
1283500032	1044800000	978300032	1440400000	1261900032	1132000000			+	Control_Infection	32	32	32	41.9	41.9	41.9	117.36	0	226.89	6329400000	138	1.74144	2.769e+08	3.86067	Q7L014	Q7L014	Probable ATP-dependent RNA helicase DDX46	DDX46
634480000	499550016	449820000	683529984	552940032	535329984			+	Control_Infection	11	6	6	62.4	31.2	31.2	22.677	0	127.56	3197900000	51	1.3261	1.2875e+08	2.83313	P62820;P59190	P62820	Ras-related protein Rab-1A	RAB1A
592689984	497460000	446209984	601500032	593180032	475990016			+	Control_Infection	17	17	17	38.8	38.8	38.8	74.423	0	168.03	2799400000	102	2.89872	122570016	8.10019	Q15067	Q15067	Peroxisomal acyl-coenzyme A oxidase 1	ACOX1
327660000	291070016	220000000	307849984	331409984	257640000			+	Control_Infection	18	18	18	31	31	31	88.053	0	109.8	1582000000	68	1.41226	66069984	3.03206	P18084	P18084	Integrin beta-5	ITGB5
3185299968	2490800128	2274299904	3094400000	2675000064	2359200000			+	Control_Infection	36	36	36	57.6	57.6	57.6	87.301	0	323.31	14527000000	230	1.6443	6.10133e+08	3.60372	P54886	P54886	Delta-1-pyrroline-5-carboxylate synthase;Glutamate 5-kinase;Gamma-glutamyl phosphate reductase	ALDH18A1
594739968	477340000	415910016	635260032	530320000	508640000			+	Control_Infection	13	13	13	36.7	36.7	36.7	52.545	0	84.64	2753800000	73	1.36363	1.19477e+08	2.91897	O75306	O75306	NADH dehydrogenase [ubiquinone] iron-sulfur protein 2, mitochondrial	NDUFS2
129630000	112920000	105650000	125270000	154750000	107770000			+	Control_Infection	11	11	11	30.5	30.5	30.5	57.46	0	68.937	666830000	47	1.37393	27770000	2.94273	Q9H0R6	Q9H0R6	Glutamyl-tRNA(Gln) amidotransferase subunit A, mitochondrial	QRSL1
991260032	801859968	715609984	977960000	887139968	761049984			+	Control_Infection	24	22	22	43.3	39.2	39.2	79.187	0	215.43	4594900000	125	2.02602	1.92613e+08	4.68417	O60488	O60488	Long-chain-fatty-acid--CoA ligase 4	ACSL4
275110016	199920000	236000000	267800000	282160000	223040000			+	Control_Infection	14	14	14	30.3	30.3	30.3	75.035	0	160.92	1282700000	67	2.08949	5.537e+07	4.88389	Q96PZ0	Q96PZ0	Pseudouridylate synthase 7 homolog	PUS7
1841100032	1503200000	1411800064	2070099968	1735600000	1598300032			+	Control_Infection	13	12	12	54.3	48.4	48.4	35.619	0	202.86	8901700000	101	1.54805	3.77833e+08	3.35978	Q9H9B4	Q9H9B4	Sideroflexin-1	SFXN1
1537900032	1239399936	1203600000	1582899968	1479200000	1234000000			+	Control_Infection	31	21	21	55.7	43.3	43.3	69.147	0	217.58	7445000000	136	3.18302	307666688	9.60746	P17844	P17844	Probable ATP-dependent RNA helicase DDX5	DDX5
931779968	832780032	810710016	1164199936	1041699968	865320000			+	Control_Infection	23	23	23	61.4	61.4	61.4	50.817	0	171.6	5010800000	138	1.41527	2.09623e+08	3.03912	P49821	P49821	NADH dehydrogenase [ubiquinone] flavoprotein 1, mitochondrial	NDUFV1
403160000	295950016	309569984	337249984	371489984	284880000			+	Control_Infection	14	14	14	33.3	33.3	33.3	68.722	0	191.53	1752900000	70	1.65533	7.38333e+07	3.63233	Q9UBL3	Q9UBL3	Set1/Ash2 histone methyltransferase complex subunit ASH2	ASH2L
1680300032	1246000000	1355000064	1741799936	1667800064	1476600064			+	Control_Infection	13	13	13	48.7	48.7	48.7	42.592	0	224.92	8137100000	93	2.06048	3.37433e+08	4.79181	P39748	P39748	Flap endonuclease 1	FEN1
236510000	221930000	209120000	267570000	284180000	200700000			+	Control_Infection	7	7	7	31	31	31	34.114	0	57.357	1255700000	35	1.57053	52170000	3.41584	O95159	O95159	Zinc finger protein-like 1	ZFPL1
560060032	443560000	408089984	521700000	530590016	441430016			+	Control_Infection	42	42	42	15.8	15.8	15.8	468.83	0	221.49	2648100000	155	2.54447	1.06423e+08	6.52168	P98160	P98160	Basement membrane-specific heparan sulfate proteoglycan core protein;Endorepellin;LG3 peptide	HSPG2
551449984	443569984	417390016	504550016	545190016	424409984			+	Control_Infection	9	9	9	26.8	26.8	26.8	46.649	0	85.56	2656700000	74	2.49428	105273344	6.32135	Q969G3	Q969G3	SWI/SNF-related matrix-associated actin-dependent regulator of chromatin subfamily E member 1	SMARCE1
1046400000	828329984	881260032	1031200000	1102800000	844220032			+	Control_Infection	38	38	38	30.6	30.6	30.6	198.04	0	323.31	5004000000	175	2.83268	2.08863e+08	7.78249	P07942	P07942	Laminin subunit beta-1	LAMB1
293220000	225330000	197700000	245210000	263210000	221670000			+	Control_Infection	12	12	12	37.8	37.8	37.8	51.844	0	74.564	1299200000	70	1.47319	5.23133e+07	3.17685	Q5TFE4	Q5TFE4	5-nucleotidase domain-containing protein 1	NT5DC1
155120000	117590000	132840000	158180000	171070000	139150000			+	Control_Infection	12	12	12	35.2	35.2	35.2	58.688	0	32.141	746620000	43	1.7647	3.15967e+07	3.9239	Q5JPH6	Q5JPH6	Probable glutamate--tRNA ligase, mitochondrial	EARS2
2991500032	2528300032	2523200000	3130099968	3458700032	2667899904			+	Control_Infection	42	42	42	62.2	62.2	62.2	83.471	0	323.31	15572000000	282	1.87607	620300032	4.23635	Q96RP9	Q96RP9	Elongation factor G, mitochondrial	GFM1
939489984	724910016	770129984	1046600000	832140032	777129984			+	Control_Infection	40	40	40	46.2	46.2	46.2	124.34	0	240.5	4406800000	170	1.33021	1.8202e+08	2.84247	Q92900	Q92900	Regulator of nonsense transcripts 1	UPF1
169820000	162950000	152310000	209800000	207220000	158300000			+	Control_Infection	7	7	7	35.2	35.2	35.2	26.973	0	39.984	957040000	32	1.33059	37760000	2.84334	Q92506	Q92506	Estradiol 17-beta-dehydrogenase 8	HSD17B8
1698499968	1388099968	1261100032	1559600000	1573900032	1251600000			+	Control_Infection	34	34	34	59.1	59.1	59.1	86.47	0	323.31	7973700000	196	2.11994	310400000	4.98195	Q08J23	Q08J23	tRNA (cytosine(34)-C(5))-methyltransferase	NSUN2
147990000	128520000	103890000	128720000	144870000	108070000			+	Control_Infection	7	7	7	35.6	35.6	35.6	31.381	0	50.006	675360000	35	1.30914	2.70333e+07	2.79472	Q96FX7	Q96FX7	tRNA (adenine(58)-N(1))-methyltransferase catalytic subunit TRMT61A	TRMT61A
1021800000	891980032	983910016	1199299968	1261400064	939489984			+	Control_Infection	10	10	9	62.8	62.8	62.8	22.04	0	276.5	5626800000	64	1.35769	2.22373e+08	2.9053	P30405	P30405	Peptidyl-prolyl cis-trans isomerase F, mitochondrial	PPIF
408870016	348550016	349220000	460860000	421720000	346440000			+	Control_Infection	8	7	7	48	42.5	42.5	22.541	0	26.86	2006400000	36	2.20487	8.24133e+07	5.26361	P61026	P61026	Ras-related protein Rab-10	RAB10
1742400000	1469900032	1302499968	1926899968	1620899968	1507399936			+	Control_Infection	13	13	3	77.1	77.1	22.9	22.171	0	141.7	9285300000	123	1.4368	336800000	3.08996	Q9H0U4	Q9H0U4	Ras-related protein Rab-1B	RAB1B
127060000	102660000	95431000	128720000	115070000	101970000			+	Control_Infection	7	7	7	15.1	15.1	15.1	67.351	0	37.781	585470000	29	2.07482	2.35963e+07	4.83716	Q6L8Q7	Q6L8Q7	2,5-phosphodiesterase 12	PDE12
739100032	644870016	585750016	685520000	741139968	522449984			+	Control_Infection	17	15	15	46.3	43.6	43.6	54.12	0	99.974	3584900000	81	1.58797	137563328	3.45973	Q9UN86	Q9UN86	Ras GTPase-activating protein-binding protein 2	G3BP2
554579968	469529984	441729984	533430016	549219968	415480000			+	Control_Infection	14	14	14	50.8	50.8	50.8	41.28	0	58.518	2584200000	71	2.44855	1.03497e+08	6.1434	P82650	P82650	28S ribosomal protein S22, mitochondrial	MRPS22
2183300096	1899200000	1712700032	2149499904	2086000000	1592999936			+	Control_Infection	6	6	6	25.1	25.1	25.1	23.432	0	35.268	10264000000	68	1.90683	404633344	4.32556	P50914	P50914	60S ribosomal protein L14	RPL14
1128899968	967180032	895440000	1250400000	1039900032	910560000			+	Control_Infection	19	19	19	49	49	49	49.966	0	198.72	5541800000	141	1.53332	2.1534e+08	3.32333	P18031	P18031	Tyrosine-protein phosphatase non-receptor type 1	PTPN1
1080800000	947500032	914150016	1273799936	1216700032	1038400000			+	Control_Infection	15	15	15	45.2	45.2	45.2	42.183	0	133.36	5786200000	128	1.51546	2.2375e+08	3.27944	O43837	O43837	Isocitrate dehydrogenase [NAD] subunit beta, mitochondrial	IDH3B
2267899904	1948400000	1607699968	2234800128	2284800000	1966899968			+	Control_Infection	21	21	21	71.8	71.8	71.8	36.032	0	323.31	11191000000	198	1.63566	421500032	3.58139	P30519	P30519	Heme oxygenase 2	HMOX2
80098000	71176000	69286000	92298000	88226000	71916000			+	Control_Infection	5	5	5	23.2	23.2	23.2	34.96	0	42.334	409990000	16	1.92574	1.60813e+07	4.38109	Q8IZ81	Q8IZ81	ELMO domain-containing protein 2	ELMOD2
476369984	428000000	329510016	478129984	459350016	395240000			+	Control_Infection	15	15	15	21.6	21.6	21.6	111.65	0	147.01	2313700000	85	1.37415	8.70333e+07	2.94325	Q96JQ2	Q96JQ2	Calmin	CLMN
499110016	460700000	410950016	535689984	519700000	397129984			+	Control_Infection	11	11	11	42.1	42.1	42.1	37.154	0	123.67	2462900000	69	1.90694	95240000	4.32588	O43684	O43684	Mitotic checkpoint protein BUB3	BUB3
431600000	383270016	329969984	411360000	457120000	350200000			+	Control_Infection	15	15	15	48.6	48.6	48.6	33.535	0	49.331	2163100000	72	1.74291	78880000	3.86466	P49406	P49406	39S ribosomal protein L19, mitochondrial	MRPL19
2344000000	2092000000	1720999936	2255899904	2439600128	1950200064			+	Control_Infection	13	13	10	57.9	57.9	43.1	23.482	0	207.26	11898000000	111	1.61701	425433344	3.53352	P51148	P51148	Ras-related protein Rab-5C	RAB5C
6202299904	5406400000	5234899968	5832900096	6559600128	4583900160			+	Control_Infection	28	28	26	57.7	57.7	54.9	52.164	0	323.31	30818000000	287	1.5791	1123200000	3.43735	Q13283	Q13283	Ras GTPase-activating protein-binding protein 1	G3BP1
687110016	606899968	562129984	686750016	738620032	561379968			+	Control_Infection	17	17	17	46.2	46.2	46.2	60.593	0	323.31	3393900000	130	2.29239	1.27357e+08	5.56688	Q9H3P7	Q9H3P7	Golgi resident protein GCP60	ACBD3
3072600064	2476900096	2701900032	3243599872	3193799936	2615099904			+	Control_Infection	37	37	37	67.5	67.5	67.5	85.237	0	323.31	15812000000	295	2.63603	572033280	6.90125	P49321	P49321	Nuclear autoantigenic sperm protein	NASP
198280000	155880000	155080000	190630000	198010000	171990000			+	Control_Infection	17	17	17	26.1	26.1	26.1	101.73	0	82.632	929510000	56	2.33703	3.46567e+07	5.72692	P18858	P18858	DNA ligase 1	LIG1
364060000	352969984	311300000	430110016	421769984	337660000			+	Control_Infection	12	12	12	25	25	25	52.488	0	95.307	1973700000	71	1.38301	71336672	2.96376	Q96EY1	Q96EY1	DnaJ homolog subfamily A member 3, mitochondrial	DNAJA3
235100000	194690000	212010000	256640000	270540000	221870000			+	Control_Infection	6	6	6	33	33	33	23.63	0	27.5	1193100000	29	1.57396	44570000	3.42445	Q14197	Q14197	Peptidyl-tRNA hydrolase ICT1, mitochondrial	ICT1
123550000	95066000	94495000	117080000	127140000	114190000			+	Control_Infection	10	10	10	25.1	25.1	25.1	63.728	0	58.104	622270000	21	1.39918	2.13397e+07	3.00142	Q9UJ83	Q9UJ83	2-hydroxyacyl-CoA lyase 1	HACL1
139580000	110280000	119020000	151430000	128660000	117360000			+	Control_Infection	10	10	10	14.8	14.8	14.8	90.725	0	55.197	677880000	33	1.57523	2.43367e+07	3.42764	P11387;Q969P6	P11387	DNA topoisomerase 1	TOP1
129100000	103030000	92620000	120890000	107550000	99762000			+	Control_Infection	6	6	6	11.1	11.1	11.1	81.035	0	29.418	591110000	32	1.38231	2.07093e+07	2.96214	Q9BW92	Q9BW92	Threonine--tRNA ligase, mitochondrial	TARS2
349440000	298480000	288710016	401689984	346070016	319760000			+	Control_Infection	17	17	17	36.1	36.1	36.1	86.6	0	165.51	1792700000	85	1.45735	6.34167e+07	3.13887	Q969S9	Q969S9	Ribosome-releasing factor 2, mitochondrial	GFM2
5200099840	4283500032	4404299776	5589100032	5187100160	4523500032			+	Control_Infection	22	22	22	67.5	67.5	67.5	48.442	0	323.31	27326000000	210	2.45976	9.21667e+08	6.18663	P22695	P22695	Cytochrome b-c1 complex subunit 2, mitochondrial	UQCRC2
855260032	689440000	688680000	820780032	786649984	659950016			+	Control_Infection	34	34	34	35.4	35.4	35.4	137.17	0	229.04	4049000000	136	2.51846	1.4154e+08	6.41719	Q6WKZ4;Q7L804	Q6WKZ4	Rab11 family-interacting protein 1	RAB11FIP1
3733400064	3112100096	2965700096	3928100096	4057200128	3624800000			+	Control_Infection	34	34	34	58.5	58.5	58.5	77.515	0	323.31	19493000000	224	1.41676	6.72033e+08	3.04262	P52272	P52272	Heterogeneous nuclear ribonucleoprotein M	HNRNPM
863560000	821390016	703969984	953489984	965129984	781400000			+	Control_Infection	16	16	16	60.5	60.5	60.5	33.419	0	102.47	4485300000	99	1.55017	1.58473e+08	3.36503	Q9P015	Q9P015	39S ribosomal protein L15, mitochondrial	MRPL15
384790016	320070016	329969984	439760000	375950016	345960000			+	Control_Infection	11	11	11	35.6	35.6	35.6	47.47	0	74.084	1917600000	63	1.48057	6.81667e+07	3.19462	Q9Y606	Q9Y606	tRNA pseudouridine synthase A, mitochondrial	PUS1
86434000	72683000	73636000	98504000	90503000	82290000			+	Control_Infection	10	10	10	23.7	23.7	23.7	60.069	0	16.35	414680000	27	1.53811	1.56107e+07	3.33515	Q96D53	Q96D53	AarF domain-containing protein kinase 4	ADCK4
156360000	129430000	119900000	159820000	134550000	124860000			+	Control_Infection	8	8	8	24.2	24.2	24.2	50.127	0	20.389	727310000	34	1.41835	2.55133e+07	3.04637	Q96Q11	Q96Q11	CCA tRNA nucleotidyltransferase 1, mitochondrial	TRNT1
1903000064	1666599936	1415000064	2032400000	1860099968	1732700032			+	Control_Infection	31	31	31	49.6	49.6	49.6	102.9	0	323.31	9380200000	209	1.38984	3.27067e+08	2.97965	Q8N163	Q8N163	Cell cycle and apoptosis regulator protein 2	CCAR2
101460000	93832000	98632000	117380000	114760000	84661000			+	Control_Infection	7	7	7	37.7	37.7	37.7	35.079	0	38.035	523980000	22	1.37141	18825000	2.93691	Q6UXN9	Q6UXN9	WD repeat-containing protein 82	WDR82
1046800000	963260032	829539968	1091399936	1123200000	916499968			+	Control_Infection	24	24	23	34.6	34.6	33.6	88.583	0	216.44	5485800000	145	1.82416	1.84033e+08	4.08868	Q9Y4W6	Q9Y4W6	AFG3-like protein 2	AFG3L2
993240000	920060032	859350016	1151000064	1049100032	875830016			+	Control_Infection	12	12	12	73.1	73.1	73.1	26.227	0	89.843	5178600000	89	1.64878	1.79367e+08	3.61533	O43809	O43809	Cleavage and polyadenylation specificity factor subunit 5	NUDT21
726579968	633600000	584179968	705529984	812080000	651569984			+	Control_Infection	15	15	15	51.7	51.7	51.7	45.394	0	109.34	3701200000	82	1.50823	1.24947e+08	3.26176	Q6YN16	Q6YN16	Hydroxysteroid dehydrogenase-like protein 2	HSDL2
774590016	577920000	615710016	690729984	667260032	584419968			+	Control_Infection	35	35	35	37	37	37	121	0	323.31	3445500000	143	1.57028	1.18177e+08	3.41523	O00267	O00267	Transcription elongation factor SPT5	SUPT5H
91184000	71794000	72717000	83422000	87712000	74243000			+	Control_Infection	13	13	13	27.5	27.5	27.5	73.45	0	46.269	417330000	32	2.45401	1.45213e+07	6.1644	O95453	O95453	Poly(A)-specific ribonuclease PARN	PARN
3046599936	2824800000	2499000064	3111699968	3387399936	2648600064			+	Control_Infection	15	15	14	44.7	44.7	44.7	27.277	0	264.46	15598000000	133	1.69229	5.24433e+08	3.72926	Q9BVK6	Q9BVK6	Transmembrane emp24 domain-containing protein 9	TMED9
358809984	322840000	326889984	407129984	389790016	315580000			+	Control_Infection	12	12	12	10	10	10	178.19	0	92.634	1889500000	75	1.92299	6.34733e+07	4.37298	P39060	P39060	Collagen alpha-1(XVIII) chain;Endostatin	COL18A1
745230016	559870016	642860032	727299968	785329984	685059968			+	Control_Infection	29	29	29	42.6	42.6	42.6	102.97	0	181.91	3756200000	127	1.41565	1.23357e+08	3.04002	Q86XP3	Q86XP3	ATP-dependent RNA helicase DDX42	DDX42
309500000	264830000	255550000	293940000	306929984	243850000			+	Control_Infection	15	15	15	37.3	37.3	37.3	57.903	0	138.93	1549400000	59	2.48555	48713328	6.28704	Q8TD30;P24298	Q8TD30	Alanine aminotransferase 2	GPT2
601379968	567320000	476720000	656769984	596040000	512540000			+	Control_Infection	26	26	26	26.1	26.1	26.1	154.37	0	152.29	2930000000	102	1.41198	9.92033e+07	3.0314	Q9UHN6	Q9UHN6	Transmembrane protein 2	TMEM2
1779699968	1367299968	1321600000	1544999936	1493200000	1356199936			+	Control_Infection	8	8	8	40.7	40.7	40.7	14.865	0	81.091	8011400000	81	1.34994	257600000	2.8875	P62829	P62829	60S ribosomal protein L23	RPL23
988680000	845510016	861859968	962049984	1073500032	831939968			+	Control_Infection	13	13	13	30.2	30.2	30.2	52.063	0	107.13	4922500000	85	2.0177	1.6164e+08	4.65845	Q92879;O95319	Q92879	CUGBP Elav-like family member 1	CELF1
6590300160	6055000064	5128900096	6702600192	6522399744	5457299968			+	Control_Infection	21	21	21	72.6	72.6	72.6	33.296	0	295.32	32972000000	202	1.73068	1.05803e+09	3.83167	Q99623	Q99623	Prohibitin-2	PHB2
3646700032	3373499904	2717900032	3652000000	3640600064	3096000000			+	Control_Infection	33	26	26	48.8	40.9	40.9	70.942	0	323.31	19125000000	219	1.42969	583966720	3.0731	O43390	O43390	Heterogeneous nuclear ribonucleoprotein R	HNRNPR
8359199744	7680600064	7753600000	9631500288	9384599552	7562999808			+	Control_Infection	36	36	36	69.8	69.8	69.8	88.549	0	323.31	45104000000	426	1.68463	1.45937e+09	3.70903	Q13263	Q13263	Transcription intermediary factor 1-beta	TRIM28
736689984	672190016	662070016	785049984	837689984	647990016			+	Control_Infection	25	25	25	49.2	49.2	49.2	75.561	0	292.05	3949500000	115	1.86036	1.25727e+08	4.19128	Q13438	Q13438	Protein OS-9	OS9
1983200000	1517799936	1683399936	1991399936	1859699968	1703699968			+	Control_Infection	33	33	33	65.9	65.9	65.9	71.223	0	323.31	9711500000	197	1.88533	3.098e+08	4.26306	Q9UBT2	Q9UBT2	SUMO-activating enzyme subunit 2	UBA2
1772600064	1684899968	1531600000	1969699968	2032999936	1643500032			+	Control_Infection	17	12	9	68.8	50.6	42.6	37.331	0	323.31	9549200000	98	1.54821	3.051e+08	3.36017	P62879	P62879	Guanine nucleotide-binding protein G(I)/G(S)/G(T) subunit beta-2	GNB2
22041999360	20534999040	17425999872	23371999232	23837999104	20358000640			+	Control_Infection	51	51	51	62	62	62	67.567	0	323.31	113310000000	555	1.47828	3.64433e+09	3.18911	P27824;O14967	P27824	Calnexin	CANX
5018699776	4260699904	4312999936	5154800128	4840999936	4092999936			+	Control_Infection	39	39	39	67.1	67.1	67.1	76.715	0	323.31	25321000000	399	2.64892	7.826e+08	6.95618	P49915	P49915	GMP synthase [glutamine-hydrolyzing]	GMPS
2858599936	2486200064	2354200064	3029799936	2756800000	2456900096			+	Control_Infection	54	54	54	49.8	49.8	49.8	141.45	0	323.31	14255000000	282	2.13784	4.493e+08	5.04031	Q00341	Q00341	Vigilin	HDLBP
773660032	586880000	673110016	712060032	755489984	632220032			+	Control_Infection	15	14	14	59.7	55.6	55.6	33.637	0	124.39	3705200000	102	1.70621	1.16333e+08	3.76619	Q96C36	Q96C36	Pyrroline-5-carboxylate reductase 2	PYCR2
765729984	566569984	645219968	685800000	686969984	596080000			+	Control_Infection	15	15	15	45.1	45.1	45.1	40.241	0	64.553	3557500000	66	1.46109	1.1021e+08	3.14781	Q14320;Q9Y247	Q14320	Protein FAM50A	FAM50A
52418998272	44909998080	45003001856	55556001792	55845998592	48587001856			+	Control_Infection	362	362	362	81	81	81	629.09	0	323.31	271820000000	2654	2.17594	8440332288	5.1663	Q09666	Q09666	Neuroblast differentiation-associated protein AHNAK	AHNAK
1635600000	1581299968	1377600000	1707299968	1849100032	1430599936			+	Control_Infection	12	12	12	55.8	55.8	55.8	24.279	0	162.18	8773000000	102	1.42278	267500032	3.0568	Q9HAV7	Q9HAV7	GrpE protein homolog 1, mitochondrial	GRPEL1
841180032	772169984	709030016	946160000	902350016	795129984			+	Control_Infection	35	35	35	43.1	43.1	43.1	129.63	0	206.72	4527600000	144	1.58656	137786688	3.45615	P11498	P11498	Pyruvate carboxylase, mitochondrial	PC
237540000	197840000	198370000	221630000	237800000	194270000			+	Control_Infection	9	9	9	21.7	21.7	21.7	60.209	0	58.492	1202800000	42	2.52765	3.54967e+07	6.45394	Q9H6Z4	Q9H6Z4	Ran-binding protein 3	RANBP3
369150016	322129984	323200000	356769984	413560000	320700000			+	Control_Infection	8	8	8	57.6	57.6	57.6	18.325	0	116.39	1963900000	65	1.54429	57816672	3.35046	Q8N5N7	Q8N5N7	39S ribosomal protein L50, mitochondrial	MRPL50
712419968	574860032	597430016	648369984	670659968	553939968			+	Control_Infection	10	10	10	52.5	52.5	52.5	33.58	0	112.47	3347600000	70	1.96724	101739968	4.50473	Q9GZS3	Q9GZS3	WD repeat-containing protein 61;WD repeat-containing protein 61, N-terminally processed	WDR61
2281999872	2120999936	1942700032	2372400128	2483399936	2002300032			+	Control_Infection	15	15	15	67.2	67.2	67.2	36.876	0	323.31	11699000000	142	1.98555	3.57267e+08	4.56007	Q14257	Q14257	Reticulocalbin-2	RCN2
818689984	737830016	688950016	860769984	843630016	727640000			+	Control_Infection	16	16	2	53.7	53.7	5.7	46.277	0	240.47	4262200000	102	2.50932	122889984	6.38084	Q86TX2	Q86TX2	Acyl-coenzyme A thioesterase 1	ACOT1
865910016	736009984	744289984	796510016	895900032	707280000			+	Control_Infection	18	18	18	30.5	30.5	30.5	114.53	0	323.31	4163600000	114	1.76454	123580032	3.92347	Q14157	Q14157	Ubiquitin-associated protein 2-like	UBAP2L
2111699968	1843100032	1909600000	2182599936	2098800000	1718000000			+	Control_Infection	26	26	26	54.3	54.3	54.3	55.21	0	220.27	10528000000	161	2.11505	307466624	4.96609	Q9Y3I0	Q9Y3I0	tRNA-splicing ligase RtcB homolog	RTCB
305660000	251250000	231420000	269700000	290880000	259140000			+	Control_Infection	20	20	20	32.8	32.8	32.8	91.88	0	102.79	1461200000	79	1.44883	4.14767e+07	3.11854	Q12929	Q12929	Epidermal growth factor receptor kinase substrate 8	EPS8
71604002816	66722000896	64104001536	75720998912	82691997696	66204999680			+	Control_Infection	60	60	60	80.8	80.8	80.8	61.054	0	323.31	408840000000	1521	1.52319	1.09953e+10	3.29841	P10809	P10809	60 kDa heat shock protein, mitochondrial	HSPD1
935040000	843219968	755020032	1021100032	929840000	875480000			+	Control_Infection	21	21	21	58.1	58.1	58.1	59.875	0	259.52	4873900000	134	1.37654	1.3742e+08	2.94877	Q9UHX1	Q9UHX1	Poly(U)-binding-splicing factor PUF60	PUF60
2751300096	2364000000	2145100032	2610099968	2406200064	2159099904			+	Control_Infection	5	5	5	56	56	56	15.33	0	220.13	12888000000	83	1.39355	3.66467e+08	2.9883	P00167	P00167	Cytochrome b5	CYB5A
2525199872	2248499968	1933900032	2478000128	2349400064	2172499968			+	Control_Infection	38	38	38	65.6	65.6	65.6	80.852	0	317.19	12138000000	275	1.428	3.32567e+08	3.06912	P43304	P43304	Glycerol-3-phosphate dehydrogenase, mitochondrial	GPD2
250120000	226690000	227140000	278249984	266120000	235250000			+	Control_Infection	17	17	17	29.9	29.9	29.9	92.25	0	50.727	1291700000	51	1.82177	3.51367e+07	4.08198	Q99459	Q99459	Cell division cycle 5-like protein	CDC5L
467769984	402449984	425110016	465520000	522920000	435609984			+	Control_Infection	11	11	11	58.8	58.8	58.8	24.915	0	77.586	2468100000	57	1.41563	6.43467e+07	3.03997	Q96A35	Q96A35	39S ribosomal protein L24, mitochondrial	MRPL24
116160000	99746000	98355000	116960000	117770000	106650000			+	Control_Infection	7	7	7	30.9	30.9	30.9	41.408	0	60.59	599530000	23	2.38426	1.53797e+07	5.90036	Q9UGV2	Q9UGV2	Protein NDRG3	NDRG3
203040000	174950000	193560000	198400000	211330000	165270000			+	Control_Infection	5	5	5	34.6	34.6	34.6	22.814	0	17.405	1015000000	28	1.34947	26330000	2.88643	Q7Z2W9	Q7Z2W9	39S ribosomal protein L21, mitochondrial	MRPL21
2184600064	1990200064	1774599936	2128899968	2193999872	1936199936			+	Control_Infection	15	15	13	26.4	26.4	26.4	53.425	0	323.31	10680000000	131	1.77798	2.68833e+08	3.96032	P35637	P35637	RNA-binding protein FUS	FUS
598289984	569750016	536440000	639120000	673720000	574280000			+	Control_Infection	24	24	24	19.8	19.8	19.8	208.73	0	146.92	3275800000	126	1.4385	76886656	3.09396	P51610	P51610	Host cell factor 1;HCF N-terminal chain 1;HCF N-terminal chain 2;HCF N-terminal chain 3;HCF N-terminal chain 4;HCF N-terminal chain 5;HCF N-terminal chain 6;HCF C-terminal chain 1;HCF C-terminal chain 2;HCF C-terminal chain 3;HCF C-terminal chain 4;HCF C-terminal chain 5;HCF C-terminal chain 6	HCFC1
330000000	306220000	290449984	329529984	347740000	294329984			+	Control_Infection	13	13	13	49.4	49.4	49.4	42.867	0	115.51	1677400000	56	2.14702	38756672	5.07045	Q02127	Q02127	Dihydroorotate dehydrogenase (quinone), mitochondrial	DHODH
401400000	392080000	376289984	450220000	437600000	376200000			+	Control_Infection	14	14	14	49.4	49.4	49.4	38.711	0	62.129	2129600000	70	1.44103	48216672	3.09998	Q9NYK5	Q9NYK5	39S ribosomal protein L39, mitochondrial	MRPL39
4289100032	3960199936	3731000064	4232300032	4488399872	3861900032			+	Control_Infection	26	26	26	49.2	49.2	49.2	65.102	0	323.31	21618000000	267	2.04811	4.85567e+08	4.75295	Q13740	Q13740	CD166 antigen	ALCAM
6596299776	5681800192	5548800000	5870900224	6241699840	5416000000			+	Control_Infection	34	34	34	55.1	55.1	55.1	46.836	0	323.31	32016000000	340	1.43351	687433216	3.08216	P05455	P05455	Lupus La protein	SSB
1125100032	1102000000	1017600000	1209400064	1141699968	976860032			+	Control_Infection	13	13	13	58.1	58.1	58.1	20.776	0	100.38	5917100000	75	1.31789	1.2658e+08	2.81449	O96000	O96000	NADH dehydrogenase [ubiquinone] 1 beta subcomplex subunit 10	NDUFB10
325630016	306529984	314560000	352790016	351430016	298009984			+	Control_Infection	11	11	11	29.5	29.5	29.5	53.486	0	53.844	1751900000	64	1.67177	3.69167e+07	3.67524	P11182	P11182	Lipoamide acyltransferase component of branched-chain alpha-keto acid dehydrogenase complex, mitochondrial	DBT
27317000192	24035000320	25948000256	28637999104	26658000896	23769999360			+	Control_Infection	25	25	25	68.5	68.5	68.5	23.742	0	323.31	137340000000	315	1.51661	2.95333e+09	3.28225	P23284	P23284	Peptidyl-prolyl cis-trans isomerase B	PPIB
1544300032	1352300032	1447600000	1609400064	1608300032	1452999936			+	Control_Infection	21	21	21	78	78	78	38.449	0	323.31	8400100000	181	1.90997	1.697e+08	4.33477	Q9UBE0	Q9UBE0	SUMO-activating enzyme subunit 1;SUMO-activating enzyme subunit 1, N-terminally processed	SAE1
31344000	28738000	29007000	31904000	30696000	26258000			+	Control_Infection	3	3	3	7.2	7.2	7.2	67.568	0	5.1433	158610000	7	1.61082	3.31367e+06	3.5177	P61764	P61764	Syntaxin-binding protein 1	STXBP1
9188299776	8836400128	8214000128	9698199552	9680600064	8662500352			+	Control_Infection	39	39	39	67.1	67.1	67.1	79.685	0	323.31	48129000000	370	1.72322	9.514e+08	3.81163	P51659	P51659	Peroxisomal multifunctional enzyme type 2;(3R)-hydroxyacyl-CoA dehydrogenase;Enoyl-CoA hydratase 2	HSD17B4
603740032	565939968	556060032	630240000	641000000	569849984			+	Control_Infection	22	22	22	30.5	30.5	30.5	119.41	0	195.43	3264600000	86	2.17705	6.10433e+07	5.16999	P46379	P46379	Large proline-rich protein BAG6	BAG6
406710016	382840000	377440000	435480000	405760000	370929984			+	Control_Infection	6	6	6	42.1	42.1	42.1	35.509	0	223.36	2138300000	55	1.70486	38913344	3.7626	O75208	O75208	Ubiquinone biosynthesis protein COQ9, mitochondrial	COQ9
752380032	785110016	787400000	695510016	726790016	785670016			+	Control_Infection	11	11	11	45.9	45.9	45.9	35.611	0	115.56	4016900000	61	1.68741	-61166656	-3.71636	O75821	O75821	Eukaryotic translation initiation factor 3 subunit G	EIF3G
87316000	98025000	91933000	86058000	85326000	92415000			+	Control_Infection	5	5	5	29.9	29.9	29.9	20.497	0	29.406	471070000	12	1.74432	-7891000	-3.86848	Q15382	Q15382	GTP-binding protein Rheb	RHEB
172460000	190690000	181050000	166970000	164670000	182840000			+	Control_Infection	8	8	8	17.5	17.5	17.5	69.491	0	33.727	988920000	38	1.95918	-1.68267e+07	-4.48052	Q96PK6	Q96PK6	RNA-binding protein 14	RBM14
1028200000	1106599936	1119600000	1015100032	913630016	1066499968			+	Control_Infection	10	10	10	51.2	51.2	51.2	22.949	0	137.86	5619800000	105	1.32391	-1.11923e+08	-2.82816	P49720	P49720	Proteasome subunit beta type-3	PSMB3
1295399936	1398200064	1565799936	1291000064	1297799936	1394099968			+	Control_Infection	18	8	8	68	39.5	39.5	50.47	0	298.27	7016100000	92	1.30752	-1.57967e+08	-2.79106	Q05639	Q05639	Elongation factor 1-alpha 2	EEF1A2
1649400064	1920600064	1956000000	1729600000	1723100032	1851600000			+	Control_Infection	14	14	14	62.7	62.7	62.7	26.489	0	217.72	9733500000	115	2.19069	-2.087e+08	-5.21574	P20618	P20618	Proteasome subunit beta type-1	PSMB1
537409984	575390016	617400000	514920000	512190016	566419968			+	Control_Infection	20	7	7	63	30	30	37.186	0	120.81	2983400000	49	1.67412	-6.48967e+07	-3.68141	P62140	P62140	Serine/threonine-protein phosphatase PP1-beta catalytic subunit	PPP1CB
557449984	625790016	661779968	603760000	564739968	657520000			+	Control_Infection	18	18	18	73.6	73.6	73.6	30.608	0	184.13	3235700000	100	1.78784	-7.30467e+07	-3.98748	Q9NQR4	Q9NQR4	Omega-amidase NIT2	NIT2
45365000	49411000	51785000	43384000	48481000	55083000			+	Control_Infection	10	5	4	25	12.1	9.9	60.646	0	9.9118	257770000	12	1.34093	-6.34967e+06	-2.8669	Q13153	Q13153	Serine/threonine-protein kinase PAK 1	PAK1
790440000	849809984	944990016	797539968	732060032	869569984			+	Control_Infection	13	13	13	61	61	61	34.577	0	165.67	4400700000	91	1.49065	-1.14777e+08	-3.21901	O00487	O00487	26S proteasome non-ATPase regulatory subunit 14	PSMD14
204080000	226830000	251560000	198460000	220160000	239150000			+	Control_Infection	10	10	10	41.7	41.7	41.7	45.884	0	123.55	1181100000	33	1.51318	-3.16133e+07	-3.27385	Q03154	Q03154	Aminoacylase-1	ACY1
3699099904	4121900032	4167099904	3640800000	3332400128	4016699904			+	Control_Infection	34	34	27	63.6	63.6	52.5	63.146	0	323.31	20336000000	292	1.95106	-5.44467e+08	-4.45622	P06744	P06744	Glucose-6-phosphate isomerase	GPI
2226400000	2398500096	2542299904	1967100032	2089100032	2343200000			+	Control_Infection	16	16	16	62.1	62.1	62.1	27.887	0	240.5	12035000000	146	1.60124	-3.338e+08	-3.49333	O14818;Q8TAA3	O14818	Proteasome subunit alpha type-7	PSMA7
533809984	598609984	645760000	581480000	510710016	654790016			+	Control_Infection	25	25	25	60.5	60.5	60.5	56.068	0	196.07	3137400000	102	1.54524	-9.10533e+07	-3.35282	P54578	P54578	Ubiquitin carboxyl-terminal hydrolase 14	USP14
832700032	930640000	973950016	877529984	786019968	1016600000			+	Control_Infection	26	26	26	70.8	70.8	70.8	61.448	0	205.84	4779900000	136	1.75888	-1.41647e+08	-3.90802	P36871	P36871	Phosphoglucomutase-1	PGM1
1363500032	1611600000	1461299968	1370800000	1234599936	1571800064			+	Control_Infection	23	23	23	53.2	53.2	53.2	47.578	0	261.99	7695600000	130	1.63187	-225266688	-3.57163	P09543	P09543	2,3-cyclic-nucleotide 3-phosphodiesterase	CNP
224490000	268320000	262460000	241070000	230220000	284590016			+	Control_Infection	8	8	8	50.7	50.7	50.7	22.088	0	52.78	1306600000	46	2.07997	-3.98633e+07	-4.85352	P07203	P07203	Glutathione peroxidase 1	GPX1
823459968	875409984	1016800000	783070016	809089984	943070016			+	Control_Infection	16	16	16	43	43	43	53.29	0	300.24	4663000000	97	1.52021	-1.39887e+08	-3.29107	Q16204	Q16204	Coiled-coil domain-containing protein 6	CCDC6
1305500032	1430599936	1635299968	1295800064	1274899968	1489799936			+	Control_Infection	28	28	28	50.2	50.2	50.2	83.165	0	323.31	7508900000	205	1.67507	-2.265e+08	-3.68391	P41250	P41250	Glycine--tRNA ligase	GARS
284169984	318070016	363969984	287900000	277320000	318080000			+	Control_Infection	6	6	6	14	14	14	42.153	0	66.282	1621900000	51	1.4906	-5.02433e+07	-3.21889	Q16186	Q16186	Proteasomal ubiquitin receptor ADRM1	ADRM1
3176399872	3576900096	4099899904	3410800128	3163200000	3816600064			+	Control_Infection	34	34	34	72.9	72.9	72.9	55.52	0	323.31	18793000000	274	1.56155	-5.81e+08	-3.39338	P43490	P43490	Nicotinamide phosphoribosyltransferase	NAMPT
26822000640	29379000320	32913999872	25895999488	27346999296	32176001024			+	Control_Infection	41	39	32	64.4	62.4	51.9	70.897	0	323.31	154700000000	537	1.8456	-4.80133e+09	-4.14922	P11142	P11142	Heat shock cognate 71 kDa protein	HSPA8
598129984	709769984	652230016	608049984	559420032	724329984			+	Control_Infection	31	31	31	31.3	31.3	31.3	162.46	0	207.61	2984200000	116	1.8023	-1.0691e+08	-4.02758	Q15075	Q15075	Early endosome antigen 1	EEA1
374590016	418150016	497320000	382609984	381920000	432020000			+	Control_Infection	13	13	13	54.7	54.7	54.7	34.559	0	185.34	2210300000	74	1.3247	-69456672	-2.82994	Q15785	Q15785	Mitochondrial import receptor subunit TOM34	TOMM34
347249984	454169984	465180000	419960000	394809984	456780000			+	Control_Infection	9	9	9	37.3	37.3	37.3	25.097	0	22.133	2224600000	53	1.527	-7.137e+07	-3.30777	P06730;A6NMX2	P06730	Eukaryotic translation initiation factor 4E	EIF4E
90292002816	106969997312	117009997824	92586000384	98512003072	110879997952			+	Control_Infection	37	37	1	93.3	93.3	4.5	41.792	0	323.31	589570000000	1498	2.0231	-1.78233e+10	-4.67513	P63261;Q9BYX7	P63261	Actin, cytoplasmic 2;Actin, cytoplasmic 2, N-terminally processed	ACTG1
154970000	159550000	181080000	148100000	143900000	192480000			+	Control_Infection	9	9	9	12.4	12.4	12.4	86.191	0	28.809	860500000	41	1.3206	-2.87133e+07	-2.82065	O14964	O14964	Hepatocyte growth factor-regulated tyrosine kinase substrate	HGS
686120000	800499968	893299968	680200000	699830016	818659968			+	Control_Infection	24	24	24	54.9	54.9	54.9	59.143	0	144.9	3995200000	143	2.1659	-1.4877e+08	-5.13286	P54577	P54577	Tyrosine--tRNA ligase, cytoplasmic;Tyrosine--tRNA ligase, cytoplasmic, N-terminally processed	YARS
303980000	330009984	395820000	308480000	287900000	370460000			+	Control_Infection	11	11	10	55.4	55.4	52	31.54	0	66.159	1829500000	73	1.4994	-6.531e+07	-3.24025	P48739	P48739	Phosphatidylinositol transfer protein beta isoform	PITPNB
1522899968	1605500032	1867399936	1423800064	1320400000	1755500032			+	Control_Infection	16	16	14	74.8	74.8	65.4	32.949	0	323.31	8176600000	124	1.54228	-3.20433e+08	-3.34548	P47755	P47755	F-actin-capping protein subunit alpha-2	CAPZA2
385520000	503590016	466790016	422440000	400769984	512569984			+	Control_Infection	19	19	19	33	33	33	89.252	0	301.03	2352500000	82	2.18128	-9.14067e+07	-5.18416	Q32MZ4;Q9Y608	Q32MZ4	Leucine-rich repeat flightless-interacting protein 1	LRRFIP1
15372000256	17728000000	19587999744	14161999872	15441000448	17945999360			+	Control_Infection	29	29	29	71.7	71.7	71.7	38.714	0	323.31	90561000000	400	2.05304	-3.429e+09	-4.76843	P04083	P04083	Annexin A1	ANXA1
1323500032	1644000000	1546400000	1183699968	1236499968	1429299968			+	Control_Infection	17	17	17	45.6	45.6	45.6	59.058	0	313.78	7862800000	120	1.7679	-292000000	-3.93266	Q99829	Q99829	Copine-1	CPNE1
31798999040	36814000128	39030001664	27559999488	34172999680	39573999616			+	Control_Infection	41	41	29	67.1	67.1	45.2	70.051	0	323.31	185960000000	710	1.58689	-7295334400	-3.457	P0DMV9;P0DMV8	P0DMV9;P0DMV8
501720000	596289984	683360000	572280000	541560000	715200000			+	Control_Infection	14	14	14	58.2	58.2	58.2	36.573	0	94.519	3512400000	88	1.43444	-1.2643e+08	-3.08436	P14550	P14550	Alcohol dehydrogenase [NADP(+)]	AKR1A1
686649984	743870016	912670016	695040000	661180032	866529984			+	Control_Infection	16	16	16	63.3	63.3	63.3	38.274	0	113.34	3985900000	78	1.44729	-1.60067e+08	-3.11485	O95433	O95433	Activator of 90 kDa heat shock protein ATPase homolog 1	AHSA1
92209000	98840000	120180000	92983000	87076000	117420000			+	Control_Infection	8	8	8	19.4	19.4	19.4	69.917	0	22.728	509270000	36	1.4312	-2.13907e+07	-3.07669	Q9NQW7	Q9NQW7	Xaa-Pro aminopeptidase 1	XPNPEP1
237160000	285689984	260160000	200370000	244680000	297270016			+	Control_Infection	13	13	12	52	52	49.7	39.594	0	198.59	1298900000	61	1.42342	-5.36367e+07	-3.05831	Q9NYL9	Q9NYL9	Tropomodulin-3	TMOD3
140500000	152550000	172530000	136130000	121940000	167600000			+	Control_Infection	8	8	8	7	7	7	192.59	0	21.884	789280000	32	1.72572	-31370000	-3.81834	Q9UKK3	Q9UKK3	Poly [ADP-ribose] polymerase 4	PARP4
151240000	190490000	195520000	158300000	141620000	172750000			+	Control_Infection	16	16	16	26.5	26.5	26.5	90.015	0	59.493	898480000	52	1.88246	-3.58667e+07	-4.25477	O95294	O95294	RasGAP-activating-like protein 1	RASAL1
376540000	463710016	490409984	407769984	362380000	470700000			+	Control_Infection	21	21	21	30.9	30.9	30.9	107.77	0	173.86	2317000000	122	2.39463	-9.271e+07	-5.93901	P22102	P22102	Trifunctional purine biosynthetic protein adenosine-3;Phosphoribosylamine--glycine ligase;Phosphoribosylformylglycinamidine cyclo-ligase;Phosphoribosylglycinamide formyltransferase	GART
807280000	1021100032	1194000000	840929984	991480000	1073400000			+	Control_Infection	19	19	19	51.1	51.1	51.1	52.384	0	173.6	5165900000	138	1.32603	-216270016	-2.83297	P48637	P48637	Glutathione synthetase	GSS
3055300096	3433400064	3945799936	2811699968	2977700096	3650500096			+	Control_Infection	17	17	13	80.1	80.1	69.1	37.497	0	323.31	17428000000	184	1.93729	-728333312	-4.41524	Q15365;P57723	Q15365	Poly(rC)-binding protein 1	PCBP1
131800000	156150000	175960000	141870000	145050000	190700000			+	Control_Infection	6	6	6	50.3	50.3	50.3	21.994	0	101.42	828690000	35	1.49089	-3.46967e+07	-3.21959	P55957	P55957	BH3-interacting domain death agonist;BH3-interacting domain death agonist p15;BH3-interacting domain death agonist p13;BH3-interacting domain death agonist p11	BID
1057699968	1305600000	1362400000	1241699968	961680000	1407000064			+	Control_Infection	34	34	28	75.1	75.1	66.2	70.288	0	323.31	6438600000	234	1.44525	-2.71307e+08	-3.11001	P13796	P13796	Plastin-2	LCP1
1877799936	2277799936	2500000000	1961400064	1982899968	2504100096			+	Control_Infection	39	39	39	79.2	79.2	79.2	64.615	0	323.31	11673000000	273	2.40613	-4.866e+08	-5.98212	P31939	P31939	Bifunctional purine biosynthesis protein PURH;Phosphoribosylaminoimidazolecarboxamide formyltransferase;IMP cyclohydrolase	ATIC
293900000	331840000	365849984	286310016	231500000	321230016			+	Control_Infection	18	18	18	31.1	31.1	31.1	83.434	0	72.521	1531600000	79	1.35508	-6.907e+07	-2.89929	P26639;A2RTX5	P26639	Threonine--tRNA ligase, cytoplasmic	TARS
1275699968	1626899968	1863699968	1589799936	1281200000	1716400000			+	Control_Infection	20	20	20	68.3	68.3	68.3	28.723	0	171	8347400000	136	1.32704	-353433344	-2.83527	Q06323	Q06323	Proteasome activator complex subunit 1	PSME1
50041999360	51212001280	57109000192	42010001408	37966999552	54957998080			+	Control_Infection	82	82	54	82.3	82.3	61.7	104.85	0	323.31	260530000000	1230	1.31612	-1.10867e+10	-2.81049	O43707	O43707	Alpha-actinin-4	ACTN4
71949000	84063000	81079000	65053000	57205000	79016000			+	Control_Infection	5	5	5	16.2	16.2	16.2	46.291	0	26.241	377700000	27	1.67995	-1.66503e+07	-3.69671	Q96IJ6	Q96IJ6	Mannose-1-phosphate guanyltransferase alpha	GMPPA
1671399936	2083200000	2569799936	2008700032	1850300032	2303699968			+	Control_Infection	23	22	22	60.9	58.7	58.7	46.659	0	320.02	10775000000	173	1.30188	-4.75433e+08	-2.77836	O75874	O75874	Isocitrate dehydrogenase [NADP] cytoplasmic	IDH1
2316900096	2464900096	2920900096	2091699968	2114700032	2820000000			+	Control_Infection	13	13	3	28.3	28.3	9.6	21.865	0	97.59	13392000000	90	1.64368	-5.60833e+08	-3.60211	P10412	P10412	Histone H1.4	HIST1H1E
2170899968	3156100096	3232499968	2456300032	2779699968	2993100032			+	Control_Infection	20	20	20	67.7	67.7	67.7	47.074	0	323.31	15420000000	180	1.59349	-6.58267e+08	-3.47367	O60664	O60664	Perilipin-3	PLIN3
199790000	226650000	234420000	155890000	195010000	238220000			+	Control_Infection	17	17	17	30.3	30.3	30.3	73.324	0	102.8	1099300000	59	1.58807	-4.95333e+07	-3.45998	Q9NZT2	Q9NZT2	Opioid growth factor receptor	OGFR
282560000	313329984	363900000	278049984	232410000	330049984			+	Control_Infection	13	13	13	49	49	49	41.024	0	93.518	1504600000	66	1.51047	-7.142e+07	-3.26723	Q9Y2Z0	Q9Y2Z0	Suppressor of G2 allele of SKP1 homolog	SUGT1
2333600000	2747599872	2839600128	2095500032	2248800000	2920199936			+	Control_Infection	32	32	32	56.2	56.2	56.2	77.328	0	323.31	13455000000	244	2.6863	-6.09833e+08	-7.11769	P21980	P21980	Protein-glutamine gamma-glutamyltransferase 2	TGM2
1209100032	1801600000	1821900032	1500700032	1602899968	1901200000			+	Control_Infection	30	30	30	64.7	64.7	64.7	56.166	0	323.31	8685800000	211	1.53036	-404000000	-3.31604	P28838	P28838	Cytosol aminopeptidase	LAP3
740630016	902419968	982520000	617459968	838049984	937539968			+	Control_Infection	19	19	19	66.2	66.2	66.2	44.743	0	119.79	4532200000	117	1.43036	-2.0878e+08	-3.07469	Q9NTK5	Q9NTK5	Obg-like ATPase 1	OLA1
253840000	341169984	386880000	305800000	271600000	340510016			+	Control_Infection	15	15	15	34.7	34.7	34.7	68.436	0	118.27	1668400000	96	1.66461	-7.91067e+07	-3.65651	Q06124	Q06124	Tyrosine-protein phosphatase non-receptor type 11	PTPN11
2179000064	2500400128	3058800128	2108499968	2032700032	2576199936			+	Control_Infection	12	12	12	57	57	57	26.21	0	213.16	12572000000	128	1.54946	-6.05067e+08	-3.36327	Q9HB71	Q9HB71	Calcyclin-binding protein	CACYBP
403369984	436129984	495849984	311100000	371520000	469070016			+	Control_Infection	14	14	14	62.7	62.7	62.7	38.324	0	199.68	2174500000	87	1.51228	-105020000	-3.27165	Q00796	Q00796	Sorbitol dehydrogenase	SORD
1244899968	1537100032	1953699968	1417600000	1416600064	1783100032			+	Control_Infection	17	17	15	72.2	72.2	61.7	30.375	0	195.63	8204700000	112	1.38805	-3.98267e+08	-2.97548	P16152	P16152	Carbonyl reductase [NADPH] 1	CBR1
1005200000	1185799936	1232899968	1046400000	819470016	1294800000			+	Control_Infection	25	25	25	29.1	29.1	29.1	110.42	0	300.98	5444500000	136	1.66817	-2.8081e+08	-3.66584	P55060	P55060	Exportin-2	CSE1L
2029699968	2330200064	2675399936	1834300032	1712400000	2216900096			+	Control_Infection	32	32	25	81.6	81.6	66.1	50.663	0	323.31	11498000000	205	1.52614	-548700032	-3.30564	P50395	P50395	Rab GDP dissociation inhibitor beta	GDI2
171420000	239650000	238160000	168160000	212020000	236820000			+	Control_Infection	11	11	11	35.5	35.5	35.5	39.933	0	82.068	1082500000	43	1.73581	-5.43433e+07	-3.84548	Q96A49	Q96A49	Synapse-associated protein 1	SYAP1
218330000	267100000	328550016	242820000	230210000	300209984			+	Control_Infection	12	12	6	40.1	40.1	25	46.528	0	40.003	1354900000	49	1.62989	-6.81667e+07	-3.56653	Q9P289	Q9P289	Serine/threonine-protein kinase MST4	MST4
73180000	84146000	93517000	65821000	61453000	83514000			+	Control_Infection	5	5	5	13.4	13.4	13.4	50.519	0	7.2762	396250000	17	1.89771	-20241000	-4.29897	Q9HD26	Q9HD26	Golgi-associated PDZ and coiled-coil motif-containing protein	GOPC
106760000	136810000	159740000	123310000	105180000	140410000			+	Control_Infection	8	8	8	21.6	21.6	21.6	58.777	0	17.35	664590000	43	1.67833	-3.39033e+07	-3.69246	P49591	P49591	Serine--tRNA ligase, cytoplasmic	SARS
230710000	254620000	285300000	218920000	180720000	282220000			+	Control_Infection	13	13	13	31.5	31.5	31.5	63.944	0	75.231	1188400000	51	1.62675	-63930000	-3.55846	Q96HC4	Q96HC4	PDZ and LIM domain protein 5	PDLIM5
92227000	140940000	111510000	109470000	96517000	137430000			+	Control_Infection	7	7	7	32.2	32.2	32.2	44.863	0	79.452	601270000	27	1.34428	-3.05553e+07	-2.87455	Q9GZZ9	Q9GZZ9	Ubiquitin-like modifier-activating enzyme 5	UBA5
125810000	160170000	137050000	108610000	106450000	148720000			+	Control_Infection	10	10	10	4.8	4.8	4.8	292.28	0	22.257	722220000	32	1.74348	-3.50233e+07	-3.86619	Q93008;O00507	Q93008	Probable ubiquitin carboxyl-terminal hydrolase FAF-X	USP9X
336529984	450820000	432240000	324280000	357760000	449660000			+	Control_Infection	8	7	7	35.6	32.7	32.7	33.24	0	105.54	2086100000	44	3.09635	-104716672	-9.12267	Q96QR8	Q96QR8	Transcriptional activator protein Pur-beta	PURB
4960600064	5525600256	5884400128	4588400128	3601100032	5815699968			+	Control_Infection	89	89	89	51.7	51.7	51.7	273.42	0	323.31	26909000000	548	1.49625	-1358533376	-3.23259	P49327	P49327	Fatty acid synthase;[Acyl-carrier-protein] S-acetyltransferase;[Acyl-carrier-protein] S-malonyltransferase;3-oxoacyl-[acyl-carrier-protein] synthase;3-oxoacyl-[acyl-carrier-protein] reductase;3-hydroxyacyl-[acyl-carrier-protein] dehydratase;Enoyl-[acyl-carrier-protein] reductase;Oleoyl-[acyl-carrier-protein] hydrolase	FASN
242360000	310520000	371769984	261990000	255630000	315480000			+	Control_Infection	11	11	11	30.3	30.3	30.3	46.648	0	57.877	1555100000	57	1.74529	-79263328	-3.87109	Q9UNH7;Q86XE0	Q9UNH7	Sorting nexin-6;Sorting nexin-6, N-terminally processed	SNX6
1343600000	1668700032	1782700032	1100999936	1405299968	1611500032			+	Control_Infection	14	14	14	84.4	84.4	84.4	19.608	0	263.03	7929300000	110	1.72926	-4.04333e+08	-3.82784	P07741	P07741	Adenine phosphoribosyltransferase	APRT
223450000	301500000	310070016	209220000	255670000	294249984			+	Control_Infection	11	11	11	54.4	54.4	54.4	22.655	0	78.183	1447100000	63	2.12738	-7.24933e+07	-5.00616	Q9BRP8	Q9BRP8	Partner of Y14 and mago	WIBG
909929984	1152600064	1290899968	787630016	1057800000	1183800064			+	Control_Infection	17	16	16	66.2	60.6	60.6	21.892	0	176.61	5640900000	122	1.51546	-2.90647e+08	-3.27944	P32119	P32119	Peroxiredoxin-2	PRDX2
847000000	1011100032	1171800064	811289984	748819968	995340032			+	Control_Infection	8	8	8	56.7	56.7	56.7	26.599	0	216.4	4823800000	86	1.81515	-257043392	-4.06342	P56537	P56537	Eukaryotic translation initiation factor 6	EIF6
1733299968	2565600000	2337700096	1867600000	2099000064	2639200000			+	Control_Infection	7	7	2	58.6	58.6	14.1	13.936	0	70.008	11781000000	71	1.92616	-6.142e+08	-4.38232	Q99878;Q96KK5;Q9BTM1;P20671;P0C0S8;Q16777;Q6FI13	Q99878;Q96KK5;Q9BTM1;P20671;P0C0S8;Q16777;Q6FI13	Histone H2A type 1-J;Histone H2A type 1-H;Histone H2A.J;Histone H2A type 1-D;Histone H2A type 1;Histone H2A type 2-C;Histone H2A type 2-A	HIST1H2AJ;HIST1H2AH;H2AFJ;HIST1H2AD;HIST1H2AG;HIST2H2AC;HIST2H2AA3
71383000	82834000	82461000	58081000	60202000	85781000			+	Control_Infection	7	7	7	46.7	46.7	46.7	22.151	0	18.255	386020000	26	2.06554	-20470000	-4.80777	Q9UBI1	Q9UBI1	COMM domain-containing protein 3	COMMD3
410720000	541609984	615859968	473940000	413960000	562179968			+	Control_Infection	18	18	18	68.6	68.6	68.6	41.564	0	207.7	2558700000	109	2.01376	-1.40343e+08	-4.6463	Q15435	Q15435	Protein phosphatase 1 regulatory subunit 7	PPP1R7
315030016	360529984	363089984	252200000	254480000	365320000			+	Control_Infection	16	16	15	41.1	41.1	38.4	54.099	0	101.78	1679700000	71	1.90487	-8.90767e+07	-4.31984	O43237	O43237	Cytoplasmic dynein 1 light intermediate chain 2	DYNC1LI2
4374199808	5036899840	5323500032	3472900096	4016600064	5368800256			+	Control_Infection	51	51	51	66.3	66.3	66.3	99.326	0	323.31	24827000000	439	1.9892	-1.2885e+09	-4.57115	Q14764	Q14764	Major vault protein	MVP
183440000	234590000	221220000	183110000	143400000	220410000			+	Control_Infection	12	12	11	18.8	18.8	17.5	93.44	0	41.802	1018100000	59	1.7708	-5.54233e+07	-3.9406	Q8N3F8	Q8N3F8	MICAL-like protein 1	MICALL1
111770000	131850000	159210000	98084000	103830000	125870000			+	Control_Infection	7	6	5	19.6	16.9	15.1	55.364	0	14.126	644590000	18	1.4527	-3.44153e+07	-3.12777	Q6P597	Q6P597	Kinesin light chain 3	KLC3
1716499968	2055500032	2756999936	1883600000	1816600064	2388800000			+	Control_Infection	17	17	17	76.4	76.4	76.4	29.555	0	252.27	10969000000	141	1.33592	-5.94867e+08	-2.85546	P25786	P25786	Proteasome subunit alpha type-1	PSMA1
363889984	461660000	551630016	378190016	388969984	493120000			+	Control_Infection	13	13	13	53.1	53.1	53.1	44.23	0	139.18	2302600000	92	1.99078	-1.2512e+08	-4.57595	Q13561	Q13561	Dynactin subunit 2	DCTN2
396569984	448689984	464160000	325969984	275920000	417040000			+	Control_Infection	30	30	30	27.7	27.7	27.7	141.35	0	122.94	2023900000	115	1.37049	-110476672	-2.93478	O60610	O60610	Protein diaphanous homolog 1	DIAPH1
1096099968	1391000064	1663699968	1134300032	1017900032	1282200064			+	Control_Infection	16	16	16	64.4	64.4	64.4	34.352	0	206.68	6458700000	118	1.42478	-362866688	-3.06151	Q12904	Q12904	Aminoacyl tRNA synthase complex-interacting multifunctional protein 1;Endothelial monocyte-activating polypeptide 2	AIMP1
118530000	154970000	176970000	119990000	137780000	171470000			+	Control_Infection	8	8	8	27.9	27.9	27.9	46.655	0	33.329	752140000	25	2.02451	-42370000	-4.67949	P34949	P34949	Mannose-6-phosphate isomerase	MPI
344280000	442089984	443009984	401489984	271420000	478780000			+	Control_Infection	20	20	20	40.3	40.3	40.3	78.806	0	195.2	2035000000	86	1.36559	-115563328	-2.92348	Q06210;O94808	Q06210	Glutamine--fructose-6-phosphate aminotransferase [isomerizing] 1	GFPT1
159770000	176090000	215560000	129540000	135420000	179080000			+	Control_Infection	9	9	9	30	30	30	26.697	0	50.322	858710000	39	1.44063	-4.86667e+07	-3.09904	Q96C19;Q9BUP0	Q96C19	EF-hand domain-containing protein D2	EFHD2
1688400000	2143800064	2346200064	1608300032	1792199936	2349700096			+	Control_Infection	26	26	26	72.6	72.6	72.6	52.878	0	252.97	10616000000	217	2.60111	-5.836e+08	-6.7543	Q96KP4	Q96KP4	Cytosolic non-specific dipeptidase	CNDP2
3444900096	4270599936	4782700032	3291699968	3346899968	4503099904			+	Control_Infection	26	26	26	71.8	71.8	71.8	36.375	0	248.45	20947000000	214	2.76852	-1157633280	-7.48463	P12429	P12429	Annexin A3	ANXA3
14442000384	18830000128	22395000832	14924000256	16256000000	20164999168			+	Control_Infection	27	27	24	85.2	85.2	75.5	39.42	0	323.31	94511000000	406	1.95944	-5.256e+09	-4.48129	P04075;P05062	P04075	Fructose-bisphosphate aldolase A	ALDOA
530889984	692680000	814470016	546760000	609649984	765260032			+	Control_Infection	20	20	13	56.3	56.3	39.1	58.042	0	191.08	3488000000	107	1.98544	-1.95037e+08	-4.55975	Q13177	Q13177	Serine/threonine-protein kinase PAK 2;PAK-2p27;PAK-2p34	PAK2
283740000	339670016	363889984	264790000	229760000	346480000			+	Control_Infection	18	18	18	35.2	35.2	35.2	88.067	0	189.31	1545800000	88	2.18971	-9.05833e+07	-5.21242	P40763	P40763	Signal transducer and activator of transcription 3	STAT3
7928099840	9097799680	10117999616	6683899904	6109899776	8757099520			+	Control_Infection	25	25	25	76.2	76.2	76.2	35.936	0	323.31	42977000000	284	1.63616	-2.417e+09	-3.5827	P08758	P08758	Annexin A5	ANXA5
1723500032	2418700032	2738800128	2093799936	1946300032	2641900032			+	Control_Infection	37	27	26	62.6	49.7	47.3	67.819	0	309.59	11694000000	199	2.04138	-678600064	-4.73192	P26038	P26038	Moesin	MSN
158950000	199070000	229770000	154190000	169850000	224940000			+	Control_Infection	15	11	11	56.9	43.8	43.8	47.268	0	62.68	990580000	44	2.23651	-56930000	-5.37169	P09104	P09104	Gamma-enolase	ENO2
827950016	1226300032	960440000	775870016	929249984	1250099968			+	Control_Infection	10	10	10	67	67	67	21.868	0	80.472	5450000000	76	1.36389	-3.01257e+08	-2.91956	O75340	O75340	Programmed cell death protein 6	PDCD6
471220000	681280000	772889984	516369984	574870016	665870016			+	Control_Infection	13	13	13	67	67	67	24.636	0	133.89	3290200000	78	1.84216	-185860000	-4.13948	P22061	P22061	Protein-L-isoaspartate(D-aspartate) O-methyltransferase	PCMT1
325040000	375400000	480700000	316990016	271400000	385380000			+	Control_Infection	16	16	16	29.5	29.5	29.5	73.125	0	117.48	1880000000	57	1.3628	-1.0935e+08	-2.91706	Q96B97	Q96B97	SH3 domain-containing kinase-binding protein 1	SH3KBP1
750350016	1019900032	1044099968	778449984	904800000	1244000000			+	Control_Infection	15	15	15	78.7	78.7	78.7	28.315	0	275.59	5266200000	113	1.56887	-2.91467e+08	-3.41168	P04632;Q96L46	P04632	Calpain small subunit 1	CAPNS1
830380032	1050400000	1079900032	877480000	651420032	1077699968			+	Control_Infection	35	35	35	54	54	54	82.593	0	261.79	4854500000	145	1.81751	-2.82907e+08	-4.07004	P46459	P46459	Vesicle-fusing ATPase	NSF
253890000	339840000	342300000	229630000	293700000	375790016			+	Control_Infection	15	12	12	44.8	39.6	39.6	56.723	0	135.34	1646600000	68	1.88306	-9.357e+07	-4.25651	O94788	O94788	Retinal dehydrogenase 2	ALDH1A2
6729200128	8749400064	10158000128	7052700160	6880099840	9356999680			+	Control_Infection	56	56	55	70.6	70.6	69.5	95.337	0	323.31	43610000000	493	2.4256	-2534133248	-6.05567	P13639	P13639	Elongation factor 2	EEF2
14808000512	18720000000	23957000192	15102999552	15959000064	20156999680			+	Control_Infection	21	21	18	70.4	70.4	58.8	22.11	0	323.31	94537000000	263	1.61733	-5.65467e+09	-3.53433	Q06830	Q06830	Peroxiredoxin-1	PRDX1
733910016	1031699968	878049984	647660032	699040000	948630016			+	Control_Infection	11	11	11	40.4	40.4	40.4	37.092	0	165.22	4301000000	58	2.15151	-259256640	-5.08524	Q9BQE5	Q9BQE5	Apolipoprotein L2	APOL2
182500000	206670000	264650000	181060000	161380000	250660000			+	Control_Infection	11	11	11	51.2	51.2	51.2	41.738	0	73.523	1085300000	41	1.60504	-65680000	-3.50298	P53367	P53367	Arfaptin-1	ARFIP1
211950000	285120000	280900000	186600000	190740000	245390000			+	Control_Infection	9	9	9	16.3	16.3	16.3	93.23	0	70.731	1265700000	36	2.12163	-74040000	-4.98745	Q05682	Q05682	Caldesmon	CALD1
713630016	755590016	832489984	573520000	531040000	918649984			+	Control_Infection	33	33	33	40.4	40.4	40.4	109.68	0	323.31	3759600000	173	1.46794	-2.29513e+08	-3.16424	P33176;O60282;Q12840	P33176	Kinesin-1 heavy chain	KIF5B
565470016	932940032	712920000	588649984	680289984	886390016			+	Control_Infection	5	5	5	35	35	35	15.747	0	15.243	3843900000	33	1.43186	-2.32613e+08	-3.07824	P46779	P46779	60S ribosomal protein L28	RPL28
6168300032	8914700288	11507000320	7943399936	7565499904	9503699968			+	Control_Infection	8	8	8	35.2	35.2	35.2	26.152	0	69.641	45479000000	133	1.34968	-2.7494e+09	-2.88691	P17931	P17931	Galectin-3	LGALS3
122950000	158660000	201750000	144070000	127830000	185490000			+	Control_Infection	6	6	6	59.2	59.2	59.2	19.108	0	86.054	812190000	21	1.63237	-50350000	-3.57291	O43598	O43598	2-deoxynucleoside 5-phosphate N-hydrolase 1	DNPH1
2035800064	2876100096	3643000064	2613299968	2315599872	3122099968			+	Control_Infection	11	6	6	86.2	55.3	55.3	17.149	0	47.473	15291000000	57	1.47282	-8.92167e+08	-3.17597	P15531	P15531	Nucleoside diphosphate kinase A	NME1
924790016	1173100032	1414499968	918140032	993489984	1343000064			+	Control_Infection	9	9	9	68.1	68.1	68.1	23.207	0	204.79	6079400000	87	2.07216	-3.64727e+08	-4.82872	P52565	P52565	Rho GDP-dissociation inhibitor 1	ARHGDIA
4565199872	5457399808	5561699840	4112499968	3304800000	5599900160			+	Control_Infection	55	55	45	61.9	61.9	52.7	96.695	0	323.31	24948000000	443	1.85111	-1.5455e+09	-4.1649	P11216	P11216	Glycogen phosphorylase, brain form	PYGB
131840000	166730000	213730000	127390000	136640000	169600000			+	Control_Infection	7	7	7	36.8	36.8	36.8	29.062	0	65.575	884650000	32	1.53522	-5.13967e+07	-3.32802	O75822	O75822	Eukaryotic translation initiation factor 3 subunit J	EIF3J
22183999488	25105000448	32386000896	18865000448	19900000256	27235000320			+	Control_Infection	30	30	0	81.2	81.2	0	50.151	0	323.31	138640000000	568	1.53987	-7.92567e+09	-3.33951	P68363	P68363	Tubulin alpha-1B chain	TUBA1B
254640000	345569984	326220000	274900000	229700000	383920000			+	Control_Infection	22	22	22	30.1	30.1	30.1	105.12	0	99.739	1560300000	75	2.0039	-98823328	-4.61605	O14936	O14936	Peripheral plasma membrane protein CASK	CASK
891470016	1070400000	1314300032	821800000	867009984	1203600000			+	Control_Infection	18	18	18	44.4	44.4	44.4	63.964	0	265.57	5266000000	109	1.99133	-3.36007e+08	-4.57765	Q9BW04	Q9BW04	Specifically androgen-regulated gene protein	SARG
358800000	446300000	483169984	312830016	325200000	457440000			+	Control_Infection	15	15	15	32.3	32.3	32.3	62.094	0	112.23	2085500000	89	2.75234	-130026656	-7.41113	P19525	P19525	Interferon-induced, double-stranded RNA-activated protein kinase	EIF2AK2
26958000128	30823999488	41143001088	23811000320	25291999232	33998000128			+	Control_Infection	35	35	2	78.2	78.2	3.6	49.83	0	323.31	180600000000	766	1.45392	-9.968e+09	-3.13067	P68371	P68371	Tubulin beta-4B chain	TUBB4B
190660000	229140000	225970000	175650000	145450000	258690000			+	Control_Infection	4	4	4	10.2	10.2	10.2	45.016	0	11.26	1068800000	20	1.78776	-6.73467e+07	-3.98728	Q8WV24	Q8WV24	Pleckstrin homology-like domain family A member 1	PHLDA1
216690000	290830016	268630016	181150000	173480000	239550000			+	Control_Infection	11	11	11	38	38	38	46.145	0	61.141	1201500000	55	1.72119	-7.58967e+07	-3.80618	O76054;Q9UDX4	O76054	SEC14-like protein 2	SEC14L2
480790016	641980032	794579968	638169984	484460000	806400000			+	Control_Infection	29	29	29	45.8	45.8	45.8	106.81	0	255.64	3351800000	139	1.3451	-213180000	-2.87642	P49588	P49588	Alanine--tRNA ligase, cytoplasmic	AARS
1032499968	1308400000	1835500032	1140000000	1128899968	1482400000			+	Control_Infection	14	14	14	81.3	81.3	81.3	21.057	0	240.54	7009600000	126	1.30329	-4.41633e+08	-2.78153	P30086	P30086	Phosphatidylethanolamine-binding protein 1;Hippocampal cholinergic neurostimulating peptide	PEBP1
1727399936	2398899968	2968499968	1827699968	1954700032	2357499904			+	Control_Infection	7	7	7	81.7	81.7	81.7	12.403	0	95.001	11585000000	74	1.62465	-7.38367e+08	-3.55308	Q9BRT3	Q9BRT3	Migration and invasion enhancer 1	MIEN1
569470016	669070016	903680000	517140000	562360000	742209984			+	Control_Infection	11	11	11	72.5	72.5	72.5	22.326	0	208.33	3438700000	71	1.44823	-2.21997e+08	-3.11711	Q14116	Q14116	Interleukin-18	IL18
128530000	178260000	163120000	119000000	139840000	202690000			+	Control_Infection	11	11	11	30.9	30.9	30.9	68.351	0	124.93	830090000	49	1.79815	-5.22333e+07	-4.01605	Q15642	Q15642	Cdc42-interacting protein 4	TRIP10
507400000	660800000	779299968	478340000	513030016	665750016			+	Control_Infection	17	17	9	47.9	47.9	28.5	55.755	0	120.13	3187000000	87	2.13715	-2.0236e+08	-5.03806	P15170	P15170	Eukaryotic peptide chain release factor GTP-binding subunit ERF3A	GSPT1
273830016	385150016	429740000	273320000	303750016	381849984			+	Control_Infection	17	14	13	48.2	40.7	39.5	61.963	0	91.217	1787200000	66	2.47735	-1.1528e+08	-6.25497	Q14195	Q14195	Dihydropyrimidinase-related protein 3	DPYSL3
7623900160	10412000256	12138000384	7327699968	8350300160	10241999872			+	Control_Infection	11	11	6	77.6	77.6	46.7	17.298	0	128.63	50188000000	191	2.02101	-3.16337e+09	-4.66867	P22392;O60361	P22392	Nucleoside diphosphate kinase B	NME2
760409984	1050499968	1046499968	828750016	748480000	1194000000			+	Control_Infection	28	28	28	43.5	43.5	43.5	96.022	0	308.48	4924500000	147	2.36319	-3.17787e+08	-5.82246	Q8WUM4	Q8WUM4	Programmed cell death 6-interacting protein	PDCD6IP
6907400192	8268899840	9434800128	5112800256	6471499776	8332100096			+	Control_Infection	33	7	6	74.1	20.5	17.1	49.67	0	270.93	42428000000	206	1.72312	-2.5147e+09	-3.81134	P07437	P07437	Tubulin beta chain	TUBB
2351399936	3273600000	3513299968	2295500032	2587699968	3401200128			+	Control_Infection	24	24	24	45	45	45	85.696	0	323.31	15429000000	216	3.0167	-9.845e+08	-8.69716	P06396;CON__Q3SX14	P06396	Gelsolin	GSN
188450000	252630000	223470000	131900000	169760000	218620000			+	Control_Infection	4	4	4	28.2	28.2	28.2	28.936	0	78.302	1085000000	29	1.58642	-6.82033e+07	-3.4558	P40306	P40306	Proteasome subunit beta type-10	PSMB10
274960000	343150016	404889984	272569984	259010000	398409984			+	Control_Infection	14	14	14	30.6	30.6	30.6	81.224	0	113.63	1735200000	64	2.30354	-1.13303e+08	-5.6065	P13798	P13798	Acylamino-acid-releasing enzyme	APEH
116890000	143560000	168590000	117840000	111390000	179870000			+	Control_Infection	9	9	8	21.7	21.7	18.3	55.08	0	44.537	717190000	39	1.95071	-4.86333e+07	-4.45518	Q8IZP0	Q8IZP0	Abl interactor 1	ABI1
861449984	1097299968	1150599936	749120000	784209984	1164800000			+	Control_Infection	24	24	24	53.8	53.8	53.8	56.65	0	215.87	5201500000	147	3.01618	-3.39307e+08	-8.69443	O43175	O43175	D-3-phosphoglycerate dehydrogenase	PHGDH
510560000	768499968	994920000	677190016	647249984	857059968			+	Control_Infection	10	10	10	76.4	76.4	76.4	15.046	0	68.94	3843200000	53	1.45621	-2.61827e+08	-3.13615	P35080	P35080	Profilin-2	PFN2
17435000832	26069999616	35191001088	22424000512	23202000896	29142999040			+	Control_Infection	16	16	16	82.4	82.4	82.4	18.012	0	258.14	136870000000	290	1.32052	-9.11433e+09	-2.82045	P62937;P0DN26;A0A0B4J2A2;A0A075B759;Q9Y536;F5H284;P0DN37	P62937	Peptidyl-prolyl cis-trans isomerase A;Peptidyl-prolyl cis-trans isomerase A, N-terminally processed	PPIA
2171800064	2980300032	3944300032	2437199872	2516600064	3292100096			+	Control_Infection	15	15	15	39.6	39.6	39.6	41.331	0	278.15	14866000000	156	1.5665	-1030366720	-3.40576	P50502;Q8NFI4;Q8IZP2	P50502;Q8NFI4	Hsc70-interacting protein;Putative protein FAM10A5	ST13;ST13P5
6022900224	7894099968	9635099648	5878199808	6448399872	8839100416			+	Control_Infection	43	43	43	64.1	64.1	64.1	62.639	0	323.31	39094000000	359	2.1344	-2672933376	-5.02905	P31948	P31948	Stress-induced-phosphoprotein 1	STIP1
14824999936	19541999616	20994000896	15127000064	14147999744	22844999680			+	Control_Infection	33	33	33	76.5	76.5	76.5	35.882	0	323.31	94651000000	359	2.52305	-6.427e+09	-6.43553	P09525	P09525	Annexin A4	ANXA4
1585500032	1910200064	2395899904	1377400064	1564099968	2203500032			+	Control_Infection	20	20	20	43.6	43.6	43.6	55.738	0	151.81	9699500000	158	1.87687	-6.60867e+08	-4.23865	Q9UNF0	Q9UNF0	Protein kinase C and casein kinase substrate in neurons protein 2	PACSIN2
1357900032	1738599936	1999200000	1383900032	1248199936	2004300032			+	Control_Infection	23	23	23	55.9	55.9	55.9	66.193	0	323.31	8520300000	153	2.41504	-5.84033e+08	-6.01568	O75083	O75083	WD repeat-containing protein 1	WDR1
1316700032	1467000064	1809699968	1082099968	1174400000	1865699968			+	Control_Infection	26	26	26	59.5	59.5	59.5	55.804	0	263.49	7707600000	147	1.67418	-5.23067e+08	-3.68157	P12268	P12268	Inosine-5-monophosphate dehydrogenase 2	IMPDH2
341470016	429260000	566929984	323510016	335340000	445500000			+	Control_Infection	7	7	7	62.3	62.3	62.3	17.328	0	176.67	2124900000	70	1.5491	-1.47123e+08	-3.36238	Q99471	Q99471	Prefoldin subunit 5	PFDN5
521129984	772360000	991240000	599929984	634440000	766590016			+	Control_Infection	14	14	14	42.3	42.3	42.3	48.207	0	323.31	3698600000	84	1.47475	-258230016	-3.18062	Q9UJU6	Q9UJU6	Drebrin-like protein	DBNL
2063299968	2559300096	2889200128	1901600000	1591000064	2561200128			+	Control_Infection	34	34	32	50.5	50.5	46.9	85.595	0	323.31	11722000000	243	2.00798	-817933440	-4.62854	Q01813	Q01813	ATP-dependent 6-phosphofructokinase, platelet type	PFKP
64576000	95543000	105190000	67720000	84424000	111850000			+	Control_Infection	8	8	8	20.6	20.6	20.6	64.505	0	42.406	478950000	34	1.83298	-3.19543e+07	-4.11352	P49023	P49023	Paxillin	PXN
3409600000	4423300096	5185500160	3528900096	3195000064	5040799744			+	Control_Infection	16	14	14	62.9	59.6	59.6	27.745	0	323.31	21898000000	124	2.39566	-1.50537e+09	-5.94283	P63104	P63104	14-3-3 protein zeta/delta	YWHAZ
478760000	625459968	711769984	442569984	434640000	623260032			+	Control_Infection	27	27	27	48.8	48.8	48.8	80.62	0	241.77	2829600000	110	2.48051	-2.01507e+08	-6.26733	Q9H6S3	Q9H6S3	Epidermal growth factor receptor kinase substrate 8-like protein 2	EPS8L2
981369984	1354800000	1335299968	703580032	961640000	1137500032			+	Control_Infection	27	8	8	75	28.8	28.8	49.924	0	160.47	5582800000	54	1.59441	-3.9367e+08	-3.476	P68366	P68366	Tubulin alpha-4A chain	TUBA4A
1573100032	1990499968	2268600064	1570300032	1311299968	2191800064			+	Control_Infection	63	63	63	39.9	39.9	39.9	269.76	0	323.31	9555300000	338	2.28564	-6.654e+08	-5.54299	Q9Y490;Q9Y4G6	Q9Y490	Talin-1	TLN1
404040000	636380032	650590016	414880000	389609984	464780000			+	Control_Infection	6	6	6	83.3	83.3	83.3	10.921	0	24.045	2673900000	31	1.40287	-1.81073e+08	-3.01005	Q9NP97;Q8TF09	Q9NP97	Dynein light chain roadblock-type 1	DYNLRB1
1003600000	1306099968	1591200000	935609984	1126400000	1548999936			+	Control_Infection	11	11	11	53.2	53.2	53.2	38.498	0	247.61	6632300000	109	1.9275	-4.6023e+08	-4.38628	P40121	P40121	Macrophage-capping protein	CAPG
1895500032	2593100032	3022799872	2117699968	1803699968	2825799936			+	Control_Infection	15	13	13	46.9	43.7	43.7	27.764	0	323.31	12524000000	126	2.31142	-8.74933e+08	-5.63467	P27348	P27348	14-3-3 protein theta	YWHAQ
217690000	297120000	340129984	215500000	234980000	332880000			+	Control_Infection	19	19	19	34.9	34.9	34.9	89.09	0	132.19	1480300000	70	2.62853	-100653328	-6.86946	Q8WUF5	Q8WUF5	RelA-associated inhibitor	PPP1R13L
275840000	341409984	478720000	292129984	293020000	430640000			+	Control_Infection	12	12	12	72.9	72.9	72.9	27.547	0	68.721	1831600000	78	1.48245	-1.29927e+08	-3.19916	O95336	O95336	6-phosphogluconolactonase	PGLS
176230000	266800000	294380000	167030000	206830000	239300000			+	Control_Infection	9	9	9	53.4	53.4	53.4	32.113	0	45.289	1226500000	33	1.85853	-8.34633e+07	-4.18605	O00625	O00625	Pirin	PIR
518460000	612060032	738819968	475969984	393880000	669649984			+	Control_Infection	30	30	30	30	30	30	133.01	0	123.03	2980800000	111	1.81788	-210740000	-4.07107	O94979	O94979	Protein transport protein Sec31A	SEC31A
330670016	442809984	498780000	313700000	307360000	445489984			+	Control_Infection	6	6	6	37.4	37.4	37.4	23.264	0	49.546	2059400000	24	2.75833	-1.45117e+08	-7.43825	P28065	P28065	Proteasome subunit beta type-9	PSMB9
180600000	251950000	335969984	207700000	234600000	320060000			+	Control_Infection	5	5	5	77.8	77.8	77.8	9.0564	0	47.877	1451000000	34	1.46424	-9.50267e+07	-3.15536	Q9P1F3	Q9P1F3	Costars family protein ABRACL	ABRACL
438080000	609240000	622969984	357449984	420800000	541740032			+	Control_Infection	14	14	14	59.1	59.1	59.1	35.398	0	222.04	2595000000	51	2.21498	-185873344	-5.29794	P50479	P50479	PDZ and LIM domain protein 4	PDLIM4
492510016	643820032	785920000	402550016	522030016	637430016			+	Control_Infection	7	7	7	80.5	80.5	80.5	12.895	0	88.274	3126100000	52	1.63961	-2.16693e+08	-3.5916	P58546	P58546	Myotrophin	MTPN
2353700096	2829299968	3203300096	1854300032	2060899968	3162099968			+	Control_Infection	16	14	12	61.8	58.5	52	28.082	0	323.31	13765000000	109	2.18971	-9.75267e+08	-5.21242	P31946	P31946	14-3-3 protein beta/alpha;14-3-3 protein beta/alpha, N-terminally processed	YWHAB
67457000	97885000	91827000	64191000	65763000	99943000			+	Control_Infection	9	9	8	19.6	19.6	17.2	61.116	0	20.284	427720000	27	3.52579	-30748000	-11.7715	Q9NZW5	Q9NZW5	MAGUK p55 subfamily member 6	MPP6
427120000	518340000	431249984	284860000	301580000	537939968			+	Control_Infection	40	40	40	11	11	11	531.78	0	150.81	2290600000	113	1.32998	-157989984	-2.84193	Q15149;P58107	Q15149	Plectin	PLEC
47535001600	63261999104	80541999104	47052001280	50488999936	69171003392			+	Control_Infection	49	49	49	78.5	78.5	78.5	57.936	0	323.31	321960000000	1041	1.92081	-2.2633e+10	-4.36658	P14618;P30613	P14618	Pyruvate kinase PKM	PKM
67649000	91098000	103930000	57833000	57459000	73548000			+	Control_Infection	6	6	6	23.5	23.5	23.5	43.973	0	43.248	395180000	18	1.41198	-28545000	-3.03139	Q9NR46	Q9NR46	Endophilin-B2	SH3GLB2
877110016	1054000000	1271800064	584000000	890049984	1129200000			+	Control_Infection	29	14	11	67.6	44.4	37.8	50.432	0	240.81	5357800000	109	1.44209	-367946688	-3.1025	Q13509	Q13509	Tubulin beta-3 chain	TUBB3
2465100032	3694000128	4475400192	2991800064	2760699904	3915500032			+	Control_Infection	20	20	20	81.7	81.7	81.7	26.922	0	323.31	17455000000	194	2.01063	-1.2891e+09	-4.63668	O00299	O00299	Chloride intracellular channel protein 1	CLIC1
562089984	727059968	984710016	594060032	493150016	718520000			+	Control_Infection	2	2	2	8.2	8.2	8.2	21.145	0	32.055	3749000000	37	1.32084	-260329984	-2.82118	P05976;P08590	P05976;P08590	Myosin light chain 1/3, skeletal muscle isoform;Myosin light chain 3	MYL1;MYL3
189470000	252690000	272270016	177900000	196760000	306870016			+	Control_Infection	10	10	6	32.6	32.6	19.1	43.439	0	79.31	1202900000	51	2.22228	-89233344	-5.32284	Q02750	Q02750	Dual specificity mitogen-activated protein kinase kinase 1	MAP2K1
93033000	154190000	145480000	125370000	96794000	166460000			+	Control_Infection	8	8	8	23	23	23	51.419	0	26.687	671900000	38	1.87484	-50311000	-4.23279	Q13418	Q13418	Integrin-linked protein kinase	ILK
303620000	341960000	331920000	216910000	213670000	414969984			+	Control_Infection	26	18	17	35.3	28	26.7	97.147	0	138.36	1581800000	95	1.39861	-1.18217e+08	-3.00009	P06737	P06737	Glycogen phosphorylase, liver form	PYGL
3251699968	4163500032	5181199872	3300900096	2922800128	4743399936			+	Control_Infection	33	33	30	71.9	71.9	68.2	56.108	0	323.31	20409000000	261	2.07544	-1.53757e+09	-4.83912	P47895	P47895	Aldehyde dehydrogenase family 1 member A3	ALDH1A3
2628699904	3261600000	4478400000	2666200064	2937400064	4554800128			+	Control_Infection	39	39	39	53.5	53.5	53.5	74.139	0	323.31	17893000000	280	1.46151	-1.35417e+09	-3.14882	P02545	P02545	Prelamin-A/C;Lamin-A/C	LMNA
10184999936	14951999488	19655999488	10769000448	12309999616	15242999808			+	Control_Infection	21	21	15	81.9	81.9	55.4	18.502	0	323.31	71870000000	288	1.54567	-5.529e+09	-3.35388	P23528	P23528	Cofilin-1	CFL1
172710000	241870000	234240000	161570000	184670000	302080000			+	Control_Infection	13	13	13	48.4	48.4	48.4	46.247	0	97.75	1130100000	57	1.73604	-8.64133e+07	-3.84609	P17174	P17174	Aspartate aminotransferase, cytoplasmic	GOT1
212720000	327380000	356129984	210110000	227570000	293840000			+	Control_Infection	12	12	12	50.8	50.8	50.8	33.777	0	48.601	1400700000	52	2.35603	-108983328	-5.79616	P46109	P46109	Crk-like protein	CRKL
354350016	502030016	662480000	399880000	415120000	593600000			+	Control_Infection	13	13	13	42.3	42.3	42.3	46.382	0	80.307	2510600000	78	1.76717	-1.96253e+08	-3.93066	Q12765	Q12765	Secernin-1	SCRN1
5350700032	6936000000	8936999936	5306100224	5239499776	8043500032			+	Control_Infection	59	59	59	60.1	60.1	60.1	123.8	0	323.31	35092000000	470	2.00264	-2.6734e+09	-4.61217	P18206	P18206	Vinculin	VCL
5445600256	8231099904	9338500096	6296999936	5493899776	8375600128			+	Control_Infection	21	21	19	71	71	67.8	29.174	0	323.31	38307000000	235	2.54894	-2.9029e+09	-6.53979	P62258	P62258	14-3-3 protein epsilon	YWHAE
1760700032	2841700096	3165700096	2177100032	2191200000	3252999936			+	Control_Infection	6	6	3	39.7	39.7	9.5	13.952	0	40.551	13785000000	74	2.2827	-1.0438e+09	-5.53263	Q99880;Q99879;Q99877;Q93079;Q5QNW6;P62807;P58876;P57053;O60814;Q96A08	Q99880;Q99879;Q99877;Q93079;Q5QNW6;P62807;P58876;P57053;O60814	Histone H2B type 1-L;Histone H2B type 1-M;Histone H2B type 1-N;Histone H2B type 1-H;Histone H2B type 2-F;Histone H2B type 1-C/E/F/G/I;Histone H2B type 1-D;Histone H2B type F-S;Histone H2B type 1-K	HIST1H2BL;HIST1H2BM;HIST1H2BN;HIST1H2BH;HIST2H2BF;HIST1H2BC;HIST1H2BD;H2BFS;HIST1H2BK
193960000	247380000	322750016	186460000	197130000	305040000			+	Control_Infection	11	11	11	50.8	50.8	50.8	29.574	0	139.28	1253900000	52	1.90442	-99206672	-4.31853	P40261	P40261	Nicotinamide N-methyltransferase	NNMT
1202599936	1831299968	2123800064	1198800000	1407000064	1832999936			+	Control_Infection	17	17	12	74	74	56.7	36.853	0	235.49	8315500000	171	2.28518	-6.599e+08	-5.54139	P42330;P17516	P42330	Aldo-keto reductase family 1 member C3	AKR1C3
460630016	777070016	879880000	433680000	627539968	660200000			+	Control_Infection	10	10	10	65.5	65.5	65.5	15.945	0	85.942	3334900000	61	1.40733	-2.651e+08	-3.0205	Q14019	Q14019	Coactosin-like protein	COTL1
52986000	62759000	83065000	52079000	53061000	95154000			+	Control_Infection	7	7	7	31.2	31.2	31.2	31.444	0	17.321	336620000	26	1.36426	-2.76173e+07	-2.92042	O75663	O75663	TIP41-like protein	TIPRL
272990016	456840000	556390016	328670016	364750016	460390016			+	Control_Infection	14	14	13	60	60	57.2	31.121	0	94.847	2107800000	67	1.79681	-1.6907e+08	-4.01231	O94760	O94760	N(G),N(G)-dimethylarginine dimethylaminohydrolase 1	DDAH1
598870016	839560000	1191900032	721769984	650630016	994320000			+	Control_Infection	5	5	5	29.8	29.8	29.8	27.385	0	67.409	4312500000	41	1.50524	-3.51503e+08	-3.25447	Q15056	Q15056	Eukaryotic translation initiation factor 4H	EIF4H
217150000	299270016	388710016	266540000	201140000	364620000			+	Control_Infection	23	23	23	37	37	37	104.74	0	168.31	1460900000	85	1.67894	-1.2259e+08	-3.69405	O15327	O15327	Type II inositol 3,4-bisphosphate 4-phosphatase	INPP4B
565929984	754910016	1056000000	530110016	645649984	868440000			+	Control_Infection	10	10	10	70.1	70.1	70.1	17.861	0	104.04	3979200000	79	1.53121	-312553344	-3.31813	P68036	P68036	Ubiquitin-conjugating enzyme E2 L3	UBE2L3
858809984	1140300032	1452600064	756350016	978620032	1397600000			+	Control_Infection	22	22	22	51.2	51.2	51.2	56.94	0	323.31	5684200000	131	1.80083	-4.65573e+08	-4.02348	Q16851	Q16851	UTP--glucose-1-phosphate uridylyltransferase	UGP2
10389999616	14554000384	18420000768	10951000064	11009000448	16826000384			+	Control_Infection	38	38	27	53.1	53.1	39.2	69.412	0	323.31	71852000000	408	2.1581	-5816667136	-5.10701	P15311	P15311	Ezrin	EZR
1561500032	2451099904	3300699904	2027100032	1666200064	2390700032			+	Control_Infection	9	9	9	47.6	47.6	47.6	11.367	0	55.8	11562000000	94	1.37868	-9.62567e+08	-2.95374	P62805	P62805	Histone H4	HIST1H4A
77167000	136710000	144540000	84555000	102420000	128200000			+	Control_Infection	5	5	5	40.5	40.5	40.5	18.243	0	23.78	601020000	15	2.2644	-48436000	-5.46839	Q13526	Q13526	Peptidyl-prolyl cis-trans isomerase NIMA-interacting 1	PIN1
49468000	102200000	110550000	66242000	90592000	107670000			+	Control_Infection	6	6	6	23	23	23	46.288	0	14.524	460390000	23	1.44999	-3.80393e+07	-3.12131	Q8TF74	Q8TF74	WAS/WASL-interacting protein family member 2	WIPF2
939880000	1410599936	1665100032	888680000	1081900032	1450300032			+	Control_Infection	27	27	23	67.3	67.3	57.5	62.293	0	323.31	6550300000	147	2.2732	-5.38513e+08	-5.49919	Q16555	Q16555	Dihydropyrimidinase-related protein 2	DPYSL2
115680000	150150000	210200000	120020000	112850000	183080000			+	Control_Infection	4	4	4	68.2	68.2	68.2	9.1175	0	33.958	759300000	21	1.68682	-64960000	-3.71482	P61960	P61960	Ubiquitin-fold modifier 1	UFM1
51753000	74864000	87708000	49530000	57607000	85177000			+	Control_Infection	5	5	5	16.4	16.4	16.4	64.699	0	45.226	332830000	27	2.52119	-2.96197e+07	-6.42809	O00499	O00499	Myc box-dependent-interacting protein 1	BIN1
268960000	313809984	447880000	234950000	246130000	409200000			+	Control_Infection	11	9	9	39.7	36.8	36.8	42.823	0	125.62	1704900000	49	1.57022	-140283328	-3.41506	Q99733	Q99733	Nucleosome assembly protein 1-like 4	NAP1L4
146870000	218790000	264630000	135310000	150730000	194660000			+	Control_Infection	31	6	1	70.6	25.2	3.6	49.906	0	43.267	968240000	33	1.75035	-8.17233e+07	-3.88482	Q13885;A6NNZ2	Q13885	Tubulin beta-2A chain	TUBB2A
38765000	54931000	77574000	40683000	44472000	61637000			+	Control_Infection	4	4	4	15.2	15.2	15.2	34.412	0	9.2582	301570000	17	1.55696	-2.34073e+07	-3.38195	Q9HA64	Q9HA64	Ketosamine-3-kinase	FN3KRP
6328300032	8705899520	11187999744	5775600128	6628199936	9521200128			+	Control_Infection	20	20	20	88.9	88.9	88.9	22.391	0	323.31	44577000000	297	2.00292	-3.561e+09	-4.61304	P37802;Q9UI15	P37802	Transgelin-2	TAGLN2
1590400000	2164800000	2263800064	1196700032	1440899968	2211699968			+	Control_Infection	14	14	14	36.6	36.6	36.6	39.829	0	198.86	9554500000	126	2.61203	-8.041e+08	-6.79995	P50552	P50552	Vasodilator-stimulated phosphoprotein	VASP
326720000	413100000	521249984	253900000	257100000	387209984			+	Control_Infection	8	8	8	34.8	34.8	34.8	43.447	0	199.31	1921300000	57	1.56434	-1.6128e+08	-3.40036	Q92734	Q92734	Protein TFG	TFG
539340032	859230016	944680000	559400000	564120000	824120000			+	Control_Infection	11	11	11	26	26	26	52.739	0	145.91	3816300000	77	3.03457	-321723328	-8.79103	P20073	P20073	Annexin A7	ANXA7
118460000	179670000	237380000	112170000	136050000	162590000			+	Control_Infection	6	6	6	23.3	23.3	23.3	33.526	0	35.593	812990000	32	1.39497	-7.09867e+07	-2.99159	Q99614	Q99614	Tetratricopeptide repeat protein 1	TTC1
4629899776	7190199808	10014999552	5709899776	5960800256	8587400192			+	Control_Infection	15	15	15	85.7	85.7	85.7	15.054	0	182.43	36761000000	167	1.59181	-3.164e+09	-3.46942	P07737;CON__P02584	P07737	Profilin-1	PFN1
684720000	1132499968	1439200000	787800000	977619968	1312000000			+	Control_Infection	8	8	8	63.8	63.8	63.8	17.138	0	64.432	5568000000	63	1.74364	-4.77853e+08	-3.86664	P61088;Q5JXB2	P61088;Q5JXB2	Ubiquitin-conjugating enzyme E2 N;Putative ubiquitin-conjugating enzyme E2 N-like	UBE2N;UBE2NL
469430016	692979968	784649984	428049984	462689984	686169984			+	Control_Infection	17	17	17	46.9	46.9	46.9	71.456	0	322.7	3124700000	100	2.84122	-2.67877e+08	-7.82295	Q13409	Q13409	Cytoplasmic dynein 1 intermediate chain 2	DYNC1I2
406600000	640300032	838000000	501080000	427600000	646920000			+	Control_Infection	12	12	12	66.7	66.7	66.7	27.335	0	323.31	2943600000	85	1.68705	-263313344	-3.71541	Q9UKY7	Q9UKY7	Protein CDV3 homolog	CDV3
2330899968	3438599936	3919000064	2156499968	2331500032	3497100032			+	Control_Infection	25	25	24	57.9	57.9	57.9	51.901	0	323.31	15685000000	191	2.93839	-1345266688	-8.29661	Q01518	Q01518	Adenylyl cyclase-associated protein 1	CAP1
142660000	248770000	285100000	163300000	175590000	234510000			+	Control_Infection	8	8	8	64.6	64.6	64.6	15.04	0	38.288	1065000000	44	2.23085	-95610000	-5.3522	Q15121	Q15121	Astrocytic phosphoprotein PEA-15	PEA15
1112000000	1667100032	2147500032	1203100032	1208199936	1872099968			+	Control_Infection	13	13	13	66.3	66.3	66.3	22.222	0	137.07	8015000000	123	2.1425	-7.21133e+08	-5.0556	P30085	P30085	UMP-CMP kinase	CMPK1
350600000	562960000	574640000	354830016	370670016	601630016			+	Control_Infection	10	10	10	36.3	36.3	36.3	47.145	0	149.49	2537800000	67	4.1568	-221043328	-17.0317	Q9H8Y8	Q9H8Y8	Golgi reassembly-stacking protein 2	GORASP2
591289984	781080000	894700032	464280000	534060000	904780032			+	Control_Infection	20	20	20	39.3	39.3	39.3	71.45	0	85.19	3773900000	84	2.4401	-3.3031e+08	-6.11098	Q9Y5K6	Q9Y5K6	CD2-associated protein	CD2AP
191460000	403620000	301940000	248280000	203360000	339220000			+	Control_Infection	13	5	0	48.9	18	0	40.885	0	36.959	1469100000	27	1.75431	-1.33893e+08	-3.89559	P30508;Q29960;P30510;P30504	P30508;Q29960;P30510;P30504	HLA class I histocompatibility antigen, Cw-12 alpha chain;HLA class I histocompatibility antigen, Cw-16 alpha chain;HLA class I histocompatibility antigen, Cw-14 alpha chain;HLA class I histocompatibility antigen, Cw-4 alpha chain	HLA-C
697020032	1284999936	1536300032	963939968	976369984	1466200064			+	Control_Infection	7	7	7	94.5	94.5	94.5	14.478	0	216.06	6080000000	54	2.01958	-5.50057e+08	-4.66425	P61970	P61970	Nuclear transport factor 2	NUTF2
133170000	200690000	251010000	161390000	137250000	250430000			+	Control_Infection	13	13	8	29	29	17.1	65.309	0	74.362	967270000	53	2.05602	-9.01067e+07	-4.77778	Q07866	Q07866	Kinesin light chain 1	KLC1
204690000	300620000	392310016	218330000	217130000	348790016			+	Control_Infection	10	10	10	34.3	34.3	34.3	20.63	0	175.61	1437800000	58	2.12175	-1.33857e+08	-4.98784	Q13442	Q13442	28 kDa heat- and acid-stable phosphoprotein	PDAP1
89523000	107460000	152510000	75965000	86410000	151610000			+	Control_Infection	8	8	8	34.7	34.7	34.7	42.272	0	49.081	559430000	33	1.5845	-5.32273e+07	-3.45096	P51570	P51570	Galactokinase	GALK1
2249700096	3217100032	3943800064	1927000064	2305799936	3433600000			+	Control_Infection	10	10	10	40.6	40.6	40.6	29.717	0	147.92	15082000000	107	2.29613	-1.37067e+09	-5.58014	Q14847	Q14847	LIM and SH3 domain protein 1	LASP1
1206499968	2103100032	1973799936	1168300032	1264700032	1879900032			+	Control_Infection	33	33	33	69.3	69.3	69.3	72.2	0	262.8	8568100000	212	3.404	-7.72433e+08	-10.9547	Q9Y3Z3	Q9Y3Z3	Deoxynucleoside triphosphate triphosphohydrolase SAMHD1	SAMHD1
1031699968	1382700032	1616899968	654910016	1060000000	1499900032			+	Control_Infection	15	14	14	58.6	58.6	58.6	33.697	0	286.26	6458500000	96	1.78291	-5.84297e+08	-3.97388	Q99439	Q99439	Calponin-2	CNN2
521940000	833280000	1249900032	649760000	616569984	879200000			+	Control_Infection	6	6	6	25.5	25.5	25.5	17.302	0	42.616	4095900000	65	1.33341	-391370016	-2.84976	P16949;Q93045	P16949	Stathmin	STMN1
177630000	265390000	279329984	111610000	166090000	215150000			+	Control_Infection	7	7	7	59.9	59.9	59.9	15.911	0	58.661	1072600000	45	1.6436	-101513328	-3.6019	Q96C90	Q96C90	Protein phosphatase 1 regulatory subunit 14B	PPP1R14B
115330000	202390000	238450000	148800000	125630000	210580000			+	Control_Infection	7	6	6	49.1	46.3	46.3	29.644	0	114.66	906520000	29	2.38951	-87220000	-5.91988	O95865	O95865	N(G),N(G)-dimethylarginine dimethylaminohydrolase 2	DDAH2
3145400064	5207900160	7003299840	4069600000	3327899904	5435200000			+	Control_Infection	15	15	15	46.8	46.8	46.8	24.423	0	183.13	24279000000	147	1.7006	-2367833344	-3.75127	P62826	P62826	GTP-binding nuclear protein Ran	RAN
3630799872	5070300160	7304000000	3741799936	3256399872	5423799808			+	Control_Infection	9	9	7	58.3	58.3	42.4	16.93	0	103.04	24365000000	112	1.55317	-2389700096	-3.3725	P60660	P60660	Myosin light polypeptide 6	MYL6
175630000	244160000	316900000	187140000	157450000	311120000			+	Control_Infection	20	20	20	37.3	37.3	37.3	86.706	0	144.66	1212200000	57	2.03538	-117320000	-4.71324	Q6P996;Q6P474	Q6P996	Pyridoxal-dependent decarboxylase domain-containing protein 1	PDXDC1
314320000	509249984	484670016	322670016	266730000	523590016			+	Control_Infection	15	15	3	51.1	51.1	8.7	40.648	0	175.82	2110200000	54	3.22244	-2.04597e+08	-9.83583	P10321;P30511	P10321	HLA class I histocompatibility antigen, Cw-7 alpha chain	HLA-C
196990000	296400000	454070016	249090000	200210000	336390016			+	Control_Infection	7	7	7	40.7	40.7	40.7	18.762	0	28.9	1516700000	38	1.36558	-1.46857e+08	-2.92347	O60493	O60493	Sorting nexin-3	SNX3
412880000	666339968	792729984	374449984	469700000	675209984			+	Control_Infection	8	8	8	45.4	45.4	45.4	12.855	0	47.608	2914100000	60	2.39453	-2.92417e+08	-5.93863	O75347	O75347	Tubulin-specific chaperone A	TBCA
323830016	525070016	611760000	273710016	332960000	451560000			+	Control_Infection	9	9	9	69.7	69.7	69.7	22.492	0	178.07	2278400000	45	1.93254	-2.19297e+08	-4.40118	P52943	P52943	Cysteine-rich protein 2	CRIP2
130750000	253930000	288940000	171080000	140290000	215830000			+	Control_Infection	16	16	16	30.2	30.2	30.2	75.872	0	32.365	1017400000	54	1.90856	-1.05527e+08	-4.33064	P08133	P08133	Annexin A6	ANXA6
3521900032	5805199872	6511699968	3945499904	3368900096	6418599936			+	Control_Infection	21	21	21	36.8	36.8	36.8	54.389	0	310.87	25746000000	180	3.14228	-2.63307e+09	-9.37666	P50995	P50995	Annexin A11	ANXA11
147130000	232900000	303009984	131570000	168540000	238300000			+	Control_Infection	11	11	11	47.5	47.5	47.5	27.325	0	80.03	1121200000	49	1.9218	-1.0899e+08	-4.36947	Q99426	Q99426	Tubulin-folding cofactor B	TBCB
175730000	289670016	307929984	139540000	186880000	272270016			+	Control_Infection	6	6	6	45.7	45.7	45.7	22.345	0	48.378	1231400000	32	2.64978	-1.22573e+08	-6.95987	Q96IU4	Q96IU4	Alpha/beta hydrolase domain-containing protein 14B	ABHD14B
158680000	322180000	277380000	196270000	130580000	249640000			+	Control_Infection	11	5	0	41.7	22.9	0	40.584	0	77.075	1178000000	21	1.88524	-1.21223e+08	-4.26281	Q29940;P30493;P30495;P30484;P30464;P18465;P30481	Q29940;P30493;P30495;P30484;P30464;P18465;P30481	HLA class I histocompatibility antigen, B-59 alpha chain;HLA class I histocompatibility antigen, B-55 alpha chain;HLA class I histocompatibility antigen, B-56 alpha chain;HLA class I histocompatibility antigen, B-46 alpha chain;HLA class I histocompatibility antigen, B-15 alpha chain;HLA class I histocompatibility antigen, B-57 alpha chain;HLA class I histocompatibility antigen, B-44 alpha chain	HLA-B
89908000	113130000	172030000	84255000	95449000	186590000			+	Control_Infection	7	7	7	17	17	17	61.594	0	12.302	600110000	17	1.38561	-6.73793e+07	-2.9698	O95817	O95817	BAG family molecular chaperone regulator 3	BAG3
91391000	153190000	213960000	104200000	93454000	151530000			+	Control_Infection	5	2	2	38.1	7.9	7.9	13.908	0	4.8856	677090000	14	1.66559	-76545000	-3.65907	Q8N257;Q16778;P33778;P23527;P06899;Q6DRA6;Q6DN03	Q8N257;Q16778;P33778;P23527;P06899	Histone H2B type 3-B;Histone H2B type 2-E;Histone H2B type 1-B;Histone H2B type 1-O;Histone H2B type 1-J	HIST3H2BB;HIST2H2BE;HIST1H2BB;HIST1H2BO;HIST1H2BJ
295030016	452220000	560940032	265290000	288449984	530740000			+	Control_Infection	13	13	13	34.3	34.3	34.3	61.277	0	166.61	2060100000	72	2.63321	-2.3171e+08	-6.8893	Q15942	Q15942	Zyxin	ZYX
404729984	618259968	781950016	326140000	345840000	568880000			+	Control_Infection	19	19	19	74.8	74.8	74.8	36.071	0	287.51	2696100000	84	1.91082	-297460000	-4.33726	O00151	O00151	PDZ and LIM domain protein 1	PDLIM1
245230000	378529984	499240000	205070000	279040000	462200000			+	Control_Infection	11	11	11	28.6	28.6	28.6	54.529	0	75.14	1795300000	54	2.09179	-203543328	-4.89122	Q16658	Q16658	Fascin	FSCN1
7526700032	14567999488	15228000256	7160900096	9779500032	15264000000			+	Control_Infection	8	8	8	86.7	86.7	86.7	11.74	0	323.31	70265000000	247	2.89482	-6.8643e+09	-8.08115	P31949	P31949	Protein S100-A11;Protein S100-A11, N-terminally processed	S100A11
886419968	1667699968	2246799872	1117699968	1123500032	1863500032			+	Control_Infection	13	13	13	68.7	68.7	68.7	21.676	0	94.08	7789900000	96	2.03788	-883459968	-4.721	P30626	P30626	Sorcin	SRI
989590016	2039399936	2847899904	1287600000	1524899968	2151500032			+	Control_Infection	12	6	6	34.4	16.5	16.5	32.95	0	56.067	10917000000	63	1.65761	-1078903296	-3.63826	P06753	P06753	Tropomyosin alpha-3 chain	TPM3
81663000	123700000	155490000	46588000	97896000	142110000			+	Control_Infection	9	9	9	20	20	20	66.509	0	44.942	573690000	41	1.66981	-65051000	-3.67012	Q8N8S7;Q9UI08	Q8N8S7	Protein enabled homolog	ENAH
121040000	219720000	146860000	109470000	88960000	230960000			+	Control_Infection	8	8	8	16.6	16.6	16.6	75.663	0	49.29	816980000	32	1.52904	-92690000	-3.31278	Q03519	Q03519	Antigen peptide transporter 2	TAP2
114800000	199540000	146000000	50323000	108430000	170410000			+	Control_Infection	8	8	8	32.6	32.6	32.6	31.307	0	62.415	725950000	38	1.45967	-80799000	-3.14441	Q9H9H4	Q9H9H4	Vacuolar protein sorting-associated protein 37B	VPS37B
44560000	83636000	118040000	46330000	63999000	95291000			+	Control_Infection	8	8	8	22.2	22.2	22.2	54.826	0	19.366	438570000	18	1.79038	-4.73593e+07	-3.99452	O00401	O00401	Neural Wiskott-Aldrich syndrome protein	WASL
167270000	324710016	366910016	169570000	159810000	285340000			+	Control_Infection	12	12	12	41.4	41.4	41.4	37.948	0	46.396	1274400000	41	2.59896	-160103344	-6.74532	Q9H0P0	Q9H0P0	Cytosolic 5-nucleotidase 3A	NT5C3A
360740000	634910016	785820032	347220000	338289984	686470016			+	Control_Infection	13	13	13	45.2	45.2	45.2	53.165	0	161.69	2750600000	71	2.85744	-3.5365e+08	-7.90026	P23381	P23381	Tryptophan--tRNA ligase, cytoplasmic;T1-TrpRS;T2-TrpRS	WARS
158310000	393120000	266530000	196560000	135030000	328489984			+	Control_Infection	11	11	11	30.1	30.1	30.1	87.217	0	167.48	1336500000	48	1.82091	-1.6608e+08	-4.07955	Q03518	Q03518	Antigen peptide transporter 1	TAP1
224940000	526320000	442849984	253830000	238110000	521220000			+	Control_Infection	10	10	10	41.5	41.5	41.5	43.974	0	149.72	1914400000	60	3.09567	-2.57837e+08	-9.11897	O14791	O14791	Apolipoprotein L1	APOL1
42460000	89839000	75439000	26045000	41918000	72172000			+	Control_Infection	7	7	7	11.3	11.3	11.3	88.255	0	35.469	309350000	24	2.28451	-4.23423e+07	-5.53902	Q16666;Q6K0P9	Q16666	Gamma-interferon-inducible protein 16	IFI16
108300000	155090000	216830000	80134000	61067000	167950000			+	Control_Infection	11	11	11	44.6	44.6	44.6	35.056	0	49.254	696050000	35	1.84863	-9.67897e+07	-4.15784	Q13287	Q13287	N-myc-interactor	NMI
51190000	121480000	126950000	55983000	69300000	135580000			+	Control_Infection	4	4	4	17.6	17.6	17.6	30.381	0	29.158	557640000	35	3.28001	-69179000	-10.1784	Q9UBV8	Q9UBV8	Peflin	PEF1
562950016	1218400000	1374800000	698080000	482640000	1226099968			+	Control_Infection	30	30	30	49.5	49.5	49.5	87.334	0	226.7	4831300000	152	2.98911	-6.91877e+08	-8.55408	P42224	P42224	Signal transducer and activator of transcription 1-alpha/beta	STAT1
280700000	457390016	555260032	118030000	283470016	494590016			+	Control_Infection	25	25	25	21.3	21.3	21.3	167.35	0	106.24	1900600000	91	1.95186	-2.75013e+08	-4.45861	Q08378	Q08378	Golgin subfamily A member 3	GOLGA3
376849984	891240000	1027699968	362100000	531790016	1036400000			+	Control_Infection	20	20	20	45.3	45.3	45.3	65.746	0	168.59	3789700000	106	2.84083	-5.61533e+08	-7.8211	Q93052	Q93052	Lipoma-preferred partner	LPP
0	242620000	305980000	142580000	187510000	290160000			+	Control_Infection	6	6	6	33.2	33.2	33.2	24.682	0	33.408	1061600000	37	1.33037	-1.69557e+08	-2.84283	O00233	O00233	26S proteasome non-ATPase regulatory subunit 9	PSMD9
29659000	64239000	73886000	47849000	0	73100000			+	Control_Infection	5	5	5	9.3	9.3	9.3	90.397	0	21.609	255030000	23	1.44969	-4.45723e+07	-3.12058	Q6ZUJ8	Q6ZUJ8	Phosphoinositide 3-kinase adapter protein 1	PIK3AP1
164510000	359540000	445809984	116250000	136680000	338990016			+	Control_Infection	8	8	8	61.3	61.3	61.3	20.363	0	38.069	1341800000	35	2.61409	-242300000	-6.8086	Q96AZ6	Q96AZ6	Interferon-stimulated gene 20 kDa protein	ISG20
0	44612000	70138000	33979000	27401000	58937000			+	Control_Infection	4	4	4	38.9	38.9	38.9	15.558	0	23.297	204550000	10	1.37003	-3.74357e+07	-2.93374	Q9H098	Q9H098	Protein FAM107B	FAM107B
82580000	221630000	187470000	0	78161000	185770000			+	Control_Infection	8	8	8	42.3	42.3	42.3	31.546	0	65.863	715900000	44	2.10906	-1.4471e+08	-4.94674	P80217	P80217	Interferon-induced 35 kDa protein	IFI35
0	71399000	73452000	0	48535000	54137000			+	Control_Infection	3	3	3	39.3	39.3	39.3	17.663	0	66.303	264520000	15	1.35498	-50151000	-2.89908	Q9Y3D0	Q9Y3D0	Mitotic spindle-associated MMXD complex subunit MIP18	FAM96B
0	48708000	69583000	43952000	0	63840000			+	Control_Infection	3	3	3	22.3	22.3	22.3	23.297	0	12.119	206120000	16	1.35252	-4.60597e+07	-2.89343	Q8NB37	Q8NB37	Parkinson disease 7 domain-containing protein 1	PDDC1
0	64981000	50943000	39375000	0	48434000			+	Control_Infection	7	7	7	12.3	12.3	12.3	87.81	0	13.827	182780000	11	1.3792	-41661000	-2.95494	Q96CN9	Q96CN9	GRIP and coiled-coil domain-containing protein 1	GCC1
53900000	67225000	88688000	0	0	71433000			+	Control_Infection	5	5	5	9.4	9.4	9.4	79.663	0	18.348	232590000	16	1.40814	-5.78153e+07	-3.02239	Q9UKG1	Q9UKG1	DCC-interacting protein 13-alpha	APPL1
0	44746000	41836000	31261000	0	46578000			+	Control_Infection	6	6	6	19.2	19.2	19.2	55.468	0	12.949	141640000	13	1.49575	-3.39663e+07	-3.23138	Q9NRY5	Q9NRY5	Protein FAM114A2	FAM114A2
0	57240000	90738000	54333000	0	92093000			+	Control_Infection	5	5	5	29.7	29.7	29.7	24.57	0	86.987	304390000	16	1.35242	-6.19127e+07	-2.89319	Q9NZZ3	Q9NZZ3	Charged multivesicular body protein 5	CHMP5
0	38151000	60120000	0	33894000	52649000			+	Control_Infection	2	2	2	4.5	4.5	4.5	75.34	0	5.4907	174710000	7	1.39796	-3.90087e+07	-2.99857	O60504	O60504	Vinexin	SORBS3
0	152560000	168720000	98810000	0	157290000			+	Control_Infection	6	6	6	45.6	45.6	45.6	21.273	0	17.124	566980000	16	1.72008	-1.26587e+08	-3.80321	Q96DE0	Q96DE0	U8 snoRNA-decapping enzyme	NUDT16
0	77612000	111260000	0	62002000	115280000			+	Control_Infection	11	7	7	13.7	9.6	9.6	102.38	0	17.897	382410000	16	1.55681	-8.07167e+07	-3.38155	P52789;P52790	P52789	Hexokinase-2	HK2
57836000	93881000	111730000	0	0	123320000			+	Control_Infection	7	7	7	19.6	19.6	19.6	54.461	0	34.893	381970000	16	1.89249	-90365000	-4.28383	P46937	P46937	Yorkie homolog	YAP1
0	93898000	100270000	0	46061000	77724000			+	Control_Infection	5	5	5	11.3	11.3	11.3	58.687	0	20.037	331380000	22	1.96319	-75277000	-4.49254	Q08209;P16298;P48454	Q08209;P16298	Serine/threonine-protein phosphatase 2B catalytic subunit alpha isoform;Serine/threonine-protein phosphatase 2B catalytic subunit beta isoform	PPP3CA;PPP3CB
0	133820000	109440000	53600000	0	80405000			+	Control_Infection	3	3	3	11.9	11.9	11.9	58.768	0	4.3472	284570000	7	1.72349	-9.00217e+07	-3.81235	Q16222	Q16222	UDP-N-acetylhexosamine pyrophosphorylase;UDP-N-acetylgalactosamine pyrophosphorylase;UDP-N-acetylglucosamine pyrophosphorylase	UAP1
0	113820000	164000000	69570000	0	172640000			+	Control_Infection	11	11	11	18.3	18.3	18.3	95.988	0	47.239	393300000	19	1.89618	-1.26963e+08	-4.29454	Q4V328	Q4V328	GRIP1-associated protein 1	GRIPAP1
0	247450000	583190016	82416000	0	296980000			+	Control_Infection	17	17	17	44.4	44.4	44.4	55.36	0	99.919	997090000	45	1.49122	-3.48401e+08	-3.22039	P09914	P09914	Interferon-induced protein with tetratricopeptide repeats 1	IFIT1
5716300	1407800064	1694499968	3299300	7173100	1379399936			+	Control_Infection	31	31	31	60.7	60.7	60.7	75.519	0	323.31	3884400000	129	3.91487	-1488503756	-14.7903	P20591;P20592	P20591	Interferon-induced GTP-binding protein Mx1;Interferon-induced GTP-binding protein Mx1, N-terminally processed	MX1
0	5101700096	5250100224	38747000	0	5635400192			+	Control_Infection	42	42	42	38.3	38.3	38.3	141.18	0	323.31	13911000000	197	5.31505	-5.31615e+09	-33.3158	P0DTC2	P0DTC2	Spike glycoprotein
48192000	0	0	42269000	38192000	0			+	Control_Infection	6	6	6	6.1	6.1	6.1	154.31	0	17.234	153680000	14	3.91275	4.28843e+07	14.7719	A3KN83;Q9Y2G9	A3KN83	Protein strawberry notch homolog 1	SBNO1
0	68456000	66426000	0	0	53848000			+	Control_Infection	4	4	2	14.9	14.9	7.6	39.518	0	29.374	191410000	11	3.79266	-62910000	-13.7697	O00182	O00182	Galectin-9	LGALS9
0	386089984	381840000	0	0	385870016			+	Control_Infection	14	14	14	43.9	43.9	43.9	55.984	0	102.42	1008500000	44	9.00057	-384600000	-278.401	O14879	O14879	Interferon-induced protein with tetratricopeptide repeats 3	IFIT3
0	63076000	85844000	0	0	61071000			+	Control_Infection	3	3	3	41.8	41.8	41.8	17.769	0	6.5831	199330000	6	3.03828	-69997000	-8.81063	O14933	O14933	Ubiquitin/ISG15-conjugating enzyme E2 L6	UBE2L6
0	246450000	152140000	0	0	148860000			+	Control_Infection	3	3	3	12.3	12.3	12.3	47.625	0	24.342	666830000	9	2.33044	-1.82483e+08	-5.70308	O15533	O15533	Tapasin	TAPBP
32485000	0	0	21280000	25929000	0			+	Control_Infection	4	4	4	4.6	4.6	4.6	171.29	0	16.315	106540000	9	2.91358	2.65647e+07	8.17328	O60306	O60306	Intron-binding protein aquarius	AQR
94737000	0	0	90489000	73401000	0			+	Control_Infection	6	6	6	10.9	10.9	10.9	81.871	0	28.208	298800000	18	3.72336	86209000	13.2215	O75175	O75175	CCR4-NOT transcription complex subunit 3	CNOT3
0	38737000	49096000	0	0	40527000			+	Control_Infection	3	3	3	15.4	15.4	15.4	30.005	0	9.9857	128640000	11	3.74426	-4.27867e+07	-13.3846	P07738	P07738	Bisphosphoglycerate mutase	BPGM
0	316080000	327569984	0	0	259850000			+	Control_Infection	10	10	10	26.3	26.3	26.3	54.632	0	97.989	823880000	24	3.86843	-3.01167e+08	-14.3941	P09913	P09913	Interferon-induced protein with tetratricopeptide repeats 2	IFIT2
0	83338000	71055000	0	0	90140000			+	Control_Infection	7	7	7	2.5	2.5	2.5	489.98	0	14.991	206710000	17	3.89222	-81511000	-14.5957	P0DTC1;P0DTD1	P0DTC1;P0DTD1	Replicase polyprotein 1a
0	670560000	393169984	0	0	470340000			+	Control_Infection	2	2	2	13.1	13.1	13.1	25.146	0	35.653	1385300000	12	2.45967	-5.11357e+08	-6.18626	P0DTC5	P0DTC5	Membrane protein
0	182230000	206150000	0	0	213400000			+	Control_Infection	4	4	4	43.8	43.8	43.8	13.744	0	77.655	512720000	14	4.54179	-2.00593e+08	-21.3008	P0DTC7	P0DTC7	ORF7a protein
0	207120000	260110000	0	0	235170000			+	Control_Infection	4	4	4	30.6	30.6	30.6	13.831	0	14.583	595740000	13	3.97256	-2.34133e+08	-15.2972	P0DTC8	P0DTC8	ORF8 protein
0	31684999168	35737001984	0	0	32014999552			+	Control_Infection	29	29	29	70.9	70.9	70.9	45.625	0	323.31	86642000000	279	4.85333	-3.31457e+10	-25.5131	P0DTC9	P0DTC9	Nucleoprotein
0	2185999872	3225299968	0	0	2215399936			+	Control_Infection	5	5	5	61.9	61.9	61.9	10.797	0	57.8	6554800000	29	2.759	-2.54223e+09	-7.44129	P0DTD2	P0DTD2	ORF9b protein
0	42012000	27942000	0	0	33102000			+	Control_Infection	4	3	2	7.7	5.4	3.6	76.749	0	9.2629	90819000	9	2.95085	-34352000	-8.35924	P17252	P17252	Protein kinase C alpha type	PRKCA
0	36781000	40817000	0	0	46015000			+	Control_Infection	2	2	2	8.4	8.4	8.4	35.879	0.00073855	3.1772	169590000	6	3.98593	-4.12043e+07	-15.417	P17275	P17275	Transcription factor jun-B	JUNB
0	72514000	95469000	0	0	73671000			+	Control_Infection	9	7	7	18.5	14.9	14.9	85.018	0	19.662	257480000	19	3.37819	-8.05513e+07	-10.7886	P17858	P17858	ATP-dependent 6-phosphofructokinase, liver type	PFKL
0	39236000	40120000	0	0	54312000			+	Control_Infection	3	3	3	4.9	4.9	4.9	82.629	0	4.3379	178320000	9	3.09615	-44556000	-9.1216	P23743	P23743	Diacylglycerol kinase alpha	DGKA
98203000	0	0	103940000	130660000	0			+	Control_Infection	6	6	6	28.1	28.1	28.1	31.73	0	10.291	281380000	6	3.42513	1.10934e+08	11.0924	P27105	P27105	Erythrocyte band 7 integral membrane protein	STOM
34857000	0	0	36299000	32746000	0			+	Control_Infection	5	5	5	13.4	13.4	13.4	49.452	0	10.085	122120000	14	5.3282	34634000	33.5697	P29083	P29083	General transcription factor IIE subunit 1	GTF2E1
0	74072000	78549000	0	0	67334000			+	Control_Infection	5	5	2	11.5	11.5	3.5	67.93	0	15.536	270880000	21	4.63588	-7.33183e+07	-22.4948	P32455	P32455	Interferon-induced guanylate-binding protein 1	GBP1
0	203250000	217350000	0	0	157810000			+	Control_Infection	19	8	7	11.2	5.8	5.4	229	0	15.92	723580000	9	3.36943	-1.92803e+08	-10.7328	P35580	P35580	Myosin-10	MYH10
0	32845000	27226000	0	0	45922000			+	Control_Infection	4	2	2	25	11.8	11.8	23.399	0	5.6909	175580000	12	2.50894	-35331000	-6.37933	P62070	P62070	Ras-related protein R-Ras2	RRAS2
72324000	0	0	66454000	74283000	0			+	Control_Infection	7	7	7	33.6	33.6	33.6	38.577	0	17.384	226490000	15	5.14468	7.10203e+07	30.1937	P78540	P78540	Arginase-2, mitochondrial	ARG2
0	58636000	88693000	0	0	67389000			+	Control_Infection	5	5	5	29.9	29.9	29.9	22.611	0	13.083	200420000	14	2.88208	-7.15727e+07	-8.01907	Q01995	Q01995	Transgelin	TAGLN
0	21651000	22590000	0	0	16398000			+	Control_Infection	3	3	3	14.5	14.5	14.5	40.667	0	20.987	74417000	11	3.33101	-20213000	-10.4912	Q15257	Q15257	Serine/threonine-protein phosphatase 2A activator	PPP2R4
0	63393000	86886000	0	0	86587000			+	Control_Infection	5	5	5	23.4	23.4	23.4	34.247	0	18.935	224240000	15	3.2747	-7.89553e+07	-10.1464	Q15628	Q15628	Tumor necrosis factor receptor type 1-associated DEATH domain protein	TRADD
0	34293000	51055000	0	0	34276000			+	Control_Infection	3	3	3	26.2	26.2	26.2	18.986	0	6.9355	108590000	6	2.6898	-3.98747e+07	-7.133	Q3ZCW2	Q3ZCW2	Galectin-related protein	LGALSL
60652000	0	0	57233000	50408000	0			+	Control_Infection	5	5	5	10	10	10	77.528	0	14.389	195490000	12	4.31098	5.60977e+07	18.6298	Q6ZRP7	Q6ZRP7	Sulfhydryl oxidase 2	QSOX2
0	44324000	73079000	0	0	51965000			+	Control_Infection	2	2	2	5.4	5.4	5.4	50.386	0	10.965	168810000	10	2.55521	-56456000	-6.56525	Q8IYB5	Q8IYB5	Stromal membrane-associated protein 1	SMAP1
0	30730000	39313000	0	0	44072000			+	Control_Infection	3	3	3	9.1	9.1	9.1	38.499	0	5.4138	112580000	11	3.20665	-3.80383e+07	-9.74373	Q8N8N7	Q8N8N7	Prostaglandin reductase 2	PTGR2
38574000	0	0	44124000	33551000	0			+	Control_Infection	5	5	5	20.8	20.8	20.8	39.336	0	7.1532	115270000	12	3.65354	3.87497e+07	12.6906	Q8ND76	Q8ND76	Cyclin-Y	CCNY
0	44126000	50625000	0	0	43704000			+	Control_Infection	2	2	2	5.3	5.3	5.3	74.493	0	3.8964	131530000	13	4.48441	-4.61517e+07	-20.6036	Q8NEU8	Q8NEU8	DCC-interacting protein 13-beta	APPL2
0	66631000	85868000	0	0	80109000			+	Control_Infection	3	3	3	14.1	14.1	14.1	30.69	0	6.7053	252590000	4	3.77176	-77536000	-13.6021	Q8NG11	Q8NG11	Tetraspanin-14	TSPAN14
0	46001000	38622000	0	0	37070000			+	Control_Infection	10	3	3	57.9	22.2	22.2	24.214	0	13.759	174810000	12	3.90717	-4.05643e+07	-14.7239	Q8WUD1	Q8WUD1	Ras-related protein Rab-2B	RAB2B
49051000	0	0	43430000	59418000	0			+	Control_Infection	4	4	4	6.8	6.8	6.8	73.301	0	12.497	173670000	16	3.38199	50633000	10.8129	Q8WWI5	Q8WWI5	Choline transporter-like protein 1	SLC44A1
0	290080000	159140000	0	0	173460000			+	Control_Infection	8	8	8	27.7	27.7	27.7	42.169	0	14.816	578190000	14	2.12718	-207560000	-5.00548	Q8WXG1	Q8WXG1	Radical S-adenosyl methionine domain-containing protein 2	RSAD2
33643000	0	0	34941000	28494000	0			+	Control_Infection	4	4	4	7.8	7.8	7.8	53.811	0	15.81	109710000	10	4.09581	3.23593e+07	16.4373	Q96CU9	Q96CU9	FAD-dependent oxidoreductase domain-containing protein 1	FOXRED1
125320000	0	0	60401000	83585000	0			+	Control_Infection	5	5	5	2.8	2.8	2.8	410.5	0	7.805	572910000	6	2.03955	8.97687e+07	4.7262	Q96Q15	Q96Q15	Serine/threonine-protein kinase SMG1	SMG1
0	44812000	56908000	0	0	49880000			+	Control_Infection	5	5	5	31.3	31.3	31.3	24.277	0	10.576	166460000	13	3.87021	-5.05333e+07	-14.409	Q99807	Q99807	Ubiquinone biosynthesis protein COQ7 homolog	COQ7
0	66731000	73270000	0	0	63865000			+	Control_Infection	8	8	8	10.2	10.2	10.2	116.69	0	9.6787	205990000	14	4.77744	-6.79553e+07	-24.4167	Q9BYX4	Q9BYX4	Interferon-induced helicase C domain-containing protein 1	IFIH1
0	59100000	77379000	0	0	77416000			+	Control_Infection	3	3	3	6.6	6.6	6.6	57.761	0.0085818	1.7625	196780000	6	3.51398	-7.12983e+07	-11.6898	Q9BZI7	Q9BZI7	Regulator of nonsense transcripts 3B	UPF3B
0	54088000	37089000	0	0	66787000			+	Control_Infection	9	9	9	13.7	13.7	13.7	103.08	0	25.381	137500000	18	2.44259	-5.26547e+07	-6.12052	Q9H3U1	Q9H3U1	Protein unc-45 homolog A	UNC45A
48911000	0	0	67496000	65719000	0			+	Control_Infection	4	4	4	21.4	21.4	21.4	40.05	0	16.404	197730000	14	3.2923	6.07087e+07	10.2529	Q9H5K3	Q9H5K3	Protein O-mannose kinase	POMK
94622000	0	0	94783000	112750000	0			+	Control_Infection	3	3	3	10.6	10.6	10.6	38.681	0	9.5496	304520000	17	4.12731	1.00718e+08	16.7417	Q9NX62	Q9NX62	Inositol monophosphatase 3	IMPAD1
52080000	0	0	77994000	50231000	0			+	Control_Infection	5	5	5	6.1	6.1	6.1	117	0	9.0286	146300000	12	2.58954	6.01017e+07	6.70622	Q9UKU6	Q9UKU6	Thyrotropin-releasing hormone-degrading ectoenzyme	TRHDE
#!{Type}E	E	E	E	E	E	C	C	C	C	N	N	N	N	N	N	N	N	N	N	N	N	N	N	T	T	T	T
52964000	0	15548000	0	57784000	0					2	2	2	9.1	9.1	9.1	41.473	0.0021287	2.4148	174710000	5	0.759176	3.17333e+07	1.65087	Q9UBU8	Q9UBU8	Mortality factor 4-like protein 1	MORF4L1
95156000	0	67064000	165670000	83348000	0					9	9	9	17.7	17.7	17.7	86.454	0	18.892	377080000	18	1.27217	92370000	2.71183	Q96TA2	Q96TA2	ATP-dependent zinc metalloprotease YME1L1	YME1L1
87722000	38689000	0	46160000	47065000	0					9	9	9	27.4	27.4	27.4	52.118	0	15.468	228650000	13	1.18459	4.74193e+07	2.51974	Q96TC7	Q96TC7	Regulator of microtubule dynamics protein 3	RMDN3
71740000	0	0	0	57292000	29239000					5	5	5	25	25	25	33.249	0	7.8279	244500000	8	0.624119	3.32643e+07	1.38738	Q9Y399	Q9Y399	28S ribosomal protein S2, mitochondrial	MRPS2
56350000	0	0	81155000	59193000	48824000					6	6	6	13.3	13.3	13.3	56.805	0	23.48	220210000	22	1.27976	4.92913e+07	2.72877	Q16850	Q16850	Lanosterol 14-alpha demethylase	CYP51A1
114130000	129620000	0	249810000	143850000	0					3	3	3	28.3	28.3	28.3	12.497	0	17.172	595270000	14	0.990302	1.26057e+08	2.11201	P61803	P61803	Dolichyl-diphosphooligosaccharide--protein glycosyltransferase subunit DAD1	DAD1
112390000	96673000	0	141340000	119590000	0					5	5	5	33.9	33.9	33.9	13.291	0	16.834	519070000	16	1.29492	9.22157e+07	2.76272	Q5RI15	Q5RI15	Cytochrome c oxidase protein 20 homolog	COX20
46691000	37265000	0	57736000	38790000	0					2	2	2	4.9	4.9	4.9	59.573	0	15.153	193160000	13	1.22159	3.53173e+07	2.6002	Q9NRG9	Q9NRG9	Aladin	AAAS
48632000	36842000	0	40520000	51352000	0					3	3	3	10.9	10.9	10.9	46.657	0	10.463	171460000	11	1.27577	34554000	2.71986	Q8NCC3	Q8NCC3	Group XV phospholipase A2	PLA2G15
53469000	0	29047000	29879000	26935000	0					3	3	3	7.3	7.3	7.3	60.693	0	4.9232	149330000	13	0.990697	2.70787e+07	2.11282	P83111	P83111	Serine beta-lactamase-like protein LACTB, mitochondrial	LACTB
47592000	0	0	43064000	56393000	39643000					5	5	5	11	11	11	80.224	0	9.4033	176690000	11	1.2205	35802000	2.59782	Q9NVM9	Q9NVM9	Protein asunder homolog	ASUN
56322000	0	0	29708000	35758000	32989000					9	9	9	31.1	31.1	31.1	48.349	0	17.549	145560000	15	1.01934	2.95997e+07	2.17154	O75616	O75616	GTPase Era, mitochondrial	ERAL1
57304000	45772000	0	64640000	46720000	0					8	8	8	13.1	13.1	13.1	99.363	0	31.697	212380000	19	1.19453	40964000	2.54126	Q8NCN5	Q8NCN5	Pyruvate dehydrogenase phosphatase regulatory subunit, mitochondrial	PDPR
122160000	80156000	0	86615000	77850000	0					10	10	10	18.1	18.1	18.1	77.15	0	39.644	348210000	28	1.07999	68823000	2.29739	Q6NUQ4	Q6NUQ4	Transmembrane protein 214	TMEM214
0	111120000	0	146940000	247440000	0					10	3	3	73.9	33.2	33.2	20.987	0	18.983	577520000	10	0.511946	94420000	1.16808	P62834	P62834	Ras-related protein Rap-1A	RAP1A
85684000	0	0	40745000	61652000	54017000					7	7	7	19.7	19.7	19.7	63.245	0	22.655	248160000	16	0.941607	44688000	2.01312	Q8N543	Q8N543	Prolyl 3-hydroxylase OGFOD1	OGFOD1
58648000	0	42497000	41858000	46399000	0					4	4	4	25.1	25.1	25.1	25.498	0	7.6112	157240000	9	1.08889	3.48027e+07	2.31602	Q9H0Z9;Q9BX46	Q9H0Z9;Q9BX46	RNA-binding protein 38;RNA-binding protein 24	RBM38;RBM24
16634000	8809900	0	0	13695000	0					3	3	3	3.5	3.5	3.5	166.8	0	5.9194	46160000	11	0.535477	7.17303e+06	1.21429	Q86X10	Q86X10	Ral GTPase-activating protein subunit beta	RALGAPB
107500000	0	45848000	0	48685000	0					4	4	4	7.4	7.4	7.4	59.152	0.00050543	3.5711	370200000	6	0.45828	36779000	1.06197	Q15291	Q15291	Retinoblastoma-binding protein 5	RBBP5
164050000	127990000	0	140310000	126680000	0					12	12	12	6.4	6.4	6.4	269.45	0	21.963	574570000	27	1.07829	1.01017e+08	2.29383	Q8IWZ3;O75179	Q8IWZ3;O75179	Ankyrin repeat and KH domain-containing protein 1;Ankyrin repeat domain-containing protein 17	ANKHD1;ANKRD17
83006000	0	0	75829000	82539000	72538000					7	7	7	17.7	17.7	17.7	72.123	0	44.875	362420000	24	1.08932	5.62787e+07	2.31693	Q9H7D7	Q9H7D7	WD repeat-containing protein 26	WDR26
0	0	0	25577000	31237000	17168000					1	1	1	13.4	13.4	13.4	15.85	0	45.53	94386000	9	0.518841	1.32153e+07	1.18163	Q9Y3D5	Q9Y3D5	28S ribosomal protein S18c, mitochondrial	MRPS18C
49317000	0	0	73830000	54106000	54603000					6	6	6	20	20	20	32.177	0	27.18	210060000	22	0.973003	4.08833e+07	2.07675	Q9NPL8	Q9NPL8	Complex I assembly factor TIMMDC1, mitochondrial	TIMMDC1
65074000	48429000	0	86744000	0	0					6	6	6	16.1	16.1	16.1	63.277	0	24.032	232360000	16	0.489622	34463000	1.12408	Q9NVH1	Q9NVH1	DnaJ homolog subfamily C member 11	DNAJC11
104710000	109290000	0	143820000	90387000	0					6	6	6	29.5	29.5	29.5	33.548	0	15.474	416100000	14	0.897434	7.65423e+07	1.92433	O75911	O75911	Short-chain dehydrogenase/reductase 3	DHRS3
38944000	46237000	0	69341000	34633000	0					5	5	5	13.9	13.9	13.9	50.878	0	20.04	171940000	15	0.787291	32227000	1.70604	P26572	P26572	Alpha-1,3-mannosyl-glycoprotein 2-beta-N-acetylglucosaminyltransferase	MGAT1
99447000	92865000	0	79296000	106460000	0					7	7	7	22.1	22.1	22.1	41.818	0	11.113	388140000	17	0.936611	6.41127e+07	2.00303	Q9NXW2	Q9NXW2	DnaJ homolog subfamily B member 12	DNAJB12
27433000	18662000	0	0	29220000	0					5	4	4	7.6	6.4	6.4	97.501	0	7.4121	107580000	11	0.486955	1.26637e+07	1.11881	Q8IY33	Q8IY33	MICAL-like protein 2	MICALL2
80689000	0	0	50088000	74016000	68457000					3	3	3	16.9	16.9	16.9	26.396	0	23.451	248640000	11	0.857411	4.54453e+07	1.84455	Q9Y3Y2	Q9Y3Y2	Chromatin target of PRMT1 protein	CHTOP
0	0	39861000	62951000	55817000	0					6	6	6	11.6	11.6	11.6	84.099	0	13.378	159650000	15	0.477025	2.63023e+07	1.09917	Q8IWA4	Q8IWA4	Mitofusin-1	MFN1
53275000	70842000	0	98983000	57726000	0					11	11	11	4.2	4.2	4.2	333.14	0	19.998	291750000	21	0.770029	4.63807e+07	1.67215	Q99715	Q99715	Collagen alpha-1(XII) chain	COL12A1
138270000	0	0	119100000	119930000	129830000					6	6	6	39.3	39.3	39.3	22.999	0	19.882	523040000	32	0.878491	82490000	1.8865	P82664	P82664	28S ribosomal protein S10, mitochondrial	MRPS10
39418000	35785000	0	26030000	36946000	0					4	4	4	27.8	27.8	27.8	15.511	0	20.769	192300000	20	0.814538	22203000	1.75969	Q9NUG6	Q9NUG6	p53 and DNA damage-regulated protein 1	PDRG1
80053000	0	0	113620000	102150000	105560000					5	5	5	21.2	21.2	21.2	33.788	0	16.057	378250000	11	0.802357	63421000	1.73568	Q71RG4	Q71RG4	Transmembrane and ubiquitin-like domain-containing protein 2	TMUB2
42410000	0	0	0	38464000	28909000					4	4	4	7	7	7	76.023	0	6.6947	149880000	14	0.448724	1.73217e+07	1.04294	Q96C24	Q96C24	Synaptotagmin-like protein 4	SYTL4
95919000	92134000	0	87358000	72578000	0					5	5	5	14.4	14.4	14.4	48.423	0	18.082	375050000	16	0.80189	5.45737e+07	1.73476	Q96IG2	Q96IG2	F-box/LRR-repeat protein 20	FBXL20
51685000	0	40304000	86382000	126990000	55200000					7	7	7	40.2	40.2	40.2	31.642	0	73.787	289950000	18	0.969733	5.65177e+07	2.0701	Q86Y82	Q86Y82	Syntaxin-12	STX12
0	0	0	70476000	61568000	47769000					5	5	5	15.1	15.1	15.1	44.049	0	17.383	202990000	19	0.442016	2.80917e+07	1.02956	Q14344	Q14344	Guanine nucleotide-binding protein subunit alpha-13	GNA13
148030000	53745000	0	0	0	0					4	4	4	2.5	2.5	2.5	288.89	0	6.5061	448300000	13	0.235352	3.14283e+07	0.598693	P42345	P42345	Serine/threonine-protein kinase mTOR	MTOR
49358000	0	36945000	0	52294000	0					6	6	6	17.6	17.6	17.6	53.027	0	9.3442	223160000	10	0.441712	21569000	1.02895	Q9UKL0;Q9P2K3	Q9UKL0	REST corepressor 1	RCOR1
45324000	0	45441000	35206000	40789000	0					5	5	5	31.2	31.2	31.2	25.468	0	8.3464	169510000	22	0.753374	2.52927e+07	1.6395	P04183	P04183	Thymidine kinase, cytosolic	TK1
0	0	0	86963000	55853000	54276000					3	3	3	17.3	17.3	17.3	29.634	0	65.838	236090000	16	0.400135	2.95133e+07	0.945406	O60762	O60762	Dolichol-phosphate mannosyltransferase subunit 1	DPM1
0	15274000	0	19291000	19808000	0					7	7	7	5	5	5	243.87	0	7.2285	62024000	9	0.407451	7.94167e+06	0.960187	Q9BTC0	Q9BTC0	Death-inducer obliterator 1	DIDO1
734030016	556289984	0	0	679209984	0					4	4	4	15	15	15	56.447	0	10.832	3071400000	10	0.403181	2.8565e+08	0.951565	Q9ULR3	Q9ULR3	Protein phosphatase 1H	PPM1H
34303000	36664000	0	58157000	0	0					5	5	4	30.7	30.7	25.8	24.997	0	12.884	141380000	15	0.374111	1.85987e+07	0.892511	Q13637	Q13637	Ras-related protein Rab-32	RAB32
127370000	91133000	0	100690000	0	0					9	1	1	11.1	1.9	1.9	72.572	0.00098208	3.1074	469940000	9	0.390802	4.56423e+07	0.926496	Q5T9A4	Q5T9A4	ATPase family AAA domain-containing protein 3B	ATAD3B
23551000	13115000	3703300	5843100	12579000	0					3	3	3	5.2	5.2	5.2	57.47	0	5.2671	54063000	8	0.577179	8.38493e+06	1.29586	Q96SY0	Q96SY0	von Willebrand factor A domain-containing protein 9	VWA9
36992000	0	41781000	33062000	34082000	0					3	3	3	8.8	8.8	8.8	65.38	0	5.3243	127560000	9	0.675327	20785000	1.48712	Q53GS9	Q53GS9	U4/U6.U5 tri-snRNP-associated protein 2	USP39
247580000	124850000	0	214800000	125420000	112880000					13	13	13	22.9	22.9	22.9	87.343	0	30.33	763760000	39	1.01447	116690000	2.16152	Q9NR30;Q9BQ39	Q9NR30	Nucleolar RNA helicase 2	DDX21
0	0	42258000	52768000	51008000	0					3	3	3	15.2	15.2	15.2	10.165	0.0016779	2.6406	148150000	4	0.38714	20506000	0.919057	Q9BQ48	Q9BQ48	39S ribosomal protein L34, mitochondrial	MRPL34
26112000	0	0	0	25737000	21149000					2	2	2	6.6	6.6	6.6	59.632	0	4.4065	110890000	9	0.386402	1.02333e+07	0.917557	Q7KYR7	Q7KYR7	Butyrophilin subfamily 2 member A1	BTN2A1
30804000	0	0	29898000	29878000	37477000					4	4	4	34	34	34	17	0	7.3203	143940000	15	0.639083	17701000	1.41653	P41223	P41223	Protein BUD31 homolog	BUD31
0	0	0	20906000	41388000	26095000					5	5	5	15	15	15	59.38	0	44.717	152100000	15	0.337178	1.20663e+07	0.816462	Q8WXA9	Q8WXA9	Splicing regulatory glutamine/lysine-rich protein 1	SREK1
67575000	0	56462000	32295000	32847000	0					4	4	4	41.3	41.3	41.3	20.749	0	64.723	192820000	11	0.501664	2.54183e+07	1.14783	Q96EK6	Q96EK6	Glucosamine 6-phosphate N-acetyltransferase	GNPNAT1
129100000	117390000	92333000	232570000	129690000	0					6	6	6	22.3	22.3	22.3	27.978	0	14.624	653550000	16	0.88224	93879000	1.89397	P57088	P57088	Transmembrane protein 33	TMEM33
56929000	0	45623000	0	49761000	0					3	3	3	17.4	17.4	17.4	28.262	0	13.559	179430000	13	0.361459	2.03557e+07	0.866597	Q9Y5K8	Q9Y5K8	V-type proton ATPase subunit D	ATP6V1D
0	30205000	0	32177000	38141000	0					3	3	3	8.2	8.2	8.2	60.752	0	10.521	105400000	9	0.358287	13371000	0.860079	O60291	O60291	E3 ubiquitin-protein ligase MGRN1	MGRN1
48924000	0	58447000	48287000	38575000	0					4	4	4	7.8	7.8	7.8	80.172	0	40.563	274210000	18	0.581405	2.57797e+07	1.30411	Q86TG7	Q86TG7	Retrotransposon-derived protein PEG10	PEG10
164450000	113020000	0	214670000	115910000	100580000					3	3	3	44.8	44.8	44.8	6.4575	0	23.656	700520000	13	0.960058	93810000	2.05046	Q96IX5	Q96IX5	Up-regulated during skeletal muscle growth protein 5	USMG5
0	0	40801000	48406000	45272000	0					3	3	3	5.4	5.4	5.4	76.471	0	33.715	166700000	9	0.353598	1.76257e+07	0.850427	P14859;Q9UKI9;P09086	P14859;Q9UKI9;P09086	POU domain, class 2, transcription factor 1;POU domain, class 2, transcription factor 3;POU domain, class 2, transcription factor 2	POU2F1;POU2F3;POU2F2
44071000	0	42794000	67750000	40185000	23691000					2	2	2	15.3	15.3	15.3	8.0598	0	4.8157	194200000	11	0.880461	28507000	1.89043	Q8TBQ9	Q8TBQ9	Protein kish-A	TMEM167A
0	0	0	45523000	45305000	40306000					5	5	5	10.9	10.9	10.9	69.156	0	15.328	193600000	18	0.344691	1.68407e+07	0.832035	Q8IYS2	Q8IYS2	Uncharacterized protein KIAA2013	KIAA2013
30978000	0	0	0	34500000	29184000					4	4	4	16.6	16.6	16.6	57.49	0	15.435	131640000	12	0.341552	12098000	0.825535	Q9UKA9	Q9UKA9	Polypyrimidine tract-binding protein 2	PTBP2
131380000	67648000	0	79663000	119240000	80289000					11	11	11	28.7	28.7	28.7	61.494	0	41.64	486260000	28	0.96801	60782000	2.0666	Q13573	Q13573	SNW domain-containing protein 1	SNW1
13201000	10027000	0	0	9103400	0					2	2	2	4	4	4	75.483	0	7.5563	41798000	11	0.327661	4.09247e+06	0.796654	Q5PRF9	Q5PRF9	Protein Smaug homolog 2	SAMD4B
0	0	0	0	25101000	11289000					4	4	4	12.9	12.9	12.9	45.348	0	9.7279	107260000	10	0.192367	4604000	0.501839	Q9H5Q4	Q9H5Q4	Dimethyladenosine transferase 2, mitochondrial	TFB2M
69980000	56260000	0	0	54886000	0					4	4	4	15	15	15	34.188	0	5.5858	278130000	6	0.332448	2.28687e+07	0.806631	Q9Y6I9	Q9Y6I9	Testis-expressed sequence 264 protein	TEX264
0	22197000	0	25605000	23582000	0					2	2	2	2.5	2.5	2.5	118.83	0	10.358	100410000	13	0.335776	8.99667e+06	0.813551	Q6JQN1	Q6JQN1	Acyl-CoA dehydrogenase family member 10	ACAD10
113340000	94025000	0	0	94720000	0					5	5	5	20.8	20.8	20.8	45.251	0	22.863	469630000	25	0.333062	3.80117e+07	0.807907	Q92643	Q92643	GPI-anchor transamidase	PIGK
198830000	212630000	242180000	936169984	374140000	230700000					5	5	5	50.7	50.7	50.7	8.7813	0	8.9157	1863000000	26	0.545311	274543328	1.23356	P09669	P09669	Cytochrome c oxidase subunit 6C	COX6C
70601000	0	44030000	70631000	100430000	65962000					5	5	5	9.4	9.4	9.4	92.067	0	18.796	314520000	17	0.942044	43890000	2.014	Q99523	Q99523	Sortilin	SORT1
43321000	0	75535000	54981000	67216000	0					3	3	3	23	23	23	22.502	0	11.123	294620000	10	0.502221	2.99943e+07	1.14893	Q969E4;Q6IPX3;Q5H9L2	Q969E4;Q6IPX3;Q5H9L2	Transcription elongation factor A protein-like 3;Transcription elongation factor A protein-like 6;Transcription elongation factor A protein-like 5	TCEAL3;TCEAL6;TCEAL5
68400000	0	44421000	60144000	54325000	39261000					4	4	4	12.2	12.2	12.2	44.402	0	6.3375	226950000	9	1.06362	3.30623e+07	2.26321	Q9H814	Q9H814	Phosphorylated adapter RNA export protein	PHAX
68367000	31564000	0	0	0	0					4	4	4	7.9	7.9	7.9	76.316	0	11.255	122460000	12	0.186679	1.22677e+07	0.488741	Q8N3C7	Q8N3C7	CAP-Gly domain-containing linker protein 4	CLIP4
0	0	63316000	62212000	74784000	0					5	5	5	24.9	24.9	24.9	41.29	0	26.747	218080000	17	0.321875	24560000	0.784566	Q8IWS0	Q8IWS0	PHD finger protein 6	PHF6
108950000	74383000	56346000	77208000	96666000	0					7	7	7	18.7	18.7	18.7	33.165	0	18.4	395760000	23	0.980561	5.06983e+07	2.09214	O95858	O95858	Tetraspanin-15	TSPAN15
56247000	47244000	0	0	45959000	0					4	4	4	13.9	13.9	13.9	56.563	0	8.1569	211740000	10	0.321292	1.83207e+07	0.783344	Q6Y288	Q6Y288	Beta-1,3-glucosyltransferase	B3GALTL
151750000	114730000	0	125830000	153810000	84775000					3	3	3	7.9	7.9	7.9	67.684	0	37.321	659640000	22	1.02164	77295000	2.17629	Q86TM6	Q86TM6	E3 ubiquitin-protein ligase synoviolin	SYVN1
34555000	0	32928000	60428000	45862000	32279000					2	2	2	3.5	3.5	3.5	62.253	0.0019029	2.5051	199370000	12	0.890335	2.52127e+07	1.91014	Q5T9L3	Q5T9L3	Protein wntless homolog	WLS
58285000	50580000	0	0	50532000	0					6	6	6	19	19	19	44.961	0	11.417	285360000	12	0.320057	1.94123e+07	0.780759	Q96I25	Q96I25	Splicing factor 45	RBM17
0	58156000	0	57576000	66540000	0					4	4	4	26.5	26.5	26.5	29.233	0	32.533	243050000	12	0.316044	2.19867e+07	0.772343	Q9BSF4	Q9BSF4	Uncharacterized protein C19orf52	C19orf52
0	61943000	0	63266000	68438000	0					4	4	4	18.5	18.5	18.5	44.839	0	19.937	211400000	21	0.315255	2.32537e+07	0.770688	Q8WVQ1	Q8WVQ1	Soluble calcium-activated nucleotidase 1	CANT1
110410000	75385000	0	165310000	83841000	94048000					3	3	3	28.1	28.1	28.1	15.278	0	18.757	507110000	17	0.780488	63376000	1.69268	Q8N5K1	Q8N5K1	CDGSH iron-sulfur domain-containing protein 2	CISD2
174270000	88003000	0	108980000	145540000	114220000					17	17	17	20.3	20.3	20.3	124.2	0	122.12	616490000	46	0.894354	7.55223e+07	1.91817	Q9NQW6	Q9NQW6	Actin-binding protein anillin	ANLN
34265000	0	0	45765000	34994000	54360000					5	5	2	9.7	9.7	3.4	83.416	0	13.646	178630000	12	0.474011	2.02213e+07	1.09319	Q04726;Q04727;Q04725	Q04726;Q04727	Transducin-like enhancer protein 3;Transducin-like enhancer protein 4	TLE3;TLE4
48200000	34022000	0	0	23634000	0					5	5	5	6.7	6.7	6.7	149.99	0	12.518	125820000	16	0.28291	12604000	0.702134	Q8IY17	Q8IY17	Neuropathy target esterase	PNPLA6
44200000	0	0	0	26780000	33709000					3	3	3	10.4	10.4	10.4	57.224	0	36.953	135400000	12	0.294888	1.24237e+07	0.727673	Q8WUA2	Q8WUA2	Peptidyl-prolyl cis-trans isomerase-like 4	PPIL4
84185000	48470000	47774000	61921000	56339000	0					3	3	3	21.8	21.8	21.8	29.299	0	18.324	306540000	9	0.910066	3.54003e+07	1.94964	Q9BZX2	Q9BZX2	Uridine-cytidine kinase 2	UCK2
116340000	77615000	0	105800000	96107000	75197000					10	10	10	21.8	21.8	21.8	82.921	0	41.519	448400000	42	0.989141	55145000	2.10964	Q12996	Q12996	Cleavage stimulation factor subunit 3	CSTF3
126250000	107790000	0	154740000	131610000	90646000					10	10	8	17.4	17.4	14.8	95.367	0	84.542	578060000	36	0.967397	71388000	2.06536	Q6IN85	Q6IN85	Serine/threonine-protein phosphatase 4 regulatory subunit 3A	SMEK1
100210000	0	0	0	0	48479000					6	6	6	6.9	6.9	6.9	147.18	0	22.223	215930000	20	0.176322	1.72437e+07	0.464703	Q9NTJ3	Q9NTJ3	Structural maintenance of chromosomes protein 4	SMC4
90469000	92304000	0	0	98691000	0					9	9	9	27.8	27.8	27.8	42.026	0	20.929	384380000	18	0.296844	3.22853e+07	0.731826	O00622	O00622	Protein CYR61	CYR61
175740000	102100000	43121000	37973000	160510000	38334000					6	6	6	23.4	23.4	23.4	42.456	0	57.019	557980000	27	0.589017	63556000	1.31896	Q6DKK2	Q6DKK2	Tetratricopeptide repeat protein 19, mitochondrial	TTC19
0	0	21022000	21920000	20871000	0					5	5	5	14	14	14	59.832	0	16.5	84649000	12	0.29383	7.25633e+06	0.725425	O94763	O94763	Unconventional prefoldin RPB5 interactor 1	URI1
33878000	0	0	0	39565000	36128000					5	5	5	9.7	9.7	9.7	89.405	0	17.764	212940000	13	0.291786	1.24383e+07	0.721077	P17480	P17480	Nucleolar transcription factor 1	UBTF
103280000	51987000	0	49659000	58138000	52471000					5	5	5	10.8	10.8	10.8	71.289	0	9.5389	310730000	18	0.669431	3.55397e+07	1.47563	Q9UG63	Q9UG63	ATP-binding cassette sub-family F member 2	ABCF2
96996000	93829000	0	0	92359000	0					4	4	4	6.1	6.1	6.1	108.8	0	4.6065	358820000	14	0.289554	31842000	0.716323	O75400	O75400	Pre-mRNA-processing factor 40 homolog A	PRPF40A
77557000	35348000	39754000	40174000	73146000	19635000					14	14	14	26.2	26.2	26.2	92.218	0	21.064	273060000	20	1.13474	3.20467e+07	2.41287	Q9BQ52	Q9BQ52	Zinc phosphodiesterase ELAC protein 2	ELAC2
89932000	88755000	0	0	86846000	0					4	4	4	32.3	32.3	32.3	25.127	0	34.676	493100000	12	0.283111	29341000	0.702562	Q99720	Q99720	Sigma non-opioid intracellular receptor 1	SIGMAR1
104060000	40133000	44318000	83967000	51756000	36074000					11	11	11	12.8	12.8	12.8	123.63	0	23.098	277570000	25	1.21157	3.97527e+07	2.57831	P28340	P28340	DNA polymerase delta catalytic subunit	POLD1
59716000	0	30063000	0	0	0					3	3	3	8.5	8.5	8.5	48.08	0	12.138	156340000	10	0.16729	9.88433e+06	0.443532	P84022;Q15796;O15198;Q99717;Q15797	P84022;Q15796;O15198	Mothers against decapentaplegic homolog 3;Mothers against decapentaplegic homolog 2;Mothers against decapentaplegic homolog 9	SMAD3;SMAD2;SMAD9
0	0	0	153350000	0	77689000					5	5	5	21.4	21.4	21.4	41.522	0	35.953	245650000	15	0.165846	2.52203e+07	0.440129	O00767	O00767	Acyl-CoA desaturase	SCD
87361000	0	80457000	105460000	110850000	73701000					10	10	10	9.7	9.7	9.7	154.79	0	25.853	399090000	17	0.867501	4.98377e+07	1.86461	P08069;P06213	P08069	Insulin-like growth factor 1 receptor;Insulin-like growth factor 1 receptor alpha chain;Insulin-like growth factor 1 receptor beta chain	IGF1R
119000000	48682000	61165000	50457000	45498000	0					6	6	6	17	17	17	81.798	0	15.036	309140000	18	0.508349	35036000	1.161	Q8IYI6	Q8IYI6	Exocyst complex component 8	EXOC8
65134000	0	33303000	0	0	0					7	7	7	11.2	11.2	11.2	105.04	0	10.348	176060000	11	0.163726	1.06103e+07	0.435122	P48200	P48200	Iron-responsive element-binding protein 2	IREB2
51505000	0	26797000	0	0	0					5	5	5	9.7	9.7	9.7	75.25	0	8.3869	203090000	10	0.159692	8236000	0.425567	O15344	O15344	E3 ubiquitin-protein ligase Midline-1	MID1
0	0	0	40545000	0	21135000					3	3	3	5.5	5.5	5.5	67.688	0.0016783	2.6414	82833000	9	0.159249	6470000	0.424514	Q96SZ6	Q96SZ6	CDK5 regulatory subunit-associated protein 1	CDK5RAP1
0	37131000	0	34913000	36159000	0					4	4	4	15	15	15	40.453	0	5.7097	142920000	8	0.263458	1.13137e+07	0.66024	Q96PM9	Q96PM9	Zinc finger protein 385A	ZNF385A
57721000	0	54698000	85879000	64155000	54493000					6	6	6	20.9	20.9	20.9	52.494	0	26.456	288390000	14	0.751113	3.28547e+07	1.63508	P10909	P10909	Clusterin;Clusterin beta chain;Clusterin alpha chain	CLU
0	51397000	0	52594000	44729000	0					4	4	4	25.5	25.5	25.5	25.249	0	7.2491	217240000	12	0.256851	1.53087e+07	0.645886	Q9NQT4	Q9NQT4	Exosome complex component RRP46	EXOSC5
620499968	170940000	400440000	424710016	499369984	244780000					6	6	6	26	26	26	23.466	0	46.935	2134500000	37	1.28659	242806656	2.74404	P84098	P84098	60S ribosomal protein L19	RPL19
19129000	6407400	5640600	7801500	11960000	8548900					1	1	1	8.6	8.6	8.6	22.478	0	9.7066	60373000	13	0.826135	6.09787e+06	1.78259	Q8NBT2	Q8NBT2	Kinetochore protein Spc24	SPC24
63058000	0	0	0	0	33398000					7	7	7	7.5	7.5	7.5	175.48	0	26.912	174890000	18	0.155529	9.88667e+06	0.41566	Q6PGP7	Q6PGP7	Tetratricopeptide repeat protein 37	TTC37
114080000	0	90808000	115820000	116940000	93025000					3	3	3	20.4	20.4	20.4	28.612	0	23.712	509260000	17	0.820968	5.43357e+07	1.77238	O95249	O95249	Golgi SNAP receptor complex member 1	GOSR1
175180000	158340000	120040000	161360000	187540000	0					8	8	8	32.6	32.6	32.6	47.576	0	37.278	792220000	27	0.782157	81900000	1.69595	Q8NBZ7	Q8NBZ7	UDP-glucuronic acid decarboxylase 1	UXS1
1112099968	0	0	0	951310016	1098300032					10	10	10	11.6	11.6	11.6	125.97	0	23.03	6028200000	15	0.253122	3.21703e+08	0.637753	O75717	O75717	WD repeat and HMG-box DNA-binding protein 1	WDHD1
44346000	0	37039000	46808000	52879000	39890000					4	4	4	28.5	28.5	28.5	26.748	0	66.612	213940000	22	0.788308	22368000	1.70804	Q9NWU2	Q9NWU2	Glucose-induced degradation protein 8 homolog	GID8
54814000	42665000	28845000	39938000	39119000	0					3	3	3	13.7	13.7	13.7	31.821	0.00098256	3.116	212970000	8	0.69862	20787000	1.53252	Q15024	Q15024	Exosome complex component RRP42	EXOSC7
0	0	0	65081000	0	34825000					5	4	4	9.9	8.1	8.1	70.783	0	8.2686	153380000	7	0.153119	1.00853e+07	0.409902	Q8IXI2	Q8IXI2	Mitochondrial Rho GTPase 1	RHOT1
82249000	60618000	0	55343000	42484000	35946000					7	7	7	9.7	9.7	9.7	104.01	0	28.8	255410000	21	0.587841	2.78373e+07	1.31667	Q6ZXV5	Q6ZXV5	Transmembrane and TPR repeat-containing protein 3	TMTC3
67406000	85147000	0	0	91303000	0					4	4	4	15	15	15	37.882	0	35.466	337920000	18	0.246044	2.45207e+07	0.622258	Q9H920;Q8N4F7	Q9H920	RING finger protein 121	RNF121
0	0	0	38526000	47336000	46088000					7	7	7	5.6	5.6	5.6	195.46	0	11.465	165140000	15	0.248159	13258000	0.626896	Q07157	Q07157	Tight junction protein ZO-1	TJP1
51778000	0	0	41170000	0	50010000					5	5	5	16.9	16.9	16.9	54.794	0	19.214	156370000	20	0.24653	1.43127e+07	0.623323	Q0VDF9	Q0VDF9	Heat shock 70 kDa protein 14	HSPA14
76140000	0	0	0	0	40967000					5	5	5	11	11	11	68.725	0	10.453	140560000	23	0.151825	1.17243e+07	0.406805	Q8IZ69	Q8IZ69	tRNA (uracil-5-)-methyltransferase homolog A	TRMT2A
44524000	25990000	33074000	23826000	40591000	0					5	5	5	8.7	8.7	8.7	87.56	0	32.563	130800000	11	0.629748	1.66257e+07	1.39835	P38435	P38435	Vitamin K-dependent gamma-carboxylase	GGCX
0	85316000	0	69988000	86948000	0					4	4	4	15.8	15.8	15.8	37.866	0	14.347	265920000	10	0.24182	2.38733e+07	0.612971	O15121	O15121	Sphingolipid delta(4)-desaturase DES1	DEGS1
142640000	0	110840000	154210000	114540000	113020000					10	10	10	36.2	36.2	36.2	32.943	0	18.61	614660000	18	0.731899	62510000	1.59749	O43772	O43772	Mitochondrial carnitine/acylcarnitine carrier protein	SLC25A20
160080000	109480000	127650000	272900000	169140000	91986000					3	3	3	25	25	25	25.809	0	216.97	770420000	34	1.13738	9.10013e+07	2.41849	P60033	P60033	CD81 antigen	CD81
145530000	157640000	154540000	242070000	180680000	0					5	5	5	48.5	48.5	48.5	15.086	0	57.604	820140000	32	0.652263	8.53667e+07	1.4422	O43716	O43716	Glutamyl-tRNA(Gln) amidotransferase subunit C, mitochondrial	GATC
0	0	107700000	195980000	0	0					3	3	3	3.4	3.4	3.4	116.83	0.00075434	3.5016	218990000	5	0.146815	2.94267e+07	0.394771	O15164	O15164	Transcription intermediary factor 1-alpha	TRIM24
0	0	142610000	159350000	100100000	0					4	4	4	33.6	33.6	33.6	14.116	0	43.316	347770000	13	0.229482	3.89467e+07	0.585673	Q5JTJ3	Q5JTJ3	Cytochrome c oxidase assembly factor 6 homolog	COA6
54064000	0	52355000	64370000	66772000	50158000					2	2	2	15.4	15.4	15.4	18.001	0	10.653	281870000	12	0.718786	2.75643e+07	1.57188	P52298	P52298	Nuclear cap-binding protein subunit 2	NCBP2
35723000	31684000	0	0	21136000	0					2	2	2	4.3	4.3	4.3	57.949	0.0016663	2.5207	120320000	7	0.221092	8.39167e+06	0.566956	Q13425	Q13425	Beta-2-syntrophin	SNTB2
35775000	0	0	39260000	0	41849000					4	4	4	15.4	15.4	15.4	37.277	0	30.232	175020000	10	0.231252	11062000	0.589606	Q9UJ72	Q9UJ72	Annexin A10	ANXA10
0	0	35862000	64195000	0	0					4	4	4	6.1	6.1	6.1	86.343	0.0034843	2.1949	168420000	6	0.142897	9.44433e+06	0.385311	P83436	P83436	Conserved oligomeric Golgi complex subunit 7	COG7
28190000	0	0	31393000	0	33408000					6	3	3	19.6	13.6	13.6	57.81	0	41.273	111730000	9	0.228568	8725000	0.583641	O00505	O00505	Importin subunit alpha-4	KPNA3
87825000	19135000	76028000	128550000	109410000	87752000					15	15	15	22.3	22.3	22.3	109	0	28.965	437450000	20	0.91769	4.76233e+07	1.96494	Q9Y2L1	Q9Y2L1	Exosome complex exonuclease RRP44	DIS3
36193000	35991000	0	0	27467000	0					4	4	4	8.9	8.9	8.9	82.936	0	16.741	119220000	11	0.221953	9223000	0.568882	P33897	P33897	ATP-binding cassette sub-family D member 1	ABCD1
50025000	36983000	0	39519000	41353000	37604000					6	4	3	11.6	7.7	6.1	67.503	0	7.0193	194070000	17	0.6619	18770000	1.46096	Q9BTC8	Q9BTC8	Metastasis-associated protein MTA3	MTA3
32144000	32951000	0	0	25596000	0					10	6	5	14.5	10.1	8.8	97.407	0	11.024	163030000	15	0.218505	8263000	0.561159	Q05193	Q05193	Dynamin-1	DNM1
68331000	68163000	37998000	65095000	52403000	0					6	6	6	31.8	31.8	31.8	33.631	0	30.812	301250000	18	0.583145	26556000	1.30751	Q92600	Q92600	Cell differentiation protein RCD1 homolog	RQCD1
107100000	99994000	68632000	97395000	87815000	0					7	7	7	23.8	23.8	23.8	32.688	0	20.926	479150000	20	0.616288	41228000	1.37213	Q13595	Q13595	Transformer-2 protein homolog alpha	TRA2A
700249984	533969984	478560000	1174400000	872630016	576849984					20	20	20	34.4	34.4	34.4	90.555	0	189.86	3815900000	95	1.27967	3.85967e+08	2.72856	Q13443	Q13443	Disintegrin and metalloproteinase domain-containing protein 9	ADAM9
170590000	0	138640000	146020000	187510000	154670000					4	4	4	42.4	42.4	42.4	18.566	0	20.823	746340000	24	0.625389	70270000	1.38986	P60604	P60604	Ubiquitin-conjugating enzyme E2 G2	UBE2G2
111180000	84979000	0	54871000	58887000	45898000					5	5	5	12.9	12.9	12.9	63.523	0	18.839	354690000	13	0.440734	3.13537e+07	1.027	O95470	O95470	Sphingosine-1-phosphate lyase 1	SGPL1
29999000	40606000	0	53111000	32924000	27016000					4	4	4	15.4	15.4	15.4	37.318	0	23.472	158510000	15	0.505312	1.61373e+07	1.15502	Q9H6V9	Q9H6V9	UPF0554 protein C2orf43	C2orf43
104860000	86029000	75005000	95736000	75176000	0					5	5	5	18.5	18.5	18.5	50.813	0	16.668	437760000	18	0.602825	38246000	1.34589	Q92485	Q92485	Acid sphingomyelinase-like phosphodiesterase 3b	SMPDL3B
165310000	65377000	96828000	161080000	90900000	81474000					11	11	11	21.1	21.1	21.1	68.002	0	43.237	564270000	25	1.05471	5.78703e+07	2.24468	O00541	O00541	Pescadillo homolog	PES1
0	0	50695000	50871000	35784000	0					2	2	2	11.8	11.8	11.8	17.092	0.0007485	3.3727	153530000	10	0.204333	1.19867e+07	0.529169	Q53GA4	Q53GA4	Pleckstrin homology-like domain family A member 2	PHLDA2
0	0	0	230170000	0	135000000					2	2	2	18.2	18.2	18.2	19.125	0	9.0173	686130000	12	0.13114	3.17233e+07	0.356657	Q969L2	Q969L2	Protein MAL2	MAL2
47044000	0	29566000	0	42599000	23091000					5	5	5	19.5	19.5	19.5	43.089	0	13.867	164620000	18	0.284483	1.23287e+07	0.705498	Q92604	Q92604	Acyl-CoA:lysophosphatidylglycerol acyltransferase 1	LPGAT1
88941000	0	82909000	94092000	87637000	76240000					9	9	9	19.6	19.6	19.6	75.806	0	18.395	350850000	18	0.627501	3.71737e+07	1.39397	P51511	P51511	Matrix metalloproteinase-15	MMP15
0	0	74954000	186720000	102780000	95322000					3	3	3	12.9	12.9	12.9	44.794	0	20.134	481430000	12	0.258064	3.97413e+07	0.648525	Q9NZH0	Q9NZH0	G-protein coupled receptor family C group 5 member B	GPRC5B
42091000	32192000	0	39750000	28111000	32712000					4	3	3	11.6	9	9	54.699	0	7.769	168890000	18	0.573621	15016000	1.28891	Q16537;Q15173	Q16537	Serine/threonine-protein phosphatase 2A 56 kDa regulatory subunit epsilon isoform	PPP2R5E
159780000	86521000	83380000	192540000	85639000	89168000					21	21	20	18.5	18.5	18	171.59	0	89.286	584210000	47	0.876807	59630000	1.88314	P33527	P33527	Multidrug resistance-associated protein 1	ABCC1
28411000	17371000	8025200	0	14326000	0					2	2	2	5.3	5.3	5.3	101.98	0	4.1762	78684000	6	0.236453	5.78027e+06	0.601129	Q9NV70	Q9NV70	Exocyst complex component 1	EXOC1
54501000	39863000	43038000	53293000	31687000	0					8	8	8	4.8	4.8	4.8	282.58	0	15.97	222840000	20	0.528611	18860000	1.20082	P46100	P46100	Transcriptional regulator ATRX	ATRX
85519000	57317000	54634000	142650000	82469000	72898000					13	13	13	6.8	6.8	6.8	316.91	0	42.37	401980000	32	0.963317	4.19297e+07	2.05707	Q9Y520	Q9Y520	Protein PRRC2C	PRRC2C
58227000	0	45017000	45028000	66155000	55921000					3	3	3	14	14	14	44.255	0	22.347	267220000	15	0.55613	22824000	1.25473	Q6P6C2	Q6P6C2	RNA demethylase ALKBH5	ALKBH5
0	62917000	0	42246000	63215000	0					2	2	2	13.5	13.5	13.5	26.724	0	7.3585	199530000	8	0.194187	1.41813e+07	0.506016	Q9BUT1	Q9BUT1	3-hydroxybutyrate dehydrogenase type 2	BDH2
134940000	0	86341000	103440000	95908000	113190000					12	12	12	27.3	27.3	27.3	83.629	0	83.38	494530000	34	0.549414	44919000	1.24159	Q14137	Q14137	Ribosome biogenesis protein BOP1	BOP1
368380000	320400000	203610000	585369984	398809984	284449984					10	10	10	23.3	23.3	23.3	76.096	0	125.61	1886600000	53	1.12057	1.81367e+08	2.3828	O96005	O96005	Cleft lip and palate transmembrane protein 1	CLPTM1
87508000	83612000	0	0	52368000	0					8	8	8	28.6	28.6	28.6	52.833	0	46.454	300680000	15	0.190325	1.87547e+07	0.497145	Q9UHG0	Q9UHG0	Doublecortin domain-containing protein 2	DCDC2
170210000	115280000	0	82174000	87375000	87918000					7	7	7	21.3	21.3	21.3	49.797	0	65.598	534240000	36	0.433314	4.55203e+07	1.01216	Q9Y4P3	Q9Y4P3	Transducin beta-like protein 2	TBL2
0	0	0	0	34676000	20823000					9	9	9	32	32	32	61.863	0	51.481	126800000	21	0.12539	4.61767e+06	0.342491	O75879	O75879	Glutamyl-tRNA(Gln) amidotransferase subunit B, mitochondrial	PET112
113460000	57480000	87298000	161870000	99797000	80824000					11	11	11	21.3	21.3	21.3	83.069	0	39.109	476470000	23	1.12174	4.98417e+07	2.38528	Q8IYQ7	Q8IYQ7	Threonine synthase-like 1	THNSL1
70632000	78962000	62072000	90049000	73573000	0					9	9	9	10.4	10.4	10.4	114.74	0	40.388	347540000	24	0.556395	3.10733e+07	1.25525	Q08174	Q08174	Protocadherin-1	PCDH1
41494000	42306000	0	50382000	40558000	37539000					4	4	4	12.7	12.7	12.7	54.654	0	10.361	211790000	19	0.566923	1.75297e+07	1.27583	Q9BV10	Q9BV10	Dol-P-Man:Man(7)GlcNAc(2)-PP-Dol alpha-1,6-mannosyltransferase	ALG12
0	0	0	56560000	0	34143000					2	2	2	5.7	5.7	5.7	46.405	0	4.097	152230000	4	0.124104	7.47233e+06	0.33931	O76062	O76062	Delta(14)-sterol reductase	TM7SF2
84805000	51897000	0	69636000	56155000	75365000					6	6	6	5.6	5.6	5.6	135.15	0	10.965	318370000	15	0.512619	27778000	1.1694	O94854	O94854	Uncharacterized protein KIAA0754	KIAA0754
50011000	39711000	0	49569000	47006000	48879000					3	3	3	2.9	2.9	2.9	169.01	0	13.463	228510000	14	0.572266	19332000	1.28627	Q9Y4B6	Q9Y4B6	Protein VPRBP	VPRBP
0	67489000	0	57786000	53429000	0					3	3	3	14.5	14.5	14.5	37.61	0	9.1359	262750000	10	0.191377	1.45753e+07	0.499564	Q86SK9	Q86SK9	Stearoyl-CoA desaturase 5	SCD5
58186000	69799000	67322000	92131000	74324000	0					3	3	3	20.5	20.5	20.5	14.215	0.00025661	3.8622	352660000	11	0.514284	2.91733e+07	1.17268	P0C7P0	P0C7P0	CDGSH iron-sulfur domain-containing protein 3, mitochondrial	CISD3
0	0	31204000	50904000	0	0					3	3	3	16.9	16.9	16.9	27.013	0	7.2998	100230000	7	0.120332	6.56667e+06	0.329945	Q9HBH1	Q9HBH1	Peptide deformylase, mitochondrial	PDF
50597000	0	0	0	41190000	56274000					6	2	2	21.2	9.4	9.4	49.716	0	8.8907	202980000	9	0.185496	1.18377e+07	0.486008	Q14141	Q14141	Septin-6	44445
119900000	106470000	110900000	194620000	199730000	98054000					5	5	5	21.3	21.3	21.3	29.676	0	10.186	721290000	16	1.19478	6.62753e+07	2.5418	P09237	P09237	Matrilysin	MMP7
203690000	158290000	205900000	321070016	333640000	163850000					10	10	10	41.4	41.4	41.4	35.422	0	92.413	1178000000	40	1.17603	1.1012e+08	2.50126	P10451;CON__P31096	P10451	Osteopontin	SPP1
115850000	106380000	123150000	342849984	82735000	104910000					5	5	5	20.6	20.6	20.6	20.313	0	13.225	719630000	25	0.349463	68998328	0.841897	P61009	P61009	Signal peptidase complex subunit 3	SPCS3
30818000	27948000	0	14264000	0	0					3	3	3	11.2	11.2	11.2	51.217	0	15.209	88274000	9	0.16714	5.71133e+06	0.44318	Q9BZ67;Q9BZ68	Q9BZ67	FERM domain-containing protein 8	FRMD8
107510000	76071000	0	93078000	74069000	94516000					6	6	6	34.5	34.5	34.5	29.176	0	35.353	402480000	21	0.496297	34690000	1.13725	O43752	O43752	Syntaxin-6	STX6
95370000	92884000	0	68723000	87909000	63901000					5	5	5	12.6	12.6	12.6	55.154	0	14.913	416080000	21	0.483114	31739000	1.11122	P05155	P05155	Plasma protease C1 inhibitor	SERPING1
100560000	69851000	0	89210000	90836000	105080000					3	3	3	32.6	32.6	32.6	15.173	0	8.9446	428270000	20	0.494316	35225000	1.13334	O15235	O15235	28S ribosomal protein S12, mitochondrial	MRPS12
113970000	114430000	0	102320000	120100000	95644000					8	8	8	19.8	19.8	19.8	78.576	0	27.804	526740000	34	0.515847	4.21053e+07	1.17575	Q6NZY4	Q6NZY4	Zinc finger CCHC domain-containing protein 8	ZCCHC8
0	23464000	0	19033000	18526000	0					6	5	5	23.4	21.2	21.2	42.777	0	8.1177	79079000	12	0.178141	4.69833e+06	0.468943	P50750	P50750	Cyclin-dependent kinase 9	CDK9
58071000	0	0	0	0	36335000					5	5	5	3.5	3.5	3.5	233.11	0	17.279	120520000	15	0.115271	7.24533e+06	0.317306	Q92614	Q92614	Unconventional myosin-XVIIIa	MYO18A
74550000	64061000	0	82719000	80655000	85247000					4	4	4	19.9	19.9	19.9	41.236	0	55.152	386410000	9	0.501483	2.95387e+07	1.14748	O75381	O75381	Peroxisomal membrane protein PEX14	PEX14
311560000	215740000	169960000	207510000	332110016	148570000					8	8	8	21.8	21.8	21.8	52.264	0	36.361	1241300000	42	1.14577	105636672	2.43636	P61619;Q9H9S3	P61619	Protein transport protein Sec61 subunit alpha isoform 1	SEC61A1
169100000	140590000	114850000	113950000	122950000	0					5	5	5	7	7	7	80.669	0	8.286	617670000	12	0.467342	5.01867e+07	1.07997	Q9H4Z3	Q9H4Z3	Phosphorylated CTD-interacting factor 1	PCIF1
57633000	52916000	0	52958000	41411000	42844000					5	5	5	15.8	15.8	15.8	53.262	0	20.549	244920000	19	0.481361	1.87473e+07	1.10775	Q7L3T8	Q7L3T8	Probable proline--tRNA ligase, mitochondrial	PARS2
19157000	12079000	0	0	0	0					2	2	2	2.7	2.7	2.7	85.466	0.0012115	2.8809	55835000	8	0.113368	2.35933e+06	0.312534	Q8IZ52	Q8IZ52	Chondroitin sulfate synthase 2	CHPF
30940000	19515000	0	0	0	0					3	3	3	4.5	4.5	4.5	138.62	0	4.6152	52669000	3	0.113286	3.80833e+06	0.312327	O00411	O00411	DNA-directed RNA polymerase, mitochondrial	POLRMT
131680000	0	89314000	74891000	135780000	127040000					3	3	3	21.5	21.5	21.5	20.417	0	39.551	553470000	20	0.421551	41999000	0.988574	P40616	P40616	ADP-ribosylation factor-like protein 1	ARL1
56292000	0	82634000	120700000	68704000	72743000					3	3	3	19.4	19.4	19.4	11.402	0	6.8098	364040000	17	0.388216	3.01063e+07	0.921244	O43676	O43676	NADH dehydrogenase [ubiquinone] 1 beta subcomplex subunit 3	NDUFB3
157470000	125500000	150930000	265920000	197070000	117440000					4	4	4	27.4	27.4	27.4	13.193	0	22.396	817060000	13	1.06755	75530000	2.27141	P63272	P63272	Transcription elongation factor SPT4	SUPT4H1
114200000	33487000	101690000	208490000	139160000	160030000					3	3	3	29.7	29.7	29.7	21.012	0	17.405	650630000	13	0.529631	5.55477e+07	1.20282	P13498	P13498	Cytochrome b-245 light chain	CYBA
0	0	0	61899000	51411000	72675000					2	2	2	12.4	12.4	12.4	29.81	0	5.3754	275540000	12	0.165301	13545000	0.438844	O43819	O43819	Protein SCO2 homolog, mitochondrial	SCO2
100410000	77823000	0	82765000	97412000	102320000					6	6	6	50	50	50	24.551	0	53.598	462050000	25	0.461763	3.34813e+07	1.06889	P19388	P19388	DNA-directed RNA polymerases I, II, and III subunit RPABC1	POLR2E
120120000	102560000	93297000	90012000	93142000	0					5	5	5	17.1	17.1	17.1	50.364	0	16.895	464800000	16	0.451995	3.58057e+07	1.04946	Q9NP92	Q9NP92	28S ribosomal protein S30, mitochondrial	MRPS30
80926000	45628000	22497000	32697000	49210000	37046000					5	5	5	15.2	15.2	15.2	59.151	0	20.905	251430000	18	0.541393	1.92207e+07	1.22588	Q8NF37	Q8NF37	Lysophosphatidylcholine acyltransferase 1	LPCAT1
123780000	99452000	62620000	142300000	101220000	75589000					4	4	4	9.5	9.5	9.5	53.028	0	33.557	534750000	32	1.26383	43213000	2.6933	Q9Y679	Q9Y679	Ancient ubiquitous protein 1	AUP1
0	0	32639000	0	50207000	0					3	3	3	18.2	18.2	18.2	32.952	0	34.15	195680000	6	0.105777	5856000	0.293369	P49069	P49069	Calcium signal-modulating cyclophilin ligand	CAMLG
77695000	0	93537000	95799000	98820000	83771000					6	6	6	12.8	12.8	12.8	81.529	0	30.722	424330000	21	0.447953	3.16687e+07	1.04141	Q9C040	Q9C040	Tripartite motif-containing protein 2	TRIM2
76023000	78320000	88104000	99648000	79923000	0					3	3	3	20.7	20.7	20.7	22.284	0	54.03	423080000	11	0.442843	2.97233e+07	1.03121	Q9BUR5	Q9BUR5	Apolipoprotein O	APOO
40015000	69606000	0	85743000	75689000	61970000					3	3	3	6.2	6.2	6.2	70.857	0	10.101	331060000	12	0.374988	2.32903e+07	0.8943	P43155	P43155	Carnitine O-acetyltransferase	CRAT
173170000	188500000	120000000	293240000	230550000	147470000					5	5	5	24.5	24.5	24.5	30.394	0	54.153	1416000000	61	0.93972	80330000	2.00931	O15260	O15260	Surfeit locus protein 4	SURF4
58141000	0	86165000	105350000	71210000	67488000					3	3	3	27.7	27.7	27.7	11.528	0	6.159	346400000	10	0.382291	27016000	0.909192	Q9NPA8	Q9NPA8	Transcription and mRNA export factor ENY2	ENY2
37300000	46786000	41287000	48289000	48807000	0					8	8	8	17.8	17.8	17.8	85.238	0	36.366	200690000	24	0.434034	15441000	1.0136	P47712	P47712	Cytosolic phospholipase A2;Phospholipase A2;Lysophospholipase	PLA2G4A
50554000	63514000	0	68862000	67703000	59136000					8	8	8	7.8	7.8	7.8	187.15	0	26.272	287360000	14	0.431241	2.14897e+07	1.00801	P01024	P01024	Complement C3;Complement C3 beta chain;C3-beta-c;Complement C3 alpha chain;C3a anaphylatoxin;Acylation stimulating protein;Complement C3b alpha chain;Complement C3c alpha chain fragment 1;Complement C3dg fragment;Complement C3g fragment;Complement C3d fragment;Complement C3f fragment;Complement C3c alpha chain fragment 2	C3
48474000	61327000	60944000	61981000	75970000	0					5	5	5	49.7	49.7	49.7	16.859	0	19.168	314540000	11	0.416192	2.13847e+07	0.977801	Q9NRF9	Q9NRF9	DNA polymerase epsilon subunit 3	POLE3
71316000	47442000	0	75441000	0	48911000					3	3	3	14	14	14	26.132	0	4.2625	265050000	12	0.224096	1.68013e+07	0.573671	Q12981	Q12981	Vesicle transport protein SEC20	BNIP1
27480000	0	12943000	0	18602000	17369000					2	2	2	2.7	2.7	2.7	131.57	0	6.3418	90588000	13	0.211741	5.25667e+06	0.54594	O43847	O43847	Nardilysin	NRD1
0	0	38090000	0	57787000	0					2	2	2	7.3	7.3	7.3	42.482	0	4.6406	103410000	4	0.102328	6.56567e+06	0.284593	Q06547	Q06547	GA-binding protein subunit beta-1	GABPB1
0	0	0	59426000	0	39269000					3	3	3	11.4	11.4	11.4	42.785	0	7.2476	149070000	10	0.1017	6719000	0.282991	P37059	P37059	Estradiol 17-beta-dehydrogenase 2	HSD17B2
271860000	224060000	159780000	391910016	258800000	231610000					11	11	11	46.8	46.8	46.8	39.71	0	92.494	1421200000	42	0.998235	1.02373e+08	2.12823	Q9H0V9	Q9H0V9	VIP36-like protein	LMAN2L
0	46802000	0	70143000	0	0					3	3	3	9.9	9.9	9.9	52.667	0	33.572	200070000	17	0.0992799	7.78033e+06	0.276803	P49768;P49810	P49768	Presenilin-1;Presenilin-1 NTF subunit;Presenilin-1 CTF subunit;Presenilin-1 CTF12	PSEN1
0	53902000	77567000	113470000	83152000	0					2	2	2	10.9	10.9	10.9	35.919	0	5.6537	328980000	13	0.204826	2.17177e+07	0.530287	Q9NWW5	Q9NWW5	Ceroid-lipofuscinosis neuronal protein 6	CLN6
88888000	0	82137000	77342000	68264000	74804000					6	6	6	23.5	23.5	23.5	47.163	0	58.645	343480000	23	0.407636	25851000	0.960562	Q9NW68	Q9NW68	BSD domain-containing protein 1	BSDC1
137920000	163720000	0	168510000	120640000	123020000					3	3	3	19.4	19.4	19.4	34.905	0	99.906	678700000	23	0.384771	4.67767e+07	0.91424	Q9HC07	Q9HC07	Transmembrane protein 165	TMEM165
37093000	39213000	0	0	21230000	0					5	5	5	24	24	24	26.559	0	12.174	120430000	10	0.139248	6370000	0.376463	P21266	P21266	Glutathione S-transferase Mu 3	GSTM3
212240000	162790000	98928000	151200000	212120000	125360000					1	1	1	13.6	13.6	13.6	18.828	0	56.51	1269700000	28	1.07378	6.28273e+07	2.28441	P30536	P30536	Translocator protein	TSPO
125660000	95135000	81436000	125900000	184010000	117920000					3	3	3	12.9	12.9	12.9	48.206	0	108.64	637180000	27	0.99641	4.70263e+07	2.1245	P20061	P20061	Transcobalamin-1	TCN1
196440000	148850000	179670000	313860000	196210000	149380000					3	3	3	5	5	5	58.143	0	8.4831	995780000	21	0.876461	7.62033e+07	1.88245	Q8TCT8	Q8TCT8	Signal peptide peptidase-like 2A	SPPL2A
0	0	29737000	0	43908000	0					5	5	5	37.6	37.6	37.6	21.097	0	58.38	189110000	13	0.0955507	4.72367e+06	0.267225	Q9NRV9	Q9NRV9	Heme-binding protein 1	HEBP1
516960000	372100000	224860000	212830000	577960000	290680000					9	9	9	26.9	26.9	26.9	65.265	0	19.887	2463100000	23	0.508008	1.40037e+08	1.16033	Q8NFF5	Q8NFF5	FAD synthase;Molybdenum cofactor biosynthesis protein-like region;FAD synthase region	FLAD1
933720000	654830016	498300000	1035500032	710899968	666809984					18	18	18	43.6	43.6	43.6	48.115	0	132.13	4011900000	96	1.22284	2.86727e+08	2.60294	P37268	P37268	Squalene synthase	FDFT1
38272000	35580000	0	34572000	30170000	34452000					3	3	3	11.1	11.1	11.1	45.096	0	6.3935	164630000	9	0.389161	10994000	0.923163	Q8N2K0	Q8N2K0	Monoacylglycerol lipase ABHD12	ABHD12
435230016	350820000	324790016	671529984	339760000	309200000					5	5	5	36.1	36.1	36.1	17.598	0	42.247	2024200000	32	0.707099	153903328	1.54906	P10620	P10620	Microsomal glutathione S-transferase 1	MGST1
259560000	214110000	204310000	342040000	216880000	139740000					9	9	9	27.6	27.6	27.6	54.705	0	26.387	1171600000	38	0.932154	8.67733e+07	1.99405	Q8IV08	Q8IV08	Phospholipase D3	PLD3
76118000	34577000	34098000	59500000	53128000	60061000					5	5	5	6.6	6.6	6.6	96.536	0	10.462	287860000	14	0.846166	2.00033e+07	1.82224	Q8NF64;Q9ULJ6	Q8NF64;Q9ULJ6	Zinc finger MIZ domain-containing protein 2;Zinc finger MIZ domain-containing protein 1	ZMIZ2;ZMIZ1
424649984	394220000	233470000	111510000	684310016	204810000					4	4	4	65.1	65.1	65.1	7.2454	0	30.024	1795500000	32	0.298694	1.29323e+08	0.735749	P15954	P15954	Cytochrome c oxidase subunit 7C, mitochondrial	COX7C
267190000	188740000	232990000	391680000	288150016	227800000					8	8	8	39.4	39.4	39.4	28.449	0	19.069	1420300000	37	1.13917	9.91633e+07	2.42229	Q9NX20	Q9NX20	39S ribosomal protein L16, mitochondrial	MRPL16
258010000	209370000	159370000	340030016	228440000	199380000					2	2	2	13.5	13.5	13.5	20.471	0	13.677	1189300000	16	1.10319	8.612e+07	2.34608	Q03135;P56539	Q03135;P56539	Caveolin-1;Caveolin-3	CAV1;CAV3
140300000	111260000	86676000	184140000	147000000	126940000					13	13	13	14.1	14.1	14.1	145.94	0	68.476	704090000	39	1.27471	4.88547e+07	2.7175	Q12913	Q12913	Receptor-type tyrosine-protein phosphatase eta	PTPRJ
467510016	441880000	389129984	888150016	495350016	444769984					8	8	8	21.2	21.2	21.2	41.488	0	149.59	2954800000	65	0.630332	191743360	1.39948	Q8TCT9	Q8TCT9	Minor histocompatibility antigen H13	HM13
308160000	176450000	185500000	237930000	196340000	149850000					9	9	9	38.4	38.4	38.4	40.542	0	66.108	1121200000	30	1.05183	7.68767e+07	2.2387	Q9Y295	Q9Y295	Developmentally-regulated GTP-binding protein 1	DRG1
175450000	192410000	91983000	254750000	197210000	148140000					18	18	18	26.5	26.5	26.5	117.01	0	181.11	929350000	50	0.801316	64959000	1.73363	Q96KR1	Q96KR1	Zinc finger RNA-binding protein	ZFR
0	0	77987000	120760000	111680000	82272000					2	2	2	19.8	19.8	19.8	12.629	0.0043769	2.043	400420000	7	0.19608	2.40603e+07	0.510353	Q9Y291	Q9Y291	28S ribosomal protein S33, mitochondrial	MRPS33
0	0	21648000	33214000	33008000	24088000					4	4	4	5.2	5.2	5.2	151.86	0	36.093	120950000	12	0.195221	6.82867e+06	0.508386	Q9UKV3	Q9UKV3	Apoptotic chromatin condensation inducer in the nucleus	ACIN1
181960000	112990000	121930000	262000000	137460000	166650000					8	8	8	35.6	35.6	35.6	49.512	0	69.87	812660000	28	0.680548	59950000	1.49729	O14929	O14929	Histone acetyltransferase type B catalytic subunit	HAT1
4145700096	3081900032	2958799872	5502600192	3579200000	3096600064					47	47	47	42.1	42.1	42.1	131.45	0	323.31	19912000000	330	1.1203	1.3634e+09	2.38223	P55011;Q13621	P55011	Solute carrier family 12 member 2	SLC12A2
0	0	66403000	96036000	0	0					2	2	2	24.1	24.1	24.1	12.213	0.0014402	2.6736	240520000	6	0.0903573	9.87767e+06	0.2538	Q5VUM1	Q5VUM1	UPF0369 protein C6orf57	C6orf57
74210000	77199000	0	73036000	99172000	93267000					3	3	3	4.1	4.1	4.1	85.046	0	9.2879	406870000	14	0.350134	2.53173e+07	0.843282	Q13433	Q13433	Zinc transporter ZIP6	SLC39A6
721030016	539830016	480420000	930529984	560920000	510409984					13	13	13	44.6	44.6	44.6	41.515	0	73.357	3273100000	78	0.982949	2.27273e+08	2.09701	Q99873;Q9NR22	Q99873	Protein arginine N-methyltransferase 1	PRMT1
0	66542000	0	104530000	94998000	71620000					7	7	7	22	22	22	62.022	0	65.694	336990000	21	0.193401	2.04553e+07	0.504212	Q96S66	Q96S66	Chloride channel CLIC-like protein 1	CLCC1
50110000	31399000	0	34514000	38884000	54204000					3	3	3	6.7	6.7	6.7	73.731	0	12.841	192120000	19	0.315468	12635000	0.771135	Q8NCG7	Q8NCG7	Sn1-specific diacylglycerol lipase beta	DAGLB
231500000	100260000	97814000	119170000	132690000	137010000					16	16	16	25	25	25	113.08	0	46.791	723030000	44	0.586606	4.94253e+07	1.31426	Q08379	Q08379	Golgin subfamily A member 2	GOLGA2
1042499968	931769984	716579968	1462599936	1175699968	906019968					9	9	9	35.4	35.4	35.4	35.422	0	242.83	5621400000	79	1.24755	3.75477e+08	2.65725	P08574	P08574	Cytochrome c1, heme protein, mitochondrial	CYC1
201720000	153230000	102710000	196910000	150510000	125640000					3	3	3	17.6	17.6	17.6	21.175	0	26.742	856400000	27	1.1984	5.58533e+07	2.54967	Q9UM00	Q9UM00	Transmembrane and coiled-coil domain-containing protein 1	TMCO1
104850000	88750000	49321000	104350000	100430000	77524000					5	4	4	28	22.7	22.7	23.668	0	14.917	514720000	21	1.24597	31345000	2.65376	P61006	P61006	Ras-related protein Rab-8A	RAB8A
65804000	53936000	50776000	111670000	47078000	52596000					4	4	4	11.6	11.6	11.6	35.215	0	29.179	309090000	18	0.511347	2.24147e+07	1.1669	Q15800	Q15800	Methylsterol monooxygenase 1	MSMO1
49304000	29009000	0	38452000	0	32489000					5	4	4	12.1	10.5	10.5	58.253	0	20.981	149860000	15	0.183749	8.75267e+06	0.481966	P42685	P42685	Tyrosine-protein kinase FRK	FRK
38587000	0	0	0	0	27148000					2	2	2	8.1	8.1	8.1	39.648	0	6.4364	100610000	9	0.0859992	3813000	0.242453	Q96EE3	Q96EE3	Nucleoporin SEH1	SEH1L
958680000	559030016	581600000	820329984	629329984	556320000					27	27	27	42.8	42.8	42.8	82.285	0	99.704	3667900000	118	1.16376	237129984	2.47488	P33992	P33992	DNA replication licensing factor MCM5	MCM5
46509000	0	52528000	46225000	48335000	46896000					7	7	4	15.4	15.4	7.5	69.991	0	22.157	220370000	19	0.345189	1.38817e+07	0.833066	Q14738	Q14738	Serine/threonine-protein phosphatase 2A 56 kDa regulatory subunit delta isoform	PPP2R5D
0	57100000	35648000	109990000	77739000	39562000					4	4	4	10.3	10.3	10.3	50.219	0	26.752	300600000	20	0.215623	18473000	0.554684	Q99808	Q99808	Equilibrative nucleoside transporter 1	SLC29A1
745569984	496900000	446070016	816969984	532900000	535520000					17	17	17	60.1	60.1	60.1	29.702	0	175.98	3140800000	77	1.08433	205649984	2.30647	Q9Y5M8	Q9Y5M8	Signal recognition particle receptor subunit beta	SRPRB
186630000	145150000	96752000	147120000	160890000	108610000					7	7	7	23.2	23.2	23.2	38.952	0	17.693	779390000	34	1.21331	4.80427e+07	2.5821	Q9H1E5	Q9H1E5	Thioredoxin-related transmembrane protein 4	TMX4
953059968	612630016	558380032	1012099968	580240000	633150016					29	29	29	27.8	27.8	27.8	119.91	0	230.02	3778900000	101	0.836579	2.4708e+08	1.80325	Q9Y5B9	Q9Y5B9	FACT complex subunit SPT16	SUPT16H
345929984	281110016	201830000	394380000	293190016	249770000					19	19	18	26	26	24.9	108.27	0	90.267	1578600000	78	1.2641	100263328	2.6939	P29317;P54764;P54753;Q9UF33	P29317	Ephrin type-A receptor 2	EPHA2
109150000	82054000	42011000	58141000	97306000	63794000					4	4	4	47.8	47.8	47.8	21.943	0	75.455	436770000	16	0.593175	2.55793e+07	1.32707	O14925;Q5SRD1	O14925;Q5SRD1	Mitochondrial import inner membrane translocase subunit Tim23;Putative mitochondrial import inner membrane translocase subunit Tim23B	TIMM23;TIMM23B
16565999616	14471000064	15527000064	25417000960	22182000640	15603000320					30	30	30	68.7	68.7	68.7	58.112	0	263.61	104180000000	312	1.11435	6188000256	2.36963	P07602	P07602	Prosaposin;Saposin-A;Saposin-B-Val;Saposin-B;Saposin-C;Saposin-D	PSAP
323480000	264820000	325009984	561440000	325929984	270830016					4	4	4	39.8	39.8	39.8	12.199	0	29.344	1728100000	27	0.649858	1.1673e+08	1.43751	Q9NZ45	Q9NZ45	CDGSH iron-sulfur domain-containing protein 1	CISD1
144990000	106840000	108460000	189900000	118040000	106860000					10	8	8	35.3	28.3	28.3	38.925	0	40.378	689150000	30	0.974152	43590000	2.07909	O75477	O75477	Erlin-1	ERLIN1
86343000	86027000	54007000	42304000	130990000	44726000					6	6	6	22	22	22	55.051	0	86.196	441960000	27	0.366	24959000	0.875914	Q9UNW1	Q9UNW1	Multiple inositol polyphosphate phosphatase 1	MINPP1
377180000	314350016	264720000	536320000	314670016	295940000					4	4	2	33.3	33.3	21.6	17.494	0	80.606	2028100000	33	0.8059	117720000	1.74266	Q8N138	Q8N138	ORM1-like protein 3	ORMDL3
2586899968	2049500032	1498800000	2691200000	2009100032	1644300032					108	108	108	30.5	30.5	30.5	469.08	0	323.31	10776000000	381	1.22123	6.982e+08	2.59941	P78527	P78527	DNA-dependent protein kinase catalytic subunit	PRKDC
42975000	72912000	0	0	59257000	0					3	3	3	20.4	20.4	20.4	23.382	0	8.7351	279990000	7	0.118436	9.77333e+06	0.32522	Q8TCD5	Q8TCD5	5(3)-deoxyribonucleotidase, cytosolic type	NT5C
274910016	214730000	169530000	283649984	208110000	163330000					18	18	18	46.6	46.6	46.6	62.924	0	95.673	1170100000	54	1.19044	7.30267e+07	2.53239	O15270	O15270	Serine palmitoyltransferase 2	SPTLC2
149940000	103610000	75491000	153660000	112770000	118450000					20	20	20	7.7	7.7	7.7	422.39	0	50.881	627970000	58	1.02501	3.96063e+07	2.18323	Q709C8	Q709C8	Vacuolar protein sorting-associated protein 13C	VPS13C
32920000	30674000	24355000	34594000	52143000	30566000					2	2	2	4.7	4.7	4.7	44.889	0	7.4726	271380000	11	0.808969	11354000	1.74871	Q6ZMG9	Q6ZMG9	Ceramide synthase 6	CERS6
560470016	508340000	559040000	850320000	750419968	480209984					19	19	19	35.1	35.1	35.1	86.942	0	156.48	3307600000	89	1.09182	204540000	2.32217	P05067	P05067	Amyloid beta A4 protein;N-APP;Soluble APP-alpha;Soluble APP-beta;C99;Beta-amyloid protein 42;Beta-amyloid protein 40;C83;P3(42);P3(40);C80;Gamma-secretase C-terminal fragment 59;Gamma-secretase C-terminal fragment 57;Gamma-secretase C-terminal fragment 50;C31	APP
0	36655000	0	0	51165000	0					3	3	3	12.2	12.2	12.2	41.053	0	9.0849	162020000	14	0.0814531	4.83667e+06	0.230537	Q5SGD2	Q5SGD2	Protein phosphatase 1L	PPM1L
296180000	223170000	211760000	382760000	235340000	220360000					11	11	11	22	22	22	73.457	0	40.64	1352000000	45	0.941004	86330000	2.0119	P46063	P46063	ATP-dependent DNA helicase Q1	RECQL
0	0	43167000	0	60168000	0					4	4	4	43.1	43.1	43.1	7.6191	0	9.0148	192420000	11	0.0810911	5667000	0.229584	O75394	O75394	39S ribosomal protein L33, mitochondrial	MRPL33
139740000	132340000	93288000	204460000	151340000	130400000					10	10	10	23.4	23.4	23.4	75.388	0	65.693	742490000	40	0.919199	46504000	1.96798	Q86SF2	Q86SF2	N-acetylgalactosaminyltransferase 7	GALNT7
345780000	264390000	202550000	400510016	261300000	257310000					6	6	6	26.8	26.8	26.8	20.625	0	37.446	2089600000	39	0.98476	94446672	2.1007	P67812;P0C7V7	P67812	Signal peptidase complex catalytic subunit SEC11A	SEC11A
0	38161000	0	25819000	27249000	0					3	3	3	37.6	37.6	37.6	14.523	0	33.959	150260000	6	0.116591	4969000	0.32061	P36954	P36954	DNA-directed RNA polymerase II subunit RPB9	POLR2I
753769984	499510016	511820000	869790016	635649984	613400000					8	8	8	32.6	32.6	32.6	31.512	0	56.681	3354700000	46	1.29382	2.11493e+08	2.76023	P54709	P54709	Sodium/potassium-transporting ATPase subunit beta-3	ATP1B3
6254499840	5365000192	6230499840	9080299520	7932599808	5155500032					6	6	6	21.9	21.9	21.9	14.177	0	38.158	34861000000	63	1.15546	2.17213e+09	2.4571	P13987	P13987	CD59 glycoprotein	CD59
0	0	53857000	86624000	69393000	58484000					4	2	2	27	13.8	13.8	22.123	0	9.2189	243450000	10	0.169443	1.45587e+07	0.448598	P62745	P62745	Rho-related GTP-binding protein RhoB	RHOB
369220000	278840000	341449984	506990016	396769984	296449984					7	7	7	33	33	33	31.674	0	22.152	1933700000	26	1.21215	1.18747e+08	2.57958	P17936	P17936	Insulin-like growth factor-binding protein 3	IGFBP3
673430016	617510016	471270016	945699968	694550016	578569984					25	25	25	40.5	40.5	40.5	83.353	0	171.94	3511200000	123	1.03485	215443328	2.20352	O95202	O95202	LETM1 and EF-hand domain-containing protein 1, mitochondrial	LETM1
260850000	192970000	199480000	348550016	189650000	183750000					9	9	9	33.8	33.8	33.8	34.061	0	61.003	1174900000	37	0.737582	7.42833e+07	1.6086	Q02978	Q02978	Mitochondrial 2-oxoglutarate/malate carrier protein	SLC25A11
0	0	0	31514000	24092000	40113000					5	5	5	15.5	15.5	15.5	35.776	0	5.9904	156200000	13	0.114239	5.16433e+06	0.314721	Q9NRN7	Q9NRN7	L-aminoadipate-semialdehyde dehydrogenase-phosphopantetheinyl transferase	AASDHPPT
312540000	262040000	283830016	378840000	483769984	302009984					11	11	11	36	36	36	29.45	0	47.477	1881700000	67	1.00005	1.0909e+08	2.13196	Q9HD33	Q9HD33	39S ribosomal protein L47, mitochondrial	MRPL47
39018000	43914000	33409000	34894000	33226000	0					6	6	6	19.6	19.6	19.6	48.633	0	11.473	186450000	12	0.302785	9.93833e+06	0.744411	Q8NEF9	Q8NEF9	Serum response factor-binding protein 1	SRFBP1
123900000	91076000	56113000	70421000	109300000	72004000					8	8	8	21.6	21.6	21.6	65.697	0	30.966	477520000	30	0.676685	2.81427e+07	1.48977	Q8WX92	Q8WX92	Negative elongation factor B	NELFB
89086000	0	83323000	95329000	73184000	102680000					5	5	5	26.2	26.2	26.2	32.444	0	42.377	367580000	25	0.301439	2.38653e+07	0.741562	O00560	O00560	Syntenin-1	SDCBP
97842000	91817000	69529000	131070000	119010000	90107000					5	5	5	28.3	28.3	28.3	25.851	0	21.314	548530000	23	1.25104	3.21563e+07	2.66495	P08294	P08294	Extracellular superoxide dismutase [Cu-Zn]	SOD3
169000000	105780000	182800000	286049984	161450000	157090000					3	3	3	26.8	26.8	26.8	9.9062	0	27.504	904480000	19	0.544066	56943328	1.23112	O14949	O14949	Cytochrome b-c1 complex subunit 8	UQCRQ
311000000	274590016	302329984	572080000	314529984	290009984					3	3	3	46.9	46.9	46.9	9.3697	0	12.291	1783500000	26	0.563765	1.10227e+08	1.26966	O00483	O00483	Cytochrome c oxidase subunit NDUFA4	NDUFA4
124910000	68703000	61276000	91953000	52009000	64705000					4	4	4	12.1	12.1	12.1	37.718	0	7.3293	419960000	14	0.511528	2.47293e+07	1.16726	Q9NZC3	Q9NZC3	Glycerophosphodiester phosphodiesterase 1	GDE1
140070000	72169000	99184000	129180000	69287000	73795000					8	8	8	23.5	23.5	23.5	42.502	0	51.183	473200000	29	0.58679	3.11297e+07	1.31462	Q7L2H7	Q7L2H7	Eukaryotic translation initiation factor 3 subunit M	EIF3M
92299000	70462000	0	111480000	0	77141000					2	2	2	14.3	14.3	14.3	27.835	0	52.507	329190000	10	0.16673	1.87253e+07	0.442214	Q8WY22	Q8WY22	BRI3-binding protein	BRI3BP
38444000	32627000	0	31625000	31520000	41131000					7	7	7	4.6	4.6	4.6	274.8	0	10.055	183770000	16	0.295038	9277000	0.72799	Q9Y618	Q9Y618	Nuclear receptor corepressor 2	NCOR2
166960000	118370000	106870000	201370000	122770000	131330000					7	7	7	35.2	35.2	35.2	27.775	0	33.022	714360000	23	0.876522	4.48433e+07	1.88257	Q6UX53	Q6UX53	Methyltransferase-like protein 7B	METTL7B
0	0	37848000	52099000	0	0					3	3	3	16	16	16	28.808	0	7.995	105100000	10	0.0779528	4.75033e+06	0.221304	Q86VU5	Q86VU5	Catechol O-methyltransferase domain-containing protein 1	COMTD1
276640000	229360000	155800000	225650000	274510016	179310000					7	7	7	34.2	34.2	34.2	38.464	0	47.945	1240900000	60	1.21609	70776672	2.58818	Q9GZY8	Q9GZY8	Mitochondrial fission factor	MFF
187970000	140860000	119620000	213210000	152480000	141850000					11	8	8	23.3	18.5	18.5	74.175	0	68.123	847620000	52	1.24344	5.04433e+07	2.64819	Q9UJS0	Q9UJS0	Calcium-binding mitochondrial carrier protein Aralar2	SLC25A13
249630000	220950000	270790016	369470016	366140000	224410000					10	10	10	31.6	31.6	31.6	46.779	0	50.366	1467600000	63	0.988267	8.96967e+07	2.10786	Q92563	Q92563	Testican-2	SPOCK2
685350016	747449984	622920000	1069100032	857169984	530380000					4	4	4	33.8	33.8	33.8	15.512	0	137.32	3964600000	32	0.863977	2.36957e+08	1.8576	Q9Y6H1;Q5T1J5	Q9Y6H1;Q5T1J5	Coiled-coil-helix-coiled-coil-helix domain-containing protein 2, mitochondrial;Putative coiled-coil-helix-coiled-coil-helix domain-containing protein CHCHD2P9, mitochondrial	CHCHD2;CHCHD2P9
83389000	0	110080000	96060000	93777000	88902000					5	5	5	41.9	41.9	41.9	17.9	0	14.703	490690000	9	0.29552	24748000	0.729016	Q8IXM2	Q8IXM2	Chromatin complexes subunit BAP18	BAP18
1628000000	799609984	1044099968	1055200000	875600000	750680000					10	10	10	39.8	39.8	39.8	20.762	0	49.539	5520800000	75	0.587299	321470016	1.31561	Q02543	Q02543	60S ribosomal protein L18a	RPL18A
583699968	488840000	343920000	505750016	516110016	338140000					10	10	10	28.3	28.3	28.3	52.743	0	151.11	2386300000	56	1.23661	1.44887e+08	2.63315	O15269	O15269	Serine palmitoyltransferase 1	SPTLC1
35707000	25645000	0	0	27356000	20416000					3	3	3	5.5	5.5	5.5	104.48	0	22.64	129010000	16	0.159617	5.66733e+06	0.425389	Q92889	Q92889	DNA repair endonuclease XPF	ERCC4
5195700224	3904499968	3748600064	6127799808	4329600000	3789199872					15	15	15	47.6	47.6	47.6	34.93	0	247.15	23533000000	168	1.26345	1.4036e+09	2.69246	Q96AG4	Q96AG4	Leucine-rich repeat-containing protein 59	LRRC59
115030000	96115000	76257000	137050000	95452000	81797000					11	11	11	40.7	40.7	40.7	40.744	0	30.781	548590000	29	1.09255	31121000	2.32371	Q8NBU5	Q8NBU5	ATPase family AAA domain-containing protein 1	ATAD1
140220000	111100000	134720000	194470000	131370000	95054000					13	13	13	14.7	14.7	14.7	146.67	0	34.91	664930000	33	0.84848	4.17287e+07	1.82683	O75153	O75153	Clustered mitochondria protein homolog	CLUH
217950000	142840000	128460000	169710000	161850000	131070000					7	7	7	43.3	43.3	43.3	22.083	0	37.14	841840000	29	1.27214	4.90467e+07	2.71178	Q9BRJ6	Q9BRJ6	Uncharacterized protein C7orf50	C7orf50
325120000	197800000	177380000	231970000	231090000	202940000					10	10	10	37.2	37.2	37.2	36.844	0	42.483	1253200000	43	1.02213	70020000	2.17728	P82673	P82673	28S ribosomal protein S35, mitochondrial	MRPS35
785049984	671310016	650320000	1145500032	879809984	744120000					22	22	22	48.1	48.1	48.1	63.367	0	235.37	4265900000	139	1.04512	248203328	2.22477	P21589	P21589	5-nucleotidase	NT5E
780440000	474900000	494200000	592150016	520769984	422740000					21	21	21	42.8	42.8	42.8	74.605	0	140.88	2923000000	110	0.975026	1.67173e+08	2.08087	O76094	O76094	Signal recognition particle subunit SRP72	SRP72
252290000	159700000	179510000	415360000	0	151940000					2	2	2	31.4	31.4	31.4	11.805	0	21.754	1104400000	16	0.185415	5.88333e+07	0.48582	Q9Y6A9	Q9Y6A9	Signal peptidase complex subunit 1	SPCS1
68711000	53081000	35022000	64687000	44591000	42926000					3	3	3	5.5	5.5	5.5	63.553	0	6.5966	273960000	11	0.793597	1.56533e+07	1.71844	Q14332;O75084	Q14332	Frizzled-2	FZD2
25197000	0	18576000	0	0	0					8	8	8	10.1	10.1	10.1	123.91	0	47.491	117060000	16	0.0742587	2207000	0.211505	Q9UIA9	Q9UIA9	Exportin-7	XPO7
0	34922000	13733000	28814000	37110000	0					4	4	4	13.7	13.7	13.7	38.673	0	12.395	108850000	13	0.14065	5.75633e+06	0.379867	Q9P2W9	Q9P2W9	Syntaxin-18	STX18
98561000	0	99899000	79814000	84263000	93958000					7	7	7	26.1	26.1	26.1	50.869	0	27.771	460040000	23	0.280992	22927000	0.698026	Q9Y2Z9	Q9Y2Z9	Ubiquinone biosynthesis monooxygenase COQ6	COQ6
155490000	114850000	116420000	100410000	137390000	59057000					13	13	13	18.5	18.5	18.5	141.15	0	105.01	636750000	28	0.620291	34321000	1.37992	Q92797	Q92797	Symplekin	SYMPK
254860000	231170000	201500000	365230016	272470016	226510000					6	6	6	12.1	12.1	12.1	44.876	0	29.2	1404200000	28	1.03039	77793344	2.19431	Q96G23	Q96G23	Ceramide synthase 2	CERS2
273750016	199650000	168670000	273849984	203320000	186270000					8	8	8	21	21	21	51.476	0	74.463	1130300000	36	1.22257	6.54433e+07	2.60235	Q13505	Q13505	Metaxin-1	MTX1
44431000	32820000	0	0	0	0					3	3	3	2.9	2.9	2.9	155.98	0	9.53	139880000	13	0.0737679	3.87033e+06	0.210198	Q9H2M9	Q9H2M9	Rab3 GTPase-activating protein non-catalytic subunit	RAB3GAP2
106400000	86578000	60943000	117910000	87665000	83051000					9	9	9	14.6	14.6	14.6	65.076	0	24.058	500240000	30	1.07014	2.71343e+07	2.2768	Q9NRW7	Q9NRW7	Vacuolar protein sorting-associated protein 45	VPS45
1136899968	887160000	846270016	862990016	1260000000	678430016					12	12	12	35	35	35	54.465	0	223.74	4954300000	83	0.992295	2.82677e+08	2.11609	P10619	P10619	Lysosomal protective protein;Lysosomal protective protein 32 kDa chain;Lysosomal protective protein 20 kDa chain	CTSA
1786000000	1125100032	1079800064	1416400000	1294000000	1122499968					28	28	28	50.5	50.5	50.5	81.307	0	182.9	6952000000	166	1.23157	3.89667e+08	2.62206	P33993	P33993	DNA replication licensing factor MCM7	MCM7
158760000	126290000	123420000	219410000	153450000	143870000					13	13	12	18.6	18.6	17.7	109.82	0	39.271	818590000	57	0.975523	4.60133e+07	2.08188	P51784;Q13107	P51784	Ubiquitin carboxyl-terminal hydrolase 11	USP11
1051200000	611240000	879379968	801809984	941769984	579000000					8	8	8	74.2	74.2	74.2	10.058	0	52.528	4346300000	73	0.94661	241720000	2.02323	O75531	O75531	Barrier-to-autointegration factor;Barrier-to-autointegration factor, N-terminally processed	BANF1
96185000	79215000	81146000	153980000	76241000	81474000					6	6	6	13.6	13.6	13.6	71.648	0	27.184	483780000	19	0.532655	2.81903e+07	1.20875	Q9ULX6	Q9ULX6	A-kinase anchor protein 8-like	AKAP8L
355790016	222920000	254020000	359870016	251800000	240070000					15	15	15	30.5	30.5	30.5	70.729	0	139.37	1426900000	82	1.07547	83483344	2.28792	Q9UHB9	Q9UHB9	Signal recognition particle subunit SRP68	SRP68
515049984	382169984	309289984	386900000	419729984	288089984					16	16	16	25.7	25.7	25.7	85.862	0	80.067	2050700000	64	1.12104	1.14043e+08	2.38379	Q12797	Q12797	Aspartyl/asparaginyl beta-hydroxylase	ASPH
91446000	70897000	59807000	102540000	68336000	64000000					3	3	3	23.9	23.9	23.9	23.485	0	24.66	401410000	16	0.99919	2.25393e+07	2.13019	Q96FZ7	Q96FZ7	Charged multivesicular body protein 6	CHMP6
322230016	263570000	205060000	387360000	265750000	255680000					3	3	3	41.5	41.5	41.5	10.918	0	17.054	1927500000	24	0.990038	83676672	2.11147	P56134	P56134	ATP synthase subunit f, mitochondrial	ATP5J2
615240000	407110016	193530000	328769984	279060000	307840000					9	9	9	20.8	20.8	20.8	36.034	0	32.079	1983100000	38	0.359451	1.04863e+08	0.862472	Q9NZ01	Q9NZ01	Very-long-chain enoyl-CoA reductase	TECR
282590016	264070000	214920000	419900000	272020000	245140000					10	10	10	19.6	19.6	19.6	66.966	0	35.412	1498900000	42	0.773087	8.346e+07	1.67814	Q9NTJ5	Q9NTJ5	Phosphatidylinositide phosphatase SAC1	SACM1L
82413000	73068000	70128000	128390000	79034000	72196000					5	5	5	13.4	13.4	13.4	47.514	0	8.5295	424720000	16	0.710921	24815000	1.55652	Q8TB61	Q8TB61	Adenosine 3-phospho 5-phosphosulfate transporter 1	SLC35B2
3368699904	2101400064	2061100032	2861600000	2124400000	2048600064					8	8	8	36.4	36.4	36.4	24.831	0	85.169	12801000000	105	0.92323	714533248	1.97608	P62906	P62906	60S ribosomal protein L10a	RPL10A
669110016	513720000	486369984	732760000	529809984	437910016					28	28	28	33.3	33.3	33.3	126.97	0	250.3	2969900000	149	1.21026	164560000	2.57544	Q16531	Q16531	DNA damage-binding protein 1	DDB1
159970000	163070000	150980000	260850000	195670000	144980000					11	11	11	15.3	15.3	15.3	108.53	0	95.468	935210000	46	0.809148	5.24867e+07	1.74906	P12109	P12109	Collagen alpha-1(VI) chain	COL6A1
8434000	17986000	11723000	0	31373000	0					3	3	3	28.4	28.4	28.4	10.4	0	29.425	80448000	15	0.113551	3366000	0.312994	P25815	P25815	Protein S100-P	S100P
192670000	128840000	151950000	148530000	184490000	111620000					8	8	8	39.1	39.1	39.1	38.638	0	31.038	842340000	38	1.16724	4.44267e+07	2.48234	Q6IN84	Q6IN84	rRNA methyltransferase 1, mitochondrial	MRM1
291169984	301880000	292120000	605630016	315329984	310969984					7	7	7	30.1	30.1	30.1	33.515	0	70.734	1824000000	53	0.433192	1.02387e+08	1.01192	P04233	P04233	HLA class II histocompatibility antigen gamma chain	CD74
748099968	608790016	583550016	680160000	599889984	322600000					7	7	7	18.2	18.2	18.2	46.561	0	17.502	3196300000	28	0.780939	1.7107e+08	1.69356	O75718	O75718	Cartilage-associated protein	CRTAP
0	0	30765000	47733000	37275000	32812000					2	2	2	5.8	5.8	5.8	59.659	0	12.447	176860000	9	0.148076	7.14367e+06	0.397808	Q9H0X4	Q9H0X4	Protein ITFG3	ITFG3
45902000	54773000	0	55194000	57412000	63787000					7	7	7	23.3	23.3	23.3	67.068	0	122.48	259160000	22	0.262381	13316000	0.657904	Q16798	Q16798	NADP-dependent malic enzyme, mitochondrial	ME3
774030016	748160000	623240000	1131200000	894510016	723430016					6	6	6	54.1	54.1	54.1	16.332	0	125.84	4401300000	64	0.986681	2.3497e+08	2.10462	O43169	O43169	Cytochrome b5 type B	CYB5B
341430016	260890000	115200000	121780000	212330000	129970000					9	9	9	10.8	10.8	10.8	143.23	0	15.492	1133700000	30	0.289946	5.64933e+07	0.717158	Q14683	Q14683	Structural maintenance of chromosomes protein 1A	SMC1A
455390016	426470016	366489984	662809984	461040000	390790016					8	8	8	39.1	39.1	39.1	32.583	0	197.7	2424700000	35	0.871422	1.3183e+08	1.87241	Q9Y624	Q9Y624	Junctional adhesion molecule A	F11R
47228000	37268000	30429000	57614000	34981000	37134000					11	7	7	8.1	5.7	5.7	202.04	0	13.945	217300000	26	0.776908	11664000	1.68564	Q9Y6D5	Q9Y6D5	Brefeldin A-inhibited guanine nucleotide-exchange protein 2	ARFGEF2
64249000	48181000	0	0	0	0					3	3	3	27.2	27.2	27.2	25.858	0	6.3072	202570000	9	0.0699794	5356000	0.20008	Q9BVC5	Q9BVC5	Ashwin	C2orf49
0	0	47888000	78639000	45068000	45008000					2	2	2	8.1	8.1	8.1	26.638	0	4.2716	195100000	14	0.137697	1.02703e+07	0.372687	O75352	O75352	Mannose-P-dolichol utilization defect 1 protein	MPDU1
329190016	311350016	249090000	462150016	311809984	268230000					18	18	18	27.2	27.2	27.2	87.996	0	115.81	1724200000	67	0.833195	9.14933e+07	1.79655	Q9UGP8	Q9UGP8	Translocation protein SEC63 homolog	SEC63
600649984	547219968	544200000	981139968	738860032	651849984					6	6	6	66.2	66.2	66.2	15.521	0	275.96	3731700000	69	0.758353	1.9246e+08	1.64926	Q9NS69	Q9NS69	Mitochondrial import receptor subunit TOM22 homolog	TOMM22
1940499968	1856999936	1384400000	2433400064	2001799936	1549100032					31	31	31	33.3	33.3	33.3	129.29	0	323.31	10248000000	192	1.19449	528400000	2.54118	P17301	P17301	Integrin alpha-2	ITGA2
797619968	689070016	617619968	1142300032	745710016	712259968					6	6	6	50.9	50.9	50.9	18.998	0	57.51	4084800000	40	0.804887	222226688	1.74067	P51571	P51571	Translocon-associated protein subunit delta	SSR4
620129984	437369984	341920000	429350016	500100000	386020000					9	9	9	57.8	57.8	57.8	29.247	0	152.41	2484100000	47	0.965427	1.2809e+08	2.06135	P15927	P15927	Replication protein A 32 kDa subunit	RPA2
134170000	120700000	123470000	221500000	179300000	158180000					11	11	11	28.7	28.7	28.7	65.653	0	77.239	810310000	44	0.723793	4.42067e+07	1.58165	Q5BKZ1	Q5BKZ1	DBIRD complex subunit ZNF326	ZNF326
159410000	119390000	76142000	109450000	121290000	98207000					6	6	6	39.2	39.2	39.2	24.775	0	22.498	645520000	30	0.754634	32137000	1.64197	O14653	O14653	Golgi SNAP receptor complex member 2	GOSR2
500289984	386929984	305020000	547080000	404470016	401620000					7	7	7	18.2	18.2	18.2	64.734	0	118.3	2227100000	45	1.08767	1.19423e+08	2.31347	P35610	P35610	Sterol O-acyltransferase 1	SOAT1
403670016	452460000	273190016	537020032	422900000	302569984					8	8	8	21.8	21.8	21.8	52.764	0	77.963	2070200000	46	0.738953	111790016	1.61128	Q96N66	Q96N66	Lysophospholipid acyltransferase 7	MBOAT7
18058000	0	0	0	0	13632000					6	3	3	12.8	7.6	7.6	68.639	0	8.8598	76741000	6	0.0683162	1.47533e+06	0.195618	Q9NSK0	Q9NSK0	Kinesin light chain 4	KLC4
85997000	58403000	49346000	64787000	66457000	56333000					7	7	4	30.4	30.4	17.5	42.142	0	33.58	335230000	40	1.13542	1.77197e+07	2.41433	P50148	P50148	Guanine nucleotide-binding protein G(q) subunit alpha	GNAQ
72802000	64595000	39815000	76131000	54985000	49745000					5	5	5	23.7	23.7	23.7	30.338	0	15.811	313660000	12	0.785453	1.65877e+07	1.70243	Q9Y287	Q9Y287	Integral membrane protein 2B;BRI2, membrane form;BRI2 intracellular domain;BRI2C, soluble form;Bri23 peptide	ITM2B
455900000	346969984	256160000	438030016	319960000	315020000					19	19	19	30	30	30	111.76	0	113.01	1882000000	87	0.915904	9.858e+07	1.96136	Q8N766	Q8N766	ER membrane protein complex subunit 1	EMC1
319750016	276740000	249390000	513169984	284870016	319480000					4	4	4	18.3	18.3	18.3	26.005	0	10.149	1678600000	24	0.542528	90726672	1.22811	Q9Y3A6	Q9Y3A6	Transmembrane emp24 domain-containing protein 5	TMED5
32335000	37640000	30950000	35231000	23080000	0					2	2	2	11.4	11.4	11.4	22.614	0	17.352	141100000	12	0.23805	7352000	0.604658	Q13795	Q13795	ADP-ribosylation factor-related protein 1	ARFRP1
478580000	357510016	447500000	674049984	562209984	493020000					14	14	14	50.4	50.4	50.4	28.134	0	95.533	2662000000	79	0.938671	1.38937e+08	2.00719	Q9Y2R9	Q9Y2R9	28S ribosomal protein S7, mitochondrial	MRPS7
88913000	57573000	30111000	35932000	49392000	44208000					6	6	6	8.5	8.5	8.5	140.5	0	19.754	289140000	24	0.326619	14115000	0.794479	Q92620	Q92620	Pre-mRNA-splicing factor ATP-dependent RNA helicase PRP16	DHX38
2533600000	1841100032	1699800064	2547500032	1832099968	1692600064					41	41	41	46.3	46.3	46.3	120.84	0	309.98	10678000000	239	1.09195	5.599e+08	2.32245	P53396	P53396	ATP-citrate synthase	ACLY
840110016	696910016	356100000	0	550640000	0					4	4	4	64.2	64.2	64.2	12.155	0	31.513	2623700000	18	0.130021	112580000	0.353909	P12074	P12074	Cytochrome c oxidase subunit 6A1, mitochondrial	COX6A1
157980000	90927000	105610000	142360000	106330000	111770000					6	6	6	9.7	9.7	9.7	100.18	0	10.844	541880000	17	0.928989	3.27877e+07	1.98767	P49756	P49756	RNA-binding protein 25	RBM25
1169699968	820369984	731849984	1088499968	882160000	830169984					8	8	8	37.6	37.6	37.6	33.331	0	150.66	5030300000	85	1.29942	2.52657e+08	2.77283	Q9Y6C9	Q9Y6C9	Mitochondrial carrier homolog 2	MTCH2
1586499968	1573900032	1887399936	2611800064	2390000128	1537200000					18	18	18	60.5	60.5	60.5	38.091	0	211.83	10169000000	125	0.734484	5.29933e+08	1.60254	P29279	P29279	Connective tissue growth factor	CTGF
69075000	59024000	44607000	85452000	48844000	50858000					4	4	4	8.2	8.2	8.2	76.328	0	6.3202	310410000	17	0.646903	16294000	1.43176	Q9NW15	Q9NW15	Anoctamin-10	ANO10
106940000	80159000	77799000	89092000	85220000	55875000					12	12	12	15	15	15	101.27	0	14.908	419170000	20	1.03229	22473000	2.19824	Q9BXJ9;Q6N069	Q9BXJ9	N-alpha-acetyltransferase 15, NatA auxiliary subunit	NAA15
595209984	520640000	502329984	847969984	650630016	569449984					31	31	31	27	27	27	152.93	0	177.42	3194900000	135	0.988435	1.6713e+08	2.1082	O75976	O75976	Carboxypeptidase D	CPD
113220000	99877000	116800000	180830000	141080000	114370000					8	8	8	26.2	26.2	26.2	42.961	0	43.82	635990000	27	0.788131	3.46943e+07	1.70769	Q8IVS2	Q8IVS2	Malonyl-CoA-acyl carrier protein transacylase, mitochondrial	MCAT
201710000	183180000	144660000	198040000	254730000	170490000					23	11	11	25.8	16	16	122.87	0	42.396	1051500000	29	1.13649	52050000	2.4166	Q92922	Q92922	SWI/SNF complex subunit SMARCC1	SMARCC1
651320000	447000000	323500000	416070016	486820000	413009984					19	9	5	53.7	32.2	17.8	32.866	0	154.9	2716500000	93	0.716647	1.23567e+08	1.5677	P12236	P12236	ADP/ATP translocase 3;ADP/ATP translocase 3, N-terminally processed	SLC25A6
1333400064	1109200000	771990016	1378499968	1039299968	975379968					19	19	19	66.9	66.9	66.9	43.062	0	288.65	5899800000	133	0.965619	2.9821e+08	2.06174	Q12905	Q12905	Interleukin enhancer-binding factor 2	ILF2
70464000	52626000	54802000	91132000	66850000	66661000					3	3	3	18.6	18.6	18.6	21.789	0	9.1307	354390000	10	0.972247	18119000	2.07521	Q587I9	Q587I9	Vesicle transport protein SFT2C	SFT2D3
193560000	173320000	144990000	262210000	226900000	202330000					15	15	15	23.4	23.4	23.4	99.996	0	99.226	1083600000	57	0.980256	54010000	2.09152	Q9Y2U8	Q9Y2U8	Inner nuclear membrane protein Man1	LEMD3
1214599936	935489984	739569984	1067000000	932960000	776620032					9	9	9	34	34	34	28.908	0	168.93	5044600000	64	1.18224	254293312	2.51466	P24539	P24539	ATP synthase F(0) complex subunit B1, mitochondrial	ATP5F1
405560000	318929984	317520000	534849984	311200000	318649984					19	19	19	36.5	36.5	36.5	66.726	0	150.99	1985200000	75	0.694585	98836672	1.52466	Q9Y262	Q9Y262	Eukaryotic translation initiation factor 3 subunit L	EIF3L
164130000	98282000	88402000	125160000	143550000	143620000					6	6	6	24.7	24.7	24.7	40.683	0	80.136	698240000	23	0.772175	3.41787e+07	1.67636	Q9NV96	Q9NV96	Cell cycle control protein 50A	TMEM30A
162780000	137840000	144790000	233340000	164290000	145040000					7	7	7	49.2	49.2	49.2	21.308	0	98.667	839680000	32	0.881026	4.42467e+07	1.89155	P84095	P84095	Rho-related GTP-binding protein RhoG	RHOG
0	36975000	0	21481000	26957000	0					3	3	3	27	27	27	15.824	0	14.466	98602000	12	0.0919234	3821000	0.257859	Q7Z5G4	Q7Z5G4	Golgin subfamily A member 7	GOLGA7
638470016	564849984	490320000	801080000	609560000	509150016					17	17	17	43.2	43.2	43.2	47.064	0	90.327	3098300000	93	1.19304	161596672	2.53804	Q14254	Q14254	Flotillin-2	FLOT2
272310016	166570000	131970000	162910000	139710000	140660000					22	22	22	15.1	15.1	15.1	273.6	0	70.732	884580000	69	0.463569	4.52433e+07	1.07248	Q6P2Q9	Q6P2Q9	Pre-mRNA-processing-splicing factor 8	PRPF8
85555000	59563000	58995000	52337000	108660000	69825000					5	5	5	14.9	14.9	14.9	73.602	0	20.979	382100000	20	0.507648	1.93897e+07	1.15962	Q14978	Q14978	Nucleolar and coiled-body phosphoprotein 1	NOLC1
899400000	747529984	503940000	643350016	997969984	690889984					16	16	16	50	50	50	48.854	0	254.74	4197800000	116	0.706946	199453344	1.54876	Q9NPH0	Q9NPH0	Lysophosphatidic acid phosphatase type 6	ACP6
0	0	0	0	16890000	12916000					6	3	3	10.6	6	6	80.785	0.00097585	3.0127	54852000	5	0.0650802	1.32467e+06	0.186902	Q13330	Q13330	Metastasis-associated protein MTA1	MTA1
4033600000	2852699904	2470799872	3204000000	3102799872	2586599936					32	32	32	55.5	55.5	55.5	80.109	0	323.31	16256000000	233	1.20563	8.101e+08	2.56537	Q12931	Q12931	Heat shock protein 75 kDa, mitochondrial	TRAP1
35709000	40735000	0	34796000	33164000	38619000					7	7	7	4	4	4	268.57	0	11.802	173860000	15	0.241019	8105000	0.611206	A2RRP1	A2RRP1	Neuroblastoma-amplified sequence	NBAS
223250000	165700000	164410000	281460000	216500000	222030000					9	9	9	38.2	38.2	38.2	34.037	0	41.972	1107200000	49	0.940129	5.63567e+07	2.01014	Q9Y320	Q9Y320	Thioredoxin-related transmembrane protein 2	TMX2
222900000	199620000	198770000	316640000	227150000	189000000					3	3	3	31	31	31	15.208	0	44.643	1202100000	25	0.906998	5.97667e+07	1.94349	O95168	O95168	NADH dehydrogenase [ubiquinone] 1 beta subcomplex subunit 4	NDUFB4
133000000	116840000	150360000	184240000	178670000	112900000					14	14	14	37.1	37.1	37.1	54.64	0	105.69	737470000	53	0.894727	3.86033e+07	1.91892	Q12805	Q12805	EGF-containing fibulin-like extracellular matrix protein 1	EFEMP1
103880000	63827000	68243000	111440000	68071000	85218000					9	9	9	16.9	16.9	16.9	92.902	0	49.419	425290000	33	0.672077	2.20343e+07	1.48079	O60341	O60341	Lysine-specific histone demethylase 1A	KDM1A
1390000000	1038800000	872790016	1285500032	1042000000	939920000					36	36	36	40	40	40	119.39	0	323.31	5947100000	168	1.19224	2.88663e+08	2.5363	O75146;O00291	O75146	Huntingtin-interacting protein 1-related protein	HIP1R
86433000	79849000	51705000	63710000	97334000	58359000					2	2	2	17.3	17.3	17.3	26.044	0	25.663	391720000	24	0.666904	19188000	1.47071	P19075	P19075	Tetraspanin-8	TSPAN8
182090000	161890000	137390000	230420000	222330000	188110000					8	8	6	35.3	35.3	27.1	24.608	0	38.879	979450000	46	1.10455	49150000	2.34896	O00194	O00194	Ras-related protein Rab-27B	RAB27B
96792000	73783000	67618000	0	87362000	0					3	3	3	7.1	7.1	7.1	75.718	0.0007551	3.5083	408290000	9	0.135357	14251000	0.366983	Q9H6T3	Q9H6T3	RNA polymerase II-associated protein 3	RPAP3
371249984	326800000	316590016	486080000	391780000	315929984					15	15	15	25.7	25.7	25.7	97.201	0	193.7	1943700000	86	1.27527	9.65967e+07	2.71874	O43490	O43490	Prominin-1	PROM1
699070016	564700032	464950016	693190016	560670016	472160000					12	12	12	51.6	51.6	51.6	35.386	0	70.361	3098100000	49	1.2725	1.50373e+08	2.71257	Q8TC12	Q8TC12	Retinol dehydrogenase 11	RDH11
271800000	286529984	300620000	427200000	392089984	251910000					4	4	4	20.6	20.6	20.6	25.416	0	85.053	1735700000	30	0.787548	84010000	1.70655	P21926	P21926	CD9 antigen	CD9
48307000	55624000	38696000	76471000	70758000	56080000					4	4	4	68.6	68.6	68.6	13.087	0	31.735	341260000	26	0.659962	1.50453e+07	1.45719	Q5XKP0	Q5XKP0	Protein QIL1	QIL1
492340000	430040000	383060000	596499968	434470016	360190016					9	9	6	30.5	30.5	22.8	55.102	0	66.095	2385800000	50	1.06109	1.16673e+08	2.25793	Q13547	Q13547	Histone deacetylase 1	HDAC1
120790000	113080000	108920000	169900000	117940000	92827000					14	12	11	28.1	25.3	24	75.99	0	76.152	633470000	45	0.805027	3.12677e+07	1.74094	Q9ULC5	Q9ULC5	Long-chain-fatty-acid--CoA ligase 5	ACSL5
258980000	225460000	163970000	254530000	201550000	162040000					9	9	5	24.4	24.4	14.9	60.029	0	82.413	1143300000	52	0.915258	54530000	1.96006	O60684;O15131	O60684;O15131	Importin subunit alpha-7;Importin subunit alpha-6	KPNA6;KPNA5
1021100032	717280000	644270016	792419968	742640000	610019968					31	31	31	40	40	40	128.3	0	271.64	3978600000	170	1.00024	1.94863e+08	2.13234	Q93009	Q93009	Ubiquitin carboxyl-terminal hydrolase 7	USP7
282740000	221830000	162510000	209260000	254110000	191410000					10	10	10	28.3	28.3	28.3	53.198	0	82.528	1197300000	54	0.971056	5.67867e+07	2.07279	Q9Y2Z4	Q9Y2Z4	Tyrosine--tRNA ligase, mitochondrial	YARS2
95627000	75566000	80761000	119130000	74101000	66682000					5	5	5	28.6	28.6	28.6	24.935	0	35.2	424370000	20	0.738066	2.19497e+07	1.60955	P51809	P51809	Vesicle-associated membrane protein 7	VAMP7
0	71615000	0	92740000	0	0					2	2	2	8.2	8.2	8.2	27.989	0	11.446	287300000	7	0.0626372	7.04167e+06	0.18029	Q969M3	Q969M3	Protein YIPF5	YIPF5
231410000	201690000	148400000	252070000	216230000	190240000					5	5	5	20.7	20.7	20.7	42.548	0	25.043	1256500000	31	1.29427	5.31267e+07	2.76124	Q96RQ1	Q96RQ1	Endoplasmic reticulum-Golgi intermediate compartment protein 2	ERGIC2
191400000	137050000	139910000	134210000	171450000	107240000					6	6	6	54.4	54.4	54.4	14.226	0	19.734	819440000	23	0.887768	37620000	1.90501	P82932	P82932	28S ribosomal protein S6, mitochondrial	MRPS6
96748000	74760000	71773000	125690000	85126000	91297000					8	8	8	19.8	19.8	19.8	56.415	0	24.032	474500000	26	0.795154	2.32447e+07	1.7215	Q8N465	Q8N465	D-2-hydroxyglutarate dehydrogenase, mitochondrial	D2HGDH
957710016	856470016	740849984	1344000000	946110016	914220032					20	20	19	45	45	43.3	64.732	0	165.03	5092900000	119	0.80912	2.45427e+08	1.74901	Q10471	Q10471	Polypeptide N-acetylgalactosaminyltransferase 2;Polypeptide N-acetylgalactosaminyltransferase 2 soluble form	GALNT2
158540000	129610000	140470000	235240000	110930000	120330000					2	2	1	33	33	16	11.309	0	76.931	745640000	15	0.446659	38100000	1.03883	Q15836	Q15836	Vesicle-associated membrane protein 3	VAMP3
4157799936	3909799936	3029299968	5415300096	3842099968	3441999872					22	22	22	57.9	57.9	57.9	51.712	0	323.31	21032000000	176	0.865316	1.01137e+09	1.86026	O75390	O75390	Citrate synthase, mitochondrial	CS
1488800000	1259299968	1536800000	2002499968	1756000000	1266800000					7	7	7	54.3	54.3	54.3	16.57	0	103.84	9529800000	100	1.06535	394800000	2.2668	P61916	P61916	Epididymal secretory protein E1	NPC2
400089984	294560000	282110016	421049984	288769984	283180000					15	15	15	24.9	24.9	24.9	91.35	0	71.438	1704000000	71	0.945565	83353312	2.02112	O43747	O43747	AP-1 complex subunit gamma-1	AP1G1
62583000	48971000	67741000	86291000	62061000	46706000					5	5	5	16.7	16.7	16.7	40.14	0	8.6403	304790000	15	0.693231	15839000	1.52202	Q8N4Q0	Q8N4Q0	Zinc-binding alcohol dehydrogenase domain-containing protein 2	ZADH2
333320000	297870016	270510016	453060000	292049984	267630000					13	13	13	34.1	34.1	34.1	47.739	0	66.83	1648800000	62	0.754235	8.08067e+07	1.64119	Q9C0E8	Q9C0E8	Protein lunapark	LNP
1945699968	986209984	1065400000	613190016	1367800064	993270016					5	5	5	30.1	30.1	30.1	14.551	0	47.119	6253900000	44	0.310305	2.93937e+08	0.760278	P42766	P42766	60S ribosomal protein L35	RPL35
115200000	131830000	105010000	222400000	138930000	133310000					7	7	7	35.4	35.4	35.4	20.266	0	41.198	754950000	45	0.452067	35460000	1.04961	Q9P032	Q9P032	NADH dehydrogenase [ubiquinone] 1 alpha subcomplex assembly factor 4	NDUFAF4
612400000	532369984	442550016	725889984	572339968	510289984					8	8	8	36.9	36.9	36.9	24.347	0	123.33	3029500000	64	1.24821	141806656	2.65871	Q9UL25	Q9UL25	Ras-related protein Rab-21	RAB21
144240000	95319000	93351000	167060000	80324000	115790000					9	9	9	15.1	15.1	15.1	86.606	0	45.317	567200000	24	0.466768	2.90547e+07	1.07883	Q6P4Q7;Q9H8M5	Q6P4Q7	Metal transporter CNNM4	CNNM4
793680000	498969984	367980000	480889984	419280000	451860000					20	20	19	28.9	28.9	27.8	90.932	0	64.658	2708000000	99	0.439286	1.25013e+08	1.02411	O43143	O43143	Putative pre-mRNA-splicing factor ATP-dependent RNA helicase DHX15	DHX15
0	62894000	0	74189000	81212000	58135000					6	5	5	14	12.8	12.8	61.687	0	40.838	298900000	20	0.127637	1.14573e+07	0.348039	Q8IU81	Q8IU81	Interferon regulatory factor 2-binding protein 1	IRF2BP1
476960000	407400000	332640000	620040000	447480000	463110016					12	11	11	15.9	14.9	14.9	80.529	0	36.703	2299500000	52	0.805294	1.13777e+08	1.74147	P46977	P46977	Dolichyl-diphosphooligosaccharide--protein glycosyltransferase subunit STT3A	STT3A
548009984	327260000	659489984	716830016	505680000	393160000					7	7	7	25.8	25.8	25.8	35.049	0	53.925	2790700000	29	0.468495	1.30203e+08	1.08226	O15162	O15162	Phospholipid scramblase 1	PLSCR1
865910016	891100032	902110016	1247299968	1262400000	839249984					13	13	13	26.3	26.3	26.3	63.544	0	122.23	5391400000	83	0.879578	2.47717e+08	1.88866	P28799	P28799	Granulins;Acrogranin;Paragranulin;Granulin-1;Granulin-2;Granulin-3;Granulin-4;Granulin-5;Granulin-6;Granulin-7	GRN
301689984	233100000	252710000	378580000	325969984	298969984					11	11	10	18.6	18.6	17.2	99.961	0	83.356	1542300000	43	1.15952	7.382e+07	2.46579	Q02487	Q02487	Desmocollin-2	DSC2
70851000	59135000	32160000	47465000	79029000	62638000					6	6	6	21.7	21.7	21.7	36.864	0	13.843	332150000	17	0.463409	1.44707e+07	1.07216	Q9HBH5	Q9HBH5	Retinol dehydrogenase 14	RDH14
7836000256	6011700224	4954200064	8118199808	5713399808	5937800192					19	19	9	49.7	49.7	28.9	32.852	0	154.3	34496000000	172	0.889598	1587966464	1.90866	P05141	P05141	ADP/ATP translocase 2;ADP/ATP translocase 2, N-terminally processed	SLC25A5
56227000	59121000	76330000	62387000	54909000	0					4	4	3	15.5	15.5	12.8	43.395	0	8.2134	300120000	13	0.211904	1.26907e+07	0.546307	O75689	O75689	Arf-GAP with dual PH domain-containing protein 1	ADAP1
556609984	428609984	387780000	550720000	436270016	388880000					15	15	14	41.7	41.7	40	68.117	0	137.71	2364300000	73	1.27745	112776672	2.7236	Q8IXI1	Q8IXI1	Mitochondrial Rho GTPase 2	RHOT2
184330000	144100000	117930000	117760000	176410000	111660000					9	7	7	33.4	27.7	27.7	42.963	0	54.636	758170000	40	0.68407	3.49367e+07	1.50416	P31483	P31483	Nucleolysin TIA-1 isoform p40	TIA1
582769984	475120000	502449984	492289984	654729984	373470016					2	2	2	23.5	23.5	23.5	6.3225	0	10.766	2758000000	22	0.965822	126249984	2.06216	Q59GN2;P62891	Q59GN2;P62891	Putative 60S ribosomal protein L39-like 5;60S ribosomal protein L39	RPL39P5;RPL39
187460000	180470000	132690000	227960000	192280000	161600000					17	17	17	33.7	33.7	33.7	83.066	0	81.984	971130000	46	1.10409	4.43133e+07	2.34799	Q9Y6D9	Q9Y6D9	Mitotic spindle assembly checkpoint protein MAD1	MAD1L1
2310899968	2035699968	1702300032	2865900032	2039299968	1901100032					34	34	34	39.8	39.8	39.8	122.85	0	323.31	11369000000	262	0.938959	5.25667e+08	2.00777	Q9BSJ8	Q9BSJ8	Extended synaptotagmin-1	ESYT1
113300000	123580000	94640000	162140000	126630000	96141000					11	11	11	13.9	13.9	13.9	107.23	0	21.591	634190000	26	0.776764	2.92363e+07	1.68536	Q9NZ08	Q9NZ08	Endoplasmic reticulum aminopeptidase 1	ERAP1
226670000	122170000	153790000	162970000	138290000	137000000					22	8	8	52.2	23.2	23.2	49.129	0	91.368	843940000	41	0.617847	3.83233e+07	1.37516	O00148	O00148	ATP-dependent RNA helicase DDX39A	DDX39A
326409984	279270016	293000000	490830016	322380000	319489984					13	13	13	61.7	61.7	61.7	22.977	0	94.332	1713300000	71	0.659515	82620000	1.45632	Q9NP72	Q9NP72	Ras-related protein Rab-18	RAB18
957710016	884499968	743849984	1285500032	1002600000	912440000					5	5	5	29	29	29	32.235	0	93.817	5081800000	58	0.955735	2.35007e+08	2.0417	P43307	P43307	Translocon-associated protein subunit alpha	SSR1
151780000	112210000	113700000	131730000	170550000	129780000					6	6	6	17.9	17.9	17.9	48.006	0	41.514	739170000	35	1.22821	32790000	2.61471	P82675	P82675	28S ribosomal protein S5, mitochondrial	MRPS5
90211000	92936000	97507000	155550000	130810000	104640000					6	6	6	11.2	11.2	11.2	94.131	0	24.15	624560000	11	0.632596	2.71627e+07	1.40389	Q9ULF5	Q9ULF5	Zinc transporter ZIP10	SLC39A10
429880000	409300000	414640000	560230016	591510016	415800000					13	13	13	37.8	37.8	37.8	48.507	0	51.956	2502900000	67	1.08154	1.1396e+08	2.30062	P00749	P00749	Urokinase-type plasminogen activator;Urokinase-type plasminogen activator long chain A;Urokinase-type plasminogen activator short chain A;Urokinase-type plasminogen activator chain B	PLAU
317630016	261550000	192000000	239950000	289310016	210650000					6	6	6	29.4	29.4	29.4	34.47	0	80.161	1378300000	49	0.924548	6.08967e+07	1.97873	Q9H936;Q9H1K4	Q9H936	Mitochondrial glutamate carrier 1	SLC25A22
194570000	159940000	103820000	209200000	125790000	151790000					24	24	24	13.8	13.8	13.8	266.94	0	80.246	837620000	62	0.539233	3.80033e+07	1.22165	A5YKK6	A5YKK6	CCR4-NOT transcription complex subunit 1	CNOT1
284729984	221200000	193780000	224890000	259300000	188460000					16	16	14	34	34	30.5	75.022	0	45.078	1208100000	52	1.28742	5.516e+07	2.74589	O94776	O94776	Metastasis-associated protein MTA2	MTA2
0	0	0	0	38132000	29933000					6	6	6	13.9	13.9	13.9	81.086	0	12.534	162990000	9	0.0585373	2733000	0.169131	Q6NSJ0	Q6NSJ0	Uncharacterized family 31 glucosidase KIAA1161	KIAA1161
70463000	74404000	66025000	120320000	100670000	88659000					4	4	4	9.4	9.4	9.4	48.92	0	10.789	434080000	19	0.581686	2.07883e+07	1.30466	Q6UWP7	Q6UWP7	Lysocardiolipin acyltransferase 1	LCLAT1
45028000	51752000	32152000	49648000	47069000	27514000					5	5	5	10.2	10.2	10.2	87.972	0	23.107	213650000	23	0.599506	10109000	1.33942	Q08AM6	Q08AM6	Protein VAC14 homolog	VAC14
233670000	246690000	216040000	349270016	268120000	206280000					7	7	7	48.6	48.6	48.6	23.773	0	46.296	1305400000	39	0.768293	6.06833e+07	1.66874	O43402	O43402	ER membrane protein complex subunit 8	EMC8
67807000	43471000	55098000	59302000	49214000	40055000					4	4	4	12.3	12.3	12.3	40.063	0	21.027	270820000	19	0.826923	1.25663e+07	1.78415	Q8IV48	Q8IV48	3-5 exoribonuclease 1	ERI1
203060000	157100000	162640000	166960000	198170000	127060000					7	7	7	28.2	28.2	28.2	33.87	0	55.842	915060000	31	1.20273	4.04633e+07	2.55906	Q9UHR5	Q9UHR5	SAP30-binding protein	SAP30BP
68481000	101210000	90605000	149910000	137530000	88105000					4	4	4	25.5	25.5	25.5	21.405	0	17.683	537210000	9	0.421108	2.53337e+07	0.987686	Q9BYC8	Q9BYC8	39S ribosomal protein L32, mitochondrial	MRPL32
379440000	246840000	286670016	264430000	313640000	219680000					36	36	36	7.4	7.4	7.4	796.43	0	89.331	1436300000	77	0.817417	6.81067e+07	1.76537	Q8WXH0	Q8WXH0	Nesprin-2	SYNE2
0	0	0	0	30352000	23900000					2	2	2	3	3	3	122.07	0	17.331	93133000	4	0.0577614	2.15067e+06	0.167011	O43156	O43156	TELO2-interacting protein 1 homolog	TTI1
1222400000	1012600000	891190016	1367800064	1005200000	928009984					18	18	18	37.3	37.3	37.3	62.974	0	254.71	5773300000	108	1.07481	2.54533e+08	2.28656	Q969V3	Q969V3	Nicalin	NCLN
170380000	127200000	167820000	231840000	171990000	157410000					4	4	4	20	20	20	20.576	0	9.6783	876550000	23	0.794084	4.05933e+07	1.7194	Q9H0U6	Q9H0U6	39S ribosomal protein L18, mitochondrial	MRPL18
871180032	841840000	574920000	818209984	924840000	643270016					20	20	20	44.2	44.2	44.2	88.754	0	271.26	4566500000	131	1.01077	1.84733e+08	2.15393	Q9UBV2	Q9UBV2	Protein sel-1 homolog 1	SEL1L
3099699968	2732400128	2080600064	3089799936	2727300096	2222500096					15	15	15	52.9	52.9	52.9	50.8	0	323.31	14735000000	182	1.26425	627099904	2.69423	P39656	P39656	Dolichyl-diphosphooligosaccharide--protein glycosyltransferase 48 kDa subunit	DDOST
290329984	309169984	248820000	458640000	306009984	274449984					2	2	2	15.9	15.9	15.9	21.198	0	25.047	1648300000	17	0.586424	74180000	1.3139	Q6UW68	Q6UW68	Transmembrane protein 205	TMEM205
432160000	463449984	356840000	784739968	381820000	442009984					5	5	5	19.6	19.6	19.6	35.273	0	63.693	2981100000	40	0.356742	112140000	0.856901	Q96S97	Q96S97	Myeloid-associated differentiation marker	MYADM
767369984	921379968	790030016	1550599936	965249984	882089984					12	12	12	21.9	21.9	21.9	67.887	0	180.63	5322800000	86	0.409645	2.29907e+08	0.964614	Q9HD45	Q9HD45	Transmembrane 9 superfamily member 3	TM9SF3
725059968	598620032	497350016	803379968	622870016	603640000					25	25	25	25.1	25.1	25.1	135.58	0	257.7	3385400000	109	1.12953	1.50567e+08	2.40179	Q15393	Q15393	Splicing factor 3B subunit 3	SF3B3
229300000	202350000	199920000	265130000	296320000	222460000					26	26	23	29.1	29.1	26.2	113.65	0	56.554	1217100000	50	1.2585	55340000	2.68147	O75150	O75150	E3 ubiquitin-protein ligase BRE1B	RNF40
0	0	0	45906000	0	36268000					3	3	3	12.3	12.3	12.3	45.122	0.00025471	3.7077	156100000	8	0.056932	3.21267e+06	0.164741	Q9H4B0	Q9H4B0	Probable tRNA N6-adenosine threonylcarbamoyltransferase, mitochondrial	OSGEPL1
1442800000	1501799936	1151699968	1987699968	1723000064	1420499968					11	11	2	68.9	68.9	18.7	21.768	0	243.76	8160400000	99	0.884288	3.59833e+08	1.89806	P61586	P61586	Transforming protein RhoA	RHOA
111390000	122730000	108520000	187170000	136170000	112500000					11	11	11	24.2	24.2	24.2	58.397	0	13.981	675340000	26	0.597561	3.03267e+07	1.33563	O43278	O43278	Kunitz-type protease inhibitor 1	SPINT1
4532499968	4082299904	3723599872	5876299776	4442500096	3939000064					9	9	9	14.6	14.6	14.6	129.93	0	323.31	23769000000	147	1.02289	1.03547e+09	2.17885	Q9NQC3	Q9NQC3	Reticulon-4	RTN4
1910099968	1815399936	1648600064	2663600128	1955600000	1699699968					22	22	22	65	65	65	54.392	0	323.31	10218000000	184	0.849584	4.552e+08	1.82902	Q96HE7;Q86YB8	Q96HE7	ERO1-like protein alpha	ERO1L
4043300096	3639500032	3275200000	4654400000	3793799936	2967399936					16	16	16	63.3	63.3	63.3	30.658	0	323.31	19918000000	169	1.27094	8.698e+08	2.7091	Q9Y277	Q9Y277	Voltage-dependent anion-selective channel protein 3	VDAC3
77352000	48445000	51187000	54999000	54480000	48232000					6	6	6	12.3	12.3	12.3	78.839	0	15.784	300720000	15	0.788974	12989000	1.70935	P52888	P52888	Thimet oligopeptidase	THOP1
183330000	149110000	184750000	225910000	194310000	144040000					7	7	7	19.2	19.2	19.2	50.83	0	23.658	899710000	39	1.08901	4.18833e+07	2.31627	Q9HB40	Q9HB40	Retinoid-inducible serine carboxypeptidase	SCPEP1
0	37307000	0	42877000	50200000	36425000					3	3	3	15.1	15.1	15.1	26.671	0	7.465	190420000	13	0.117932	6.44833e+06	0.323962	Q9UNN8	Q9UNN8	Endothelial protein C receptor	PROCR
537020032	410630016	373260000	497169984	393400000	347270016					25	25	25	20.3	20.3	20.3	168.14	0	205.53	2182900000	99	0.994646	9.881e+07	2.12089	P13569	P13569	Cystic fibrosis transmembrane conductance regulator	CFTR
1736199936	1450599936	1175299968	1860199936	1511299968	1421299968					26	26	24	52.4	52.4	48.3	80.419	0	323.31	8119300000	165	1.23581	3.535e+08	2.63138	O95573	O95573	Long-chain-fatty-acid--CoA ligase 3	ACSL3
118770000	112960000	99383000	149380000	183000000	145140000					11	11	10	16.7	16.7	15.5	106.12	0	26.996	739430000	38	0.609351	3.12223e+07	1.35861	Q9NYF8	Q9NYF8	Bcl-2-associated transcription factor 1	BCLAF1
789689984	605580032	322910016	410350016	541769984	453480000					6	6	6	17.6	17.6	17.6	38.036	0	41.857	2875300000	44	0.362761	1.19947e+08	0.86927	Q9H0U3	Q9H0U3	Magnesium transporter protein 1	MAGT1
4218099968	3711200000	2860800000	4604700160	3703200000	3376699904					56	56	56	51.1	51.1	51.1	177.19	0	323.31	20290000000	403	1.1233	8.591e+08	2.38859	Q9NYU2;Q9NYU1	Q9NYU2	UDP-glucose:glycoprotein glucosyltransferase 1	UGGT1
300609984	221540000	210650000	248480000	338540000	272920000					12	12	12	56.6	56.6	56.6	37.895	0	91.505	1552000000	41	0.873931	6.084e+07	1.87741	P13995	P13995	Bifunctional methylenetetrahydrofolate dehydrogenase/cyclohydrolase, mitochondrial;NAD-dependent methylenetetrahydrofolate dehydrogenase;Methenyltetrahydrofolate cyclohydrolase	MTHFD2
332300000	279830016	224140000	276800000	352180000	259840000					8	8	8	64.6	64.6	64.6	19.343	0	263.03	1656400000	44	1.11257	65823328	2.36588	O75607	O75607	Nucleoplasmin-3	NPM3
456000000	333190016	298360000	400390016	310129984	296420000					14	14	14	46.6	46.6	46.6	39.93	0	108.81	1875600000	63	0.835468	7.95167e+07	1.80105	O15372	O15372	Eukaryotic translation initiation factor 3 subunit H	EIF3H
1102599936	783569984	879560000	1211800064	873670016	874310016					21	21	21	55.6	55.6	55.6	56.084	0	182.43	5073700000	123	0.973428	216876672	2.07761	Q9P258	Q9P258	Protein RCC2	RCC2
38207000	0	0	0	0	30441000					3	3	3	5.6	5.6	5.6	95.906	0.00025452	3.6885	139330000	7	0.0548299	2.58867e+06	0.158973	O15195	O15195	Villin-like protein	VILL
448360000	490440000	321800000	566569984	546270016	432520000					14	14	14	48.5	48.5	48.5	34.094	0	116.56	2550500000	70	0.792264	105480000	1.71582	Q9UHQ9	Q9UHQ9	NADH-cytochrome b5 reductase 1	CYB5R1
232580000	234550000	180670000	263020000	262790000	189530000					10	10	10	38.1	38.1	38.1	48.127	0	184.2	1195200000	46	1.23323	5.12133e+07	2.62572	Q92947	Q92947	Glutaryl-CoA dehydrogenase, mitochondrial	GCDH
0	320169984	169680000	273920000	340220000	0					4	4	4	27.7	27.7	27.7	23.563	0	33.793	1461200000	15	0.1074	4.143e+07	0.297482	O75251	O75251	NADH dehydrogenase [ubiquinone] iron-sulfur protein 7, mitochondrial	NDUFS7
178830000	122540000	127150000	128530000	215800000	167680000					5	5	5	15.4	15.4	15.4	50.413	0	56.175	857850000	28	0.534778	3.52633e+07	1.21292	Q9BTD8	Q9BTD8	RNA-binding protein 42	RBM42
79723000	63548000	0	0	75646000	60451000					3	3	3	12.7	12.7	12.7	26.256	0	20.761	348610000	11	0.114472	1.04567e+07	0.315305	Q96EC8	Q96EC8	Protein YIPF6	YIPF6
547180032	422540000	287329984	414040000	352540000	338750016					5	5	5	11	11	11	43.071	0	104.33	2128900000	34	0.563313	8.838e+07	1.26877	Q15629	Q15629	Translocating chain-associated membrane protein 1	TRAM1
108030000	91316000	107990000	137800000	130290000	101140000					7	7	7	32.5	32.5	32.5	41.949	0	7.4326	595080000	14	1.16694	2.52247e+07	2.4817	O60547	O60547	GDP-mannose 4,6 dehydratase	GMDS
515200000	441200000	435070016	666089984	461529984	437140000					11	11	10	20.9	20.9	19.3	72.609	0	88.409	2593400000	75	0.831096	1.09803e+08	1.7924	Q14435	Q14435	Polypeptide N-acetylgalactosaminyltransferase 3	GALNT3
2031399936	1379399936	1417400064	1857400064	1528400000	1536700032					13	13	12	59.1	59.1	53.8	23.593	0	82.183	9105300000	93	1.09645	3.61233e+08	2.3319	P20340;Q9NRW1	P20340	Ras-related protein Rab-6A	RAB6A
759590016	663790016	447860000	636019968	656270016	529900000					14	14	14	39.7	39.7	39.7	40.75	0	94.583	3372700000	71	0.863736	1.36777e+08	1.85712	O95299	O95299	NADH dehydrogenase [ubiquinone] 1 alpha subcomplex subunit 10, mitochondrial	NDUFA10
0	30178000	0	0	37714000	0					5	5	5	12.7	12.7	12.7	45.679	0	14.521	285580000	15	0.0537565	2512000	0.156019	Q6IA17	Q6IA17	Single Ig IL-1-related receptor	SIGIRR
310100000	277790016	198530000	290660000	313409984	255260000					12	12	12	67.6	67.6	67.6	25.913	0	137	1469700000	63	1.16226	6.08633e+07	2.47167	Q7Z4W1	Q7Z4W1	L-xylulose reductase	DCXR
338780000	272449984	206500000	305809984	300440000	277780000					12	12	11	53.3	53.3	49.1	37.19	0	104.21	1556500000	69	1.14112	6.27667e+07	2.42645	Q52LJ0	Q52LJ0	Protein FAM98B	FAM98B
156290000	148110000	141970000	258350000	137360000	152070000					7	7	7	35.8	35.8	35.8	25.059	0	15.205	837420000	23	0.413083	3.66167e+07	0.971543	Q9UBQ5	Q9UBQ5	Eukaryotic translation initiation factor 3 subunit K	EIF3K
453870016	388889984	399340000	599830016	461649984	425600000					13	13	13	35.4	35.4	35.4	45.333	0	114.64	2437600000	52	0.967646	1.00507e+08	2.06586	Q8NBJ4	Q8NBJ4	Golgi membrane protein 1	GOLM1
70473000	71675000	59429000	0	93195000	0					6	6	6	24.8	24.8	24.8	30.503	0	30.382	331160000	18	0.109878	1.08547e+07	0.303746	Q9Y580	Q9Y580	RNA-binding protein 7	RBM7
119570000	108200000	71757000	118440000	111350000	100000000					3	3	3	12	12	12	32.544	0	14.093	556100000	11	0.955497	2.31343e+07	2.04121	Q8WWC4	Q8WWC4	Uncharacterized protein C2orf47, mitochondrial	C2orf47
212020000	181880000	158900000	211200000	267220000	212760000					6	6	6	52	52	52	14.585	0	23.356	1132300000	23	0.87687	4.56333e+07	1.88327	Q9Y3B4	Q9Y3B4	Splicing factor 3B subunit 6	SF3B6
532990016	460740000	342160000	512329984	442510016	390140000					13	13	13	38.2	38.2	38.2	56.639	0	186.28	2381700000	83	1.0494	9.82633e+07	2.23364	Q9UHG3	Q9UHG3	Prenylcysteine oxidase 1	PCYOX1
384369984	376230016	252550000	426550016	396140000	339390016					9	9	9	31.6	31.6	31.6	43.122	0	64.231	2009300000	54	0.962104	7.963e+07	2.05461	P21953	P21953	2-oxoisovalerate dehydrogenase subunit beta, mitochondrial	BCKDHB
247120000	267020000	276710016	327129984	319880000	173610000					6	6	6	80.5	80.5	80.5	10.134	0	47.94	1446900000	30	0.638565	5.893e+07	1.41552	Q9NYJ1	Q9NYJ1	Cytochrome c oxidase assembly factor 4 homolog, mitochondrial	COA4
96757000	98190000	89009000	143300000	111980000	95249000					8	8	8	52.7	52.7	52.7	19.127	0	34.896	548860000	20	0.764311	2.31963e+07	1.66093	Q12974;Q93096	Q12974	Protein tyrosine phosphatase type IVA 2	PTP4A2
160360000	161350000	141160000	140040000	236510000	128330000					2	2	2	15	15	15	24.074	0	46.444	936680000	22	0.499934	3.53567e+07	1.14442	O75629	O75629	Protein CREG1	CREG1
2407000064	2264800000	2463000064	3405199872	2864100096	2239099904					35	35	35	62.3	62.3	62.3	84.141	0	323.31	13646000000	214	0.894394	5.698e+08	1.91825	O14672	O14672	Disintegrin and metalloproteinase domain-containing protein 10	ADAM10
1378000000	1113900032	1072700032	1452000000	1094499968	965089984					6	6	6	37.9	37.9	37.9	25.171	0	102.87	6250000000	52	1.02824	2.57603e+08	2.18989	Q9Y3B3	Q9Y3B3	Transmembrane emp24 domain-containing protein 7	TMED7
83021000	80598000	73637000	121460000	107990000	96778000					6	6	6	7.7	7.7	7.7	142.17	0	25.121	499110000	25	0.70962	20486000	1.55398	O15118	O15118	Niemann-Pick C1 protein	NPC1
1555699968	1347600000	1111900032	1769200000	1264999936	1228800000					26	26	26	62.3	62.3	62.3	60.541	0	323.31	7754400000	187	0.867469	3.00533e+08	1.86455	Q6DD88	Q6DD88	Atlastin-3	ATL3
832419968	643350016	654729984	787560000	954670016	771340032					19	19	19	55.2	55.2	55.2	53.126	0	236.98	4418500000	126	1.22567	168409984	2.60913	Q12849	Q12849	G-rich sequence factor 1	GRSF1
219850000	162300000	190610000	244880000	197290000	179210000					19	19	19	28.6	28.6	28.6	102.36	0	197.29	996160000	67	1.26839	43300000	2.70343	P78344	P78344	Eukaryotic translation initiation factor 4 gamma 2	EIF4G2
677590016	459510016	341840000	477240000	356809984	413929984					8	8	8	28.5	28.5	28.5	43.159	0	105.23	2556400000	59	0.423034	9.87867e+07	0.991553	Q9P035	Q9P035	Very-long-chain (3R)-3-hydroxyacyl-CoA dehydratase 3	PTPLAD1
48965000	35256000	35461000	37588000	43364000	33761000					5	5	5	24.9	24.9	24.9	32.789	0	26.759	211180000	22	1.1977	8.47967e+06	2.54813	Q13868	Q13868	Exosome complex component RRP4	EXOSC2
1619200000	1535600000	1212899968	1533200000	1970800000	1372600064					14	14	14	49.5	49.5	49.5	44.739	0	251.83	8638400000	122	0.958973	3.34033e+08	2.04826	Q13148	Q13148	TAR DNA-binding protein 43	TARDBP
275700000	258380000	259000000	341489984	359390016	268300000					8	8	8	50	50	50	21.77	0	33.874	1590000000	53	1.16675	6.36333e+07	2.48131	Q9Y3D9	Q9Y3D9	28S ribosomal protein S23, mitochondrial	MRPS23
314400000	181600000	165920000	126580000	199970000	168350000					6	6	1	53.4	53.4	5.5	17.163	0	30.648	1073200000	35	0.310134	4.16933e+07	0.759919	P61326	P61326	Protein mago nashi homolog	MAGOH
0	42111000	0	56721000	37853000	34008000					3	3	3	9.6	9.6	9.6	55.827	0	6.8113	205610000	17	0.105147	6.15167e+06	0.291769	Q13610	Q13610	Periodic tryptophan protein 1 homolog	PWP1
0	0	29780000	39490000	37424000	32140000					5	5	5	11.7	11.7	11.7	58.314	0	8.1224	97315000	12	0.109679	4998000	0.303244	Q9HAT2	Q9HAT2	Sialate O-acetylesterase	SIAE
231200000	218100000	176900000	304390016	196090000	194750000					7	7	7	19.7	19.7	19.7	53.688	0	17.515	1170400000	31	0.624991	4.731e+07	1.38908	P04066	P04066	Tissue alpha-L-fucosidase	FUCA1
402940000	352800000	290520000	505129984	275329984	310640000					7	7	7	35.3	35.3	35.3	24.146	0	24.492	1865400000	36	0.482027	7.648e+07	1.10906	P61313	P61313	60S ribosomal protein L15	RPL15
218920000	238140000	174590000	253900000	288950016	201720000					6	6	6	55.5	55.5	55.5	15.345	0	17.571	1218200000	27	0.832897	49106672	1.79596	Q9Y3D3	Q9Y3D3	28S ribosomal protein S16, mitochondrial	MRPS16
195220000	126500000	125780000	147920000	131880000	130900000					18	18	17	13	13	12.3	218	0	57.827	747230000	30	0.735484	3.06133e+07	1.6045	Q14839;Q8TDI0	Q14839	Chromodomain-helicase-DNA-binding protein 4	CHD4
122370000	99903000	119270000	154630000	156860000	130860000					6	6	6	20.1	20.1	20.1	28.912	0	38.347	668780000	16	0.909325	2.79423e+07	1.94815	Q9GZU8	Q9GZU8	Protein FAM192A	FAM192A
0	8278400	0	7193400	12764000	7823200					7	7	7	7.4	7.4	7.4	163.82	0	23.321	39438000	20	0.101057	1.28527e+06	0.281349	Q96T23	Q96T23	Remodeling and spacing factor 1	RSF1
232540000	155620000	156110000	203730000	140470000	153720000					8	8	8	30.9	30.9	30.9	41.213	0	23.207	948580000	32	0.612009	3.70967e+07	1.36379	P19784	P19784	Casein kinase II subunit alpha	CSNK2A2
470529984	443700000	384510016	504369984	583720000	430100000					15	15	15	39.7	39.7	39.7	59.716	0	99.322	2512100000	70	1.23648	1.00103e+08	2.63286	P04062	P04062	Glucosylceramidase	GBA
71123000	58210000	0	0	72261000	57559000					3	3	3	33.3	33.3	33.3	10.741	0	23.145	303080000	16	0.108266	9205000	0.299674	P82921	P82921	28S ribosomal protein S21, mitochondrial	MRPS21
479310016	406820000	412390016	641449984	444049984	445000000					4	4	4	14.3	14.3	14.3	36.648	0	124.11	2442400000	38	0.742271	1.002e+08	1.61777	O15127	O15127	Secretory carrier-associated membrane protein 2	SCAMP2
334540000	306300000	333880000	636849984	353460000	430710016					10	10	10	18.9	18.9	18.9	75.775	0	82.421	2092900000	54	0.333012	8.46533e+07	0.807804	Q99805	Q99805	Transmembrane 9 superfamily member 2	TM9SF2
6253599744	4579200000	4728300032	6679000064	5109100032	5275899904					27	27	13	65	65	38.8	48.991	0	323.31	28578000000	260	1.05294	1.15277e+09	2.241	Q13838	Q13838	Spliceosome RNA helicase DDX39B	DDX39B
1904300032	1406700032	1266599936	1455500032	1650099968	1376499968					16	16	11	68.5	68.5	62.8	47.82	0	323.31	8558900000	134	1.10057	3.20033e+08	2.34057	Q16576	Q16576	Histone-binding protein RBBP7	RBBP7
215000000	106490000	131440000	87536000	125760000	108450000					8	8	8	32	32	32	54.889	0	18.418	657630000	29	0.285323	2.73053e+07	0.707293	P30566	P30566	Adenylosuccinate lyase	ADSL
310409984	261260000	220530000	338590016	275569984	266110000					10	10	10	31.5	31.5	31.5	67.867	0	152.1	1429200000	67	1.19011	5.889e+07	2.53169	A1L0T0	A1L0T0	Acetolactate synthase-like protein	ILVBL
589449984	468529984	382020000	544710016	478049984	454040000					28	15	15	33.2	20.5	20.5	104.64	0	88.226	2585600000	75	1.14843	102540000	2.44204	Q10567	Q10567	AP-1 complex subunit beta-1	AP1B1
185760000	149460000	121110000	208900000	145060000	166620000					10	10	10	25.1	25.1	25.1	60.091	0	15.223	869990000	19	0.678155	3.41767e+07	1.49263	Q5T8D3	Q5T8D3	Acyl-CoA-binding domain-containing protein 5	ACBD5
5239699968	4507299840	4253499904	6901199872	5027500032	5148700160					20	20	20	80.7	80.7	80.7	23.489	0	308.78	27070000000	195	0.770205	1.0863e+09	1.67249	P51149	P51149	Ras-related protein Rab-7a	RAB7A
58970000	50669000	58507000	79000000	52948000	45587000					3	3	3	37.6	37.6	37.6	14.852	0	12.086	305890000	13	0.620961	1.20517e+07	1.38123	Q86Y39	Q86Y39	NADH dehydrogenase [ubiquinone] 1 alpha subcomplex subunit 11	NDUFA11
240460000	252740000	159510000	285510016	255430000	221340000					21	21	21	23.7	23.7	23.7	158.3	0	90.665	1267400000	61	0.743176	4.927e+07	1.61954	Q96RT1;Q96NW7	Q96RT1	Protein LAP2	ERBB2IP
181990000	138730000	104570000	175820000	119500000	143750000					3	3	3	20.4	20.4	20.4	22.958	0	15.536	756240000	23	0.572468	3.00867e+07	1.28666	O15258	O15258	Protein RER1	RER1
2289700096	1953100032	1426200064	2112099968	2040600064	1845699968					33	33	33	64	64	64	72.911	0	306.09	10631000000	219	1.07781	4.058e+08	2.29282	O00116	O00116	Alkyldihydroxyacetonephosphate synthase, peroxisomal	AGPS
2971899904	2399699968	1787100032	2427800064	2046300032	1852199936					20	20	20	39.5	39.5	39.5	69.283	0	323.31	12255000000	191	0.638272	4.69e+08	1.41495	P04844	P04844	Dolichyl-diphosphooligosaccharide--protein glycosyltransferase subunit 2	RPN2
220040000	199300000	137540000	224100000	189490000	177360000					5	5	5	20.8	20.8	20.8	36.187	0	28.629	1025600000	29	0.877714	39810000	1.88495	Q06136	Q06136	3-ketodihydrosphingosine reductase	KDSR
143050000	133470000	130040000	152670000	142080000	92184000					3	3	3	44.6	44.6	44.6	14.502	0	42.717	694250000	17	0.937422	2.73687e+07	2.00467	Q9Y2R5	Q9Y2R5	28S ribosomal protein S17, mitochondrial	MRPS17
1169100032	1073400000	1149299968	1561900032	1387299968	1123600000					7	7	7	28.7	28.7	28.7	34.932	0	95.264	6531200000	56	1.04398	2.57333e+08	2.22242	P16422	P16422	Epithelial cell adhesion molecule	EPCAM
37211000	50897000	27097000	38123000	50580000	24344000					3	3	3	4.8	4.8	4.8	82.64	0	5.9163	211460000	16	0.343689	7.85867e+06	0.829961	O75027	O75027	ATP-binding cassette sub-family B member 7, mitochondrial	ABCB7
5512800256	4774900224	3805700096	6154200064	4933499904	4913399808					16	16	16	47.5	47.5	47.5	45.807	0	323.31	26305000000	210	0.97904	1035500032	2.08904	Q6PIU2	Q6PIU2	Neutral cholesterol ester hydrolase 1	NCEH1
0	0	42046000	51719000	0	0					4	4	4	16.5	16.5	16.5	31.231	0	17.334	148040000	15	0.0498141	3.22433e+06	0.145123	Q9NX47	Q9NX47	E3 ubiquitin-protein ligase MARCH5	44260
448230016	374350016	298820000	470590016	330180000	342289984					27	27	27	19.7	19.7	19.7	213.7	0	133.19	2010400000	103	0.731622	7.78467e+07	1.59695	Q5JRA6	Q5JRA6	Melanoma inhibitory activity protein 3	MIA3
0	0	0	57849000	0	47045000					2	2	2	6.4	6.4	6.4	33.356	0	5.0248	175630000	11	0.0497323	3.60133e+06	0.144896	A1L3X0	A1L3X0	Elongation of very long chain fatty acids protein 7	ELOVL7
109560000	91403000	62138000	91730000	88044000	81809000					11	11	11	31	31	31	62.045	0	43.36	457700000	41	0.760907	1.79947e+07	1.65426	Q9Y2W6	Q9Y2W6	Tudor and KH domain-containing protein	TDRKH
8367200256	7539700224	6187700224	9527600128	7341300224	6800999936					31	31	31	60.3	60.3	60.3	68.569	0	323.31	40444000000	324	0.990737	1569233408	2.1129	P04843	P04843	Dolichyl-diphosphooligosaccharide--protein glycosyltransferase subunit 1	RPN1
3701600000	3686899968	2892100096	4612800000	3982299904	3425400064					17	17	17	79.7	79.7	79.7	34.234	0	323.31	20093000000	222	1.00482	7.641e+08	2.14173	P00387	P00387	NADH-cytochrome b5 reductase 3;NADH-cytochrome b5 reductase 3 membrane-bound form;NADH-cytochrome b5 reductase 3 soluble form	CYB5R3
43729000	0	39647000	0	50996000	37468000					6	6	6	10.2	10.2	10.2	112.73	0	27.822	227330000	21	0.103151	5870000	0.28669	P23378	P23378	Glycine dehydrogenase (decarboxylating), mitochondrial	GLDC
75345000	48141000	69951000	100560000	38787000	56826000					6	6	5	5.1	5.1	4.4	169.45	0	12.504	307050000	14	0.280542	13258000	0.697063	Q7Z460	Q7Z460	CLIP-associating protein 1	CLASP1
504100000	450529984	326380000	515969984	409860000	388180000					19	19	19	48.6	48.6	48.6	61.655	0	168.63	2310000000	101	0.833838	88280000	1.79782	Q96S52	Q96S52	GPI transamidase component PIG-S	PIGS
825139968	731160000	796249984	1082099968	940950016	794220032					13	7	7	42.8	28.1	28.1	49.263	0	175.48	4714100000	62	1.06705	1.7552e+08	2.27036	P55795	P55795	Heterogeneous nuclear ribonucleoprotein H2;Heterogeneous nuclear ribonucleoprotein H2, N-terminally processed	HNRNPH2
191670000	133540000	124210000	147160000	152770000	143110000					10	10	10	34.4	34.4	34.4	39.681	0	57.407	817230000	45	0.941818	3.02467e+07	2.01355	P35249	P35249	Replication factor C subunit 4	RFC4
633299968	546350016	440400000	775129984	426640000	510280000					13	13	12	17.4	17.4	16.6	93.673	0	49.91	2986400000	77	0.459561	1.1268e+08	1.06452	Q8TCJ2	Q8TCJ2	Dolichyl-diphosphooligosaccharide--protein glycosyltransferase subunit STT3B	STT3B
124040000	96089000	122140000	151290000	166770000	142450000					3	3	3	42.2	42.2	42.2	9.3435	0	15.135	704570000	13	0.67196	2.71403e+07	1.48056	Q9Y5J9	Q9Y5J9	Mitochondrial import inner membrane translocase subunit Tim8 B	TIMM8B
2389199872	2278799872	1756899968	2776399872	2615099904	2312300032					15	15	14	65.6	65.6	61	21.671	0	262.79	12727000000	107	1.05859	477566592	2.25274	O00264	O00264	Membrane-associated progesterone receptor component 1	PGRMC1
1156400000	986099968	932520000	1459299968	1079800064	1096600064					9	9	9	13.4	13.4	13.4	54.083	0	54.013	5923600000	66	0.838183	226760000	1.80642	P11166	P11166	Solute carrier family 2, facilitated glucose transporter member 1	SLC2A1
0	9648600	0	13235000	14044000	12609000					4	4	4	2	2	2	358.69	0	4.5452	45196000	7	0.101332	1673800	0.282052	P46013	P46013	Antigen KI-67	MKI67
528030016	544649984	390249984	631270016	529700000	443500000					16	16	16	49.6	49.6	49.6	42.509	0	59.065	2702600000	100	0.847929	1.03533e+08	1.82573	Q16795	Q16795	NADH dehydrogenase [ubiquinone] 1 alpha subcomplex subunit 9, mitochondrial	NDUFA9
11772999680	10558999552	8649600000	13333000192	10320000000	9711800320					128	128	127	63.6	63.6	63.6	234.71	0	323.31	56795000000	880	0.986548	2.16853e+09	2.10435	Q9NZM1	Q9NZM1	Myoferlin	MYOF
106520000	70582000	60525000	39884000	68557000	44421000					6	6	6	9.7	9.7	9.7	123.28	0	35.419	360370000	29	0.251187	1.31443e+07	0.633526	Q70J99	Q70J99	Protein unc-13 homolog D	UNC13D
86019000	76789000	72883000	109440000	63259000	61658000					14	14	10	10.5	10.5	7.6	211.06	0	24.288	393110000	28	0.488427	15796000	1.12172	Q9UIW2;O75051	Q9UIW2	Plexin-A1	PLXNA1
217240000	203290000	191320000	231000000	296230016	213670000					11	11	11	20.1	20.1	20.1	91.868	0	95.335	1240200000	71	0.835533	45396672	1.80118	P48960;Q9UHX3	P48960	CD97 antigen;CD97 antigen subunit alpha;CD97 antigen subunit beta	CD97
2457999872	2295399936	1955000064	2999099904	2528900096	2278599936					43	43	43	47.4	47.4	47.4	134.55	0	323.31	13096000000	268	1.12664	4.85667e+08	2.39566	Q92896	Q92896	Golgi apparatus protein 1	GLG1
215240000	123460000	134670000	130790000	130090000	131330000					7	7	7	32.1	32.1	32.1	47.611	0	58.16	784620000	23	0.434691	2.88867e+07	1.01492	Q92552	Q92552	28S ribosomal protein S27, mitochondrial	MRPS27
121800000	109360000	107290000	145410000	152830000	126940000					5	5	5	32.9	32.9	32.9	25.709	0	21.084	682930000	29	1.06536	2.54833e+07	2.26683	Q96BR5	Q96BR5	Cytochrome c oxidase assembly factor 7	COA7
271169984	262410000	228050000	353230016	278040000	248010000					5	5	5	11.3	11.3	11.3	50.75	0	15.705	1456500000	29	0.907519	5.46567e+07	1.94453	O43670	O43670	BUB3-interacting and GLEBS motif-containing protein ZNF207	ZNF207
317420000	215300000	258270000	308340000	316100000	297360000					18	17	16	49	47.3	45.3	61.161	0	80.605	1405700000	80	1.12271	5.69767e+07	2.38734	Q9NZN4	Q9NZN4	EH domain-containing protein 2	EHD2
113330000	119980000	87935000	137520000	125060000	99816000					4	4	4	18.4	18.4	18.4	37.54	0	97.663	603260000	28	0.908714	2.27263e+07	1.94693	Q8N2F6	Q8N2F6	Armadillo repeat-containing protein 10	ARMC10
743870016	493449984	533060000	590409984	501169984	476409984					28	28	28	33	33	33	138.83	0	286.88	2918900000	130	0.693155	1.10843e+08	1.52187	O60841	O60841	Eukaryotic translation initiation factor 5B	EIF5B
114900000	127900000	138230000	213840000	128100000	108020000					5	5	5	8.4	8.4	8.4	80.123	0	15.855	695750000	23	0.355571	2.75633e+07	0.854491	Q8IWA5	Q8IWA5	Choline transporter-like protein 2	SLC44A2
0	0	76581000	134960000	61278000	84190000					9	9	9	34	34	34	47.707	0	28.256	350210000	21	0.0887093	1.18223e+07	0.249518	Q9GZL7	Q9GZL7	Ribosome biogenesis protein WDR12	WDR12
108640000	146920000	90938000	192000000	159800000	139430000					3	3	3	32	32	32	15.489	0	15.022	718240000	17	0.390309	2.77173e+07	0.925494	O95139	O95139	NADH dehydrogenase [ubiquinone] 1 beta subcomplex subunit 6	NDUFB6
345880000	257800000	191900000	286480000	185110000	220360000					14	14	14	25.5	25.5	25.5	78.549	0	36.6	1311900000	58	0.412231	4.91367e+07	0.969826	Q96EY7	Q96EY7	Pentatricopeptide repeat domain-containing protein 3, mitochondrial	PTCD3
1173299968	959880000	800190016	1178099968	899449984	905710016					14	14	7	70.3	70.3	34.4	23.545	0	110.6	5109700000	97	0.878825	195023296	1.88716	P61019	P61019	Ras-related protein Rab-2A	RAB2A
461820000	412950016	311500000	403449984	464980000	366729984					14	14	14	38.9	38.9	38.9	59.379	0	147.06	2167200000	85	1.05483	7.969e+07	2.24493	Q14498;Q86U06	Q14498	RNA-binding protein 39	RBM39
209260000	147010000	147760000	162440000	175560000	154230000					17	17	17	20.1	20.1	20.1	122.84	0	92.335	894770000	54	1.08973	3.27533e+07	2.31779	P82094	P82094	TATA element modulatory factor	TMF1
153900000	116820000	91251000	128460000	138530000	137300000					2	2	2	6.5	6.5	6.5	54.646	0	18.421	721610000	18	0.759848	25173000	1.65218	Q8NBM8	Q8NBM8	Prenylcysteine oxidase-like	PCYOX1L
4509300224	3857499904	3250200064	3807399936	4559900160	3458599936					39	39	39	63.7	63.7	63.7	73.46	0	323.31	22058000000	343	1.20173	7.701e+08	2.55688	O94925	O94925	Glutaminase kidney isoform, mitochondrial	GLS
1038300032	856920000	677240000	932550016	805209984	744040000					14	14	14	49.4	49.4	49.4	34.324	0	85.775	4623600000	112	0.907094	165953344	1.94368	Q53GQ0	Q53GQ0	Estradiol 17-beta-dehydrogenase 12	HSD17B12
90203000	65507000	0	0	51193000	50575000					6	6	6	31	31	31	29.321	0	73.254	301530000	18	0.0917266	8438000	0.25735	P78346	P78346	Ribonuclease P protein subunit p30	RPP30
298289984	214520000	201310000	227280000	213040000	190560000					17	17	17	29.1	29.1	29.1	80.592	0	49.689	1151100000	57	0.741732	44073328	1.61672	P49959	P49959	Double-strand break repair protein MRE11A	MRE11A
63197000	40246000	0	51812000	0	54251000					6	6	6	12.8	12.8	12.8	80.058	0	13.453	218350000	16	0.09652	6.83733e+06	0.26972	P05165	P05165	Propionyl-CoA carboxylase alpha chain, mitochondrial	PCCA
11105999872	9656599552	9105200128	13105999872	10748000256	9969899520					44	44	44	44.4	44.4	44.4	112.89	0	323.31	56643000000	402	1.25581	2.0761e+09	2.6755	P05023;P13637;P50993;Q13733;P20648;P54707	P05023	Sodium/potassium-transporting ATPase subunit alpha-1	ATP1A1
229280000	232020000	208680000	359390016	229920000	232080000					22	22	22	23.6	23.6	23.6	117.35	0	127.17	1358100000	78	0.480296	4.86033e+07	1.10564	Q9UIQ6	Q9UIQ6	Leucyl-cystinyl aminopeptidase;Leucyl-cystinyl aminopeptidase, pregnancy serum form	LNPEP
8609599488	7586100224	6137800192	8655800320	7171500032	6365400064					27	27	27	46.3	46.3	46.3	57.548	0	323.31	41547000000	324	1.02623	1.4492e+09	2.18573	P49257	P49257	Protein ERGIC-53	LMAN1
347520000	251850000	306060000	407560000	372129984	368870016					15	15	15	47.4	47.4	47.4	50.144	0	84.27	1822300000	58	0.812882	6.681e+07	1.75643	Q9UKX7	Q9UKX7	Nuclear pore complex protein Nup50	NUP50
1092499968	1271500032	903670016	1481500032	1310099968	1019000000					4	4	3	21.7	21.7	18.1	25.476	0	193.72	6612400000	39	0.666672	229976640	1.47026	Q01130	Q01130	Serine/arginine-rich splicing factor 2	SRSF2
1599000064	1440400000	1215500032	1865900032	1519299968	1443000064					18	18	18	61.6	61.6	61.6	35.554	0	320.56	8070900000	132	1.07435	2.951e+08	2.2856	P27695	P27695	DNA-(apurinic or apyrimidinic site) lyase;DNA-(apurinic or apyrimidinic site) lyase, mitochondrial	APEX1
647329984	609030016	804169984	985360000	877139968	652769984					10	10	10	47.2	47.2	47.2	29.13	0	84.298	4023400000	75	0.567415	1.47953e+08	1.27679	Q16270	Q16270	Insulin-like growth factor-binding protein 7	IGFBP7
3404000000	3247300096	3124100096	4685300224	3515099904	3183399936					23	23	23	59.3	59.3	59.3	40.228	0	323.31	19204000000	176	0.764217	683200000	1.66075	Q12907	Q12907	Vesicular integral-membrane protein VIP36	LMAN2
1842700032	1240199936	1102700032	1096300032	1214499968	1077200000					8	8	8	34.1	34.1	34.1	24.604	0	147.26	6932400000	64	0.442785	244466688	1.0311	P27635;Q96L21	P27635	60S ribosomal protein L10	RPL10
204290000	202580000	101550000	210240000	198410000	200730000					4	4	4	44.3	44.3	44.3	16.131	0	76.536	1029200000	12	0.464294	3.60267e+07	1.07392	Q5EBL8	Q5EBL8	PDZ domain-containing protein 11	PDZD11
418680000	435809984	310449984	475849984	457620000	367790016					10	10	10	39.1	39.1	39.1	38.632	0	47.627	2242800000	60	0.92816	7.93667e+07	1.986	P09001	P09001	39S ribosomal protein L3, mitochondrial	MRPL3
197340000	218260000	196430000	320920000	252890000	220740000					8	8	8	38.5	38.5	38.5	31.674	0	124.08	1193200000	42	0.547281	45240000	1.23741	Q8NCW5	Q8NCW5	NAD(P)H-hydrate epimerase	APOA1BP
715720000	539670016	519320000	742400000	446040000	510560000					21	21	21	24.3	24.3	24.3	105.34	0	244.86	3006100000	121	0.514705	1.11537e+08	1.1735	Q99613;B5ME19	Q99613;B5ME19	Eukaryotic translation initiation factor 3 subunit C;Eukaryotic translation initiation factor 3 subunit C-like protein	EIF3C;EIF3CL
1662400000	1637500032	1232199936	1843100032	1795900032	1500400000					13	12	12	56.8	56.8	56.8	27.228	0	161.63	8418300000	109	1.11657	3.10433e+08	2.37433	O95292	O95292	Vesicle-associated membrane protein-associated protein B/C	VAPB
337689984	241150000	288089984	356640000	281390016	275420000					11	11	11	54.2	54.2	54.2	33.172	0	105.23	1561600000	64	1.006	5.702e+07	2.14415	Q9Y314	Q9Y314	Nitric oxide synthase-interacting protein	NOSIP
375270016	261640000	252020000	305190016	240950000	247080000					22	22	22	37	37	37	95.925	0	193.41	1521700000	67	0.616468	5.35567e+07	1.37248	Q8NE71	Q8NE71	ATP-binding cassette sub-family F member 1	ABCF1
244300000	184380000	178430000	126300000	247870000	147830000					9	9	9	42.1	42.1	42.1	40.968	0	84.823	1097200000	43	0.361061	3.59433e+07	0.865781	P78406	P78406	mRNA export factor	RAE1
753760000	810019968	588590016	994380032	704760000	626940032					15	15	8	32.1	32.1	15.4	60.75	0	180.98	4089000000	90	0.561458	1.4245e+08	1.26515	P19224;Q9HAW9;Q9HAW7;O60656;P22309;P35504;P35503;P22310	P19224	UDP-glucuronosyltransferase 1-6	UGT1A6
1041400000	1115699968	1030700032	1558499968	1394099968	1152300032					9	9	9	50.5	50.5	50.5	21.45	0	39.812	6402100000	64	0.671028	2.31767e+08	1.47875	P63000;P60763;P15153	P63000;P60763	Ras-related C3 botulinum toxin substrate 1;Ras-related C3 botulinum toxin substrate 3	RAC1;RAC3
261760000	293950016	266180000	359220000	324369984	220880000					6	6	6	31.9	31.9	31.9	23.705	0	55.418	1618800000	49	0.702114	5.478e+07	1.53934	O00217	O00217	NADH dehydrogenase [ubiquinone] iron-sulfur protein 8, mitochondrial	NDUFS8
359769984	353889984	329230016	516140000	407009984	377600000					14	14	14	44.5	44.5	44.5	44.596	0	125.34	2068200000	58	0.698074	74066656	1.53146	Q96DV4	Q96DV4	39S ribosomal protein L38, mitochondrial	MRPL38
1451900032	1305900032	1305400064	2045100032	1498800000	1520099968					16	16	16	47.9	47.9	47.9	32.233	0	265.14	7964000000	135	0.639201	2.88133e+08	1.41676	Q14165	Q14165	Malectin	MLEC
993740032	1009299968	796409984	1230599936	1030499968	886140032					15	15	15	42.7	42.7	42.7	54.088	0	292.39	5353800000	132	0.912217	1.87663e+08	1.95396	Q9BRR6	Q9BRR6	ADP-dependent glucokinase	ADPGK
476190016	416350016	258390000	392230016	350180000	333140000					18	18	18	42	42	42	69.81	0	161.67	1967300000	87	0.525788	7.024e+07	1.19528	P08240	P08240	Signal recognition particle receptor subunit alpha	SRPR
202350000	159340000	140790000	157460000	206080000	168010000					13	13	13	42	42	42	52.228	0	85.055	935740000	56	0.86271	3.25833e+07	1.85508	Q92917	Q92917	G patch domain and KOW motifs-containing protein	GPKOW
137850000	143810000	97238000	167530000	143920000	130760000					3	3	3	8.6	8.6	8.6	52.518	0	4.2404	717150000	12	0.712455	2.58307e+07	1.55951	Q9BT22	Q9BT22	Chitobiosyldiphosphodolichol beta-mannosyltransferase	ALG1
770449984	647000000	731340032	935870016	762430016	665350016					7	7	7	52.9	52.9	52.9	8.2178	0	24.85	3976600000	44	1.07323	141686656	2.28325	P63173	P63173	60S ribosomal protein L38	RPL38
187910000	188800000	190960000	254640000	225110000	173090000					10	10	10	32.9	32.9	32.9	36.436	0	44.552	1006900000	51	0.886769	38270000	1.90301	Q5TC12	Q5TC12	ATP synthase mitochondrial F1 complex assembly factor 1	ATPAF1
390660000	330550016	285280000	403110016	329470016	314529984					18	18	18	44.8	44.8	44.8	63.836	0	137.13	1755900000	82	1.1481	64293344	2.44136	Q86UE4	Q86UE4	Protein LYRIC	MTDH
648089984	615649984	506680000	754680000	722840000	638569984					11	11	11	32.9	32.9	32.9	39.646	0	89.541	3505400000	62	1.10986	1.2157e+08	2.36016	Q3ZCQ8	Q3ZCQ8	Mitochondrial import inner membrane translocase subunit TIM50	TIMM50
8720400384	8081399808	7000399872	10174999552	8221799936	7382900224					33	33	33	48.3	48.3	48.3	67.993	0	323.31	43814000000	307	1.09499	1.55083e+09	2.32884	P08195	P08195	4F2 cell-surface antigen heavy chain	SLC3A2
0	0	0	511129984	0	423460000					4	4	4	3.9	3.9	3.9	133.49	0.0095832	1.6579	1412100000	4	0.045132	29223328	0.132082	Q66GS9	Q66GS9	Centrosomal protein of 135 kDa	CEP135
2101400064	1864499968	1413799936	2086300032	1820400000	1702200064					18	18	18	54.2	54.2	54.2	44.875	0	124.34	9795600000	121	1.00242	342533376	2.13681	Q9BTV4	Q9BTV4	Transmembrane protein 43	TMEM43
1785699968	1815100032	1557500032	2419599872	1794400000	1602599936					12	12	12	44	44	44	32.996	0	198.07	9720800000	100	0.693169	3.415e+08	1.52189	P36542	P36542	ATP synthase subunit gamma, mitochondrial	ATP5C1
142530000	141150000	95982000	133690000	135170000	104080000					6	6	6	21.4	21.4	21.4	46.031	0	61.923	682820000	41	0.759146	2.33927e+07	1.65081	Q13641	Q13641	Trophoblast glycoprotein	TPBG
114790000	86528000	85659000	117220000	102350000	105280000					8	8	8	18.2	18.2	18.2	56.92	0	26.26	550370000	32	1.13107	1.89643e+07	2.40508	Q96JB5	Q96JB5	CDK5 regulatory subunit-associated protein 3	CDK5RAP3
3816300032	3774599936	3449299968	4813400064	4500400128	3675099904					18	16	11	56.1	50.1	40.5	49.229	0	323.31	21542000000	160	1.12918	7.437e+08	2.40106	P31943	P31943	Heterogeneous nuclear ribonucleoprotein H;Heterogeneous nuclear ribonucleoprotein H, N-terminally processed	HNRNPH1
447280000	413180000	326160000	455560000	531630016	451820000					5	5	5	11.8	11.8	11.8	44.882	0	42.05	2498900000	49	0.81936	8.11033e+07	1.76921	P11279	P11279	Lysosome-associated membrane glycoprotein 1	LAMP1
117250000	78624000	100380000	126600000	90884000	99016000					6	6	6	40.9	40.9	40.9	26.458	0	39.964	537710000	23	0.67008	1.89047e+07	1.4769	P41227;Q9BSU3	P41227	N-alpha-acetyltransferase 10	NAA10
174810000	160120000	119030000	127340000	187900000	127900000					11	11	10	24.4	24.4	22.6	75.585	0	46.577	804240000	36	0.55085	2.76667e+07	1.2444	Q6NXG1	Q6NXG1	Epithelial splicing regulatory protein 1	ESRP1
400409984	275750016	218610000	207160000	275080000	238950000					11	8	8	70.2	59.1	59.1	22.41	0	136.05	1478800000	84	0.350215	4.978e+07	0.843451	Q9Y6B6	Q9Y6B6	GTP-binding protein SAR1b	SAR1B
496969984	637449984	444449984	952449984	533969984	566750016					2	2	2	11.3	11.3	11.3	26.352	0	18.141	3213100000	16	0.287868	1.1158e+08	0.712728	Q15125	Q15125	3-beta-hydroxysteroid-Delta(8),Delta(7)-isomerase	EBP
1478099968	1454899968	1095100032	1745200000	1419699968	1309400064					6	6	6	37.9	37.9	37.9	25.565	0	73.261	7837400000	72	0.837077	2.612e+08	1.80423	P00403	P00403	Cytochrome c oxidase subunit 2	MT-CO2
103400000	118470000	89450000	135740000	135060000	103150000					5	5	5	35.3	35.3	35.3	17.999	0	56.51	613750000	17	0.708114	2.10433e+07	1.55104	Q9H1K1	Q9H1K1	Iron-sulfur cluster assembly enzyme ISCU, mitochondrial	ISCU
1605100032	1713299968	1278899968	2131299968	1468600064	1335600000					18	18	16	58.1	58.1	54.6	37.839	0	153.03	8422500000	93	0.528038	2.924e+08	1.1997	O94905	O94905	Erlin-2	ERLIN2
679640000	452569984	490670016	573640000	463190016	484280000					19	19	19	38.8	38.8	38.8	68.137	0	204.41	2752200000	93	0.689468	96316672	1.51468	P27694	P27694	Replication protein A 70 kDa DNA-binding subunit;Replication protein A 70 kDa DNA-binding subunit, N-terminally processed	RPA1
532080000	489380000	552280000	654270016	569129984	418480000					6	6	6	87.2	87.2	87.2	10.135	0	47.297	2880900000	48	0.86507	9.84467e+07	1.85977	Q9BWJ5	Q9BWJ5	Splicing factor 3B subunit 5	SF3B5
2785900032	2293199872	1685400064	2771300096	1879800064	2208999936					42	42	42	39.8	39.8	39.8	140.96	0	323.31	11955000000	269	0.514757	4.16467e+08	1.17361	Q08211	Q08211	ATP-dependent RNA helicase A	DHX9
78304000	68083000	63442000	79718000	0	0					3	3	3	16.7	16.7	16.7	23.864	0	6.0464	337610000	7	0.0918012	8.83233e+06	0.257543	Q96EY4	Q96EY4	Translation machinery-associated protein 16	TMA16
132940000	134350000	141150000	178060000	193610000	144660000					5	5	5	12.1	12.1	12.1	48.344	0	8.8228	796350000	20	0.695395	28150000	1.52623	P11117	P11117	Lysosomal acid phosphatase	ACP2
189200000	163880000	145000000	191320000	161500000	142440000					8	8	8	16.1	16.1	16.1	51.927	0	77.049	877910000	40	1.2095	3.02333e+07	2.57379	P48723	P48723	Heat shock 70 kDa protein 13	HSPA13
71848000	72421000	62255000	78610000	88412000	64292000					7	6	4	6.6	6	3.5	164.15	0	14.726	400540000	27	1.09254	1.33007e+07	2.32368	Q9NYV4	Q9NYV4	Cyclin-dependent kinase 12	CDK12
1555100032	1775500032	1322300032	2219599872	1877900032	1611600000					10	10	10	31.1	31.1	31.1	31.791	0	115.66	8954400000	75	0.604156	3.144e+08	1.34848	Q9H3N1	Q9H3N1	Thioredoxin-related transmembrane protein 1	TMX1
1622800000	1101799936	1072200000	1120000000	1231600000	1137900032					32	32	32	48.7	48.7	48.7	92.888	0	286.59	6688700000	173	0.649858	220833344	1.43751	Q14566	Q14566	DNA replication licensing factor MCM6	MCM6
407609984	399600000	366380000	466280000	495040000	374780000					5	5	5	30.1	30.1	30.1	19.198	0	50.614	2264400000	28	1.29215	7.60567e+07	2.7565	Q13405	Q13405	39S ribosomal protein L49, mitochondrial	MRPL49
200750000	229580000	180620000	288689984	246250000	203030000					8	8	8	22.7	22.7	22.7	45.467	0	33.982	1203600000	44	0.632803	4.082e+07	1.4043	Q99519	Q99519	Sialidase-1	NEU1
2286400000	2205499904	1859399936	2465200128	2761400064	2200499968					31	31	31	59.1	59.1	59.1	61.332	0	323.31	12237000000	272	1.08781	4.15867e+08	2.31377	Q9HCC0	Q9HCC0	Methylcrotonoyl-CoA carboxylase beta chain, mitochondrial	MCCC2
11729000448	9492299776	8223200256	10087000064	10238999552	9016800256					41	41	41	47.8	47.8	47.8	90.583	0	323.31	53372000000	370	1.2964	1.77423e+09	2.76604	Q00839	Q00839	Heterogeneous nuclear ribonucleoprotein U	HNRNPU
694019968	657080000	627769984	852289984	800880000	673539968					15	15	15	48.6	48.6	48.6	40.313	0	270.13	3843100000	86	1.25436	129600000	2.6723	Q9BWF3;Q9BQ04	Q9BWF3;Q9BQ04	RNA-binding protein 4;RNA-binding protein 4B	RBM4;RBM4B
64333000	59142000	44052000	50805000	51623000	36034000					7	7	7	8.9	8.9	8.9	133.94	0	18.826	277690000	18	0.496559	9.17767e+06	1.13777	Q7L2E3	Q7L2E3	Putative ATP-dependent RNA helicase DHX30	DHX30
1229699968	1209600000	1000000000	1184300032	1404700032	979449984					16	16	16	58.4	58.4	58.4	37.893	0	323.31	7323200000	161	0.98791	2.09883e+08	2.10713	O96008	O96008	Mitochondrial import receptor subunit TOM40 homolog	TOMM40
392600000	395620000	357270016	515260000	384670016	326780000					13	13	10	52.5	52.5	41.7	41.389	0	69.961	2210900000	50	0.69141	7.09533e+07	1.51847	P28482	P28482	Mitogen-activated protein kinase 1	MAPK1
209020000	220580000	162890000	206670000	216720000	144910000					8	8	8	25.7	25.7	25.7	56.527	0	100.05	1075000000	56	0.685019	3.46767e+07	1.50601	Q7Z434	Q7Z434	Mitochondrial antiviral-signaling protein	MAVS
0	0	0	0	31684000	26473000					5	5	5	13.3	13.3	13.3	48.473	0	5.9734	84529000	9	0.0430375	1737000	0.126211	P17706	P17706	Tyrosine-protein phosphatase non-receptor type 2	PTPN2
304280000	305750016	237980000	375460000	281190016	259450000					12	12	12	35.3	35.3	35.3	51.017	0	133.44	1640000000	69	0.689636	5.25833e+07	1.51501	Q96GQ5	Q96GQ5	UPF0420 protein C16orf58	C16orf58
56694000	49074000	23305000	16915000	48229000	29624000					3	3	3	18.6	18.6	18.6	33.043	0	33.245	217510000	15	0.174354	6.61167e+06	0.460107	P29084	P29084	Transcription initiation factor IIE subunit beta	GTF2E2
89194000	80223000	56013000	73419000	86961000	72730000					8	8	8	13.7	13.7	13.7	85.631	0	17.377	419470000	26	0.7116	13536000	1.55785	P26012	P26012	Integrin beta-8	ITGB8
69122000	91452000	60034000	73007000	97894000	49524000					3	3	3	42.3	42.3	42.3	13.664	0	123.59	441550000	24	0.34837	1.30043e+07	0.839641	Q86TS9	Q86TS9	39S ribosomal protein L52, mitochondrial	MRPL52
6513699840	5690800128	4460899840	5654900224	6056900096	5111699968					24	24	22	72.7	72.7	68.9	57.221	0	323.31	31635000000	358	1.07108	9.87367e+08	2.27875	P26599	P26599	Polypyrimidine tract-binding protein 1	PTBP1
2182500096	2227099904	1995299968	2831899904	2370700032	1963500032					33	33	33	38.5	38.5	38.5	116.04	0	323.31	11921000000	258	0.886845	399733376	1.90317	P06756	P06756	Integrin alpha-V;Integrin alpha-V heavy chain;Integrin alpha-V light chain	ITGAV
688569984	577160000	506550016	774030016	482310016	546979968					11	11	11	51.6	51.6	51.6	31.282	0	141.99	3184800000	65	0.516618	1.0474e+08	1.17727	Q9UBX3	Q9UBX3	Mitochondrial dicarboxylate carrier	SLC25A10
383700000	463420000	395940000	602529984	520270016	404280000					9	9	9	39.3	39.3	39.3	45.745	0	206.95	2541300000	65	0.530041	8.09533e+07	1.20363	O60884	O60884	DnaJ homolog subfamily A member 2	DNAJA2
827630016	818950016	654689984	877009984	837190016	658680000					15	15	15	48.8	48.8	48.8	46.48	0	102.66	4426200000	101	1.14279	1.36503e+08	2.43001	Q9HDC9	Q9HDC9	Adipocyte plasma membrane-associated protein	APMAP
3192000000	2336800000	3026299904	3027500032	3001200128	2377200128					14	14	14	55	55	55	17.222	0	57.725	14887000000	115	1.00103	4.93467e+08	2.13396	P62277	P62277	40S ribosomal protein S13	RPS13
574480000	434940000	387880000	527449984	395550016	434600000					21	21	21	28.1	28.1	28.1	132.89	0	131.81	2451300000	85	0.64823	80020000	1.43434	Q53EP0	Q53EP0	Fibronectin type III domain-containing protein 3B	FNDC3B
2346400000	1821500032	1472999936	1719100032	1672999936	1524400000					7	7	7	33.1	33.1	33.1	16.561	0	91.583	9505200000	64	0.56	3.06533e+08	1.2623	P46776	P46776	60S ribosomal protein L27a	RPL27A
1760499968	1710599936	1531600000	2200300032	1734400000	1540999936					20	20	20	53.1	53.1	53.1	58.762	0	248.5	9220700000	145	0.873826	3.04e+08	1.8772	P27338	P27338	Amine oxidase [flavin-containing] B	MAOB
65802000	59183000	32965000	55160000	54766000	55484000					7	7	7	6	6	6	163.37	0	27.253	294270000	22	0.450183	9.36533e+06	1.04585	Q04656	Q04656	Copper-transporting ATPase 1	ATP7A
126260000	108390000	0	0	93814000	76620000					13	9	9	2.9	2.1	2.1	860.65	0	22.806	465520000	19	0.0832554	11688000	0.235271	Q03001	Q03001	Dystonin	DST
0	83588000	57950000	87779000	80542000	0					8	5	5	29.5	21.9	21.9	55.364	0	22.038	324150000	20	0.0844415	8.92767e+06	0.23838	Q92769	Q92769	Histone deacetylase 2	HDAC2
121880000	83239000	116900000	103630000	122550000	92555000					6	6	6	27.1	27.1	27.1	33.652	0	21.716	573150000	32	0.715128	1.84553e+07	1.56473	Q9BSV6	Q9BSV6	tRNA-splicing endonuclease subunit Sen34	TSEN34
538419968	537390016	411049984	639630016	561260032	514420000					19	19	19	41.2	41.2	41.2	76.689	0	239.5	2890400000	108	0.866238	9.215e+07	1.8621	P16435	P16435	NADPH--cytochrome P450 reductase	POR
431500000	326660000	357140000	452110016	375500000	375289984					15	15	15	53.3	53.3	53.3	51.852	0	201.66	2029900000	81	1.16423	66673344	2.47588	Q8TBC4	Q8TBC4	NEDD8-activating enzyme E1 catalytic subunit	UBA3
1967500032	1674599936	1251100032	1800800000	1819500032	1774899968					30	30	30	63.2	63.2	63.2	67.454	0	323.31	9204000000	182	0.809812	295733376	1.75037	O94826	O94826	Mitochondrial import receptor subunit TOM70	TOMM70A
132530000	114060000	0	0	131390000	107960000					2	2	2	26.7	26.7	26.7	14.686	0	53.085	592250000	7	0.0861551	1.39667e+07	0.242861	Q8N4V1	Q8N4V1	Membrane magnesium transporter 1	MMGT1
335910016	321740000	274249984	386320000	391220000	340820000					16	16	16	57.1	57.1	57.1	30.601	0	117.4	1841100000	76	1.04225	5.888e+07	2.21884	P53701	P53701	Cytochrome c-type heme lyase	HCCS
147520000	131010000	119350000	177360000	124550000	127810000					9	9	9	19.2	19.2	19.2	66.228	0	65.194	704970000	36	0.689643	2.37533e+07	1.51502	Q8NHH9;Q8WXF7	Q8NHH9	Atlastin-2	ATL2
1741299968	1474800000	1357900032	1582700032	1394200064	1137500032					6	6	6	27.4	27.4	27.4	17.779	0	26.469	7761500000	47	0.819763	2.49333e+08	1.77001	P83731	P83731	60S ribosomal protein L24	RPL24
269700000	201380000	253020000	352520000	236610000	268370000					6	6	6	42.8	42.8	42.8	15.928	0	36.409	1319400000	42	0.494772	4.53533e+07	1.13424	P57105	P57105	Synaptojanin-2-binding protein	SYNJ2BP
2667699968	2603599872	2374299904	2973600000	3304000000	2550500096					17	17	17	46.8	46.8	46.8	54.177	0	206.6	14645000000	163	1.13114	472300032	2.40522	P09622	P09622	Dihydrolipoyl dehydrogenase, mitochondrial	DLD
496529984	358980000	308529984	389129984	356740000	378120000					10	10	10	48.2	48.2	48.2	26.183	0	36.62	2101100000	47	0.627248	6.559e+07	1.39348	Q15631	Q15631	Translin	TSN
286750016	243110000	243450000	334420000	253890000	250040000					9	9	9	39.4	39.4	39.4	34.18	0	126.99	1428500000	39	0.917779	4.61533e+07	1.96512	Q12846	Q12846	Syntaxin-4	STX4
5601399808	5580199936	4026299904	6269599744	5880200192	5344799744					11	11	11	38.8	38.8	38.8	24.976	0	193.36	30786000000	131	0.830723	9.333e+08	1.79166	P49755	P49755	Transmembrane emp24 domain-containing protein 10	TMED10
434960000	360809984	317120000	379300000	372449984	321660000					12	12	12	19	19	19	97.414	0	89.177	2011500000	81	1.21267	6.23733e+07	2.58071	Q99959	Q99959	Plakophilin-2	PKP2
501630016	528769984	349710016	537720000	488969984	408980000					3	3	3	35.9	35.9	35.9	11.428	0	30.548	2711600000	37	0.666044	8.02867e+07	1.46904	O75964	O75964	ATP synthase subunit g, mitochondrial	ATP5L
2421499904	2244699904	2019299968	2374000128	2858099968	2183600128					16	16	16	63.7	63.7	63.7	43.955	0	314.91	12917000000	149	1.12451	402000000	2.39114	Q9H488	Q9H488	GDP-fucose protein O-fucosyltransferase 1	POFUT1
242220000	151900000	95856000	101320000	95465000	122090000					7	7	7	12	12	12	75.475	0	22.742	690960000	31	0.172308	23053000	0.455319	P28288	P28288	ATP-binding cassette sub-family D member 3	ABCD3
420620000	428980000	392849984	497689984	541740032	408700000					12	12	12	74.2	74.2	74.2	20.692	0	45.825	2264500000	47	0.971141	7.65067e+07	2.07296	Q9BYD1	Q9BYD1	39S ribosomal protein L13, mitochondrial	MRPL13
436329984	340470016	541809984	482220000	477310016	294160000					3	3	3	33.7	33.7	33.7	10.275	0	50.432	2215800000	25	0.39994	73140000	0.945011	P61513	P61513	60S ribosomal protein L37a	RPL37A
101740000	103930000	97739000	135020000	124460000	102810000					4	4	4	32.6	32.6	32.6	20.35	0	67.127	582020000	29	0.880783	1.89137e+07	1.89107	Q9BU61	Q9BU61	NADH dehydrogenase [ubiquinone] 1 alpha subcomplex assembly factor 3	NDUFAF3
5444499968	4487799808	4167300096	5524700160	4283099904	4202599936					71	71	71	52.6	52.6	52.6	156.27	0	323.31	24781000000	474	0.899741	798200064	1.92895	Q86UP2	Q86UP2	Kinectin	KTN1
350289984	318190016	296520000	417140000	325780000	306870016					21	21	21	24.2	24.2	24.2	132.95	0	85.357	1740900000	76	0.956157	57209984	2.04255	Q9HD20	Q9HD20	Manganese-transporting ATPase 13A1	ATP13A1
1295600000	1166800000	715670016	994990016	1200000000	1060200000					7	7	7	28.7	28.7	28.7	21.614	0	181.91	6083600000	97	0.489669	182640000	1.12417	O75915	O75915	PRA1 family protein 3	ARL6IP5
272270016	268900000	234420000	287350016	309700000	229560000					8	8	8	28.4	28.4	28.4	30.777	0	16.257	1590400000	24	1.29365	4.548e+07	2.75987	Q9NUI1	Q9NUI1	Peroxisomal 2,4-dienoyl-CoA reductase	DECR2
616590016	592990016	586179968	764110016	631340032	517720000					5	5	5	38.3	38.3	38.3	17.871	0	27.335	3323600000	31	0.931663	1.0505e+08	1.99306	P56556	P56556	NADH dehydrogenase [ubiquinone] 1 alpha subcomplex subunit 6	NDUFA6
0	98617000	64094000	137190000	55692000	0					4	4	4	9.4	9.4	9.4	68.86	0	8.2281	381130000	10	0.0715819	10057000	0.204368	O15321	O15321	Transmembrane 9 superfamily member 1	TM9SF1
58854000	54399000	0	46287000	23727000	54332000					7	7	6	7.7	7.7	7	119.75	0	18.724	231450000	25	0.117227	6.71233e+06	0.322202	O95486	O95486	Protein transport protein Sec24A	SEC24A
211960000	226070000	208280000	265070000	278380000	203020000					5	5	5	24.6	24.6	24.6	33.3	0	93.836	1235600000	40	0.852099	3.93467e+07	1.83401	Q5T653	Q5T653	39S ribosomal protein L2, mitochondrial	MRPL2
3282899968	2366599936	2316900096	2687600128	2204000000	2215500032					18	18	16	39	39	36	46.108	0	228.06	13546000000	161	0.604448	4.25167e+08	1.34905	P39023	P39023	60S ribosomal protein L3	RPL3
364769984	275480000	263940000	367680000	243640000	284380000					7	7	7	16.7	16.7	16.7	70.702	0	34.916	1568300000	28	0.543109	50763328	1.22924	Q14739	Q14739	Lamin-B receptor	LBR
67234000	70517000	73786000	117380000	79763000	78863000					7	7	7	15.5	15.5	15.5	75.403	0	32.84	417320000	17	0.377817	13737000	0.900075	Q8WVC0	Q8WVC0	RNA polymerase-associated protein LEO1	LEO1
0	0	68728000	76193000	86391000	68555000					4	4	4	33.6	33.6	33.6	13.507	0	13.879	313010000	14	0.0839093	8.43367e+06	0.236986	Q9Y2Q5	Q9Y2Q5	Ragulator complex protein LAMTOR2	LAMTOR2
175220000	138760000	115070000	134020000	140360000	126040000					4	4	4	16.1	16.1	16.1	22.35	0	12.71	768370000	27	0.733446	2.32433e+07	1.60051	Q14919	Q14919	Dr1-associated corepressor	DRAP1
128580000	129190000	137990000	206420000	198730000	183790000					5	4	4	14.5	11.8	11.8	38.799	0	9.8731	915360000	25	0.387448	2.75867e+07	0.919684	O75525	O75525	KH domain-containing, RNA-binding, signal transduction-associated protein 3	KHDRBS3
1564000000	1476899968	1087200000	1784000000	1297699968	1362800000					7	7	7	37.9	37.9	37.9	32.592	0	84.507	7736200000	62	0.587513	239600000	1.31603	Q969X5	Q969X5	Endoplasmic reticulum-Golgi intermediate compartment protein 1	ERGIC1
0	92634000	70882000	89413000	104010000	0					7	7	7	30.6	30.6	30.6	36.881	0	45.664	339560000	25	0.0821841	9969000	0.232459	Q6PCB8	Q6PCB8	Embigin	EMB
1282700032	1178000000	1272999936	1598899968	1483699968	1240800000					25	25	25	63	63	63	50.151	0	156.35	7410900000	137	1.09371	2.245e+08	2.32615	P36551	P36551	Oxygen-dependent coproporphyrinogen-III oxidase, mitochondrial	CPOX
458110016	445009984	464160000	515100000	586929984	410420000					7	7	7	33.7	33.7	33.7	20.05	0	54.725	2632800000	64	0.926287	8.01833e+07	1.98223	Q9NRX2	Q9NRX2	39S ribosomal protein L17, mitochondrial	MRPL17
236750000	226450000	259980000	328110016	277080000	225770000					4	4	4	31.2	31.2	31.2	15.128	0	32.475	1366400000	28	0.68426	43246672	1.50453	Q7Z7F7	Q7Z7F7	39S ribosomal protein L55, mitochondrial	MRPL55
46477000	39322000	0	0	0	0					6	6	6	43.2	43.2	43.2	18.985	0	31.352	323980000	14	0.039954	2385000	0.117527	Q9BW30	Q9BW30	Tubulin polymerization-promoting protein family member 3	TPPP3
151730000	147870000	119140000	180650000	145450000	137330000					16	16	14	11.4	11.4	10.1	212.88	0	31.806	781910000	42	0.828402	2.44967e+07	1.78707	P10586;P23468	P10586	Receptor-type tyrosine-protein phosphatase F	PTPRF
1265299968	924670016	701859968	793489984	885449984	864910016					15	15	12	76.8	76.8	65.7	22.367	0	217.69	4945600000	101	0.401997	150933312	0.949172	Q9NR31	Q9NR31	GTP-binding protein SAR1a	SAR1A
7873600000	7407799808	6070499840	9809899520	7002699776	7411999744					42	42	38	68.3	68.3	63.6	81.744	0	323.31	40574000000	389	0.601372	1265299968	1.34306	P14923	P14923	Junction plakoglobin	JUP
92990000	155300000	0	132600000	110770000	129450000					7	7	7	30.1	30.1	30.1	36.978	0	55.806	617770000	27	0.127755	1.72033e+07	0.34833	Q03405	Q03405	Urokinase plasminogen activator surface receptor	PLAUR
710670016	643500032	652360000	874700032	732739968	666649984					27	27	27	36.3	36.3	36.3	109.93	0	246.69	3712000000	139	1.0749	1.18533e+08	2.28673	Q15020	Q15020	Squamous cell carcinoma antigen recognized by T-cells 3	SART3
0	34628000	34668000	37610000	44197000	0					2	2	2	10.3	10.3	10.3	16.358	0	9.2403	155760000	10	0.0820395	4.17033e+06	0.232079	O76095	O76095	Protein JTB	JTB
5349199872	5106200064	4604700160	6175399936	6197300224	5301899776					23	23	23	61.9	61.9	61.9	52.645	0	323.31	29192000000	287	1.21962	903033344	2.59589	P31930	P31930	Cytochrome b-c1 complex subunit 1, mitochondrial	UQCRC1
4504099840	4476599808	3826200064	5415300096	5162500096	4474800128					37	37	34	52.8	52.8	50.9	95.337	0	323.31	24709000000	303	1.0387	7.681e+08	2.21149	Q12906	Q12906	Interleukin enhancer-binding factor 3	ILF3
73764000	78708000	35955000	78751000	59280000	64810000					2	2	2	5.2	5.2	5.2	53.601	0	12.242	351390000	7	0.317916	10774000	0.776272	Q9NX61	Q9NX61	Transmembrane protein 161A	TMEM161A
115480000	108280000	89550000	143510000	94453000	101690000					11	11	11	16.8	16.8	16.8	119.1	0	86.13	548170000	43	0.518045	1.79743e+07	1.18007	Q9Y666;Q9H2X9	Q9Y666	Solute carrier family 12 member 7	SLC12A7
0	43927000	34449000	45234000	47231000	0					4	4	4	11.2	11.2	11.2	56.695	0	8.6145	176400000	10	0.0813523	4.69633e+06	0.230272	P51688	P51688	N-sulphoglucosamine sulphohydrolase	SGSH
809680000	755569984	673260032	962440000	982320000	906710016					21	21	21	53.1	53.1	53.1	58.848	0	323.31	4555200000	121	0.731513	1.39633e+08	1.59674	Q12874	Q12874	Splicing factor 3A subunit 3	SF3A3
190460000	193670000	116940000	201140000	202120000	193180000					12	12	12	23.7	23.7	23.7	80.64	0	41.653	1042300000	48	0.509547	2.99767e+07	1.16336	Q99797	Q99797	Mitochondrial intermediate peptidase	MIPEP
144360000	138010000	138540000	179640000	161600000	135610000					5	5	5	13.6	13.6	13.6	56.777	0	111.62	775440000	46	1.1259	24480000	2.3941	Q92575	Q92575	UBX domain-containing protein 4	UBXN4
204300000	150670000	192730000	244080000	200870000	207820000					15	15	15	20.5	20.5	20.5	92.706	0	44.918	1019700000	55	0.673861	3.26767e+07	1.48426	P21127;Q9UQ88	P21127;Q9UQ88	Cyclin-dependent kinase 11B;Cyclin-dependent kinase 11A	CDK11B;CDK11A
111490000	120480000	123600000	156480000	128750000	92970000					5	5	5	26	26	26	28.462	0	25.934	671440000	21	0.537654	19890000	1.21856	Q9UMS0	Q9UMS0	NFU1 iron-sulfur cluster scaffold homolog, mitochondrial	NFU1
1031500032	1040000000	1130599936	1223800064	1341600000	885660032					4	4	4	41	41	41	18.884	0	253.27	5989800000	64	0.714658	180213376	1.56382	P23434	P23434	Glycine cleavage system H protein, mitochondrial	GCSH
333870016	297009984	269980000	279560000	371000000	269569984					14	14	14	39.7	39.7	39.7	45.318	0	131.82	1748100000	75	0.812945	49290016	1.75655	Q92665	Q92665	28S ribosomal protein S31, mitochondrial	MRPS31
122070000	104880000	83903000	105370000	114860000	102130000					8	8	8	42.3	42.3	42.3	22.837	0	41.233	587680000	31	0.983047	17129000	2.09721	P51151;Q9NP90	P51151	Ras-related protein Rab-9A	RAB9A
141730000	131840000	162220000	171890000	206480000	147970000					16	16	16	39.5	39.5	39.5	62.402	0	55.318	911730000	38	0.558545	2.60233e+07	1.25945	Q7L9B9	Q7L9B9	Endonuclease/exonuclease/phosphatase family domain-containing protein 1	EEPD1
100400000	115490000	146170000	171060000	170990000	114510000					6	6	6	39.6	39.6	39.6	26.131	0	105.36	689560000	26	0.357531	2.20933e+07	0.858524	O75934	O75934	Pre-mRNA-splicing factor SPF27	BCAS2
680380032	677800000	612369984	691740032	834560000	586110016					12	12	12	46.6	46.6	46.6	31.705	0	103.47	3682600000	76	0.908063	1.10133e+08	1.94562	Q9H2W6	Q9H2W6	39S ribosomal protein L46, mitochondrial	MRPL46
121410000	123150000	78060000	111810000	116670000	96314000					10	10	10	46.5	46.5	46.5	37.031	0	68.298	588470000	41	0.58141	1.74553e+07	1.30412	O14662	O14662	Syntaxin-16	STX16
0	0	0	88513000	0	75294000					4	4	4	28.9	28.9	28.9	30.366	0	19.846	361800000	11	0.0386203	4.40633e+06	0.113755	P48060	P48060	Glioma pathogenesis-related protein 1	GLIPR1
292540000	226380000	228460000	270940000	232260000	222100000					19	19	19	14.6	14.6	14.6	191.58	0	27.827	1323400000	37	1.04922	39600000	2.23328	Q7LBC6;Q9Y4C1	Q7LBC6	Lysine-specific demethylase 3B	KDM3B
46680000	43833000	39910000	33955000	53547000	30415000					4	4	4	24.1	24.1	24.1	28.362	0	10.44	224160000	15	0.405086	6.67467e+06	0.955413	O60573	O60573	Eukaryotic translation initiation factor 4E type 2	EIF4E2
1317400064	1038000000	1062200000	931320000	1233600000	863660032					15	15	15	24.4	24.4	24.4	78.365	0	320.79	5973000000	112	0.579567	1.7282e+08	1.30052	Q14444	Q14444	Caprin-1	CAPRIN1
370120000	356550016	312180000	371990016	438230016	335910016					13	13	13	38	38	38	63.876	0	220.74	1948800000	82	1.0666	5.85667e+07	2.26941	Q8IY67	Q8IY67	Ribonucleoprotein PTB-binding 1	RAVER1
2253299968	1978400000	1666499968	1909299968	2136300032	1717699968					44	44	44	58.3	58.3	58.3	106.49	0	323.31	10681000000	265	1.0494	3.121e+08	2.23365	P36776	P36776	Lon protease homolog, mitochondrial	LONP1
473840000	436929984	301689984	416009984	403510016	362500000					21	21	21	36.9	36.9	36.9	91.079	0	212.03	2198300000	119	0.647738	6.408e+07	1.43338	Q8IXB1	Q8IXB1	DnaJ homolog subfamily C member 10	DNAJC10
58418000	57155000	47515000	76279000	73216000	72386000					9	9	8	13.6	13.6	12.5	98.335	0	24.913	332470000	28	0.492717	1.02857e+07	1.13019	P30530	P30530	Tyrosine-protein kinase receptor UFO	AXL
0	0	43754000	51368000	0	0					3	3	3	12.2	12.2	12.2	36.346	0	8.4572	108270000	7	0.0382969	2538000	0.112839	Q9H425	Q9H425	Uncharacterized protein C1orf198	C1orf198
158150000	124440000	112260000	140740000	133990000	132110000					11	11	11	11	11	11	140.28	0	43.387	714510000	31	1.0878	2.13567e+07	2.31375	Q99700	Q99700	Ataxin-2	ATXN2
105320000	132000000	109740000	147480000	148620000	100340000					7	7	7	60.5	60.5	60.5	19.208	0	97.649	684770000	35	0.507494	19780000	1.15932	O43447	O43447	Peptidyl-prolyl cis-trans isomerase H	PPIH
49167000	58553000	52698000	74592000	60882000	46119000					2	2	2	20.4	20.4	20.4	12.784	0	9.3652	299780000	12	0.483295	9.09033e+06	1.11157	Q5H943	Q5H943	Kita-kyushu lung cancer antigen 1	CT83
206380000	149010000	149790000	112670000	196280000	140480000					4	4	4	32.8	32.8	32.8	15.095	0	20.075	849740000	22	0.353079	25350000	0.849356	Q4U2R6	Q4U2R6	39S ribosomal protein L51, mitochondrial	MRPL51
656040000	625550016	426449984	535209984	561830016	442369984					18	18	10	27.6	27.6	18.3	71.368	0	58.627	2856000000	81	0.513394	86236672	1.17093	Q9NVI7;Q5T2N8	Q9NVI7;Q5T2N8	ATPase family AAA domain-containing protein 3A;ATPase family AAA domain-containing protein 3C	ATAD3A;ATAD3C
502100000	475220000	426200000	632129984	492140000	485180000					10	10	10	42.5	42.5	42.5	38.298	0	103.67	2623500000	64	0.755245	79923328	1.64317	Q9Y394	Q9Y394	Dehydrogenase/reductase SDR family member 7	DHRS7
3841400064	3999899904	3777200128	5040500224	4503199744	3637700096					11	11	11	59.6	59.6	59.6	23.277	0	318.44	21799000000	149	0.840991	6.56767e+08	1.81198	P48047	P48047	ATP synthase subunit O, mitochondrial	ATP5O
286489984	272500000	242030000	279089984	345360000	262530000					5	5	5	56.2	56.2	56.2	17.781	0	127.76	1549300000	38	0.913727	44626656	1.95698	Q16540	Q16540	39S ribosomal protein L23, mitochondrial	MRPL23
30565000	26178000	20590000	30437000	32958000	33383000					7	7	7	8.1	8.1	8.1	116.92	0	17.673	158580000	15	0.535181	4603000	1.21371	O15294	O15294	UDP-N-acetylglucosamine--peptide N-acetylglucosaminyltransferase 110 kDa subunit	OGT
846240000	744489984	663009984	862590016	695110016	643160000					11	11	11	27.9	27.9	27.9	54.843	0	90.687	3341000000	50	0.890022	1.1776e+08	1.90951	O43148	O43148	mRNA cap guanine-N7 methyltransferase	RNMT
3254899968	3157600000	3077299968	2799699968	3959300096	2308100096					9	9	9	56	56	56	16.762	0	125.35	17292000000	80	0.494398	4.903e+08	1.1335	P20674	P20674	Cytochrome c oxidase subunit 5A, mitochondrial	COX5A
229060000	237900000	197280000	247000000	271569984	202690000					11	11	11	32.6	32.6	32.6	47.862	0	99.095	1265900000	47	0.967111	3.65867e+07	2.06477	P22830	P22830	Ferrochelatase, mitochondrial	FECH
325790016	281160000	321740000	417150016	286320000	275270016					12	12	12	38.4	38.4	38.4	60.246	0	89.937	1674800000	71	0.536501	5.03633e+07	1.2163	Q13564	Q13564	NEDD8-activating enzyme E1 regulatory subunit	NAE1
2799200000	2323399936	2034700032	2719600128	2161100032	2197900032					11	11	11	31.5	31.5	31.5	40.094	0	55.559	12881000000	78	0.795816	3.74633e+08	1.72281	Q00325	Q00325	Phosphate carrier protein, mitochondrial	SLC25A3
1404300032	1461900032	1081900032	1412800000	1618300032	1243399936					9	9	8	28.2	28.2	22.3	27.366	0	65.447	7497300000	67	0.761939	216066688	1.65628	Q16629	Q16629	Serine/arginine-rich splicing factor 7	SRSF7
68049000	105290000	93033000	89305000	74888000	0					6	6	6	19.8	19.8	19.8	52.562	0	8.973	406170000	14	0.122056	1.13063e+07	0.334232	Q13867	Q13867	Bleomycin hydrolase	BLMH
149340000	134490000	120870000	163960000	125070000	119070000					6	6	6	10.6	10.6	10.6	87.99	0	27.454	727800000	28	0.797912	2.13133e+07	1.72693	Q8IYB8	Q8IYB8	ATP-dependent RNA helicase SUPV3L1, mitochondrial	SUPV3L1
7113999872	6800200192	5869100032	7993500160	7999799808	7082999808					26	26	26	70.6	70.6	70.6	64.132	0	323.31	38562000000	264	1.11863	1.11833e+09	2.37869	P14866	P14866	Heterogeneous nuclear ribonucleoprotein L	HNRNPL
18336999424	14880000000	13452000256	14622000128	17447999488	14762000384					30	30	30	67	67	67	50.976	0	323.31	85954000000	499	0.942468	2.43767e+09	2.01486	P61978	P61978	Heterogeneous nuclear ribonucleoprotein K	HNRNPK
22709000192	20092000256	17547999232	20323000320	25894000640	21287999488					30	30	30	39.3	39.3	39.3	76.613	0	323.31	116150000000	426	0.786813	3332667392	1.7051	P19338	P19338	Nucleolin	NCL
325689984	372120000	332520000	452950016	464740000	358620000					12	12	12	38.9	38.9	38.9	50.195	0	186.7	2067800000	54	0.581861	60040000	1.305	Q9Y697	Q9Y697	Cysteine desulfurase, mitochondrial	NFS1
472209984	495230016	447060000	598560000	544499968	439430016					10	10	10	47.1	47.1	47.1	32.004	0	47.261	2667900000	58	0.895074	7.785e+07	1.91961	Q96HS1	Q96HS1	Serine/threonine-protein phosphatase PGAM5, mitochondrial	PGAM5
48556000	41734000	39739000	54939000	48651000	48759000					5	5	5	19.1	19.1	19.1	36.426	0	24.154	231320000	18	0.99111	7.30467e+06	2.11366	Q9NPF4	Q9NPF4	Probable tRNA N6-adenosine threonylcarbamoyltransferase	OSGEP
1137299968	1046200000	783910016	1098000000	991840000	932849984					9	9	9	43.7	43.7	43.7	24.593	0	85.207	5521900000	74	0.818941	154726656	1.76838	O75396	O75396	Vesicle-trafficking protein SEC22b	SEC22B
106950000	100990000	113150000	144130000	125070000	108330000					8	8	8	47.4	47.4	47.4	20.116	0	69.824	602860000	36	0.724636	1.78933e+07	1.5833	P82663	P82663	28S ribosomal protein S25, mitochondrial	MRPS25
0	13399000	0	15629000	0	0					3	3	3	13.4	13.4	13.4	41.345	0	8.2067	41460000	4	0.0367058	743333	0.108324	Q8TB36	Q8TB36	Ganglioside-induced differentiation-associated protein 1	GDAP1
6323899904	6153500160	6632600064	8064099840	7414499840	5908299776					20	20	20	48.2	48.2	48.2	51.853	0	323.31	36476000000	271	0.87631	1.03603e+09	1.88215	P53634	P53634	Dipeptidyl peptidase 1;Dipeptidyl peptidase 1 exclusion domain chain;Dipeptidyl peptidase 1 heavy chain;Dipeptidyl peptidase 1 light chain	CTSC
4777999872	4543900160	4307100160	5714599936	5196000256	4603299840					12	12	12	53.1	53.1	53.1	27.692	0	218.7	25525000000	167	1.22502	7.44767e+08	2.60771	P30048	P30048	Thioredoxin-dependent peroxide reductase, mitochondrial	PRDX3
51391000	41609000	46625000	56726000	58031000	54256000					6	5	5	16.1	14.5	14.5	71.158	0	14.862	273270000	11	0.873926	7886000	1.8774	Q8NCL4	Q8NCL4	Polypeptide N-acetylgalactosaminyltransferase 6	GALNT6
6618200064	5179899904	4745800192	6408300032	4925400064	5472500224					115	115	109	57.5	57.5	54.6	274.61	0	323.31	29649000000	701	0.674478	851233280	1.48547	Q01082	Q01082	Spectrin beta chain, non-erythrocytic 1	SPTBN1
89502000	89706000	65418000	120010000	93250000	104580000					4	4	4	15.5	15.5	15.5	45.418	0	12.362	490700000	18	0.40841	1.43527e+07	0.962122	P38571	P38571	Lysosomal acid lipase/cholesteryl ester hydrolase	LIPA
1392499968	1354200064	951169984	1522000000	1117200000	1153900032					27	27	27	48.5	48.5	48.5	91.916	0	217.22	6778100000	186	0.500111	1.9081e+08	1.14477	Q13724	Q13724	Mannosyl-oligosaccharide glucosidase	MOGS
2192800000	2022400000	1671500032	2357799936	2219899904	2115699968					42	42	42	48.1	48.1	48.1	111.63	0	323.31	11145000000	273	1.04078	3.203e+08	2.21578	O60313	O60313	Dynamin-like 120 kDa protein, mitochondrial;Dynamin-like 120 kDa protein, form S1	OPA1
631190016	561329984	394460000	670259968	361729984	471420000					9	9	9	38.6	38.6	38.6	34.012	0	52.968	2886100000	48	0.294188	7.86567e+07	0.726185	P53007	P53007	Tricarboxylate transport protein, mitochondrial	SLC25A1
311020000	302360000	237690000	359000000	325929984	314980000					4	4	4	46	46	46	22.149	0	91.642	1627200000	30	0.778284	46973328	1.68835	Q9H3Z4	Q9H3Z4	DnaJ homolog subfamily C member 5	DNAJC5
98656000	84719000	0	0	0	0					4	4	4	53.7	53.7	53.7	14.874	0	47.969	193010000	8	0.0363016	4.64567e+06	0.107175	O95295	O95295	SNARE-associated protein Snapin	SNAPIN
21787000832	21187000320	19821000704	25482000384	25386000384	21383999488					66	66	65	75.5	75.5	75.5	72.932	0	323.31	123500000000	686	1.22532	3.421e+09	2.60837	P13667	P13667	Protein disulfide-isomerase A4	PDIA4
221480000	240200000	181920000	235410000	254040000	188410000					6	6	6	46.4	46.4	46.4	19.193	0	48.857	1181600000	34	0.741247	3.34667e+07	1.61577	Q9Y3E5	Q9Y3E5	Peptidyl-tRNA hydrolase 2, mitochondrial	PTRH2
350070016	278670016	275110016	324969984	291129984	275960000					10	10	10	48.2	48.2	48.2	34.5	0	83.599	1737800000	68	1.24781	4.54767e+07	2.65783	Q92890	Q92890	Ubiquitin fusion degradation protein 1 homolog	UFD1L
2320699904	2406599936	2048800000	2984499968	2340600064	2112400000					27	27	27	30.6	30.6	30.6	113.89	0	269.06	12424000000	235	0.666996	3.59333e+08	1.47089	Q13423	Q13423	NAD(P) transhydrogenase, mitochondrial	NNT
632800000	531009984	460809984	599129984	578190016	564289984					11	11	5	72.7	72.7	33.3	20.504	0	243.46	3009100000	85	1.15751	8.467e+07	2.46147	P61225	P61225	Ras-related protein Rap-2b	RAP2B
133400000	128110000	116300000	173980000	142030000	141960000					9	9	9	22.3	22.3	22.3	57.522	0	30.527	712360000	32	0.661098	2.10133e+07	1.4594	Q8N2G8	Q8N2G8	GH3 domain-containing protein	GHDC
102410000	92554000	98373000	147070000	103550000	112630000					4	4	4	5.7	5.7	5.7	92.125	0	11.863	570990000	15	0.44701	16491000	1.03953	O94886	O94886	CSC1-like protein 1	TMEM63A
97999000	87349000	0	103360000	0	85792000					3	2	2	19.7	15	15	23.495	0	18.676	528810000	10	0.0745856	9.406e+06	0.212375	P57735	P57735	Ras-related protein Rab-25	RAB25
1634499968	1710099968	1378400000	1677200000	1958800000	1443500032					10	10	10	57.5	57.5	57.5	21.831	0	102.9	8686300000	88	0.790936	246166656	1.71321	Q9Y6M9	Q9Y6M9	NADH dehydrogenase [ubiquinone] 1 beta subcomplex subunit 9	NDUFB9
400200000	483700000	348310016	530740000	538350016	431420000					7	5	5	18	15.4	15.4	39.586	0	44.667	2478100000	36	0.50246	68620000	1.1494	Q13247	Q13247	Serine/arginine-rich splicing factor 6	SRSF6
347390016	322560000	232590000	338830016	276920000	273060000					22	22	22	33.8	33.8	33.8	104.11	0	101.72	1540800000	67	0.58702	4.49767e+07	1.31507	Q86XL3	Q86XL3	Ankyrin repeat and LEM domain-containing protein 2	ANKLE2
247270000	259840000	273560000	347320000	332710016	264020000					7	7	7	31.6	31.6	31.6	27.388	0	107.7	1517700000	38	0.618249	4.32933e+07	1.37595	Q96EY8	Q96EY8	Cob(I)yrinic acid a,c-diamide adenosyltransferase, mitochondrial	MMAB
0	0	0	21355000	0	18376000					2	2	2	7.5	7.5	7.5	38.657	0.0025937	2.3774	57697000	6	0.0357973	993000	0.10574	Q86SQ9	Q86SQ9	Dehydrodolichyl diphosphate synthase	DHDDS
167550000	124830000	130950000	155720000	146640000	148620000					7	7	7	29.8	29.8	29.8	40.461	0	49.286	788040000	27	1.09756	2.18367e+07	2.33424	Q9BV79	Q9BV79	Trans-2-enoyl-CoA reductase, mitochondrial	MECR
257520000	250330000	155400000	225450000	225020000	203780000					7	7	7	37.3	37.3	37.3	35.61	0	191.24	1169600000	54	0.484987	3.28267e+07	1.11492	Q96HY6	Q96HY6	DDRGK domain-containing protein 1	DDRGK1
872800000	816540032	734289984	1087800064	735729984	771020032					14	14	14	41	41	41	39.866	0	146.74	4435200000	102	0.521432	1.24827e+08	1.18673	Q8NE86	Q8NE86	Calcium uniporter protein, mitochondrial	MCU
75946000	0	0	0	0	65412000					6	6	6	9.3	9.3	9.3	134.19	0	18.442	191620000	7	0.0355711	3.51133e+06	0.105096	Q9Y2G3	Q9Y2G3	Probable phospholipid-transporting ATPase IF	ATP11B
200840000	180800000	234640000	251450000	205230000	150980000					9	9	9	33.7	33.7	33.7	42.315	0	88.014	1077400000	47	0.444588	3.03667e+07	1.0347	Q9Y570	Q9Y570	Protein phosphatase methylesterase 1	PPME1
263700000	240190000	207730000	217000000	282800000	209800000					14	14	14	52.1	52.1	52.1	48.842	0	117.23	1307900000	86	0.727845	35260000	1.58957	Q9NWU1	Q9NWU1	3-oxoacyl-[acyl-carrier-protein] synthase, mitochondrial	OXSM
1438800000	1527800064	1787399936	2015600000	1740700032	1160199936					11	11	11	49	49	49	37.393	0	145.98	8587400000	104	0.413567	239900032	0.972517	P09668	P09668	Pro-cathepsin H;Cathepsin H mini chain;Cathepsin H;Cathepsin H heavy chain;Cathepsin H light chain	CTSH
184280000	162980000	129030000	128210000	204230000	153190000					6	6	6	24.8	24.8	24.8	34.747	0	66.623	870260000	39	0.406236	23840000	0.957736	Q9NRG7	Q9NRG7	Epimerase family protein SDR39U1	SDR39U1
74446000	62572000	41177000	63013000	33742000	43761000					7	7	7	27.5	27.5	27.5	41.881	0	29.4	300480000	19	0.222173	7897000	0.569374	Q7LGA3	Q7LGA3	Heparan sulfate 2-O-sulfotransferase 1	HS2ST1
2239200000	2093799936	1756700032	2636100096	2179500032	2229400064					10	10	10	35	35	35	35.061	0	118.57	11692000000	100	0.742985	3.24967e+08	1.61917	P05026	P05026	Sodium/potassium-transporting ATPase subunit beta-1	ATP1B1
93988000	74361000	0	0	51258000	50849000					7	7	7	14.9	14.9	14.9	80.31	0	15.542	289470000	20	0.0666855	6.67867e+06	0.191232	Q9UH99	Q9UH99	SUN domain-containing protein 2	SUN2
33509000	28894000	0	0	0	0					2	2	2	4.5	4.5	4.5	73.168	0	5.1542	110890000	8	0.0352928	1.53833e+06	0.104303	O15484	O15484	Calpain-5	CAPN5
1459500032	1446400000	1409299968	1937799936	1630400000	1480300032					16	16	16	70	70	70	33.429	0	223.26	8495600000	137	0.748655	230566656	1.63026	Q16762	Q16762	Thiosulfate sulfurtransferase	TST
204240000	170940000	152920000	197930000	211930000	205760000					10	10	10	13.8	13.8	13.8	118.58	0	66.819	1037100000	36	0.813132	28160000	1.75692	Q5M775	Q5M775	Cytospin-B	SPECC1
262360000	248140000	224190000	246390000	304129984	228840000					14	14	14	38.5	38.5	38.5	58.572	0	74.259	1342200000	86	0.930226	3.72367e+07	1.99016	Q7Z4H8	Q7Z4H8	KDEL motif-containing protein 2	KDELC2
838750016	968449984	959360000	1534599936	1004300032	985720000					28	28	28	49.8	49.8	49.8	73.776	0	221.38	5404000000	158	0.299118	1.54707e+08	0.736648	P23786	P23786	Carnitine O-palmitoyltransferase 2, mitochondrial	CPT2
2239099904	1952600064	1632400000	1829200000	2358500096	1959900032					27	27	27	48.6	48.6	48.6	66.9	0	254.93	10712000000	205	0.69277	2.93967e+08	1.52112	O95831	O95831	Apoptosis-inducing factor 1, mitochondrial	AIFM1
212910000	231280000	166110000	246890000	233400000	200710000					16	16	16	43.1	43.1	43.1	58.282	0	96.899	1081600000	60	0.677374	31700000	1.49111	Q9NP81	Q9NP81	Serine--tRNA ligase, mitochondrial	SARS2
428620000	418740000	310080000	427260000	425489984	376790016					11	11	11	40.4	40.4	40.4	37.535	0	58.194	2184300000	84	0.860676	58586656	1.85104	Q9H9J2	Q9H9J2	39S ribosomal protein L44, mitochondrial	MRPL44
0	177860000	0	107610000	237750000	120180000					3	3	3	31.1	31.1	31.1	18.546	0	32.03	807070000	13	0.0634564	1.57733e+07	0.18251	Q8TCC3	Q8TCC3	39S ribosomal protein L30, mitochondrial	MRPL30
92422000	87792000	72115000	120430000	76095000	89464000					8	8	8	24	24	24	49.517	0	10.775	474050000	25	0.396096	13192000	0.93723	Q9NVH6	Q9NVH6	Trimethyllysine dioxygenase, mitochondrial	TMLHE
951779968	893680000	919409984	1248899968	820620032	794440000					6	6	6	22	22	22	48.275	0	39.642	5016700000	36	0.448523	137923328	1.04254	P14324	P14324	Farnesyl pyrophosphate synthase	FDPS
618590016	717510016	598089984	1089600000	620089984	694190016					15	15	15	38	38	38	52.948	0	81.498	3810200000	83	0.26315	106163328	0.659573	P07099	P07099	Epoxide hydrolase 1	EPHX1
301209984	400430016	389390016	303460000	570819968	225030000					6	6	6	58.9	58.9	58.9	12.107	0	53.833	2051300000	51	0.193905	53546640	0.50537	Q96EL3	Q96EL3	39S ribosomal protein L53, mitochondrial	MRPL53
1320999936	1058200000	1074800000	1370899968	1091100032	1133500032					34	34	34	44	44	44	113.08	0	166.81	6203200000	163	0.900987	1.72167e+08	1.93144	P09874	P09874	Poly [ADP-ribose] polymerase 1	PARP1
246870000	246440000	285520000	426640000	271489984	284160000					16	16	16	37.8	37.8	37.8	67.764	0	62.46	1482500000	69	0.302789	4.296e+07	0.744419	O00186	O00186	Syntaxin-binding protein 3	STXBP3
322120000	283900000	264530000	357009984	300350016	297550016					13	13	13	42.4	42.4	42.4	47.137	0	159.83	1580300000	66	1.09658	4.45e+07	2.33218	Q53H12	Q53H12	Acylglycerol kinase, mitochondrial	AGK
1636300032	1520999936	1596300032	2104899968	1822499968	1688800000					18	18	18	23.7	23.7	23.7	97.455	0	323.31	9110000000	129	0.807781	2.52533e+08	1.74637	P12830	P12830	Cadherin-1;E-Cad/CTF1;E-Cad/CTF2;E-Cad/CTF3	CDH1
173330000	130440000	151740000	153900000	171780000	148950000					16	16	16	38.2	38.2	38.2	55.799	0	80.29	820380000	68	1.16408	2.26267e+07	2.47556	Q9UJA5	Q9UJA5	tRNA (adenine(58)-N(1))-methyltransferase non-catalytic subunit TRM6	TRMT6
225860000	220990000	201040000	297840000	204420000	207090000					17	12	12	56.5	45.8	45.8	40.532	0	228.94	1189300000	62	0.499369	33000000	1.14331	P08754	P08754	Guanine nucleotide-binding protein G(k) subunit alpha	GNAI3
1373200000	1258700032	1263399936	1267800064	1480800000	1043299968					4	4	4	30.1	30.1	30.1	18.795	0	28.366	6821300000	41	0.909981	1.85467e+08	1.94947	Q969H8	Q969H8	UPF0556 protein C19orf10	C19orf10
4098099968	2946800128	3082099968	2982099968	3257400064	2919099904					9	9	9	49.3	49.3	49.3	15.798	0	58.971	17192000000	103	0.612474	463200000	1.36469	P61353	P61353	60S ribosomal protein L27	RPL27
90387000	0	90925000	0	77486000	54392000					4	4	4	9.4	9.4	9.4	57.543	0	11.597	325110000	12	0.0678959	7.51867e+06	0.194489	Q2TAY7	Q2TAY7	WD40 repeat-containing protein SMU1;WD40 repeat-containing protein SMU1, N-terminally processed	SMU1
166510000	96809000	110980000	101010000	81569000	94402000					8	8	8	20.1	20.1	20.1	65.304	0	27.683	573850000	22	0.234342	1.56327e+07	0.596457	P57772	P57772	Selenocysteine-specific elongation factor	EEFSEC
136950000	99467000	67566000	63844000	89947000	84668000					8	8	8	27.7	27.7	27.7	47.534	0	39.333	490790000	41	0.217425	1.30133e+07	0.558733	Q9Y276	Q9Y276	Mitochondrial chaperone BCS1	BCS1L
490310016	585360000	608209984	722240000	716270016	476590016					6	6	6	62.1	62.1	62.1	10.5	0	42.371	3210600000	41	0.425849	8.622e+07	0.997202	Q9Y5L4	Q9Y5L4	Mitochondrial import inner membrane translocase subunit Tim13	TIMM13
890449984	804889984	792390016	1004000000	984070016	895950016					21	21	21	21.5	21.5	21.5	123.9	0	78.178	4980900000	88	1.25942	1.2843e+08	2.68352	O14776;Q5VWI1	O14776	Transcription elongation regulator 1	TCERG1
920700032	816230016	816200000	1054499968	1012200000	955760000					7	7	7	84.6	84.6	84.6	11.662	0	151.16	5278900000	73	1.02391	1.3307e+08	2.18096	Q9HCY8	Q9HCY8	Protein S100-A14	S100A14
2952600064	3072100096	2682500096	3770700032	3802299904	3366099968					32	31	30	73.3	71.8	71.8	56.381	0	323.31	17586000000	224	0.616099	4.683e+08	1.37176	P05091;P00352	P05091	Aldehyde dehydrogenase, mitochondrial	ALDH2
703169984	753360000	630870016	903100032	698840000	614470016					19	19	19	40	40	40	73.562	0	100.34	3691600000	85	0.564342	1.02137e+08	1.27079	Q6PI48	Q6PI48	Aspartate--tRNA ligase, mitochondrial	DARS2
249730000	252700000	219060000	322380000	327849984	308609984					15	15	15	48.5	48.5	48.5	51.263	0	181.75	1504200000	66	0.476882	3.98633e+07	1.09888	Q8NFQ8	Q8NFQ8	Torsin-1A-interacting protein 2	TOR1AIP2
668499968	535430016	619320000	762860032	647510016	647950016					22	22	22	33	33	33	88.884	0	160.07	3392000000	86	0.875128	9.20567e+07	1.8798	O75534	O75534	Cold shock domain-containing protein E1	CSDE1
746179968	636259968	828000000	897240000	767729984	626880000					9	9	9	50.4	50.4	50.4	26.563	0	168.72	3940400000	75	0.590092	1.0667e+08	1.32106	P33316	P33316	Deoxyuridine 5-triphosphate nucleotidohydrolase, mitochondrial	DUT
1116099968	1110200064	1050000000	1243500032	1440300032	1135399936					19	19	19	64.6	64.6	64.6	44.292	0	263.55	6314600000	148	0.795181	1.681e+08	1.72156	P09110	P09110	3-ketoacyl-CoA thiolase, peroxisomal	ACAA1
540960000	559660032	477860000	582579968	579859968	439830016					10	10	10	26.9	26.9	26.9	78.41	0	109.98	2902300000	61	0.931239	7.535e+07	1.99221	Q92542	Q92542	Nicastrin	NCSTN
59953000	51887000	40445000	38816000	51216000	37760000					5	5	5	15.2	15.2	15.2	40.556	0	23.736	252690000	14	0.369573	6631000	0.883232	Q8NBK3	Q8NBK3	Sulfatase-modifying factor 1	SUMF1
1671200000	1243500032	1646099968	1590599936	1484999936	1231500032					8	8	8	50	50	50	21.348	0	52.313	7933600000	64	0.642632	2.08567e+08	1.42344	P52815	P52815	39S ribosomal protein L12, mitochondrial	MRPL12
1127399936	1009500032	865550016	1193900032	984990016	995710016					24	20	20	43.1	38.7	38.7	85.496	0	234.47	5439500000	131	0.880269	145176640	1.89004	P35222	P35222	Catenin beta-1	CTNNB1
624200000	499520000	510289984	655539968	637059968	654640000					10	10	10	47.8	47.8	47.8	27.626	0	51.595	3265200000	83	0.761234	8.41167e+07	1.6549	Q9NX40	Q9NX40	OCIA domain-containing protein 1	OCIAD1
0	111830000	72416000	102220000	109760000	0					5	5	5	16.7	16.7	16.7	30.77	0	11.004	414300000	17	0.0668634	9.24467e+06	0.191711	P09038	P09038	Fibroblast growth factor 2	FGF2
638910016	509200000	612030016	700120000	642129984	601009984					33	33	33	38.3	38.3	38.3	112.42	0	123.76	3246200000	100	1.06221	8.63067e+07	2.26028	P78347;Q86UP8;Q6EKJ0	P78347	General transcription factor II-I	GTF2I
218790000	195820000	164320000	202310000	211820000	190070000					13	13	13	28.4	28.4	28.4	87.163	0	72.21	1069300000	45	1.19999	27570000	2.5531	P42892	P42892	Endothelin-converting enzyme 1	ECE1
231520000	163280000	142880000	166840000	140680000	162610000					19	16	16	23.7	21.2	21.2	102.54	0	57.159	923370000	50	0.349574	2.34233e+07	0.842127	Q2TB90	Q2TB90	Putative hexokinase HKDC1	HKDC1
1140300032	1041600000	877560000	999849984	1122899968	920969984					26	26	26	47.1	47.1	47.1	71.635	0	144.27	5544700000	147	1.00129	1.40973e+08	2.1345	Q8NBJ5	Q8NBJ5	Procollagen galactosyltransferase 1	COLGALT1
2126599936	2055500032	1665400064	2295699968	2117900032	1972099968					28	28	28	65.1	65.1	65.1	65.443	0	323.31	10850000000	200	1.00393	2.824e+08	2.13991	P23368	P23368	NAD-dependent malic enzyme, mitochondrial	ME2
472940000	365430016	356110016	508609984	344520000	432790016					27	26	26	37.4	36.4	36.4	109.43	0	83.877	2126200000	109	0.444146	5.72466e+07	1.03381	Q15029	Q15029	116 kDa U5 small nuclear ribonucleoprotein component	EFTUD2
1688600064	1380700032	1367200000	1678300032	1441400064	1438400000					30	30	18	58.1	58.1	40.3	75.491	0	323.31	7769600000	207	1.16565	207333376	2.47893	P42166	P42166	Lamina-associated polypeptide 2, isoform alpha;Thymopoietin;Thymopentin	TMPO
2573799936	2388199936	2081400064	2839200000	2560600064	2473700096					39	39	39	51.9	51.9	51.9	113.79	0	296.94	13305000000	263	1.07819	3.43433e+08	2.29362	Q9NSE4	Q9NSE4	Isoleucine--tRNA ligase, mitochondrial	IARS2
0	0	88118000	134810000	81205000	99989000					4	4	4	15.4	15.4	15.4	57.235	0	47.801	386960000	21	0.0643533	9.30267e+06	0.184937	Q5ZPR3	Q5ZPR3	CD276 antigen	CD276
152820000	164100000	144920000	176310000	167870000	123860000					10	10	10	41	41	41	37.252	0	35.55	821180000	39	0.724631	2.13733e+07	1.58329	Q8WWH5	Q8WWH5	Probable tRNA pseudouridine synthase 1	TRUB1
811689984	664560000	675009984	776040000	608310016	573180032					4	4	2	32.1	32.1	14.3	9.461	0	21.937	3582900000	34	0.599007	9.443e+07	1.33845	P42677	P42677	40S ribosomal protein S27	RPS27
2177700096	1905200000	1775000064	1971000064	1850700032	1546300032					39	39	39	60.1	60.1	60.1	82.431	0	323.31	10058000000	243	0.843132	2.57633e+08	1.81622	Q92499	Q92499	ATP-dependent RNA helicase DDX1	DDX1
9265899520	6848399872	7521999872	7645799936	6974400000	6441500160					19	19	19	40.9	40.9	40.9	37.54	0	151.19	39609000000	190	0.613711	1024733184	1.3671	P37837	P37837	Transaldolase	TALDO1
0	0	191250000	126330000	93134000	0					5	5	5	22.6	22.6	22.6	31.371	0	6.5542	768290000	11	0.0432772	9.40467e+06	0.126884	Q68D91	Q68D91	Metallo-beta-lactamase domain-containing protein 2	MBLAC2
497160000	402150016	365030016	477320000	321169984	361950016					12	12	12	40.6	40.6	40.6	54.416	0	90.62	2135800000	65	0.413091	5.55066e+07	0.971558	P26196	P26196	Probable ATP-dependent RNA helicase DDX6	DDX6
68953000	71298000	87714000	104640000	90859000	71508000					8	8	8	18.6	18.6	18.6	49.432	0	22.461	424270000	32	0.409577	1.13107e+07	0.964477	Q4G0N4	Q4G0N4	NAD kinase 2, mitochondrial	NADK2
705190016	660470016	630990016	832800000	657129984	622929984					31	31	31	58.1	58.1	58.1	79.494	0	123.23	3642700000	110	0.80679	9.35767e+07	1.74442	Q08426	Q08426	Peroxisomal bifunctional enzyme;Enoyl-CoA hydratase/3,2-trans-enoyl-CoA isomerase;3-hydroxyacyl-CoA dehydrogenase	EHHADH
2095299968	2138800000	1860000000	2506500096	2481499904	2178700032					25	25	25	54.5	54.5	54.5	68.124	0	323.31	11660000000	187	0.841025	301933312	1.81205	Q96CM8	Q96CM8	Acyl-CoA synthetase family member 2, mitochondrial	ACSF2
316540000	226000000	225240000	173140000	278040000	218310000					16	16	16	38.2	38.2	38.2	58.281	0	97.459	1363100000	66	0.311329	3.27233e+07	0.762434	Q9C0B1	Q9C0B1	Alpha-ketoglutarate-dependent dioxygenase FTO	FTO
48283000	32817000	0	0	40259000	44420000					6	6	6	22.4	22.4	22.4	49.237	0	11.58	182510000	10	0.0656359	3.76833e+06	0.188402	Q7L592	Q7L592	NADH dehydrogenase [ubiquinone] complex I, assembly factor 7	NDUFAF7
2784800000	3122800128	2573799936	3635200000	3481100032	2940900096					29	29	29	46.5	46.5	46.5	84.685	0	323.31	16511000000	239	0.615279	4.212e+08	1.37016	O00469	O00469	Procollagen-lysine,2-oxoglutarate 5-dioxygenase 2	PLOD2
1415600000	1093299968	1116499968	1390700032	1046099968	1151200000					61	61	61	35.6	35.6	35.6	265.55	0	323.31	6310300000	250	0.610219	1.638e+08	1.3603	Q13085;O00763	Q13085	Acetyl-CoA carboxylase 1;Biotin carboxylase	ACACA
67803000	56277000	0	0	49488000	46106000					4	4	4	29.4	29.4	29.4	26.711	0	48.519	268960000	13	0.0649352	4.96933e+06	0.18651	O75940	O75940	Survival of motor neuron-related-splicing factor 30	SMNDC1
1761699968	1685100032	1545200000	1751600000	2198200064	1757600000					15	15	15	50.1	50.1	50.1	53.5	0	323.31	9510200000	151	0.686434	241200000	1.50876	P26368	P26368	Splicing factor U2AF 65 kDa subunit	U2AF2
28956999680	27505000448	25632000000	27669999616	33561999360	25631000576					31	31	30	66.6	66.6	66.6	37.429	0	323.31	160980000000	824	0.939863	3.807e+09	2.0096	P22626	P22626	Heterogeneous nuclear ribonucleoproteins A2/B1	HNRNPA2B1
25156999168	24803999744	23072999424	29508999168	29801000960	25923000320					45	45	45	62.4	62.4	62.4	73.68	0	323.31	141900000000	688	0.971093	3.55567e+09	2.07287	P38646	P38646	Stress-70 protein, mitochondrial	HSPA9
225950000	202600000	195280000	206080000	304110016	245670000					6	6	6	23.6	23.6	23.6	44.385	0	119.2	1347500000	55	0.384246	3.08633e+07	0.913171	Q15427	Q15427	Splicing factor 3B subunit 4	SF3B4
88294000	102730000	62104000	59164000	111580000	61625000					6	6	6	25.4	25.4	25.4	24.211	0	22.893	486450000	25	0.205922	1.08597e+07	0.532775	Q9BYN8	Q9BYN8	28S ribosomal protein S26, mitochondrial	MRPS26
375289984	350300000	322420000	417720000	353510016	329750016					12	12	6	32.3	32.3	20.2	58.951	0	70.699	1839400000	51	1.09507	4.80167e+07	2.32901	O43865	O43865	Putative adenosylhomocysteinase 2	AHCYL1
389489984	319280000	299350016	389620000	279889984	307680000					13	13	11	52.8	52.8	47.7	23.48	0	68.192	1716900000	58	0.525704	44229984	1.19511	P10301	P10301	Ras-related protein R-Ras	RRAS
92963000	77957000	71974000	55755000	84246000	53850000					3	3	3	7.8	7.8	7.8	61.437	0	11.732	416750000	8	0.294844	9.72767e+06	0.727579	Q16880	Q16880	2-hydroxyacylsphingosine 1-beta-galactosyltransferase	UGT8
474960000	440270016	493910016	635820032	496580000	472820000					8	8	8	75.2	75.2	75.2	17.745	0	45.591	2665700000	52	0.561772	6.67867e+07	1.26576	Q6IAA8	Q6IAA8	Ragulator complex protein LAMTOR1	LAMTOR1
116830000	135920000	56564000	80717000	87368000	56922000					9	9	9	32.9	32.9	32.9	46.914	0	35.09	501400000	42	0.15459	1.18363e+07	0.413419	Q9NXH8	Q9NXH8	Torsin-4A	TOR4A
114040000	103640000	78731000	83955000	90717000	70389000					6	6	6	20.2	20.2	20.2	45.439	0	55.553	477690000	23	0.371101	11984000	0.886358	Q96HD1	Q96HD1	Cysteine-rich with EGF-like domain protein 1	CRELD1
92225000	79429000	83945000	99512000	101310000	93194000					8	8	8	14.1	14.1	14.1	74.731	0	10.527	499730000	19	1.16407	1.21597e+07	2.47555	P08236	P08236	Beta-glucuronidase	GUSB
1573100032	1710899968	1706099968	2540999936	1910599936	1858000000					10	10	10	37.9	37.9	37.9	19.576	0	50.674	9871300000	72	0.362016	2.499e+08	0.867742	P13073	P13073	Cytochrome c oxidase subunit 4 isoform 1, mitochondrial	COX4I1
1018600000	1016300032	900800000	1219699968	1059699968	970769984					29	29	29	49.2	49.2	49.2	83.549	0	192.39	5544700000	154	0.912628	1.3671e+08	1.95478	Q02809	Q02809	Procollagen-lysine,2-oxoglutarate 5-dioxygenase 1	PLOD1
721150016	729489984	663779968	905480000	760940032	697699968					25	25	25	47	47	47	87.793	0	323.31	4014800000	116	0.769986	9.88667e+07	1.67206	O75410;O95359	O75410	Transforming acidic coiled-coil-containing protein 1	TACC1
116100000	135170000	135260000	183880000	140740000	115590000					8	8	8	32.9	32.9	32.9	36.588	0	35.48	743520000	39	0.365103	1.82333e+07	0.874076	P61964	P61964	WD repeat-containing protein 5	WDR5
3960300032	3194299904	3136399872	3268800000	3140000000	2751899904					16	16	16	57.2	57.2	57.2	34.362	0	132.05	17316000000	156	0.670832	4.28833e+08	1.47836	P46777	P46777	60S ribosomal protein L5	RPL5
351830016	360729984	371940000	442409984	471820000	376369984					7	7	7	65	65	65	15.383	0	77.01	2103500000	43	0.649942	5.234e+07	1.43767	Q8IXM3	Q8IXM3	39S ribosomal protein L41, mitochondrial	MRPL41
852830016	738060032	816979968	951790016	763129984	695249984					3	3	3	20.3	20.3	20.3	6.6478	0	7.5626	4166400000	27	0.746074	1.0582e+08	1.62521	P62861	P62861	40S ribosomal protein S30	FAU
226260000	201100000	158050000	277769984	200620000	258440000					17	5	5	45.6	18.5	18.5	50.67	0	78.53	1153300000	35	0.322982	2.902e+07	0.786881	P42167	P42167	Lamina-associated polypeptide 2, isoforms beta/gamma;Thymopoietin;Thymopentin	TMPO
372340000	259710000	287000000	308550016	257740000	275980000					15	15	14	39.1	39.1	37.3	52.22	0	40.74	1559700000	59	0.494527	38646672	1.13376	P60228	P60228	Eukaryotic translation initiation factor 3 subunit E	EIF3E
645740032	550300032	523780000	671769984	592460032	600099968					23	23	23	41.6	41.6	41.6	80.651	0	138.31	3198400000	117	1.14328	7.85967e+07	2.43105	Q9BYT8	Q9BYT8	Neurolysin, mitochondrial	NLN
238210000	168170000	137350000	143890000	120390000	135080000					12	12	12	15.6	15.6	15.6	114.76	0	138.93	832890000	46	0.213276	20630000	0.549401	Q9H2U1	Q9H2U1	ATP-dependent RNA helicase DHX36	DHX36
62134000	69090000	0	68830000	0	45745000					2	2	2	13.8	13.8	13.8	23.135	0	7.037	259420000	12	0.0625393	5.37633e+06	0.180024	Q16595	Q16595	Frataxin, mitochondrial;Frataxin intermediate form;Frataxin(56-210);Frataxin(78-210);Frataxin mature form	FXN
17121999872	16730999808	14679000064	15971999744	20291999744	15413999616					25	25	25	61.8	61.8	61.8	48.121	0	323.31	91224000000	405	0.70022	2.18733e+09	1.53564	Q15084	Q15084	Protein disulfide-isomerase A6	PDIA6
176230000	188850000	162640000	179970000	261140000	190010000					14	14	14	21	21	21	91.954	0	60.379	1036500000	51	0.362398	25280000	0.868526	Q96ST2	Q96ST2	Protein IWS1 homolog	IWS1
3480399872	2580900096	2711699968	2726299904	2632999936	2465700096					24	24	24	54	54	54	57.924	0	323.31	15008000000	199	0.578718	3.60467e+08	1.29887	P50991	P50991	T-complex protein 1 subunit delta	CCT4
91024000	74705000	78631000	97243000	81874000	83813000					11	11	11	19.5	19.5	19.5	90.254	0	36.3	440840000	27	0.99479	1.09973e+07	2.12119	O43290	O43290	U4/U6.U5 tri-snRNP-associated protein 1	SART1
492609984	569529984	495020000	576510016	697009984	486630016					4	4	4	18.9	18.9	18.9	37.564	0	28.454	2980500000	29	0.479407	7.165e+07	1.10388	P07711	P07711	Cathepsin L1;Cathepsin L1 heavy chain;Cathepsin L1 light chain	CTSL
1341500032	1281400064	1071000000	1317200000	1280400000	1107800064					7	7	7	23.7	23.7	23.7	17.417	0	108.62	6592600000	92	1.11607	1.59633e+08	2.37327	O14561	O14561	Acyl carrier protein, mitochondrial	NDUFAB1
13605000192	13157000192	11445999616	15130000384	13594000384	12581999616					32	32	32	71.9	71.9	71.9	47.517	0	323.31	70769000000	317	1.12587	1.71467e+09	2.39402	P00505	P00505	Aspartate aminotransferase, mitochondrial	GOT2
1179699968	1137100032	1074200064	1242499968	1476300032	1214300032					15	15	5	45	45	12.5	42.331	0	115.26	6551100000	98	0.729904	157633280	1.59359	P38159;O75526	P38159	RNA-binding motif protein, X chromosome;RNA-binding motif protein, X chromosome, N-terminally processed	RBMX
392150016	318260000	336600000	419340000	332750016	350849984					17	17	15	33.3	33.3	32.2	86.131	0	83.996	1898000000	74	0.781418	4.61767e+07	1.6945	O43815	O43815	Striatin	STRN
420120000	373929984	321120000	417460000	442320000	430060000					22	22	22	37.5	37.5	37.5	107.34	0	271.18	2323700000	110	0.728701	51596672	1.59124	Q5JTZ9	Q5JTZ9	Alanine--tRNA ligase, mitochondrial	AARS2
224680000	214490000	183510000	201580000	248080000	194800000					12	12	12	46.3	46.3	46.3	43.239	0	115.81	1109900000	51	0.773405	27180000	1.67877	P18615	P18615	Negative elongation factor E	NELFE
2993900032	2104199936	2336000000	2303899904	2384100096	2313700096					40	40	40	68.9	68.9	68.9	65.401	0	323.31	13011000000	298	0.602221	3.09333e+08	1.34471	Q9UHD8	Q9UHD8	Septin-9	44448
1000400000	876720000	793710016	761900032	1035500032	789529984					15	15	15	62.7	62.7	62.7	28.068	0	122.71	4863400000	128	0.5507	1.12613e+08	1.24411	Q9Y224	Q9Y224	UPF0568 protein C14orf166	C14orf166
14714000384	14170999808	12730000384	18203000832	13861000192	14241999872					53	53	47	50.5	50.5	46.5	137.91	0	323.31	78228000000	572	0.592599	1.87833e+09	1.32595	P04626;Q16584;Q02779;Q5TCX8;P80192	P04626	Receptor tyrosine-protein kinase erbB-2	ERBB2
764790016	691569984	557760000	758760000	631430016	646120000					25	25	25	36.7	36.7	36.7	102.36	0	168.32	3613300000	116	0.669755	86510016	1.47627	A0FGR8	A0FGR8	Extended synaptotagmin-2	ESYT2
5013899776	4495900160	4949199872	5186699776	5890800128	4708400128					24	22	21	48.1	46.9	45.5	67.56	0	323.31	27603000000	234	1.0159	6.45967e+08	2.16448	Q96AE4	Q96AE4	Far upstream element-binding protein 1	FUBP1
75235000	61805000	58431000	53072000	58176000	43806000					5	5	5	10.4	10.4	10.4	65.853	0	19.042	312800000	21	0.358913	7.48033e+06	0.861366	Q86X55	Q86X55	Histone-arginine methyltransferase CARM1	CARM1
2359500032	1710499968	1576000000	1434200064	1725400064	1570499968					28	27	27	50	50	50	73.243	0	323.31	9409700000	191	0.327755	2.207e+08	0.79685	O00571;O15523;Q9NQI0	O00571;O15523	ATP-dependent RNA helicase DDX3X;ATP-dependent RNA helicase DDX3Y	DDX3X;DDX3Y
0	37874000	0	0	43036000	0					5	5	5	6.8	6.8	6.8	142.69	0	11.538	187480000	13	0.0303131	1.72067e+06	0.0900427	Q9H2G2	Q9H2G2	STE20-like serine/threonine-protein kinase	SLK
5529699840	4295000064	4369299968	4578400256	4403999744	4107699968					49	49	49	69.2	69.2	69.2	102	0	323.31	24108000000	411	0.742677	580033280	1.61857	Q7KZF4	Q7KZF4	Staphylococcal nuclease domain-containing protein 1	SND1
264120000	235800000	198520000	196800000	236510000	179520000					14	14	14	34.2	34.2	34.2	56.882	0	109.83	1144500000	67	0.471762	2.78633e+07	1.08874	Q9UHR4	Q9UHR4	Brain-specific angiogenesis inhibitor 1-associated protein 2-like protein 1	BAIAP2L1
68105000	54054000	45274000	55470000	46752000	50633000					4	4	4	7.1	7.1	7.1	74.582	0	8.7369	299750000	19	0.433509	6.78867e+06	1.01255	Q7Z4Q2	Q7Z4Q2	HEAT repeat-containing protein 3	HEATR3
224750000	219020000	174630000	204910000	242440000	198150000					11	11	11	28.2	28.2	28.2	57.076	0	39.312	1146700000	55	0.730216	2.67667e+07	1.5942	Q96T60	Q96T60	Bifunctional polynucleotide phosphatase/kinase;Polynucleotide 3-phosphatase;Polynucleotide 5-hydroxyl-kinase	PNKP
6003899904	6067500032	5372700160	5546999808	7465600000	5306100224					22	22	22	79.1	79.1	79.1	26.477	0	323.31	32519000000	247	0.53098	7.56733e+08	1.20547	P54819	P54819	Adenylate kinase 2, mitochondrial;Adenylate kinase 2, mitochondrial, N-terminally processed	AK2
301670016	293609984	234170000	295300000	262720000	229680000					9	9	9	54.7	54.7	54.7	28.466	0	22.404	1453700000	47	0.644642	3.40767e+07	1.42735	Q9UFN0;Q9BS92	Q9UFN0	Protein NipSnap homolog 3A	NIPSNAP3A
888899968	778390016	773009984	819379968	1014000000	848620032					12	12	12	55.6	55.6	55.6	32.749	0	68.17	4713600000	70	0.801762	107419968	1.73451	Q86U42;A6NDY0	Q86U42	Polyadenylate-binding protein 2	PABPN1
1905600000	1838599936	1778400000	2296499968	2112300032	1951100032					34	34	34	64.2	64.2	64.2	79.467	0	323.31	10554000000	241	0.940342	2.48767e+08	2.01056	P28331	P28331	NADH-ubiquinone oxidoreductase 75 kDa subunit, mitochondrial	NDUFS1
569379968	513510016	554950016	810720000	546209984	630480000					25	22	22	26.7	24	24	134.28	0	146.99	3085900000	105	0.344021	7.579e+07	0.830649	P00533	P00533	Epidermal growth factor receptor	EGFR
376249984	393849984	284780000	420729984	383520000	362540000					13	13	13	32.8	32.8	32.8	51.976	0	39.526	2008800000	76	0.588697	46443328	1.31834	Q9Y512	Q9Y512	Sorting and assembly machinery component 50 homolog	SAMM50
431649984	566540032	445700000	521520000	758960000	497849984					6	6	6	44.6	44.6	44.6	20.108	0	21.881	2885100000	33	0.258437	6.73467e+07	0.649337	O43181	O43181	NADH dehydrogenase [ubiquinone] iron-sulfur protein 4, mitochondrial	NDUFS4
2809100032	2608000000	2102899968	2700000000	2800000000	2619000064					19	19	19	61	61	61	36.091	0	289.69	14052000000	139	0.874345	326400000	1.87823	Q15717;Q12926;P26378	Q15717	ELAV-like protein 1	ELAVL1
0	0	118840000	140130000	151330000	138470000					11	11	11	35.7	35.7	35.7	35.808	0	64.657	518970000	31	0.0606128	1.13833e+07	0.17479	Q96DB5	Q96DB5	Regulator of microtubule dynamics protein 1	RMDN1
46236000	56992000	42839000	76450000	75633000	75262000					9	9	9	19.6	19.6	19.6	71.695	0	51.28	330560000	35	0.220842	7742000	0.566396	A6NDB9	A6NDB9	Paralemmin-3	PALM3
1239000064	1695299968	1122300032	1318000000	1751399936	987200000					5	5	5	68.5	68.5	68.5	16.39	0	200.84	7776700000	70	0.246625	1.67867e+08	0.623533	Q8NI22	Q8NI22	Multiple coagulation factor deficiency protein 2	MCFD2
0	0	0	36006000	0	31799000					2	2	2	10.1	10.1	10.1	29.267	0	4.2287	130050000	9	0.029457	1.40233e+06	0.0875773	Q9NW81	Q9NW81	ATP synthase subunit s-like protein	ATP5SL
21230999552	21208000512	19146000384	23631998976	23679000576	20202000384					26	26	26	67.5	67.5	67.5	35.503	0	323.31	115950000000	363	1.24508	2.662e+09	2.6518	P40926	P40926	Malate dehydrogenase, mitochondrial	MDH2
961580032	845880000	728680000	841769984	829120000	751390016					19	19	19	59.6	59.6	59.6	47.346	0	199.61	4431400000	122	0.857317	1.02173e+08	1.84436	Q7L0Y3	Q7L0Y3	Mitochondrial ribonuclease P protein 1	TRMT10C
1741500032	1523800064	1633400064	1976099968	1815399936	1732800000					30	30	30	46.8	46.8	46.8	100.23	0	323.31	9431900000	181	1.09707	2.14333e+08	2.3332	Q13435	Q13435	Splicing factor 3B subunit 2	SF3B2
1578700032	1331299968	1539699968	1263299968	1463500032	934480000					5	5	5	54.6	54.6	54.6	13.281	0	102.35	7274900000	55	0.34533	1.66673e+08	0.833357	P62314	P62314	Small nuclear ribonucleoprotein Sm D1	SNRPD1
117440000	77875000	82878000	85326000	75478000	85252000					10	10	10	14.7	14.7	14.7	103.98	0	27.726	468950000	35	0.346614	1.07463e+07	0.836012	Q13620;Q13619	Q13620	Cullin-4B	CUL4B
187910000	121350000	115320000	147980000	106850000	154780000					12	12	12	13	13	13	152.78	0	46.465	724350000	41	0.257372	1.70967e+07	0.64702	P52701	P52701	DNA mismatch repair protein Msh6	MSH6
143860000	137310000	92860000	89271000	124550000	86110000					3	3	3	21.1	21.1	21.1	26.215	0	23.726	619120000	13	0.24006	1.38003e+07	0.609094	P54105	P54105	Methylosome subunit pICln	CLNS1A
2856800000	2960199936	2455300096	3238799872	3363300096	2949900032					26	26	26	65.3	65.3	65.3	45.199	0	323.31	16420000000	222	0.740528	364499968	1.61436	P24752	P24752	Acetyl-CoA acetyltransferase, mitochondrial	ACAT1
116940000	89343000	98995000	83354000	97826000	75320000					5	5	5	15.9	15.9	15.9	41.373	0	30.818	497640000	29	0.409609	1.14873e+07	0.96454	O43251;Q9NWB1;A6NFN3	O43251;Q9NWB1;A6NFN3	RNA binding protein fox-1 homolog 2;RNA binding protein fox-1 homolog 1;RNA binding protein fox-1 homolog 3	RBFOX2;RBFOX1;RBFOX3
1461200000	1277400064	1477400064	1846000000	1306599936	1326300032					9	7	7	27.9	22.7	22.7	28.787	0	70.995	8609500000	69	0.445553	177566592	1.03662	Q92688	Q92688	Acidic leucine-rich nuclear phosphoprotein 32 family member B	ANP32B
614809984	570750016	622460032	730870016	739430016	651420032					27	27	27	15.3	15.3	15.3	299.61	0	169.98	3384000000	107	0.794415	8.016e+07	1.72005	Q9UQ35	Q9UQ35	Serine/arginine repetitive matrix protein 2	SRRM2
76336000	91302000	83737000	147230000	72174000	86620000					8	8	8	25.3	25.3	25.3	51.103	0	39.261	466010000	29	0.176259	1.13603e+07	0.464555	Q5SWX8	Q5SWX8	Protein odr-4 homolog	ODR4
190020000	189410000	154140000	205700000	206020000	188850000					16	16	16	40.5	40.5	40.5	56.44	0	110.29	1025400000	53	0.837537	2.31133e+07	1.80514	Q99615	Q99615	DnaJ homolog subfamily C member 7	DNAJC7
343409984	526500000	890070016	1082499968	957100032	691849984					11	11	11	38.9	38.9	38.9	23.577	0	30.267	3687700000	49	0.134185	9.153e+07	0.364117	P40429;Q6NVV1	P40429	60S ribosomal protein L13a	RPL13A
5187200000	4940299776	4019099904	5287199744	4995999744	4729900032					36	36	36	61.1	61.1	61.1	70.389	0	323.31	25888000000	297	0.953282	5.937e+08	2.03673	P49748	P49748	Very long-chain specific acyl-CoA dehydrogenase, mitochondrial	ACADVL
97027000	77489000	89273000	105920000	64799000	70200000					10	10	10	12.6	12.6	12.6	137.75	0	18.938	424510000	28	0.305694	1.02613e+07	0.750557	Q15477	Q15477	Helicase SKI2W	SKIV2L
343580000	326689984	283030016	411870016	296289984	321369984					4	4	4	10.5	10.5	10.5	35.213	0	5.041	1716900000	15	0.482092	40216672	1.10919	Q08722	Q08722	Leukocyte surface antigen CD47	CD47
369209984	373140000	342289984	367040000	460300000	343910016					12	12	12	41.8	41.8	41.8	42.906	0	76.443	2014500000	70	0.638249	4.57367e+07	1.4149	Q9H0C8	Q9H0C8	Integrin-linked kinase-associated serine/threonine phosphatase 2C	ILKAP
1639200000	1558400000	1252300032	1596499968	1752000000	1605299968					28	28	28	39.1	39.1	39.1	88.885	0	232.94	8527600000	175	0.727018	190566656	1.58795	Q15459	Q15459	Splicing factor 3A subunit 1	SF3A1
2212999936	2295699968	2021100032	2690899968	2492600064	2232600064					21	21	21	56.9	56.9	56.9	46.971	0	255.36	12562000000	167	0.808315	2.82367e+08	1.74742	Q9BS26	Q9BS26	Endoplasmic reticulum resident protein 44	ERP44
256620000	221880000	278180000	310120000	240690000	214920000					15	15	15	40.4	40.4	40.4	60.082	0	41.857	1318000000	57	0.458293	3.08167e+07	1.06199	Q8WVV9	Q8WVV9	Heterogeneous nuclear ribonucleoprotein L-like	HNRNPLL
1137299968	1122300032	946000000	1331900032	1005100032	1009900032					4	4	4	6.8	6.8	6.8	112.61	0	120.07	5654800000	37	0.539696	1.32033e+08	1.22256	O95197	O95197	Reticulon-3	RTN3
191400000	190320000	133040000	162840000	203070000	170500000					12	12	12	49.2	49.2	49.2	35.932	0	74.199	977630000	71	0.440283	21150000	1.0261	Q8NBN7	Q8NBN7	Retinol dehydrogenase 13	RDH13
86198000	63547000	0	60594000	0	66547000					1	1	1	8.7	8.7	8.7	28.355	0	57.699	346770000	10	0.0573977	5566000	0.166016	Q9H0N0	Q9H0N0	Ras-related protein Rab-6C	RAB6C
721320000	713950016	549449984	835619968	572659968	624440000					16	16	13	47.6	47.6	41.8	57.886	0	206.42	3518700000	123	0.376726	8.05866e+07	0.897849	O00629	O00629	Importin subunit alpha-3	KPNA4
1704899968	1710099968	1451000064	1998000000	1687500032	1617699968					33	33	33	62.2	62.2	62.2	84.784	0	297.75	9262900000	218	0.741931	2.03867e+08	1.61711	O60568	O60568	Procollagen-lysine,2-oxoglutarate 5-dioxygenase 3	PLOD3
0	33698000	23585000	28200000	36414000	0					6	4	4	14.3	11.3	11.3	58.573	0	6.7576	129750000	8	0.056764	2.44367e+06	0.16428	P07948	P07948	Tyrosine-protein kinase Lyn	LYN
3377600000	3601299968	3559000064	4627700224	4499200000	3926899968					18	18	18	61.8	61.8	61.8	32.463	0	165.37	20652000000	121	0.498714	472433408	1.14202	Q9UKM9	Q9UKM9	RNA-binding protein Raly	RALY
722910016	786179968	666129984	922049984	822320000	735459968					10	10	10	41	41	41	25.764	0	47.424	4125900000	61	0.623684	9.317e+07	1.38653	Q9BRX8	Q9BRX8	Redox-regulatory protein FAM213A	FAM213A
847000000	920070016	649379968	714889984	954860032	662499968					12	12	12	64.1	64.1	64.1	39.396	0	194.28	4270100000	85	0.351629	9.49334e+07	0.846368	Q15165	Q15165	Serum paraoxonase/arylesterase 2	PON2
1729500032	1729100032	1700999936	2046700032	2123299968	1802099968					23	23	23	47.1	47.1	47.1	60.901	0	282.49	10158000000	187	0.829962	2.22433e+08	1.79016	O15460	O15460	Prolyl 4-hydroxylase subunit alpha-2	P4HA2
116240000	95477000	134160000	158910000	110030000	111980000					4	4	4	7.7	7.7	7.7	61.501	0	13.725	637130000	28	0.311885	14521000	0.763604	A6NGU5;P36268;P19440;Q14390;B5MD39	A6NGU5;P36268;P19440	Putative gamma-glutamyltranspeptidase 3;Putative gamma-glutamyltranspeptidase 3 heavy chain;Putative gamma-glutamyltranspeptidase 3 light chain;Inactive gamma-glutamyltranspeptidase 2;Gamma-glutamyltranspeptidase 1;Gamma-glutamyltranspeptidase 1 heavy chain;Gamma-glutamyltranspeptidase 1 light chain	GGT3P;GGT2;GGT1
1134000000	991660032	945430016	999680000	949120000	797929984					9	9	9	56.1	56.1	56.1	27.131	0	93.374	5082100000	62	0.65258	115926656	1.44281	Q9NR28	Q9NR28	Diablo homolog, mitochondrial	DIABLO
149490000	196420000	163030000	248110000	206520000	176670000					5	5	5	65.8	65.8	65.8	12.615	0	51.287	974350000	22	0.305883	2.26667e+07	0.750956	O14548	O14548	Cytochrome c oxidase subunit 7A-related protein, mitochondrial	COX7A2L
90928000	99899000	96333000	165830000	102510000	122680000					6	6	6	40.9	40.9	40.9	21.766	0	17.763	600420000	18	0.211175	13452000	0.544662	O95169	O95169	NADH dehydrogenase [ubiquinone] 1 beta subcomplex subunit 8, mitochondrial	NDUFB8
769459968	787510016	709889984	951510016	823139968	760960000					15	15	15	34.3	34.3	34.3	50.317	0	94.983	4195600000	81	0.745987	95249984	1.62504	Q9P2R7	Q9P2R7	Succinyl-CoA ligase [ADP-forming] subunit beta, mitochondrial	SUCLA2
350800000	440329984	358929984	627059968	402840000	426670016					8	8	8	25.1	25.1	25.1	54.29	0	76.148	2330600000	39	0.22851	5.159e+07	0.583511	Q14108	Q14108	Lysosome membrane protein 2	SCARB2
1041400000	929059968	744259968	650540032	1004899968	721369984					11	11	11	59.8	59.8	59.8	33.742	0	150.33	4637200000	95	0.288781	1.00717e+08	0.714675	O75323	O75323	Protein NipSnap homolog 2	GBAS
1284999936	1254400000	1046400000	1390000000	1391600000	1310800000					27	27	27	53.2	53.2	53.2	80.472	0	323.31	6912500000	178	0.798205	1.51667e+08	1.72751	Q96RQ3	Q96RQ3	Methylcrotonoyl-CoA carboxylase subunit alpha, mitochondrial	MCCC1
1308199936	1282300032	1073900032	1463600000	1236999936	1204099968					17	16	16	51.5	48.7	48.7	45.664	0	136.08	6755600000	99	0.760752	1.495e+08	1.65396	P63092;Q5JWF2;P38405;P11488;P19087;A8MTJ3	P63092;Q5JWF2	Guanine nucleotide-binding protein G(s) subunit alpha isoforms short;Guanine nucleotide-binding protein G(s) subunit alpha isoforms XLas	GNAS
175720000	188820000	153960000	246800000	179810000	192190000					3	3	3	39.2	39.2	39.2	13.825	0	73.667	994020000	26	0.358674	2.24533e+07	0.860875	Q9Y3D7	Q9Y3D7	Mitochondrial import inner membrane translocase subunit TIM16	PAM16
1236199936	1000499968	826089984	936480000	848830016	857470016					25	25	24	52.2	52.2	50.9	69.72	0	208.63	5132700000	119	0.36415	112483328	0.872119	P51114	P51114	Fragile X mental retardation syndrome-related protein 1	FXR1
2076300032	2211899904	1798700032	2262000128	2222000128	1817400064					20	20	20	49.2	49.2	49.2	72.691	0	323.31	11079000000	185	0.769537	244100096	1.67118	P31040	P31040	Succinate dehydrogenase [ubiquinone] flavoprotein subunit, mitochondrial	SDHA
2665400064	2386299904	2038400000	1938099968	2493600000	1883000064					14	14	14	67.2	67.2	67.2	21.863	0	313.69	12103000000	181	0.423438	2.63133e+08	0.992365	P32969	P32969	60S ribosomal protein L9	RPL9
832689984	592380032	619580032	760049984	574569984	714830016					10	10	8	38	38	31.6	34.095	0	43.926	3067700000	50	0.397162	8.01733e+07	0.939388	P06493	P06493	Cyclin-dependent kinase 1	CDK1
213660000	190340000	146660000	162250000	148100000	128900000					3	3	3	22.5	22.5	22.5	19.258	0	13.344	882960000	16	0.289838	19370000	0.716928	O60831	O60831	PRA1 family protein 2	PRAF2
2053600000	1933500032	2058400000	2023000064	2386700032	1755600000					13	13	13	79.8	79.8	79.8	12.349	0	80.301	10728000000	103	0.751323	2.386e+08	1.63549	Q9GZT3	Q9GZT3	SRA stem-loop-interacting RNA-binding protein, mitochondrial	SLIRP
129650000	182260000	212490000	308180000	236720000	205230000					5	5	5	47.2	47.2	47.2	15.996	0	34.825	1161900000	33	0.179419	2.48567e+07	0.471916	Q8N4Q1	Q8N4Q1	Mitochondrial intermembrane space import and assembly protein 40	CHCHD4
20111998976	19961999360	15132999680	18520999936	20220999680	17255999488					55	55	55	70.9	70.9	70.9	106.87	0	323.31	101340000000	696	0.653011	2167666688	1.44365	Q14697	Q14697	Neutral alpha-glucosidase AB	GANAB
502180000	332300000	311040000	317009984	306800000	358409984					23	23	23	33.2	33.2	33.2	104.74	0	105.25	1818400000	96	0.253041	4.14133e+07	0.637576	P43246	P43246	DNA mismatch repair protein Msh2	MSH2
575820032	503580000	370049984	369489984	519070016	429200000					10	10	10	18	18	18	95.375	0	49.449	2616200000	55	0.301236	53850016	0.741132	P01130	P01130	Low-density lipoprotein receptor	LDLR
621489984	577129984	617870016	736430016	680120000	619320000					27	27	15	31	31	22.1	132.88	0	184.57	3427900000	114	0.97187	7.45733e+07	2.07445	Q8TAQ2	Q8TAQ2	SWI/SNF complex subunit SMARCC2	SMARCC2
121410000	89200000	107800000	97787000	105540000	92206000					8	8	8	21.7	21.7	21.7	37.031	0	107.96	561090000	37	0.585137	1.18437e+07	1.31139	Q15555	Q15555	Microtubule-associated protein RP/EB family member 2	MAPRE2
700440000	585550016	538840000	660000000	638049984	655520000					7	7	7	26.7	26.7	26.7	30.993	0	149.85	3376600000	46	0.88111	7.286e+07	1.89172	P20645	P20645	Cation-dependent mannose-6-phosphate receptor	M6PR
2011500032	1764400000	1640400000	1887200000	1772499968	1646599936					20	20	12	59.2	59.2	42	40.45	0	323.31	9473900000	144	1.21442	2.066e+08	2.58453	P04899;P09471	P04899	Guanine nucleotide-binding protein G(i) subunit alpha-2	GNAI2
236210000	254480000	211070000	308500000	268240000	258580000					4	4	4	12.4	12.4	12.4	53.542	0	22.926	1332200000	47	0.500318	2.96067e+07	1.14518	Q05519	Q05519	Serine/arginine-rich splicing factor 11	SRSF11
71339000	74746000	87304000	102650000	90344000	73407000					6	6	6	17.5	17.5	17.5	53.261	0	15.901	435470000	19	0.402684	9.62533e+06	0.950561	Q9NUQ7	Q9NUQ7	Ufm1-specific protease 2	UFSP2
141710000	142250000	116080000	124650000	147060000	109940000					15	15	15	17.3	17.3	17.3	155.2	0	126.38	700180000	51	0.55629	15050000	1.25504	O75694	O75694	Nuclear pore complex protein Nup155	NUP155
100690000	84340000	58709000	54413000	82877000	68957000					10	10	10	28.6	28.6	28.6	56.438	0	31.288	401220000	43	0.219009	8658000	0.562288	P80404	P80404	4-aminobutyrate aminotransferase, mitochondrial	ABAT
1084800000	1218400000	1051900032	1331200000	1369200000	1102300032					14	14	14	62.8	62.8	62.8	35.39	0	303.94	6488000000	100	0.605003	137533312	1.35013	P43897	P43897	Elongation factor Ts, mitochondrial	TSFM
319830016	255800000	256200000	264470000	306710016	282040000					9	9	9	37.5	37.5	37.5	37.67	0	49.188	1514100000	65	0.79298	32323344	1.71723	Q96PU8	Q96PU8	Protein quaking	QKI
187210000	204000000	187580000	225080000	228300000	179490000					5	5	5	50	50	50	14.875	0	93.088	1077300000	27	0.703138	2.31733e+07	1.54133	Q9BRT2	Q9BRT2	Ubiquinol-cytochrome-c reductase complex assembly factor 2	UQCC2
6032799744	5934099968	5020100096	5414600192	6954299904	5455900160					19	17	17	63.1	58.7	58.7	30.54	0	323.31	31719000000	246	0.568104	6.63867e+08	1.27814	Q13162	Q13162	Peroxiredoxin-4	PRDX4
162400000	152160000	116450000	144910000	152180000	141300000					7	4	4	40	25.1	25.1	23.707	0	58.97	765490000	21	0.635589	1.65267e+07	1.40972	P61020	P61020	Ras-related protein Rab-5B	RAB5B
682920000	701360000	901150016	928499968	908790016	645800000					8	8	8	63.9	63.9	63.9	16.62	0	87.487	4105700000	70	0.33886	9.06333e+07	0.819955	Q4VC31	Q4VC31	Coiled-coil domain-containing protein 58	CCDC58
95329000	78603000	73841000	109730000	87290000	108380000					7	7	7	28.9	28.9	28.9	44.561	0	85.271	448720000	25	0.344223	1.05083e+07	0.831066	Q14318	Q14318	Peptidyl-prolyl cis-trans isomerase FKBP8	FKBP8
619329984	582289984	491640000	513449984	646430016	514060000					14	14	12	45.6	45.6	39.7	41.59	0	118.24	2952200000	77	0.581373	6.374e+07	1.30405	Q01085	Q01085	Nucleolysin TIAR	TIAL1
394060000	274129984	281700000	351350016	225180000	310480000					16	16	15	21.2	21.2	19.9	121.89	0	56.496	1567000000	44	0.267898	3.476e+07	0.669851	Q9NZB2;Q5T035	Q9NZB2	Constitutive coactivator of PPAR-gamma-like protein 1	FAM120A
124510000	102150000	92053000	125340000	111910000	128760000					7	7	5	14	14	9.5	102.64	0	71.576	586770000	33	0.47641	1.29323e+07	1.09795	Q15424	Q15424	Scaffold attachment factor B1	SAFB
770760000	810819968	777790016	1072000000	986419968	937760000					25	25	25	30.5	30.5	30.5	100.67	0	166.09	4784300000	114	0.421915	1.00937e+08	0.989306	Q9BXP5	Q9BXP5	Serrate RNA effector molecule homolog	SRRT
556849984	526470016	692670016	682689984	663790016	480790016					13	13	13	37.8	37.8	37.8	48.766	0	132.02	3140800000	69	0.377609	6.78e+07	0.89965	P06280	P06280	Alpha-galactosidase A	GLA
430169984	375400000	389400000	381360000	470430016	380550016					9	9	9	45.6	45.6	45.6	24.49	0	54.391	2147000000	57	0.807808	4.55367e+07	1.74642	Q9NQ50	Q9NQ50	39S ribosomal protein L40, mitochondrial	MRPL40
979800000	944929984	865230016	1042800000	1118499968	996350016					11	11	11	21.2	21.2	21.2	59.209	0	203.86	5302500000	88	0.942712	111529984	2.01535	Q16630	Q16630	Cleavage and polyadenylation specificity factor subunit 6	CPSF6
295520000	355480000	294600000	429020000	346110016	306540000					13	13	13	42.3	42.3	42.3	30.243	0	80.174	1828100000	82	0.36852	3.801e+07	0.881076	Q9BYD2	Q9BYD2	39S ribosomal protein L9, mitochondrial	MRPL9
2681499904	1974400000	2146800000	1948800000	1834400000	1655800064					18	18	18	47.7	47.7	47.7	29.995	0	157.68	10891000000	112	0.309925	229233280	0.759478	P62424	P62424	60S ribosomal protein L7a	RPL7A
62118000	48311000	29993000	34871000	49194000	52330000					4	4	4	7.9	7.9	7.9	72.063	0	8.2997	244070000	19	0.189842	5183000	0.496034	Q6P1M0	Q6P1M0	Long-chain fatty acid transport protein 4	SLC27A4
1168899968	1065400000	878830016	533440000	1197299968	647299968					3	3	3	41.4	41.4	41.4	17.17	0	123.5	5068600000	39	0.154771	1.02703e+08	0.41385	P98179	P98179	Putative RNA-binding protein 3	RBM3
1960199936	1928600064	1687500032	2011000064	2140800000	1847200000					20	20	20	23.3	23.3	23.3	116.61	0	302.82	10556000000	149	1.14368	2.16233e+08	2.43192	P26006	P26006	Integrin alpha-3;Integrin alpha-3 heavy chain;Integrin alpha-3 light chain	ITGA3
991409984	1011100032	811640000	1104800000	905289984	860769984					23	23	23	48.3	48.3	48.3	83.134	0	300.11	4939900000	140	0.565267	1.05997e+08	1.27259	P22033	P22033	Methylmalonyl-CoA mutase, mitochondrial	MUT
315720000	280420000	184270000	257010000	224230000	247890000					14	14	14	22	22	22	101.19	0	107.58	1324900000	57	0.292685	2.81267e+07	0.72299	Q9BZF1	Q9BZF1	Oxysterol-binding protein-related protein 8	OSBPL8
158310000	162190000	117660000	153360000	115800000	102390000					7	7	7	28.7	28.7	28.7	39.672	0	51.602	725020000	28	0.269338	1.50767e+07	0.672961	Q13190	Q13190	Syntaxin-5	STX5
4116000000	4756899840	3996999936	4595299840	5908899840	4321500160					20	20	20	62.3	62.3	62.3	47.628	0	289.55	25100000000	206	0.372285	514933248	0.888779	Q8NBS9	Q8NBS9	Thioredoxin domain-containing protein 5	TXNDC5
3834500096	2903399936	3507699968	3807099904	3044199936	3150899968					30	30	30	61.9	61.9	61.9	59.62	0	218.58	17566000000	216	0.526974	3.746e+08	1.19761	P50990	P50990	T-complex protein 1 subunit theta	CCT8
370929984	361340000	280809984	197720000	449180000	268900000					10	10	10	52.8	52.8	52.8	23.889	0	129.27	1826800000	70	0.168431	3.55933e+07	0.446218	Q6P1X6	Q6P1X6	UPF0598 protein C8orf82	C8orf82
608360000	721740032	606470016	775390016	808620032	634550016					8	8	7	27.2	27.2	23.9	31.263	0	39.589	3720700000	40	0.466198	7.65367e+07	1.0777	Q13243	Q13243	Serine/arginine-rich splicing factor 5	SRSF5
28870000	0	25850000	0	0	0					2	2	2	7.3	7.3	7.3	32.854	0	4.1295	66327000	2	0.0261221	1.00667e+06	0.0779319	O95456	O95456	Proteasome assembly chaperone 1	PSMG1
5959199744	4756800000	5070000128	5056799744	5097900032	4605899776					37	37	37	66.6	66.6	66.6	60.533	0	323.31	27429000000	289	0.798229	560399872	1.72756	P49368	P49368	T-complex protein 1 subunit gamma	CCT3
1269400064	1403000064	1253100032	1579800064	1644499968	1368899968					6	6	6	13.7	13.7	13.7	44.96	0	65.447	7517700000	59	0.557048	156233344	1.25653	P13473	P13473	Lysosome-associated membrane glycoprotein 2	LAMP2
154290000	104190000	167390000	183310000	128400000	145870000					9	9	9	24.6	24.6	24.6	51.596	0	28.333	752760000	44	0.264767	1.61833e+07	0.663076	P61201	P61201	COP9 signalosome complex subunit 2	COPS2
2129900032	2115500032	2068499968	1978200064	2340699904	1593799936					8	8	8	46.7	46.7	46.7	26.888	0	304.47	10976000000	84	0.495335	223666688	1.13535	Q86V81	Q86V81	THO complex subunit 4	ALYREF
51453000	49164000	30347000	38110000	42281000	38644000					4	4	4	12.6	12.6	12.6	46.938	0	9.0834	227340000	18	0.272089	4563000	0.678894	Q15120	Q15120	[Pyruvate dehydrogenase (acetyl-transferring)] kinase isozyme 3, mitochondrial	PDK3
2239800064	1994499968	2587699968	2661799936	2320000000	1889900032					8	8	8	53	53	53	12.784	0	77.985	11795000000	72	0.421235	249833344	0.987941	P62888	P62888	60S ribosomal protein L30	RPL30
575500032	590019968	524489984	690369984	610940032	567630016					14	14	14	67.5	67.5	67.5	34.919	0	183.6	3196300000	95	0.765198	6.489e+07	1.66267	Q9BYD3	Q9BYD3	39S ribosomal protein L4, mitochondrial	MRPL4
255970000	252090000	245940000	277950016	291160000	241670000					8	8	8	24.3	24.3	24.3	51.641	0	37.131	1411100000	44	1.24878	2.846e+07	2.65996	Q9Y6X5;Q6UWV6	Q9Y6X5	Bis(5-adenosyl)-triphosphatase ENPP4	ENPP4
232900000	178950000	157700000	192510000	174590000	201350000					8	5	5	57.7	42.8	42.8	23.658	0	92.154	1018900000	29	0.411135	2.06667e+07	0.967618	P20339	P20339	Ras-related protein Rab-5A	RAB5A
70107000	76938000	43207000	52458000	72491000	54756000					3	3	3	23.6	23.6	23.6	24.212	0	26.876	326610000	22	0.223423	6.71833e+06	0.572168	O43708	O43708	Maleylacetoacetate isomerase	GSTZ1
332000000	415929984	329280000	466489984	451320000	375790016					14	14	14	54.5	54.5	54.5	38.157	0	128.38	2211100000	80	0.363138	4.29367e+07	0.870044	Q02338	Q02338	D-beta-hydroxybutyrate dehydrogenase, mitochondrial	BDH1
288969984	232980000	235150000	290960000	159470000	195300000					10	10	9	26.7	26.7	24.3	48.108	0	33.157	1209700000	42	0.217084	25323328	0.557967	Q9Y6Q5	Q9Y6Q5	AP-1 complex subunit mu-2	AP1M2
1095399936	824209984	792950016	897859968	690449984	790860032					32	32	32	47	47	47	102.49	0	183.64	4513200000	153	0.320993	9.18966e+07	0.782719	P35606	P35606	Coatomer subunit beta	COPB2
1091699968	995009984	1088300032	1055000000	1207699968	928259968					6	6	6	43.6	43.6	43.6	23.026	0	260.07	5673700000	70	0.808839	1.14277e+08	1.74845	Q99470	Q99470	Stromal cell-derived factor 2	SDF2
849009984	857630016	622860032	775129984	1025600000	898470016					16	16	16	56	56	56	46.321	0	323.31	4956000000	139	0.326785	90259968	0.794826	Q9BXW7	Q9BXW7	Cat eye syndrome critical region protein 5	CECR5
192770000	252390000	244090000	328740000	311249984	251470000					11	11	11	33.7	33.7	33.7	45.069	0	79.662	1130400000	40	0.263666	2.827e+07	0.660691	Q9UKU7	Q9UKU7	Isobutyryl-CoA dehydrogenase, mitochondrial	ACAD8
10485999616	10449999872	9463799808	11260999680	11425000448	9880000512					20	20	20	73.5	73.5	73.5	31.566	0	323.31	57113000000	243	1.29707	1.12607e+09	2.76755	P45880	P45880	Voltage-dependent anion-selective channel protein 2	VDAC2
55918000	31533000	35406000	21143000	34884000	33623000					3	3	3	12.9	12.9	12.9	27.335	0	8.7895	181170000	13	0.137806	3.79433e+06	0.372953	P30711	P30711	Glutathione S-transferase theta-1	GSTT1
649280000	717390016	669710016	1015600000	672620032	713539968					27	27	27	21.9	21.9	21.9	198.31	0	223.88	3889500000	142	0.263945	78953344	0.661296	O60449	O60449	Lymphocyte antigen 75	LY75
185410000	341020000	302600000	430580000	430310016	296809984					6	6	6	57.5	57.5	57.5	12.551	0	25.636	1741200000	27	0.159858	3.529e+07	0.42596	O95182	O95182	NADH dehydrogenase [ubiquinone] 1 alpha subcomplex subunit 7	NDUFA7
606649984	574620032	527140000	452600000	765089984	538620032					10	10	10	26.3	26.3	26.3	49.255	0	97.529	3210100000	60	0.268594	61319968	0.671354	Q15428	Q15428	Splicing factor 3A subunit 2	SF3A2
0	25757000	0	28642000	0	0					4	4	4	2.4	2.4	2.4	219.98	0	9.193	92765000	8	0.0250771	961667	0.0748962	P49750	P49750	YLP motif-containing protein 1	YLPM1
132290000	123430000	119450000	162340000	106660000	118060000					3	3	3	17	17	17	23.934	0	15.687	651960000	20	0.344557	13450000	0.831758	Q96GC5	Q96GC5	39S ribosomal protein L48, mitochondrial	MRPL48
7155700224	6063200256	6965899776	5783199744	7839499776	5665299968					15	15	8	83.1	83.1	59.1	16.832	0	323.31	35692000000	241	0.411985	6.94667e+08	0.969331	P63241;Q6IS14	P63241;Q6IS14	Eukaryotic translation initiation factor 5A-1;Eukaryotic translation initiation factor 5A-1-like	EIF5A;EIF5AL1
94496000	67406000	77408000	94127000	82546000	99231000					7	7	7	14.9	14.9	14.9	81.316	0	30.255	445820000	25	0.371884	9.04133e+06	0.887959	P46199	P46199	Translation initiation factor IF-2, mitochondrial	MTIF2
2737900032	2991800064	2811399936	3546599936	3415899904	2927099904					18	18	18	69.4	69.4	69.4	39.233	0	301.51	16821000000	194	0.560099	323366656	1.26249	P11177	P11177	Pyruvate dehydrogenase E1 component subunit beta, mitochondrial	PDHB
124930000	71804000	83467000	64681000	56839000	66585000					11	11	11	15.5	15.5	15.5	123.51	0	36.799	472390000	41	0.137116	8198000	0.371273	Q6PKG0	Q6PKG0	La-related protein 1	LARP1
226890000	238690000	209140000	237270000	292600000	233430000					13	13	13	54.8	54.8	54.8	43.589	0	59.608	1290600000	50	0.49104	2.51667e+07	1.12688	Q8WWV3	Q8WWV3	Reticulon-4-interacting protein 1, mitochondrial	RTN4IP1
651409984	453080000	514009984	549510016	451740000	520740000					15	15	15	36.3	36.3	36.3	63.972	0	194.24	2810900000	81	0.374329	5.49433e+07	0.892956	O15371	O15371	Eukaryotic translation initiation factor 3 subunit D	EIF3D
502160000	473920000	321440000	386430016	508289984	462500000					13	13	13	54.7	54.7	54.7	30.156	0	80.858	2380500000	86	0.298318	46340000	0.734952	Q13084	Q13084	39S ribosomal protein L28, mitochondrial	MRPL28
113960000	107550000	86461000	98749000	88611000	77355000					2	2	2	20.5	20.5	20.5	18.237	0	19.611	511110000	15	0.359127	9.98467e+06	0.861807	Q9Y3C6	Q9Y3C6	Peptidyl-prolyl cis-trans isomerase-like 1	PPIL1
979230016	1055000000	1252800000	1106800000	1508899968	930470016					5	5	5	72.5	72.5	72.5	10.739	0	184.26	6143400000	57	0.255122	118886656	0.642116	P07919;A0A096LP55	P07919	Cytochrome b-c1 complex subunit 6, mitochondrial	UQCRH
4863099904	4021299968	4726400000	4853300224	4935099904	4450699776					29	29	29	72.8	72.8	72.8	43.786	0	323.31	24612000000	228	1.10153	4.84367e+08	2.3426	Q9UQ80	Q9UQ80	Proliferation-associated protein 2G4	PA2G4
2214899968	2284999936	2167600128	2312499968	2659699968	2022200064					17	17	17	44.5	44.5	44.5	39.591	0	160.8	12229000000	172	0.698755	2.37433e+08	1.53279	P50213	P50213	Isocitrate dehydrogenase [NAD] subunit alpha, mitochondrial	IDH3A
199240000	194340000	220620000	219040000	263790000	199600000					5	5	5	49.2	49.2	49.2	13.623	0	17.458	1149400000	27	0.470638	2.25033e+07	1.08651	Q9UHA4	Q9UHA4	Ragulator complex protein LAMTOR3	LAMTOR3
564289984	459160000	509529984	605169984	442200000	483820000					7	7	7	17.5	17.5	17.5	56.806	0	93.007	2679200000	49	0.446653	5.305e+07	1.03881	P30419;O60551	P30419	Glycylpeptide N-tetradecanoyltransferase 1	NMT1
169000000	182220000	182300000	215490000	207230000	168810000					13	13	13	18.9	18.9	18.9	92.931	0	37.75	1022000000	51	0.57781	1.94633e+07	1.29709	Q9H5V8	Q9H5V8	CUB domain-containing protein 1	CDCP1
144130000	164620000	207600000	241310000	199940000	155470000					5	5	5	41.5	41.5	41.5	20.838	0	57.841	967730000	26	0.232853	19230000	0.593157	P17900	P17900	Ganglioside GM2 activator;Ganglioside GM2 activator isoform short	GM2A
2723500032	3424900096	3210700032	3788400128	4373700096	3177499904					10	10	10	62.9	62.9	62.9	19.979	0	202.09	19076000000	153	0.296344	3.575e+08	0.730765	O95994;Q8TD06	O95994	Anterior gradient protein 2 homolog	AGR2
107960000	108450000	115380000	106380000	114240000	72464000					5	5	5	48.5	48.5	48.5	11.586	0	44.754	559940000	23	0.32745	10762000	0.796213	Q9Y5J6	Q9Y5J6	Mitochondrial import inner membrane translocase subunit Tim10 B	TIMM10B
182790000	165300000	152800000	201720000	180210000	191200000					10	10	10	32.9	32.9	32.9	47.485	0	90.592	1020500000	39	0.631143	1.84733e+07	1.40106	P45954	P45954	Short/branched chain specific acyl-CoA dehydrogenase, mitochondrial	ACADSB
1200400000	1104300032	1082000000	1335500032	1040200000	1038899968					22	22	22	45.3	45.3	45.3	66.115	0	127.26	5990100000	158	0.598298	1.16967e+08	1.33706	Q9NSD9	Q9NSD9	Phenylalanine--tRNA ligase beta subunit	FARSB
167590000	184320000	184090000	260980000	191550000	191000000					7	7	7	37.5	37.5	37.5	20.683	0	60.276	1014300000	28	0.291409	2.02367e+07	0.720274	Q9Y3B7	Q9Y3B7	39S ribosomal protein L11, mitochondrial	MRPL11
146560000	138100000	156840000	185180000	167830000	155730000					8	8	8	21	21	21	51.212	0	16.56	861580000	32	0.570271	16300000	1.28237	Q13451	Q13451	Peptidyl-prolyl cis-trans isomerase FKBP5	FKBP5
1741299968	1842099968	2059000064	2895000064	1828099968	1930599936					21	21	21	33.5	33.5	33.5	76.074	0	158.45	10913000000	160	0.218224	2.109e+08	0.560527	P16278;Q6UWU2	P16278	Beta-galactosidase	GLB1
64444000	72399000	70509000	0	93955000	0					4	4	4	25.7	25.7	25.7	25.301	0	15.293	364680000	15	0.0484059	5.16367e+06	0.141212	Q8N4T8	Q8N4T8	Carbonyl reductase family member 4	CBR4
1095299968	1107299968	1088800000	1343800064	1139299968	1032899968					45	45	45	40.5	40.5	40.5	205.12	0	323.31	6180700000	223	0.661511	116466688	1.46021	O15031	O15031	Plexin-B2	PLXNB2
1736899968	2079800064	1839500032	2259800064	2265999872	1734400000					11	11	11	69	69	69	25.497	0	98.779	11350000000	122	0.427331	202999936	1.00018	Q9Y2Q3	Q9Y2Q3	Glutathione S-transferase kappa 1	GSTK1
133900000	119680000	132480000	155960000	144440000	139940000					4	4	4	18	18	18	26.049	0	23.186	716590000	27	0.742416	1.40667e+07	1.61806	Q07817	Q07817	Bcl-2-like protein 1	BCL2L1
1540899968	1836700032	1648600064	1805600000	2134499968	1466700032					11	11	11	47.9	47.9	47.9	33.868	0	323.31	9258700000	102	0.364114	1.76333e+08	0.872047	Q9UBR2	Q9UBR2	Cathepsin Z	CTSZ
5799099904	5082699776	5799600128	6202599936	6523400192	5856000000					13	13	11	48.6	48.6	48.6	28.585	0	323.31	31549000000	141	0.850379	5.956e+08	1.83059	P39687;O95626;O43423	P39687	Acidic leucine-rich nuclear phosphoprotein 32 family member A	ANP32A
1422200064	1194000000	1241100032	1361500032	1188999936	1155900032					32	32	32	50.5	50.5	50.5	105.84	0	263.95	6784000000	177	0.793254	1.27233e+08	1.71777	Q99460	Q99460	26S proteasome non-ATPase regulatory subunit 1	PSMD1
93789000	0	64557000	64294000	0	78341000					8	6	6	12.9	11.5	11.5	97.621	0	14.867	247220000	21	0.0471712	5.06167e+06	0.137775	Q9UBF2	Q9UBF2	Coatomer subunit gamma-2	COPG2
1110599936	1241900032	1219100032	1212499968	1411699968	915129984					10	10	10	67.9	67.9	67.9	24.843	0	178.29	6430800000	119	0.362806	119556608	0.869363	Q6P587	Q6P587	Acylpyruvase FAHD1, mitochondrial	FAHD1
660060032	672270016	513870016	686499968	635500032	605590016					11	11	11	50	50	50	23.865	0	56.841	3357200000	55	0.587351	63443328	1.31571	Q8WUY1	Q8WUY1	Protein THEM6	THEM6
410209984	426929984	294900000	458470016	362240000	390889984					18	18	18	33.5	33.5	33.5	82.265	0	136.6	2068800000	88	0.337563	3.94e+07	0.817262	P54802	P54802	Alpha-N-acetylglucosaminidase;Alpha-N-acetylglucosaminidase 82 kDa form;Alpha-N-acetylglucosaminidase 77 kDa form	NAGLU
2577499904	2700999936	3319600128	3598000128	3396400128	2633700096					5	5	5	75.6	75.6	75.6	10.192	0	158.2	15818000000	78	0.330799	3.05867e+08	0.803197	P14854	P14854	Cytochrome c oxidase subunit 6B1	COX6B1
383320000	439409984	359870016	482420000	487150016	424230016					13	13	13	44.9	44.9	44.9	50.47	0	116.31	2325100000	76	0.444155	4.31267e+07	1.03383	P12694	P12694	2-oxoisovalerate dehydrogenase subunit alpha, mitochondrial	BCKDHA
5757700096	5199600128	4711900160	4925300224	5317499904	4559799808					23	23	23	63.3	63.3	63.3	29.945	0	219.46	27822000000	224	0.760468	509733376	1.6534	P61247	P61247	40S ribosomal protein S3a	RPS3A
855750016	891649984	706120000	1103200000	848499968	941369984					25	25	22	42.6	42.6	38.7	77.942	0	148.33	4719100000	122	0.33501	89436672	0.811958	P33121	P33121	Long-chain-fatty-acid--CoA ligase 1	ACSL1
293409984	286860000	348430016	367329984	369880000	296929984					10	10	10	48.3	48.3	48.3	24.171	0	29.447	1758100000	49	0.447849	3.28e+07	1.0412	Q9NWM8	Q9NWM8	Peptidyl-prolyl cis-trans isomerase FKBP14	FKBP14
167610000	131430000	124090000	91652000	145220000	110360000					7	7	7	53.1	53.1	53.1	19.661	0	46.218	672100000	41	0.213855	1.28673e+07	0.550705	Q9Y3C4	Q9Y3C4	EKC/KEOPS complex subunit TPRKB	TPRKB
230450000	210530000	223100000	225770000	234180000	190920000					18	15	15	21.9	19	19	113.66	0	34.073	1147100000	37	1.06635	21950000	2.2689	Q5VTR2	Q5VTR2	E3 ubiquitin-protein ligase BRE1A	RNF20
164280000	141610000	147550000	185730000	164970000	176720000					13	13	13	14.6	14.6	14.6	132.82	0	69.075	892290000	50	0.561666	1.63667e+07	1.26556	Q8IX12	Q8IX12	Cell division cycle and apoptosis regulator protein 1	CCAR1
598040000	597560000	646649984	736440000	641950016	544220032					7	7	7	39	39	39	14.57	0	39.46	3276200000	37	0.550089	6.26667e+07	1.24291	P37108	P37108	Signal recognition particle 14 kDa protein	SRP14
7841299968	7275100160	6204800000	5298200064	8922500096	6490899968					24	24	24	46.6	46.6	46.6	39.594	0	323.31	38764000000	270	0.24588	6.97067e+08	0.621898	P51991	P51991	Heterogeneous nuclear ribonucleoprotein A3	HNRNPA3
544430016	506940000	603120000	662440000	608350016	533740000					20	20	13	57.4	57.4	44.6	35.719	0	165.66	3057000000	125	0.570431	5.714e+07	1.28268	Q96P16	Q96P16	Regulation of nuclear pre-mRNA domain-containing protein 1A	RPRD1A
84241000	79763000	96073000	117830000	84447000	83638000					5	5	5	10.6	10.6	10.6	80.679	0	7.4346	466890000	15	0.300235	9.01467e+06	0.739013	Q96CP6	Q96CP6	GRAM domain-containing protein 1A	GRAMD1A
4203599872	4150099968	4007800064	5039900160	4470400000	4265400064					27	27	9	60.2	60.2	23.5	61.397	0	323.31	23559000000	263	0.768818	4.302e+08	1.66977	P00367	P00367	Glutamate dehydrogenase 1, mitochondrial	GLUD1
352120000	322830016	271120000	331780000	299270016	296920000					13	13	13	29.2	29.2	29.2	68.283	0	91.089	1659500000	60	0.648553	3.07667e+07	1.43497	Q96G03	Q96G03	Phosphoglucomutase-2	PGM2
1307800064	1231299968	1119900032	1423699968	1250700032	1257200000					35	35	35	41.9	41.9	41.9	126.6	0	323.31	6612800000	207	0.878302	1.246e+08	1.88612	P23229	P23229	Integrin alpha-6;Integrin alpha-6 heavy chain;Integrin alpha-6 light chain;Processed integrin alpha-6	ITGA6
297520000	145540000	205260000	75835000	168620000	140560000					7	7	7	43.5	43.5	43.5	23.787	0	37.682	904080000	30	0.0887976	1.68717e+07	0.249748	Q92882	Q92882	Osteoclast-stimulating factor 1	OSTF1
425360000	402520000	402470016	497900000	498529984	484169984					12	12	12	43.9	43.9	43.9	43.585	0	150.95	2408700000	82	0.53421	4.421e+07	1.2118	O75521	O75521	Enoyl-CoA delta isomerase 2, mitochondrial	ECI2
184840000	203870000	162560000	205770000	204570000	173300000					13	13	13	38.5	38.5	38.5	56.157	0	133.7	1067100000	77	0.584254	1.84833e+07	1.30967	P55809;Q9BYC2	P55809	Succinyl-CoA:3-ketoacid coenzyme A transferase 1, mitochondrial	OXCT1
0	0	45030000	49652000	0	0					3	3	3	4	4	4	90.712	0.0039279	2.0825	287670000	4	0.023038	1.54067e+06	0.0689542	Q8IXK0;Q8NDX5	Q8IXK0	Polyhomeotic-like protein 2	PHC2
669289984	838220032	969369984	1126599936	1021200000	748099968					5	5	5	43.9	43.9	43.9	11.972	0	51.652	4507200000	60	0.22314	87133312	0.571535	P42830;P80162	P42830	C-X-C motif chemokine 5;ENA-78(8-78);ENA-78(9-78)	CXCL5
58506000	64201000	65945000	79765000	66961000	56059000					4	4	4	13.6	13.6	13.6	50.993	0	12.511	329050000	24	0.387871	6.34233e+06	0.920543	Q6P9B6	Q6P9B6	TLD domain-containing protein 1	TLDC1
10334000128	10476999680	9325299712	10762999808	12055000064	10286999552					51	51	51	72	72	72	82.999	0	323.31	59178000000	620	0.74608	1020900352	1.62522	P40939	P40939	Trifunctional enzyme subunit alpha, mitochondrial;Long-chain enoyl-CoA hydratase;Long chain 3-hydroxyacyl-CoA dehydrogenase	HADHA
1684899968	1375500032	1475399936	1559900032	1169600000	1156000000					17	17	17	50.2	50.2	50.2	51.109	0	224.78	7495300000	108	0.304458	135833344	0.747946	P41091;Q2VIR3	P41091;Q2VIR3	Eukaryotic translation initiation factor 2 subunit 3;Putative eukaryotic translation initiation factor 2 subunit 3-like protein	EIF2S3;EIF2S3L
263240000	282400000	297710016	321100000	343220000	262200000					9	7	7	31.5	27.2	27.2	48.944	0	78.947	1552900000	45	0.474584	2.84167e+07	1.09433	P56545	P56545	C-terminal-binding protein 2	CTBP2
121560000	120940000	112820000	126360000	126290000	106220000					14	14	14	35.6	35.6	35.6	58.215	0	70.359	633860000	50	1.18066	11410000	2.51125	P05166	P05166	Propionyl-CoA carboxylase beta chain, mitochondrial	PCCB
0	0	0	0	51458000	46792000					3	3	3	10.7	10.7	10.7	59.851	0	16.238	164630000	8	0.022399	1.55533e+06	0.0670869	O95394	O95394	Phosphoacetylglucosamine mutase	PGM3
0	0	18308000	41390000	0	19331000					5	5	5	15.4	15.4	15.4	38.914	0	9.0328	109280000	16	0.0276927	1.25033e+06	0.0824826	P48729;Q8N752	P48729	Casein kinase I isoform alpha	CSNK1A1
8327099904	9090100224	8572499968	10698999808	10714000384	9383100416					19	19	19	57.5	57.5	57.5	33.67	0	323.31	50933000000	205	0.469865	8.98133e+08	1.08498	P07910;P0DMR1;B7ZW38;O60812;B2RXH8	P07910	Heterogeneous nuclear ribonucleoproteins C1/C2	HNRNPC
158290000	159950000	162010000	182810000	193570000	164380000					6	4	4	11.2	8.5	8.5	62.333	0	26.913	913090000	30	0.698204	16110000	1.53171	Q9Y5A9	Q9Y5A9	YTH domain-containing family protein 2	YTHDF2
229470000	192400000	192050000	252230000	163200000	202260000					14	14	11	24.9	24.9	20.2	74.761	0	70.145	1082400000	60	0.291616	1.93967e+07	0.720715	O75746	O75746	Calcium-binding mitochondrial carrier protein Aralar1	SLC25A12
141120000	129870000	135560000	155500000	126380000	119460000					6	6	6	13.3	13.3	13.3	77.032	0	18.524	721110000	32	0.588559	1.27033e+07	1.31807	P54803	P54803	Galactocerebrosidase	GALC
1168199936	1229400064	1215800064	616550016	1810899968	827009984					11	11	11	63.6	63.6	63.6	22.168	0	323.31	6533000000	92	0.105162	1.07813e+08	0.291807	P20290	P20290	Transcription factor BTF3	BTF3
1194899968	904200000	987470016	1151500032	823609984	993430016					68	68	68	33.4	33.4	33.4	292.75	0	300.49	5285900000	280	0.322992	94969984	0.786901	Q92616	Q92616	Translational activator GCN1	GCN1L1
122940000	90400000	96338000	76791000	106740000	92222000					8	8	8	31.6	31.6	31.6	40.786	0	26.158	542740000	37	0.269236	9.17033e+06	0.67274	P06132	P06132	Uroporphyrinogen decarboxylase	UROD
160620000	170490000	158330000	194900000	178410000	157220000					10	10	10	21.2	21.2	21.2	50.529	0	27.852	901670000	42	0.67265	1.59633e+07	1.48191	Q8ND56	Q8ND56	Protein LSM14 homolog A	LSM14A
870179968	841200000	762419968	856310016	946019968	829219968					23	21	21	58.2	55.1	55.1	57.206	0	184.05	4664700000	122	1.00989	7.989e+07	2.15213	P30837	P30837	Aldehyde dehydrogenase X, mitochondrial	ALDH1B1
336750016	373590016	390500000	469240000	409900000	343030016					10	10	10	73.8	73.8	73.8	17.114	0	77.022	2229500000	61	0.372688	3.62567e+07	0.889602	Q9UI09	Q9UI09	NADH dehydrogenase [ubiquinone] 1 alpha subcomplex subunit 12	NDUFA12
0	0	49731000	54005000	46058000	41389000					3	3	3	73.4	73.4	73.4	7.7059	0	4.6054	176910000	6	0.0446553	2981000	0.130748	Q9NPE3	Q9NPE3	H/ACA ribonucleoprotein complex subunit 3	NOP10
261080000	256580000	291880000	322040000	293409984	249760000					16	16	16	34.1	34.1	34.1	76.12	0	96.124	1437200000	66	0.523566	26103328	1.19092	Q7Z417	Q7Z417	Nuclear fragile X mental retardation-interacting protein 2	NUFIP2
3924699904	3400300032	3035599872	3059300096	3409400064	3030500096					13	13	13	56.5	56.5	56.5	21.397	0	95.107	18472000000	120	0.480121	3.09e+08	1.10529	P18621	P18621	60S ribosomal protein L17	RPL17
3215699968	2212800000	2205900032	2304300032	1837400064	2284400128					18	18	18	51.4	51.4	51.4	32.728	0	124.66	12339000000	132	0.208166	218099968	0.537859	Q02878	Q02878	60S ribosomal protein L6	RPL6
1460999936	1241699968	1404099968	1551200000	1338099968	1319699968					24	24	24	61.5	61.5	61.5	64.989	0	273.04	7328900000	138	0.760841	1.28267e+08	1.65413	Q9BY44	Q9BY44	Eukaryotic translation initiation factor 2A;Eukaryotic translation initiation factor 2A, N-terminally processed	EIF2A
11020999680	9531400192	9145700352	10757999616	9693299712	10012999680					157	157	157	66.7	66.7	66.7	284.54	0	323.31	53311000000	1047	0.907024	9.274e+08	1.94354	Q13813	Q13813	Spectrin alpha chain, non-erythrocytic 1	SPTAN1
7753900032	5849800192	6793200128	6236899840	6281299968	5843299840					40	40	40	76.3	76.3	76.3	57.488	0	323.31	34482000000	374	0.431763	595266560	1.00906	P78371	P78371	T-complex protein 1 subunit beta	CCT2
114110000	107800000	93391000	130760000	92635000	106610000					9	9	9	20.6	20.6	20.6	63.243	0	17.374	565880000	31	0.342606	9.90133e+06	0.827719	O95870	O95870	Abhydrolase domain-containing protein 16A	ABHD16A
571889984	553280000	494150016	501030016	623649984	500510016					22	22	22	59.2	59.2	59.2	50.315	0	80.385	2973700000	96	0.545071	4.95433e+07	1.23309	Q9H9P8	Q9H9P8	L-2-hydroxyglutarate dehydrogenase, mitochondrial	L2HGDH
1907500032	2042000000	2072300032	2385400064	2428000000	2018499968					20	20	20	54.9	54.9	54.9	43.295	0	287.85	11374000000	136	0.51282	1.96033e+08	1.1698	P08559;P29803	P08559	Pyruvate dehydrogenase E1 component subunit alpha, somatic form, mitochondrial	PDHA1
8293700096	8994599936	8348400128	10222999552	10364999680	9017499648					55	55	54	58.3	58.3	57.6	111.33	0	323.31	49979000000	566	0.525782	840399872	1.19527	Q9Y4L1	Q9Y4L1	Hypoxia up-regulated protein 1	HYOU1
61788999680	59166998528	53360001024	54435999744	68295000064	55907000320					56	56	56	78.7	78.7	78.7	57.116	0	323.31	316980000000	857	0.546052	5361999872	1.23501	P07237	P07237	Protein disulfide-isomerase	P4HB
769640000	743870016	624899968	716019968	815580032	731870016					16	16	16	54.9	54.9	54.9	30.241	0	109.1	4045000000	110	0.634332	6.68667e+07	1.40727	O75489	O75489	NADH dehydrogenase [ubiquinone] iron-sulfur protein 3, mitochondrial	NDUFS3
409729984	306780000	345009984	351260000	336529984	350129984					17	17	17	41.6	41.6	41.6	60.67	0	211.59	1859700000	73	0.53637	3.18667e+07	1.21604	P10155	P10155	60 kDa SS-A/Ro ribonucleoprotein	TROVE2
57347000	0	0	0	0	52357000					5	5	5	9.6	9.6	9.6	81.372	0	10.11	223330000	11	0.0214333	1.66333e+06	0.0642605	Q9UER7	Q9UER7	Death domain-associated protein 6	DAXX
90389000	88814000	96507000	120430000	90423000	89790000					4	4	4	10.8	10.8	10.8	35.396	0	33.595	510510000	25	0.351447	8.71033e+06	0.845992	Q8N1S5	Q8N1S5	Zinc transporter ZIP11	SLC39A11
415080000	313080000	222960000	252740000	178380000	236810000					27	27	27	24.8	24.8	24.8	174.38	0	132.92	1442500000	85	0.118241	24450000	0.324734	P11388;Q02880	P11388	DNA topoisomerase 2-alpha	TOP2A
9780100096	8764399616	8537299968	7698500096	11742999552	9390000128					11	11	11	88.7	88.7	88.7	11.203	0	295.45	61540000000	268	0.284511	8.433e+08	0.705559	P60903	P60903	Protein S100-A10	S100A10
7157700096	6965700096	6675800064	7308400128	7997400064	6877700096					20	20	20	90.8	90.8	90.8	26.923	0	323.31	38832000000	261	1.11911	6.481e+08	2.37972	Q99714	Q99714	3-hydroxyacyl-CoA dehydrogenase type-2	HSD17B10
222110000	206240000	216880000	280910016	207270000	225840000					9	9	9	18.1	18.1	18.1	75.225	0	37.841	1214500000	27	0.368796	2.04433e+07	0.88164	Q9H089	Q9H089	Large subunit GTPase 1 homolog	LSG1
3535399936	3818099968	3636999936	4172800000	4462400000	3664699904					18	18	12	68.5	68.5	41.2	37.377	0	323.31	20586000000	199	0.55525	3.50267e+08	1.25301	P62873	P62873	Guanine nucleotide-binding protein G(I)/G(S)/G(T) subunit beta-1	GNB1
488960000	488180000	394489984	561190016	484609984	519590016					15	15	15	32.6	32.6	32.6	81.879	0	131.39	2564300000	67	0.417587	4.41667e+07	0.980607	O00461	O00461	Golgi integral membrane protein 4	GOLIM4
6020199936	4307800064	3844499968	4132100096	3213199872	4060300032					24	24	24	48.7	48.7	48.7	47.697	0	245.82	22786000000	186	0.173934	3.843e+08	0.459126	P36578	P36578	60S ribosomal protein L4	RPL4
558590016	523470016	391070016	472780000	519689984	502729984					12	12	12	23.6	23.6	23.6	71.438	0	149.5	2666800000	81	0.391902	4.45967e+07	0.928728	Q86X29	Q86X29	Lipolysis-stimulated lipoprotein receptor	LSR
622129984	687980032	704270016	747619968	835640000	623360000					17	17	9	42.6	42.6	23.7	60.959	0	181.53	4071500000	121	0.401659	63259968	0.948489	P33240	P33240	Cleavage stimulation factor subunit 2	CSTF2
57297000	45983000	49271000	40102000	46993000	36743000					3	3	3	20.3	20.3	20.3	15.425	0	20.564	339560000	22	0.263983	4.13167e+06	0.661377	Q9Y3E0	Q9Y3E0	Vesicle transport protein GOT1B	GOLT1B
2320900096	2670700032	2292499968	3251699968	2707399936	2607699968					32	32	32	49.5	49.5	49.5	77.422	0	323.31	13757000000	231	0.330855	2.36367e+08	0.803313	Q13586;Q9P246	Q13586	Stromal interaction molecule 1	STIM1
1370599936	1573500032	1587600000	1743200000	1800600064	1332700032					17	17	17	38.6	38.6	38.6	62.081	0	194.6	8365100000	144	0.371182	1.402e+08	0.886522	P15586	P15586	N-acetylglucosamine-6-sulfatase	GNS
681520000	631820032	669609984	828080000	544449984	577310016					18	18	18	40.4	40.4	40.4	45.531	0	61.995	3610000000	74	0.271772	5.84367e+07	0.678212	Q15008	Q15008	26S proteasome non-ATPase regulatory subunit 6	PSMD6
2481299968	2083399936	2431699968	2343699968	2409900032	2103699968					40	40	40	55.6	55.6	55.6	101.56	0	323.31	12369000000	257	0.792501	2.05367e+08	1.71629	P11586	P11586	C-1-tetrahydrofolate synthase, cytoplasmic;Methylenetetrahydrofolate dehydrogenase;Methenyltetrahydrofolate cyclohydrolase;Formyltetrahydrofolate synthetase;C-1-tetrahydrofolate synthase, cytoplasmic, N-terminally processed	MTHFD1
215360000	169620000	215440000	178520000	219990000	176630000					13	13	13	33.4	33.4	33.4	66.515	0	41.478	1053700000	52	0.376787	1.73933e+07	0.897974	Q9BYC5	Q9BYC5	Alpha-(1,6)-fucosyltransferase	FUT8
2014400000	1570700032	1529299968	1169299968	1611200000	1287600000					9	9	9	47.2	47.2	47.2	20.252	0	68.144	8358300000	52	0.201684	135766656	0.523144	P62913	P62913	60S ribosomal protein L11	RPL11
2142300032	2245600000	1931699968	2145299968	2545799936	2075900032					17	17	17	60.7	60.7	60.7	38.534	0	323.31	12182000000	186	0.525722	1.934e+08	1.19515	Q9UJZ1	Q9UJZ1	Stomatin-like protein 2, mitochondrial	STOML2
233200000	237730000	213760000	311030016	207610000	236590000					17	17	17	28.7	28.7	28.7	83.023	0	129.07	1299600000	66	0.264664	2.12533e+07	0.662853	Q8TBA6	Q8TBA6	Golgin subfamily A member 5	GOLGA5
658830016	691040000	532180000	666910016	621539968	559160000					4	4	4	15.3	15.3	15.3	21.493	0	8.5399	3211600000	26	0.465929	5.49667e+07	1.07717	Q00765	Q00765	Receptor expression-enhancing protein 5	REEP5
431160000	391489984	414980000	466600000	372489984	356500000					20	20	20	53.7	53.7	53.7	57.293	0	175.39	2183000000	90	0.481468	35760000	1.10796	Q01581;P54868	Q01581	Hydroxymethylglutaryl-CoA synthase, cytoplasmic	HMGCS1
0	43338000	0	0	47320000	0					4	4	4	7.9	7.9	7.9	81.462	0	8.2578	186130000	8	0.0206818	1.32733e+06	0.0620571	Q9NYY8	Q9NYY8	FAST kinase domain-containing protein 2	FASTKD2
1286099968	1086400000	1028499968	1331600000	838600000	1051600000					39	39	39	26.3	26.3	26.3	166.57	0	203.98	5784200000	184	0.240758	9.66e+07	0.610632	Q14152	Q14152	Eukaryotic translation initiation factor 3 subunit A	EIF3A
9787299840	9623900160	8589799936	10680000512	9989199872	9690000384					56	56	47	72.6	72.6	65	100.07	0	323.31	52092000000	540	0.886759	850933248	1.90299	P35221;Q9UI47	P35221	Catenin alpha-1	CTNNA1
173140000	134360000	158300000	131170000	175250000	146840000					7	7	7	39.7	39.7	39.7	22.574	0	55.887	812790000	40	0.347634	1.33533e+07	0.838121	Q9NP77	Q9NP77	RNA polymerase II subunit A C-terminal domain phosphatase SSU72	SSU72
259390000	274960000	304540000	310260000	324060000	239600000					5	5	5	42.4	42.4	42.4	10.921	0	70.563	1526700000	36	0.385059	24870000	0.914826	O43678	O43678	NADH dehydrogenase [ubiquinone] 1 alpha subcomplex subunit 2	NDUFA2
255430000	178860000	198130000	172800000	177390000	178490000					12	12	12	14.4	14.4	14.4	151.66	0	115.39	1034300000	52	0.238611	1.67133e+07	0.605897	Q6P2E9	Q6P2E9	Enhancer of mRNA-decapping protein 4	EDC4
119300000	96027000	120100000	131270000	124640000	128070000					8	8	8	33.7	33.7	33.7	37.646	0	60.716	644950000	45	0.432257	1.03377e+07	1.01005	O95400	O95400	CD2 antigen cytoplasmic tail-binding protein 2	CD2BP2
565630016	600790016	721020032	869230016	659449984	599859968					4	4	4	52.2	52.2	52.2	7.9331	0	27.023	3532700000	46	0.229227	5.75467e+07	0.585105	P56385	P56385	ATP synthase subunit e, mitochondrial	ATP5I
4911099904	3480100096	4192399872	3754200064	3482200064	3476100096					35	35	35	75.5	75.5	75.5	60.343	0	323.31	20668000000	303	0.266958	332966656	0.667819	P17987	P17987	T-complex protein 1 subunit alpha	TCP1
4525799936	4510900224	4122899968	3950000128	5558499840	4248000000					14	14	14	29.8	29.8	29.8	36.224	0	116.06	24077000000	179	0.326081	3.84167e+08	0.793357	Q99729	Q99729	Heterogeneous nuclear ribonucleoprotein A/B	HNRNPAB
1384199936	1516400000	1400199936	1575500032	1655699968	1321699968					13	13	13	37.9	37.9	37.9	36.249	0	283.56	7743800000	102	0.567697	1.257e+08	1.27734	P53597	P53597	Succinyl-CoA ligase [ADP/GDP-forming] subunit alpha, mitochondrial	SUCLG1
708350016	809630016	892339968	1015900032	1020300032	818369984					10	10	10	72.7	72.7	72.7	20.105	0	81.988	4617500000	81	0.282614	74736704	0.7015	P51970	P51970	NADH dehydrogenase [ubiquinone] 1 alpha subcomplex subunit 8	NDUFA8
96998000	96467000	122850000	125070000	126440000	100800000					7	7	7	14.4	14.4	14.4	69.997	0	19.021	571490000	30	0.305938	9.46367e+06	0.751071	Q9Y2W2	Q9Y2W2	WW domain-binding protein 11	WBP11
309129984	374529984	362390016	427660000	406729984	313580000					4	4	4	69	69	69	6.9611	0	16.815	2049400000	32	0.308398	31006656	0.756261	O75438	O75438	NADH dehydrogenase [ubiquinone] 1 beta subcomplex subunit 1	NDUFB1
1870099968	2019000064	1676300032	1790400000	2246400000	1731500032					11	11	11	34.2	34.2	34.2	43.383	0	129.62	10317000000	118	0.381747	160033280	0.908085	Q96EP5	Q96EP5	DAZ-associated protein 1	DAZAP1
161080000	122760000	127920000	124670000	118920000	121110000					12	12	12	18.8	18.8	18.8	103.08	0	50.864	688460000	43	0.339109	10960000	0.820471	Q96HY7	Q96HY7	Probable 2-oxoglutarate dehydrogenase E1 component DHKTD1, mitochondrial	DHTKD1
200700000	201960000	177410000	200630000	212730000	184800000					8	8	8	35.7	35.7	35.7	32.542	0	37.486	1072400000	34	0.93574	16630000	2.00128	Q86WA6	Q86WA6	Valacyclovir hydrolase	BPHL
4819800064	3840600064	4314200064	3882800128	4429400064	3911399936					37	37	37	75.6	75.6	75.6	59.67	0	323.31	22946000000	358	0.502279	3.55267e+08	1.14904	P48643	P48643	T-complex protein 1 subunit epsilon	CCT5
417689984	455920000	366510016	471350016	454249984	411929984					12	12	12	48.2	48.2	48.2	46.319	0	153.85	2373900000	60	0.527813	3.631e+07	1.19925	P26440	P26440	Isovaleryl-CoA dehydrogenase, mitochondrial	IVD
1944000000	1723800064	1616000000	1553900032	1755900032	1489600000					6	6	6	36.1	36.1	36.1	15.423	0	47.568	9177200000	64	0.465628	1.41467e+08	1.07657	P62847	P62847	40S ribosomal protein S24	RPS24
8929500160	6464999936	4740400128	5859500032	3688199936	5781000192					73	73	73	53.8	53.8	53.8	191.61	0	323.31	31738000000	516	0.112517	4.96933e+08	0.310396	Q00610;P53675	Q00610	Clathrin heavy chain 1	CLTC
87918000	87810000	95466000	111030000	98509000	90302000					6	6	6	46.7	46.7	46.7	26.032	0	60.447	475000000	24	0.492145	7.95967e+06	1.12906	Q9Y3A3	Q9Y3A3	MOB-like protein phocein	MOB4
206160000	188090000	185520000	234110000	121180000	142800000					7	7	7	22.1	22.1	22.1	49.654	0	43.94	951540000	31	0.151402	1.50133e+07	0.405792	Q96CW1	Q96CW1	AP-2 complex subunit mu	AP2M1
755360000	727160000	643299968	732169984	829160000	760579968					17	17	17	59.2	59.2	59.2	47.151	0	262.66	4004700000	84	0.609815	6.18833e+07	1.35951	Q8NBX0	Q8NBX0	Saccharopine dehydrogenase-like oxidoreductase	SCCPDH
842940032	722750016	829569984	871569984	744089984	709350016					18	18	18	49	49	49	57.563	0	217.57	4450900000	97	0.533823	65643328	1.21105	Q9Y285	Q9Y285	Phenylalanine--tRNA ligase alpha subunit	FARSA
89783000	113050000	97117000	156930000	102890000	111470000					8	8	8	7.2	7.2	7.2	115.66	0	30.84	557010000	22	0.16598	9322000	0.440445	Q8IZA0	Q8IZA0	Dyslexia-associated protein KIAA0319-like protein	KIAA0319L
4187000064	4143600128	3999200000	4382499840	4821400064	4179300096					32	32	30	54.9	54.9	52.7	73.114	0	323.31	23097000000	254	0.846273	3.56267e+08	1.82245	Q92945	Q92945	Far upstream element-binding protein 2	KHSRP
451950016	422780000	374240000	442620000	429270016	421809984					25	25	25	43.7	43.7	43.7	88.892	0	136.19	2321400000	110	0.945502	3.50033e+07	2.02099	O95479	O95479	GDH/6PGL endoplasmic bifunctional protein;Glucose 1-dehydrogenase;6-phosphogluconolactonase	H6PD
766230016	763470016	678849984	844640000	854809984	828609984					26	26	26	50.5	50.5	50.5	85.852	0	323.31	4290300000	125	0.557815	64916672	1.25803	O43719	O43719	HIV Tat-specific factor 1	HTATSF1
218650000	204080000	185330000	189280000	241750000	209100000					4	4	4	85.7	85.7	85.7	9.6138	0	184.55	1066400000	39	0.434334	1.70567e+07	1.0142	O43504	O43504	Ragulator complex protein LAMTOR5	LAMTOR5
31216001024	24484999168	22784000000	19558000640	23598000128	21261000704					37	37	37	77.8	77.8	77.8	67.877	0	323.31	128750000000	648	0.21342	1.94733e+09	0.549725	P29401	P29401	Transketolase	TKT
932350016	1110300032	952190016	1182599936	1126800000	924889984					14	14	14	48.6	48.6	48.6	31.629	0	109.78	5412100000	86	0.372487	8.479e+07	0.889192	P21912	P21912	Succinate dehydrogenase [ubiquinone] iron-sulfur subunit, mitochondrial	SDHB
355240000	335480000	252140000	344070016	273980000	309380000					14	14	14	51.3	51.3	51.3	45.468	0	145.07	1672200000	60	0.290609	2.543e+07	0.718571	Q9HCU5	Q9HCU5	Prolactin regulatory element-binding protein	PREB
420929984	443750016	400460000	405120000	536230016	411430016					11	11	11	40.9	40.9	40.9	36.908	0	185.83	2319100000	79	0.339189	35546656	0.820637	Q9BYD6	Q9BYD6	39S ribosomal protein L1, mitochondrial	MRPL1
631740032	571680000	592760000	556030016	773820032	643600000					14	14	14	64.3	64.3	64.3	42.91	0	253.54	3434200000	121	0.310366	51183360	0.760406	P49903	P49903	Selenide, water dikinase 1	SEPHS1
113330000	65487000	44228000	0	48251000	39248000					8	8	8	11.5	11.5	11.5	117.8	0	16.381	360060000	14	0.0423973	4206000	0.124412	P42285	P42285	Superkiller viralicidic activity 2-like 2	SKIV2L2
1114200064	910190016	779539968	949329984	664150016	825740032					32	32	19	39.9	39.9	27.2	104.55	0	132.96	4579700000	140	0.198845	7.07367e+07	0.516672	P63010	P63010	AP-2 complex subunit beta	AP2B1
356289984	309049984	348710016	390849984	320230016	326740000					7	7	7	28	28	28	38.287	0	196.19	1781400000	48	0.518428	27623328	1.18082	O14828	O14828	Secretory carrier-associated membrane protein 3	SCAMP3
724270016	577030016	646259968	682529984	603089984	630840000					10	10	10	44.5	44.5	44.5	45.143	0	116.39	3339800000	71	0.55777	51920000	1.25794	P68400;Q8NEV1	P68400;Q8NEV1	Casein kinase II subunit alpha;Casein kinase II subunit alpha 3	CSNK2A1;CSNK2A3
297860000	273360000	301680000	264040000	321500000	239990000					5	5	5	53.6	53.6	53.6	14.199	0	52.349	1498000000	39	0.394316	22790000	0.933622	Q9UI30	Q9UI30	Multifunctional methyltransferase subunit TRM112-like protein	TRMT112
95826000	95563000	101100000	102370000	115790000	93072000					5	5	5	20.3	20.3	20.3	47.305	0	16.977	543890000	25	0.56684	8.08367e+06	1.27567	Q99611	Q99611	Selenide, water dikinase 2	SEPHS2
293990016	277660000	232730000	307209984	228590000	255360000					28	28	27	15.2	15.2	14.8	304.1	0	116.63	1380000000	99	0.317243	2.13467e+07	0.774859	Q14573;Q14643	Q14573	Inositol 1,4,5-trisphosphate receptor type 3	ITPR3
442600000	477569984	377160000	405740000	535440000	422620000					8	8	8	40.5	40.5	40.5	29.277	0	189.7	2465500000	78	0.298206	35476672	0.734714	Q96E11	Q96E11	Ribosome-recycling factor, mitochondrial	MRRF
846249984	734070016	685260032	610440000	768360000	635260032					7	7	7	35.7	35.7	35.7	15.807	0	85.065	3917200000	39	0.30902	56819968	0.757571	P62266	P62266	40S ribosomal protein S23	RPS23
3503200000	3542899968	3119500032	3313100032	3861299968	3199500032					21	21	21	55.3	55.3	55.3	54.636	0	323.31	19285000000	206	0.587453	2.719e+08	1.31591	P07954	P07954	Fumarate hydratase, mitochondrial	FH
146930000	126950000	104000000	127960000	138270000	150650000					8	8	8	28	28	28	52.723	0	45.074	684730000	51	0.292919	10520000	0.723487	Q9BXK5	Q9BXK5	Bcl-2-like protein 13	BCL2L13
174980000	154540000	140740000	213110000	126990000	180490000					9	9	9	14.6	14.6	14.6	88.367	0	64.897	877150000	44	0.181347	1.31033e+07	0.476397	P50416	P50416	Carnitine O-palmitoyltransferase 1, liver isoform	CPT1A
309030016	274000000	245670000	293670016	239270000	258060000					10	10	10	28.5	28.5	28.5	70.754	0	158.59	1440100000	59	0.399186	21413344	0.943486	Q13492;O60641	Q13492	Phosphatidylinositol-binding clathrin assembly protein	PICALM
1400999936	1029200000	1143100032	1136899968	918440000	1020700032					30	30	30	45.2	45.2	45.2	107.14	0	221.99	5911500000	177	0.238408	8.77799e+07	0.605447	P53618	P53618	Coatomer subunit beta	COPB1
2505100032	2384499968	2445199872	2032400000	2792300032	1941900032					12	12	12	46.2	46.2	46.2	17.695	0	62.802	12537000000	94	0.27395	1.86067e+08	0.682902	P62750	P62750	60S ribosomal protein L23a	RPL23A
2268900096	2004199936	2004899968	1929100032	2087500032	1798000000					10	10	10	45.6	45.6	45.6	18.565	0	75.921	11024000000	74	0.59465	159466752	1.32995	P46778	P46778	60S ribosomal protein L21	RPL21
124430000	134430000	108680000	106310000	159140000	117100000					5	5	5	26.3	26.3	26.3	35.914	0	45.231	676560000	21	0.223889	9890000	0.573211	O14734	O14734	Acyl-coenzyme A thioesterase 8	ACOT8
100650000	107240000	99664000	110570000	124180000	102990000					10	10	10	39.6	39.6	39.6	45.285	0	72.114	563220000	45	0.521451	8502000	1.18676	O75600	O75600	2-amino-3-ketobutyrate coenzyme A ligase, mitochondrial	GCAT
341270016	340689984	377480000	436680000	342729984	317300000					12	12	12	36	36	36	39.309	0	75.892	1915400000	43	0.322972	2.84033e+07	0.786859	Q70UQ0	Q70UQ0	Inhibitor of nuclear factor kappa-B kinase-interacting protein	IKBIP
503480000	410860000	437590016	399980000	441800000	394680000					17	17	17	20	20	20	113.37	0	129.04	2290800000	81	0.45003	34043328	1.04555	Q8WWM7	Q8WWM7	Ataxin-2-like protein	ATXN2L
4827899904	3904900096	4229900032	4077900032	4303099904	4071399936					36	36	36	74.4	74.4	74.4	59.366	0	323.31	22751000000	311	0.623293	3.34233e+08	1.38577	Q99832	Q99832	T-complex protein 1 subunit eta	CCT7
109720000	104590000	90962000	107960000	82113000	81525000					7	6	5	13.8	12.5	9.5	71.174	0	21.609	512370000	24	0.272025	7572000	0.678757	Q06787	Q06787	Fragile X mental retardation protein 1	FMR1
5622900224	5615399936	4348000256	4599000064	6478600192	5477899776					12	12	12	61.9	61.9	61.9	11.749	0	153.84	29295000000	142	0.245605	419733504	0.621293	P99999;CON__P62894	P99999	Cytochrome c	CYCS
323060000	300249984	314089984	325060000	315920000	277280000					15	15	13	34.2	34.2	32	64.098	0	65.251	1595000000	70	1.02213	2.414e+07	2.17729	A0AV96;Q8TBY0	A0AV96	RNA-binding protein 47	RBM47
817270016	713240000	980689984	1106400000	684680000	718819968					11	11	11	61.5	61.5	61.5	14.839	0	35.512	4258200000	71	0.160406	6.52e+07	0.427262	P62244	P62244	40S ribosomal protein S15a	RPS15A
1906099968	1420600064	1464600064	1323000064	1325500032	1328899968					14	14	14	42	42	42	28.024	0	247.13	7829900000	113	0.223864	1.135e+08	0.573153	P62917	P62917	60S ribosomal protein L8	RPL8
12476999680	10766999552	11052999680	8641500160	13847000064	10535000064					16	16	16	59.2	59.2	59.2	32.575	0	323.31	61653000000	334	0.216207	8.70167e+08	0.555998	P06748	P06748	Nucleophosmin	NPM1
352980000	304860000	286400000	297230016	408920000	388800000					15	15	15	34.1	34.1	34.1	74.823	0	83.428	1812500000	83	0.229011	26356672	0.584627	O75326	O75326	Semaphorin-7A	SEMA7A
6232200192	6998700032	6227599872	7370299904	7223900160	6045799936					15	15	15	54.1	54.1	54.1	27.843	0	160	35515000000	179	0.488737	5.181e+08	1.12233	P38117	P38117	Electron transfer flavoprotein subunit beta	ETFB
2773700096	2993200128	2829299968	3169200128	3221499904	2659200000					17	17	17	55	55	55	40.513	0	252.06	15562000000	179	0.594635	2.27567e+08	1.32992	Q9UBS4	Q9UBS4	DnaJ homolog subfamily B member 11	DNAJB11
0	85524000	0	92441000	76507000	70843000					3	3	3	13.4	13.4	13.4	31.716	0	15.133	282030000	11	0.0365492	4.19367e+06	0.107879	Q99943	Q99943	1-acyl-sn-glycerol-3-phosphate acyltransferase alpha	AGPAT1
2998400000	2866700032	3115500032	3595699968	3119399936	3008100096					7	7	7	54.5	54.5	54.5	17.818	0	199.48	16569000000	93	0.543364	2.41067e+08	1.22974	P30050	P30050	60S ribosomal protein L12	RPL12
4428800000	4315599872	3822200064	4424399872	4649500160	4359699968					39	39	29	55.8	55.8	45.4	80.272	0	323.31	23365000000	284	0.827749	3.35067e+08	1.78578	Q92841	Q92841	Probable ATP-dependent RNA helicase DDX17	DDX17
223630000	227540000	213310000	168960000	268460000	171120000					9	9	9	34.4	34.4	34.4	42.674	0	100.58	1168200000	31	0.187229	16360000	0.490011	P35659	P35659	Protein DEK	DEK
477710016	414769984	400100000	347300000	452840000	368329984					12	12	12	31.9	31.9	31.9	48.602	0	69.055	2245800000	64	0.303813	31550016	0.746582	Q8WU90	Q8WU90	Zinc finger CCCH domain-containing protein 15	ZC3H15
78142000	85323000	86077000	82951000	132650000	100710000					9	9	9	34.5	34.5	34.5	43.324	0	81.084	486340000	33	0.148059	7211000	0.397767	Q96B23	Q96B23	Uncharacterized protein C18orf25	C18orf25
2160800000	2308199936	2403899904	2817100032	2657299968	2362700032					10	10	10	53.5	53.5	53.5	31.362	0	237.79	12994000000	92	0.395593	1.868e+08	0.936211	Q07021	Q07021	Complement component 1 Q subcomponent-binding protein, mitochondrial	C1QBP
815190016	652620032	643000000	716409984	612419968	691240000					23	22	14	49.8	48.3	37.9	59.834	0	135.55	3589300000	101	0.362036	5.23866e+07	0.867782	P12931;P08631;Q9H3Y6;P06239	P12931	Proto-oncogene tyrosine-protein kinase Src	SRC
1783500032	1467000064	1370000000	1531299968	1546400000	1668199936					9	9	9	34.1	34.1	34.1	27.991	0	53.079	8369000000	57	0.422028	1.18667e+08	0.989533	P51572	P51572	B-cell receptor-associated protein 31	BCAP31
183820000	238570000	198920000	306449984	257480000	255600000					8	8	8	30.5	30.5	30.5	43.222	0	64.468	1198000000	40	0.175371	1.822e+07	0.462484	Q9Y282	Q9Y282	Endoplasmic reticulum-Golgi intermediate compartment protein 3	ERGIC3
982750016	1049600000	1046700032	1222099968	1071400000	941100032					12	12	12	55	55	55	27.391	0	122.29	5645100000	94	0.434643	79616640	1.01482	P19404	P19404	NADH dehydrogenase [ubiquinone] flavoprotein 2, mitochondrial	NDUFV2
2707500032	2669400064	3036499968	3206700032	3383899904	2914700032					18	16	16	31.9	29.5	29.5	46.437	0	281.5	15732000000	140	0.419332	2.25833e+08	0.984115	O14979	O14979	Heterogeneous nuclear ribonucleoprotein D-like	HNRNPDL
1460800000	1418000000	1501500032	1537600000	1703600000	1440400000					7	7	7	53.5	53.5	53.5	15.649	0	115.31	8026300000	71	0.683478	1.14033e+08	1.503	P26885	P26885	Peptidyl-prolyl cis-trans isomerase FKBP2	FKBP2
431120000	373470016	489809984	495140000	464120000	426060000					8	8	8	36	36	36	30.748	0	102.69	2315300000	43	0.366793	33680000	0.877538	Q9BT09	Q9BT09	Protein canopy homolog 3	CNPY3
5680399872	5732400128	4735399936	5649600000	6036199936	5639300096					49	49	49	53.8	53.8	53.8	108.17	0	323.31	30932000000	483	0.543351	4.197e+08	1.22972	O60716	O60716	Catenin delta-1	CTNND1
249520000	264170000	200000000	241500000	262850000	235220000					7	7	7	18.5	18.5	18.5	52.049	0	79.756	1300600000	59	0.391505	18160000	0.927921	Q8N684	Q8N684	Cleavage and polyadenylation specificity factor subunit 7	CPSF7
1028000000	753070016	859539968	810880000	743299968	783390016					15	15	15	74.7	74.7	74.7	34.482	0	323.31	4495300000	113	0.27167	6.206e+07	0.677991	O14579	O14579	Coatomer subunit epsilon	COPE
4052300032	4152399872	3478599936	4278799872	4173799936	3972400128					34	34	34	75.1	75.1	75.1	49.96	0	323.31	21321000000	307	0.640305	300499968	1.41891	Q9Y6N5	Q9Y6N5	Sulfide:quinone oxidoreductase, mitochondrial	SQRDL
400390016	353750016	420420000	376420000	475340000	387960000					9	9	9	22.7	22.7	22.7	41.465	0	132.78	2177500000	47	0.351439	3.00067e+07	0.845975	P30533	P30533	Alpha-2-macroglobulin receptor-associated protein	LRPAP1
1268700032	1359200000	1059299968	1390099968	1451100032	1396700032					20	20	20	46.8	46.8	46.8	66.248	0	302.83	7265800000	115	0.339965	98233344	0.822245	Q5JTV8	Q5JTV8	Torsin-1A-interacting protein 1	TOR1AIP1
1520199936	1631600000	1850899968	1894499968	1961799936	1508600064					9	9	9	62.8	62.8	62.8	19.206	0	157.07	9272800000	99	0.308184	1.28467e+08	0.755809	O95881	O95881	Thioredoxin domain-containing protein 12	TXNDC12
330800000	306430016	233860000	323420000	269809984	317590016					16	16	16	19.8	19.8	19.8	131.14	0	133.48	1583300000	73	0.271578	22049984	0.677794	Q16706;P49641	Q16706	Alpha-mannosidase 2	MAN2A1
1564499968	1145600000	1058700032	1246800000	786499968	1136800000					44	44	44	49.8	49.8	49.8	138.34	0	229.88	6207200000	199	0.139089	8.55666e+07	0.376075	P53621	P53621	Coatomer subunit alpha;Xenin;Proxenin	COPA
167150000	170720000	156040000	187500000	179720000	169520000					7	7	7	39.8	39.8	39.8	22.184	0	14.926	932710000	27	0.772698	1.26967e+07	1.67738	Q9NVS2	Q9NVS2	28S ribosomal protein S18a, mitochondrial	MRPS18A
283200000	241220000	275620000	260780000	269300000	238490000					17	17	17	64.3	64.3	64.3	38.363	0	90.095	1423200000	77	0.6401	1.93167e+07	1.41851	O76027	O76027	Annexin A9	ANXA9
151040000	134370000	134130000	164230000	156720000	169860000					6	6	6	22.6	22.6	22.6	37.978	0	13.739	819950000	31	0.377281	11210000	0.898981	O14657	O14657	Torsin-1B	TOR1B
125220000	96165000	99698000	91233000	68506000	68822000					5	5	5	26.1	26.1	26.1	35.979	0	53.077	479170000	23	0.129604	6758000	0.352883	Q9P287	Q9P287	BRCA2 and CDKN1A-interacting protein	BCCIP
113480000	97543000	110340000	123790000	103590000	108860000					10	10	10	29.9	29.9	29.9	54.862	0	55.433	605250000	27	0.494145	8039000	1.13301	O94888	O94888	UBX domain-containing protein 7	UBXN7
3670500096	4147500032	3896699904	4737999872	4507200000	3958700032					34	34	34	67.6	67.6	67.6	59.755	0	323.31	22115000000	235	0.384593	3.04267e+08	0.913879	P04040	P04040	Catalase	CAT
742350016	829440000	1009200000	1056300032	977420032	741289984					5	5	5	45.3	45.3	45.3	10.112	0	44.756	4673000000	36	0.20556	65380032	0.531953	P49458	P49458	Signal recognition particle 9 kDa protein	SRP9
173680000	184770000	149900000	230750000	158600000	188680000					13	13	13	22	22	22	89.594	0	53.601	963040000	50	0.202498	1.32267e+07	0.524997	O94874	O94874	E3 UFM1-protein ligase 1	UFL1
2233499904	2084300032	2370200064	2400600064	2601900032	2272199936					6	5	5	95.6	80.7	80.7	11.514	0	323.31	12542000000	84	0.554872	169766656	1.25227	P05386	P05386	60S acidic ribosomal protein P1	RPLP1
1329500032	993270016	1102800000	1054099968	889100032	946590016					36	36	34	60.2	60.2	56.9	97.717	0	323.31	5402500000	193	0.218691	7.668e+07	0.561575	Q9Y678	Q9Y678	Coatomer subunit gamma-1	COPG1
1345900032	1474300032	1530099968	1809699968	1684300032	1495500032					11	11	11	65.3	65.3	65.3	13.527	0	95.337	8228100000	121	0.335332	1.13333e+08	0.812627	P62316	P62316	Small nuclear ribonucleoprotein Sm D2	SNRPD2
2191099904	2229499904	2240100096	2228699904	2566400000	2029500032					11	11	11	57.4	57.4	57.4	17.259	0	207.11	12028000000	119	0.518037	162366592	1.18006	Q04837	Q04837	Single-stranded DNA-binding protein, mitochondrial	SSBP1
177850000	139000000	135890000	0	117640000	0					4	4	4	3	3	3	194.31	0	6.9636	734310000	7	0.0333762	6.86667e+06	0.0988309	Q9Y5S2	Q9Y5S2	Serine/threonine-protein kinase MRCK beta	CDC42BPB
433320000	313560000	396729984	430040000	339569984	408800000					14	14	14	32.1	32.1	32.1	87.133	0	97.412	2084900000	74	0.259444	2.79467e+07	0.651527	Q14694	Q14694	Ubiquitin carboxyl-terminal hydrolase 10	USP10
273089984	273750016	239820000	315820000	245230000	262490000					9	9	9	47.8	47.8	47.8	34.833	0	54.973	1440900000	44	0.352529	1.936e+07	0.848224	Q15006	Q15006	ER membrane protein complex subunit 2	EMC2
35588000	41245000	32854000	0	44053000	0					9	3	3	77.9	41.6	41.6	12.823	0	25.596	176340000	19	0.0338221	1.84733e+06	0.100106	O60739	O60739	Eukaryotic translation initiation factor 1b	EIF1B
753299968	719910016	566120000	666080000	664099968	653070016					8	8	8	42.7	42.7	42.7	32.816	0	93.46	3577100000	65	0.378741	4.81266e+07	0.901959	P42126	P42126	Enoyl-CoA delta isomerase 1, mitochondrial	ECI1
20125999104	20864000000	18114000896	16325999616	22339000320	15754000384					22	21	21	47.8	47.8	47.8	38.746	0	323.31	105330000000	394	0.23132	1.353e+09	0.589756	P09651;Q32P51	P09651;Q32P51	Heterogeneous nuclear ribonucleoprotein A1;Heterogeneous nuclear ribonucleoprotein A1, N-terminally processed;Heterogeneous nuclear ribonucleoprotein A1-like 2	HNRNPA1;HNRNPA1L2
588339968	483680000	550220032	519100000	500700000	463460000					18	17	17	56.2	52.3	52.3	46.871	0	110.58	2777800000	99	0.420942	3.69266e+07	0.987352	P38919	P38919	Eukaryotic initiation factor 4A-III;Eukaryotic initiation factor 4A-III, N-terminally processed	EIF4A3
77262000	84586000	129620000	126460000	103490000	71919000					3	3	3	57.9	57.9	57.9	8.7858	0	20.378	541330000	17	0.113033	7029000	0.311693	O43715	O43715	TP53-regulated inhibitor of apoptosis 1	TRIAP1
658819968	626560000	562940032	531209984	742750016	611059968					14	14	14	55.2	55.2	55.2	33.932	0	203.1	3357100000	88	0.27457	4.40733e+07	0.684238	Q9NUJ1	Q9NUJ1	Mycophenolic acid acyl-glucuronide esterase, mitochondrial	ABHD10
1212499968	1165299968	1067400000	1129100032	1340400000	1198200064					11	11	10	28	28	28	48.227	0	86.582	6365200000	77	0.501587	8.37e+07	1.14768	Q07666;Q5VWX1	Q07666	KH domain-containing, RNA-binding, signal transduction-associated protein 1	KHDRBS1
151750000	116480000	132890000	129390000	104220000	109730000					8	8	8	32.8	32.8	32.8	37.375	0	18.853	616200000	28	0.222485	8.75333e+06	0.570073	Q9UJ70	Q9UJ70	N-acetyl-D-glucosamine kinase	NAGK
87148000	77017000	62555000	68565000	73744000	74293000					7	7	7	10.3	10.3	10.3	118.72	0	29.91	394370000	23	0.297166	5.19733e+06	0.732508	Q9P2N5	Q9P2N5	RNA-binding protein 27	RBM27
0	80292000	0	82610000	69103000	61125000					2	2	2	4.8	4.8	4.8	48.339	0	15.534	368580000	17	0.0328884	3432000	0.0974349	Q14728	Q14728	Major facilitator superfamily domain-containing protein 10	MFSD10
2428900096	1980300032	1965400064	1833500032	2054899968	1943200000					9	8	7	53.6	47	38.3	20.811	0	246.72	10996000000	107	0.339026	142800000	0.820299	Q13185	Q13185	Chromobox protein homolog 3	CBX3
151460000	204360000	268360000	321070016	267840000	217450000					7	7	7	48.6	48.6	48.6	15.641	0	25.473	1259600000	24	0.112883	1.67333e+07	0.311314	Q96C01	Q96C01	Protein FAM136A	FAM136A
165940000	133420000	118840000	100900000	148530000	135000000					5	5	5	12.3	12.3	12.3	53.254	0	20.211	725480000	36	0.176869	9.37e+06	0.465978	P37198	P37198	Nuclear pore glycoprotein p62	NUP62
225290000	202860000	223530000	261200000	180570000	195580000					10	10	10	25.4	25.4	25.4	52.904	0	57.892	1093300000	43	0.238912	15030000	0.60656	O00232	O00232	26S proteasome non-ATPase regulatory subunit 12	PSMD12
196940000	198410000	198770000	262620000	207120000	224480000					13	13	13	26.9	26.9	26.9	78.728	0	74.021	1104800000	52	0.271313	1.50067e+07	0.677221	Q9H078	Q9H078	Caseinolytic peptidase B protein homolog	CLPB
34524999680	36508000256	31875000320	32745000960	39873998848	31548999680					33	33	33	75.2	75.2	75.2	56.559	0	323.31	195090000000	761	0.3772	2403999744	0.898816	P06576	P06576	ATP synthase subunit beta, mitochondrial	ATP5B
398180000	441420000	360910016	478150016	406550016	394609984					7	7	2	44.1	44.1	12.4	21.539	0	43.957	2290100000	66	0.344095	2.86467e+07	0.830803	Q9NVJ2	Q9NVJ2	ADP-ribosylation factor-like protein 8B	ARL8B
4663900160	3323000064	4073700096	3244900096	3098200064	2874299904					19	19	19	70.8	70.8	70.8	26.688	0	136.55	19028000000	143	0.149997	2.45333e+08	0.402422	P23396	P23396	40S ribosomal protein S3	RPS3
863040000	776880000	823609984	863070016	942569984	890049984					18	11	11	57.7	45.4	45.4	36.899	0	118.34	4557000000	85	0.634298	5.938e+07	1.40721	Q9NQG5	Q9NQG5	Regulation of nuclear pre-mRNA domain-containing protein 1B	RPRD1B
806529984	905040000	776140032	910800000	1033699968	887790016					20	20	20	41.9	41.9	41.9	63.083	0	141.54	4834000000	115	0.323161	6.06866e+07	0.787256	O95302;Q75LS8	O95302	Peptidyl-prolyl cis-trans isomerase FKBP9	FKBP9
62018000	86431000	59363000	95366000	60084000	57339000					5	5	5	19.4	19.4	19.4	40.556	0	16.249	354090000	21	0.117474	4.77833e+06	0.322818	P40938	P40938	Replication factor C subunit 3	RFC3
276280000	226750000	189110000	211320000	188030000	215340000					12	12	12	20.8	20.8	20.8	100.23	0	40.229	1160700000	48	0.198877	14810000	0.516746	Q7Z2K6	Q7Z2K6	Endoplasmic reticulum metallopeptidase 1	ERMP1
93410000	74899000	73057000	79686000	62493000	72158000					4	4	4	19.6	19.6	19.6	26.383	0	9.6783	408240000	23	0.224434	5.15833e+06	0.574426	Q9NPD3	Q9NPD3	Exosome complex component RRP41	EXOSC4
530140000	448270016	451089984	421969984	507350016	464440000					10	10	5	30.4	30.4	22.2	41.817	0	165.12	2571500000	53	0.406177	3.18867e+07	0.957617	Q9NR56;Q9NUK0	Q9NR56	Muscleblind-like protein 1	MBNL1
326340000	382350016	369270016	450900000	417969984	365769984					15	15	13	39.5	39.5	35.2	47.535	0	264.33	2021400000	57	0.277162	2.594e+07	0.689809	Q13363	Q13363	C-terminal-binding protein 1	CTBP1
2687000064	2674599936	2405600000	3196199936	2588100096	2841100032					13	13	2	57.8	57.8	13.3	24.488	0	131.43	14397000000	113	0.332707	183333376	0.807169	Q15907	Q15907	Ras-related protein Rab-11B	RAB11B
202890000	157250000	189590000	209400000	164850000	193020000					30	30	30	11.8	11.8	11.8	399.73	0	122.95	957590000	62	0.277997	1.24267e+07	0.691601	O15230	O15230	Laminin subunit alpha-5	LAMA5
[truncated: 2,575 more rows]
