# Supplementary material for: Integrated Immunopeptidomics and Proteomics Study of SARS-CoV-2–Infected Calu-3 Cells Reveals Dynamic Changes in Allele-specific HLA Abundance and Antigen Presentation
Source: Mol Cell Proteomics. 2023 Sep 13;22(10):100645. doi: 10.1016/j.mcpro.2023.100645 (PMC10580047; doi:10.1016/j.mcpro.2023.100645)
Supplement: Supplementary File 3 [file mmc3.xlsx]

## Sheet: Table Captions
Quantitative N-glycoproteomics of Calu-3 cells infected by SARS-Cov-2. List of all peptides identified with Deamidation (Table 1) and list of all quantified N-glycosites with N#XS/T from control and infected cells (Table 2)

## Sheet: Table 1
Sequence	Modifications	Mass	Mass Fractional Part	Protein Groups	Proteins	Gene Names	Protein Names	Unique (Groups)	Unique (Proteins)	Acetyl (Protein N-term)	Deamidation (N)	Missed cleavages	Identification type B1C	Identification type B1V1	Identification type B1V2	Identification type B2C	Identification type B3C	Identification type B3V5	Experiment B1C	Experiment B1V1	Experiment B1V2	Experiment B2C	Experiment B3C	Experiment B3V5	Retention time	Calibrated retention time	Charges	PEP	MS/MS scan number	Raw file	Score	Delta score	Intensity	Intensity B1C	Intensity B1V1	Intensity B1V2	Intensity B2C	Intensity B3C	Intensity B3V5	Reverse	Potential contaminant	id	Protein group IDs	Peptide ID	Evidence IDs	MS/MS IDs	Best MS/MS	Deamidation (N) site IDs	MS/MS Count
AACAVKPQEVQMVNGTITNPINGK	2 Deamidation (N)	2541.26	0.256708	607	P11717	IGF2R	Cation-independent mannose-6-phosphate receptor	yes	yes	0	2	1	By MS/MS	By MS/MS	By MS/MS	By MS/MS	By MS/MS	By MS/MS	2	2	2	2	2	2	29.557	29.736	3	1.487e-27	28296	Y211007P00132R19357S03	127.9	123.6	660200000	100560000	109590000	78853000	116400000	120280000	134510000			27	607	27	146;147;148;149;150;151;152;153;154;155;156;157	152;153;154;155;156;157;158;159;160;161;162;163	157	724;725	12
AALSWSNGNGTASCR	2 Deamidation (N)	1552.66	0.657619	1566	Q12913	PTPRJ	Receptor-type tyrosine-protein phosphatase eta	yes	yes	0	2	0	By MS/MS	By matching	By matching	By MS/MS	By MS/MS	By MS/MS	1	1		1	1	1	19.577	19.631	2	2.7205e-10	15056	Y211007P00132R19357S06	97.797	95.263	106940000	18858000	29492000	0	20808000	16436000	21351000			89	1566	85	435;436;437;438;439	496;497;498;499;500	499	1476;1477	4
AATCINPLNGSVCERPANHSAK	2 Deamidation (N)	2368.09	0.0899774	305	O75882	ATRN	Attractin	yes	yes	0	2	1	By MS/MS	By MS/MS	By MS/MS	By MS/MS	By MS/MS	By MS/MS	2	2	2	2	2	2	20.445	20.574	3;4	2.077e-12	18205	Y211007P00132R19357S01	103.31	100.43	614920000	132220000	122910000	55376000	127830000	81091000	95496000			132	305	127	653;654;655;656;657;658;659;660;661;662;663;664	765;766;767;768;769;770;771;772;773;774;775;776;777	766	299;300	12
AGCLIGAEHVNNSYECDIPIGAGICASYQTQTNSPR	2 Deamidation (N)	3924.74	0.735301	571	P0DTC2			yes	yes	0	2	0	By matching	By matching	By MS/MS	By matching	By matching	By matching			1				38.255	38.257	3	2.3716e-08	39460	Y211007P00132R19357S04	53.264	52.711	0	0	0	0	0	0	0			435	571	424	2438	2781	2781	635;636	1
AGYDNAHSAPSLGMVSNGSTLLNHTSDR	2 Deamidation (N)	2873.29	0.288613	1143	P50443	SLC26A2	Sulfate transporter	yes	yes	0	2	0	By MS/MS	By MS/MS	By MS/MS	By MS/MS	By MS/MS	By MS/MS	1	1	1	2	1	1	31.134	31.313	3;4	8.9303e-39	31386	Y211007P00132R19357S03	115.7	113.25	429480000	66968000	95090000	34231000	143190000	37321000	52685000			510	1143	499	2731;2732;2733;2734;2735;2736;2737	3133;3134;3135;3136;3137;3138;3139;3140;3141;3142	3137	1188;1189	10
AIIQGLMPDQNYTVQIIAYNKDK	2 Deamidation (N)	2637.34	0.336005	1509	Q05707	COL14A1	Collagen alpha-1(XIV) chain	yes	yes	0	2	1	By MS/MS	By MS/MS	By MS/MS	By MS/MS	By MS/MS	By MS/MS	1	1	1	1	1	1	41.595	41.741	3	9.3067e-07	45213	Y211007P00132R19357S03	79.935	77.836	220710000	24118000	35578000	30684000	44705000	32158000	53467000			574	1509	561	3046;3047;3048;3049;3050;3051	3532;3533;3534;3535;3536;3537;3538;3539;3540	3535	1395;1396	9
AKVAAANVSVTQPESTGDPNNMTLLAEEAR	2 Deamidation (N)	3085.49	0.487373	594	P11047	LAMC1	Laminin subunit gamma-1	yes	yes	0	2	1	By MS/MS	By matching	By matching	By matching	By matching	By matching	1						32.123	32.123	3	4.7523e-98	33582	Y211007P00132R19357S01	190.79	179.79	23245000	23245000	0	0	0	0	0			643	594	629	3396	3941;3942	3942	689;690	2
AMNASANITSDGVEVLGK	2 Deamidation (N)	1777.84	0.840394	1509	Q05707	COL14A1	Collagen alpha-1(XIV) chain	yes	yes	0	2	0	By matching	By MS/MS	By matching	By matching	By matching	By matching		1					30.592	30.846	2	2.0752e-05	32835	Y211007P00132R19357S02	69.361	54.24	0	0	0	0	0	0	0			881	1509	864	4451	5121	5121	1397;1398	1
ANGQENGHVKVNGDASPAAAESGAK	2 Deamidation (N)	2380.09	0.089109	888	P29966	MARCKS	Myristoylated alanine-rich C-kinase substrate	yes	yes	0	2	1	By matching	By matching	By matching	By matching	By MS/MS	By MS/MS		1	1		1	2	12.103	11.995	3;4	1.6815e-08	5600	Y211007P00132R19357S06	64.845	63.531	78080000	0	7724200	14683000	0	51921000	3750900			902	888	884	4539;4540;4541;4542;4543	5228;5229;5230;5231	5231	1044;1045	4
ANYTGQIVLYSVNENGNITVIQAHR	2 Deamidation (N)	2775.38	0.382772	711	P17301	ITGA2	Integrin alpha-2	yes	yes	0	2	0	By matching	By MS/MS	By MS/MS	By MS/MS	By MS/MS	By MS/MS		1	1	1	1	1	37.301	37.569	3	1.7127e-89	42116	Y211007P00132R19357S02	188.07	184.07	162830000	0	40298000	0	47914000	34024000	40592000			941	711	922	4773;4774;4775;4776;4777	5536;5537;5538;5539;5540;5541;5542;5543;5544	5536	881;882	9
ASILTGKYPHNHHVVNNTLEGNCSSK	2 Deamidation (N)	2878.37	0.366804	687	P15586	GNS	N-acetylglucosamine-6-sulfatase	yes	yes	0	2	1	By MS/MS	By matching	By matching	By matching	By matching	By matching	1				1		18.576	18.578	4	3.1988e-06	15776	Y211007P00132R19357S01	66.372	64.219	69057000	40448000	0	0	0	28609000	0			1162	687	1141	5717;5718	6727	6727	844;845;846	1
AVLVNNITTGER	2 Deamidation (N)	1287.67	0.667045	2076	Q8NBJ4	GOLM1	Golgi membrane protein 1	yes	yes	0	2	0	By MS/MS	By MS/MS	By matching	By MS/MS	By MS/MS	By MS/MS	2	1		2	1	1	22.496	22.621	2	1.4201e-10	19802	Y211007P00132R19357S01	134.13	86.828	135070000	46492000	23891000	0	33552000	17010000	14127000			1367	2076	1341	6702;6703;6704;6705;6706;6707;6708	7879;7880;7881;7882;7883;7884;7885;7886	7879	2027;2028	8
CDAGWLPNNGFCYLLVNESNSWDK	2 Deamidation (N)	2860.21	0.21088	214	O60449	LY75	Lymphocyte antigen 75	yes	yes	0	2	0	By matching	By matching	By matching	By matching	By MS/MS	By matching				1	1		52.823	52.877	3	3.1705e-05	60342	Y211007P00132R19357S05	45.099	44.708	17798000	0	0	0	7857600	9940000	0			1493	214	1465	7265;7266	8548	8548	208;209;210	1
CECKPGYAGNGIICGEDTDLDGWPNENLVCVANATYHCK	2 Deamidation (N)	4458.86	0.859591	515	P07996	THBS1	Thrombospondin-1	yes	yes	0	2	1	By matching	By matching	By MS/MS	By matching	By matching	By MS/MS	1		1	1	1	1	41.43	41.574	4	1.2763e-13	44463	Y211007P00132R19357S06	62.008	61.985	294040000	41691000	0	48525000	82059000	70187000	51582000		+	1514	515	1484	7348;7349;7350;7351;7352	8655;8656	8656	556;557;558;559	2
CGNGTLPAYNGSECR	2 Deamidation (N)	1656.65	0.650819	2295	Q96HA4	C1orf159	Uncharacterized protein C1orf159	yes	yes	0	2	0	By MS/MS	By matching	By matching	By MS/MS	By matching	By matching	1			1			16.724	16.726	2	0.00010324	13116	Y211007P00132R19357S01	71.98	68.784	8409400	4336200	0	0	4073200	0	0			1540	2295	1510	7463;7464	8788;8789	8788	2209;2210	2
CLQHFYGPNHEHCFNR	2 Deamidation (N)	2116.86	0.863212	529	P08581	MET	Hepatocyte growth factor receptor	yes	yes	0	2	0	By MS/MS	By matching	By matching	By matching	By matching	By matching	1	1		1			18.395	18.448	4	0.0011972	15624	Y211007P00132R19357S01	40.187	40.03	32488000	10970000	12161000	0	9357000	0	0			1591	529	1560	7691;7692;7693	9089	9089	592;593	1
CQNCFPLNWTWYSSNGSVK	2 Deamidation (N)	2348.98	0.983053	1901	Q6PCB8	EMB	Embigin	yes	yes	0	2	0	By matching	By matching	By matching	By MS/MS	By matching	By matching				1			45.182	45.286	2	3.951e-12	49685	Y211007P00132R19357S03	106.57	103.69	14309000	0	0	0	14309000	0	0			1649	1901	1616	7980	9425;9426	9425	1812;1813	2
CSLSHAITLEFYQDGNGRENVGIYNLSK	2 Deamidation (N)	3186.49	0.492793	1406	Q15155;P69849;Q5JPE7	NOMO1;NOMO3;NOMO2	Nodal modulator 1;Nodal modulator 3;Nodal modulator 2	yes	no	0	2	1	By MS/MS	By matching	By matching	By matching	By matching	By matching	1			1	1	1	39.808	39.938	4	4.0995e-12	43821	Y211007P00132R19357S01	84.529	80.224	72926000	19423000	0	0	15131000	20270000	18102000			1660	1406	1627	8024;8025;8026;8027	9473	9473	1307;1308	1
CVSGTQVHMNNVTVTLHDATIQAYLSNSSFSR	2 Deamidation (N)	3538.65	0.645681	603	P11279	LAMP1	Lysosome-associated membrane glycoprotein 1	yes	yes	0	2	0	By MS/MS	By MS/MS	By matching	By MS/MS	By MS/MS	By MS/MS	1	1		2	2	1	42.215	42.369	4	1.0884e-57	46410	Y211007P00132R19357S01	150.71	146.64	403230000	56422000	88431000	0	87916000	98829000	71636000			1695	603	1661	8165;8166;8167;8168;8169;8170;8171	9627;9628;9629;9630;9631;9632;9633;9634;9635	9627	711;712;713	8
DATGNVNDTIVTELTNCTSAACK	2 Deamidation (N)	2456.07	0.0682984	1233	P55011	SLC12A2	Solute carrier family 12 member 2	yes	yes	0	2	0	By MS/MS	By MS/MS	By MS/MS	By MS/MS	By MS/MS	By MS/MS	2	3	2	2	2	2	38.845	38.957	2;3	3.3368e-186	41861	Y211007P00132R19357S05	281.96	271.2	2817700000	728280000	514840000	208490000	765870000	278170000	322030000			1774	1233	1740	8542;8543;8544;8545;8546;8547;8548;8549;8550;8551;8552;8553;8554	10080;10081;10082;10083;10084;10085;10086;10087;10088;10089;10090;10091;10092;10093;10094;10095;10096;10097;10098;10099;10100	10098	1246;1247	21
DCVLQCEEQNCSGGALNHFR	2 Deamidation (N)	2394.96	0.962728	2281	Q96FM1	PGAP3	Post-GPI attachment to proteins factor 3	yes	yes	0	2	0	By MS/MS	By MS/MS	By MS/MS	By MS/MS	By MS/MS	By MS/MS	4	3	3	1	3	3	24.593	24.769	2;3	6.8196e-154	21066	Y211007P00132R19357S05	268.3	258.55	3111000000	464360000	608740000	381490000	395670000	598780000	661950000			1813	2281	1778	8744;8745;8746;8747;8748;8749;8750;8751;8752;8753;8754;8755;8756;8757;8758;8759;8760	10332;10333;10334;10335;10336;10337;10338;10339;10340;10341;10342;10343;10344;10345;10346	10343	2201;2202	15
DDFFGHYACDQNGNK	2 Deamidation (N)	1788.67	0.668578	1416	P78504	JAG1	Protein jagged-1	yes	yes	0	2	0	By matching	By MS/MS	By matching	By matching	By matching	By matching		1			1	1	23.431	23.687	3	0.00061574	22977	Y211007P00132R19357S02	46.156	45.332	46492000	0	10635000	0	0	15428000	20430000			1838	1416	1800	8888;8889;8890	10519	10519	1322;1323	1
DIFHKNNQLALTLIDTNR	2 Deamidation (N)	2127.1	0.0960322	441	P04626	ERBB2	Receptor tyrosine-protein kinase erbB-2	yes	yes	0	2	1	By MS/MS	By matching	By matching	By matching	By MS/MS	By MS/MS	2	2	1	1	2	1	38.604	38.719	3;4	4.3827e-05	42275	Y211007P00132R19357S01	71.592	64.461	179200000	58928000	38319000	10013000	14701000	39900000	17335000			2153	441	2109	10540;10541;10542;10543;10544;10545;10546;10547;10548	12374;12375;12376	12374	449;450;451	3
DINTTAQNIMFYDMGSGSTVCTIVTYQMVK	2 Deamidation (N)	3389.52	0.517552	2904	Q9Y4L1	HYOU1	Hypoxia up-regulated protein 1	yes	yes	0	2	0	By matching	By MS/MS	By matching	By matching	By matching	By MS/MS		2				1	52.49	52.562	3	5.1309e-24	58902	Y211007P00132R19357S06	96.123	95.753	0	0	0	0	0	0	0			2183	2904	2138	10691;10692;10693	12529;12530;12531	12531	2651;2652	3
DIVSSDFLSNMSMDFQNHLGSCQK	2 Deamidation (N)	2761.17	0.166967	395	P00533	EGFR	Epidermal growth factor receptor	yes	yes	0	2	0	By matching	By matching	By matching	By MS/MS	By matching	By matching				1			46.448	46.553	3	1.6289e-06	51495	Y211007P00132R19357S03	58.373	56.607	9624500	0	0	0	9624500	0	0			2217	395	2171	10845	12723	12723	370;371	1
DLNGNVFQDAVFNQTVTVIER	2 Deamidation (N)	2380.15	0.154669	1045	P43307	SSR1	Translocon-associated protein subunit alpha	yes	yes	0	2	0	By MS/MS	By MS/MS	By MS/MS	By MS/MS	By MS/MS	By MS/MS	2	2	2	2	2	2	50.086	50.132	2;3	1.0517e-165	55955	Y211007P00132R19357S06	271.05	261.85	503160000	86796000	81955000	69162000	104950000	75528000	84763000			2365	1045	2317	11608;11609;11610;11611;11612;11613;11614;11615;11616;11617;11618;11619	13544;13545;13546;13547;13548;13549;13550;13551;13552;13553;13554;13555;13556	13556	1148;1149;1150	13
DMNQTLGDNITVK	2 Deamidation (N)	1449.67	0.665725	2140	Q8TCT8	SPPL2A	Signal peptide peptidase-like 2A	yes	yes	0	2	0	By MS/MS	By MS/MS	By MS/MS	By MS/MS	By MS/MS	By MS/MS	1	1	1	1	1	1	26.637	26.816	2	7.6127e-14	26416	Y211007P00132R19357S01	124.07	116.9	790360000	138560000	161470000	82074000	142660000	135130000	130470000			2462	2140	2410	12161;12162;12163;12164;12165;12166	14211;14212;14213;14214;14215;14216;14217;14218;14219;14220	14212	2092;2093	10
DPNSGFVFNLNPLNSSQGYNVSGIGK	2 Deamidation (N)	2726.28	0.282389	607	P11717	IGF2R	Cation-independent mannose-6-phosphate receptor	yes	yes	0	2	0	By MS/MS	By MS/MS	By MS/MS	By MS/MS	By MS/MS	By MS/MS	1	1	1	1	1	1	47.846	47.958	3	2.2206e-15	56115	Y211007P00132R19357S02	104.55	100.1	152420000	23181000	18309000	20177000	50845000	19396000	20508000			2546	607	2493	12532;12533;12534;12535;12536;12537	14676;14677;14678;14679;14680;14681;14682;14683;14684;14685;14686	14679	727;728	11
DQWEDLTPLTFGVQELNLTGSFWNDSFAR	2 Deamidation (N)	3387.56	0.557167	1754	Q15904	ATP6AP1	V-type proton ATPase subunit S1	yes	yes	0	2	0	By MS/MS	By matching	By matching	By MS/MS	By matching	By matching	1			1			57.243	57.245	3	2.0797e-41	65684	Y211007P00132R19357S01	141.7	136.75	72955000	41779000	0	0	31176000	0	0			2601	1754	2548	12797;12798	15023;15024;15025	15024	1636;1637	3
DSCQQGSNMTLIGENGHSTDTLTGSGFR	2 Deamidation (N)	2971.26	0.255993	2631	Q9NS15	LTBP3	Latent-transforming growth factor beta-binding protein 3	yes	yes	0	2	0	By MS/MS	By matching	By matching	By matching	By matching	By matching	1						31.242	31.242	3	1.9422e-09	32371	Y211007P00132R19357S01	57.845	56.442	5885700	5885700	0	0	0	0	0			2630	2631	2575	12898	15146	15146	2442;2443	1
DSGIWINGFDYTGISHITPHIPEINDSIR	2 Deamidation (N)	3268.57	0.567672	1965	Q7Z2K6	ERMP1	Endoplasmic reticulum metallopeptidase 1	yes	yes	0	2	0	By MS/MS	By MS/MS	By MS/MS	By MS/MS	By MS/MS	By MS/MS	1	2	2	1	2	3	49.194	49.254	3;4	2.4948e-24	57401	Y211007P00132R19357S02	110.9	108.14	374720000	38470000	40082000	66200000	26877000	85317000	117770000			2638	1965	2583	12926;12927;12928;12929;12930;12931;12932;12933;12934;12935;12936	15167;15168;15169;15170;15171;15172;15173;15174;15175;15176;15177;15178;15179;15180;15181;15182	15168	1905;1906	16
DSITGSGLENATISVAGINHNITTGR	2 Deamidation (N)	2599.27	0.272553	313	O75976	CPD	Carboxypeptidase D	yes	yes	0	2	0	By MS/MS	By MS/MS	By matching	By MS/MS	By MS/MS	By MS/MS	1	1		1	1	1	38.738	38.872	3	3.3609e-49	42367	Y211007P00132R19357S01	152.88	145.47	381370000	85716000	80807000	0	89745000	45520000	79578000			2650	313	2594	12986;12987;12988;12989;12990	15237;15238;15239;15240;15241;15242;15243	15238	313;314	7
DSVNLTCSTNDTGISIR	2 Deamidation (N)	1853.83	0.831286	641	P13688	CEACAM1	Carcinoembryonic antigen-related cell adhesion molecule 1	yes	yes	0	2	0	By MS/MS	By MS/MS	By matching	By MS/MS	By matching	By MS/MS	1	1		1		1	27.449	27.616	2	1.1352e-41	28404	Y211007P00132R19357S02	170.11	160.55	45301000	4290100	13616000	0	14532000	0	12863000			2685	641	2627	13154;13155;13156;13157	15448;15449;15450;15451;15452	15449	789;790	5
DVLWFRPTLLNDTGNYTCMLR	2 Deamidation (N)	2586.22	0.22468	2603	Q9NPH3	IL1RAP	Interleukin-1 receptor accessory protein	yes	yes	0	2	1	By MS/MS	By MS/MS	By matching	By MS/MS	By MS/MS	By MS/MS	2	2	1	2	1	2	52.466	52.51	2;3	1.7572e-80	59789	Y211007P00132R19357S01	194.24	192.48	1335700000	203810000	266260000	158650000	280260000	161600000	265090000			2795	2603	2734	13613;13614;13615;13616;13617;13618;13619;13620;13621;13622	16007;16008;16009;16010;16011;16012;16013;16014;16015;16016;16017;16018	16007	2424;2425	12
EAETIKNGIYNITVLASDQGGR	2 Deamidation (N)	2350.17	0.165234	1480	Q02487	DSC2	Desmocollin-2	yes	yes	0	2	1	By MS/MS	By matching	By MS/MS	By matching	By MS/MS	By MS/MS	2		1		2	1	38.037	38.19	3	8.6712e-26	38541	Y211007P00132R19357S05	127.58	117.83	214870000	108810000	0	17583000	0	67143000	21334000			2943	1480	2881	14749;14750;14751;14752;14753;14754	17326;17327;17328;17329;17330;17331;17332;17333;17334;17335;17336	17332	1370;1371	11
EEIMANNFSLESHNISLTEHSSMPVEK	2 Deamidation (N)	3074.38	0.384882	1901	Q6PCB8	EMB	Embigin	yes	yes	0	2	0	By MS/MS	By MS/MS	By matching	By MS/MS	By matching	By MS/MS	1	1		1		1	35.328	35.495	4	2.235e-24	36256	Y211007P00132R19357S06	118.9	116.14	124160000	14383000	40454000	0	36245000	0	33081000			3209	1901	3139	16017;16018;16019;16020	18857;18858;18859;18860;18861;18862	18862	1814;1815;1816	6
EGANKLRYPPNSQSK	2 Deamidation (N)	1689.83	0.832213	1169	P51648	ALDH3A2	Fatty aldehyde dehydrogenase	yes	yes	0	2	2	By matching	By matching	By matching	By matching	By matching	By MS/MS						1	48.072	48.282	2	0.014045	53479	Y211007P00132R19357S06	40.477	18.15	0	0	0	0	0	0	0			3336	1169	3261	16591	19516	19516	1196;1197	1
EGICNGFTALCPASDPKPNFTDCNR	2 Deamidation (N)	2842.2	0.199664	110	O14672	ADAM10	Disintegrin and metalloproteinase domain-containing protein 10	yes	yes	0	2	1	By MS/MS	By MS/MS	By MS/MS	By MS/MS	By MS/MS	By MS/MS	1	2	2	2	1	2	33.341	33.525	3	6.7851e-28	34280	Y211007P00132R19357S06	129.27	128.4	5222900000	157380000	1003200000	936860000	1137200000	1046400000	941780000			3373	110	3297	16733;16734;16735;16736;16737;16738;16739;16740;16741;16742	19706;19707;19708;19709;19710;19711;19712;19713;19714;19715;19716;19717;19718	19718	100;101	13
EKDVLWFRPTLLNDTGNYTCMLR	2 Deamidation (N)	2843.36	0.362236	2603	Q9NPH3	IL1RAP	Interleukin-1 receptor accessory protein	yes	yes	0	2	2	By MS/MS	By MS/MS	By MS/MS	By MS/MS	By MS/MS	By MS/MS	2	2	1	2	1	2	47.399	47.543	3;4	1.9825e-36	51391	Y211007P00132R19357S04	142.85	139.23	635690000	155770000	153670000	67673000	127620000	25999000	104960000			3554	2603	3477	17714;17715;17716;17717;17718;17719;17720;17721;17722;17723	20890;20891;20892;20893;20894;20895;20896;20897;20898;20899;20900;20901;20902;20903	20898	2424;2425	14
EKPEAGTYSVNNGNDTCLLATMGLQLNITQDK	2 Deamidation (N)	3496.63	0.633779	631	P13473	LAMP2	Lysosome-associated membrane glycoprotein 2	yes	yes	0	2	1	By MS/MS	By MS/MS	By MS/MS	By MS/MS	By MS/MS	By MS/MS	6	7	6	5	5	8	53.937	54.003	3	9.1605e-115	52531	Y211007P00132R19357S01	205.45	201.99	630240000	71283000	193730000	106820000	82654000	75999000	99753000			3572	631	3495	17803;17804;17805;17806;17807;17808;17809;17810;17811;17812;17813;17814;17815;17816;17817;17818;17819;17820;17821;17822;17823;17824;17825;17826;17827;17828;17829;17830;17831;17832;17833;17834;17835;17836;17837;17838;17839	20996;20997;20998;20999;21000;21001;21002;21003;21004;21005;21006;21007;21008;21009;21010;21011;21012;21013;21014;21015;21016;21017;21018;21019;21020;21021;21022	20998	756;757;758;759	25
EKPFEDFLPSHYNYLQFAYYNIGNYTQAVECAK	2 Deamidation (N)	4020.82	0.819272	1807	Q32P28	LEPRE1	Prolyl 3-hydroxylase 1	yes	yes	0	2	1	By matching	By matching	By MS/MS	By matching	By matching	By matching			1				53.013	53.015	3	0.00010912	58372	Y211007P00132R19357S04	45.748	45.195	0	0	0	0	0	0	0			3575	1807	3496	17846	21031	21031	1694;1695	1
ELFPTWLLVMEILNVTLVPYGNAQEQNVSGR	2 Deamidation (N)	3531.8	0.795957	630	P13284	IFI30	Gamma-interferon-inducible lysosomal thiol reductase	yes	yes	0	2	0	By matching	By matching	By MS/MS	By matching	By MS/MS	By MS/MS			1		1	1	57.796	57.801	3	5.0681e-20	65830	Y211007P00132R19357S06	95.674	92.876	34679000	0	0	8390400	0	10419000	15870000			3655	630	3575	18156;18157;18158	21385;21386;21387	21387	751;752	3
ENGMPMDIVNTSGR	2 Deamidation (N)	1521.64	0.643943	2932	Q9Y639	NPTN	Neuroplastin	yes	yes	0	2	0	By matching	By matching	By matching	By MS/MS	By matching	By matching				1			28.467	28.571	2	0.0019854	27673	Y211007P00132R19357S03	59.709	42.497	0	0	0	0	0	0	0			3848	2932	3763	18977	22357	22357	2683;2684	1
ENGTNLTFIGDK	2 Deamidation (N)	1309.6	0.603776	2082	Q8NBN3	TMEM87A	Transmembrane protein 87A	yes	yes	0	2	0	By matching	By MS/MS	By matching	By matching	By matching	By matching		1					26.371	26.625	2	0.0017115	27063	Y211007P00132R19357S02	58.32	46.052	48847000	0	48847000	0	0	0	0			3853	2082	3767	18996	22380;22381	22381	2042;2043	2
ENMVLNLSCEASGHPRPTISWNVNGTASEQDQDPQR	2 Deamidation (N)	4038.81	0.80722	1039	P43121	MCAM	Cell surface glycoprotein MUC18	yes	yes	0	2	1	By MS/MS	By MS/MS	By matching	By MS/MS	By matching	By MS/MS	1	1		1		1	37.149	37.341	4	2.9755e-35	39232	Y211007P00132R19357S03	119.41	118.21	151430000	53956000	38858000	0	31755000	0	26866000			3869	1039	3782	19046;19047;19048;19049	22448;22449;22450;22451;22452;22453;22454	22451	1140;1141;1142	7
ENSSEICSNNGECVCGQCVCR	2 Deamidation (N)	2519.91	0.907992	471	P05556	ITGB1	Integrin beta-1	yes	yes	0	2	0	By matching	By matching	By matching	By matching	By MS/MS	By matching					1		16.833	16.837	3	2.2691e-05	11837	Y211007P00132R19357S05	57.366	56.334	0	0	0	0	0	0	0			3876	471	3789	19073	22475	22475	487;488;489	1
FAHTNVESLVNEYDDNGEGIILFR	2 Deamidation (N)	2753.28	0.282055	901	P30101	PDIA3	Protein disulfide-isomerase A3	yes	yes	0	2	0	By matching	By matching	By matching	By matching	By matching	By MS/MS						1	47.056	47.366	3	9.813e-05	52142	Y211007P00132R19357S06	45.579	41.084	0	0	0	0	0	0	0			4318	901	4222	21129	24795	24795	1049;1050	1
FFPPVLNVTWLCNGELVTEGVAESLFLPR	2 Deamidation (N)	3305.67	0.668238	747	P20036	HLA-DPA1	HLA class II histocompatibility antigen, DP alpha 1 chain	yes	yes	0	2	0	By matching	By matching	By MS/MS	By matching	By matching	By matching			1				57.413	57.414	3	1.7782e-05	63878	Y211007P00132R19357S04	46.532	42.913	0	0	0	0	0	0	0			4487	747	4388	21873	25673	25673	928;929	1
FGNETFIIHLDNGR	2 Deamidation (N)	1633.77	0.773635	2033	Q8IXL6	FAM20C	Extracellular serine/threonine protein kinase FAM20C	yes	yes	0	2	0	By MS/MS	By matching	By MS/MS	By MS/MS	By matching	By MS/MS	2	2	2	1	1	1	35.629	35.788	3	4.9561e-07	37091	Y211007P00132R19357S03	86.944	66.82	93939000	18952000	21814000	15028000	12433000	12446000	13266000			4545	2033	4442	22067;22068;22069;22070;22071;22072;22073;22074;22075	25900;25901;25902;25903;25904;25905	25902	2003;2004	5
FITSILYENNVITIDLVQNSSQK	2 Deamidation (N)	2640.35	0.353429	702	P16422	EPCAM	Epithelial cell adhesion molecule	yes	yes	0	2	0	By matching	By matching	By matching	By MS/MS	By matching	By matching				2			58.099	58.103	2	3.3975e-16	66752	Y211007P00132R19357S03	95.996	90.164	0	0	0	0	0	0	0			4625	702	4521	22607;22608	26444;26445	26445	874;875	2
FPNITNLCPFGEVFNATR	2 Deamidation (N)	2097.98	0.982976	571	P0DTC2			yes	yes	0	2	0	By matching	By MS/MS	By MS/MS	By matching	By matching	By MS/MS		4	2			2	52.711	52.766	2;3	4.2018e-105	59146	Y211007P00132R19357S06	232.51	217.53	5939500000	0	2129300000	1466300000	0	0	2343800000			4807	571	4700	23495;23496;23497;23498;23499;23500;23501;23502	27516;27517;27518;27519;27520;27521;27522;27523;27524;27525;27526;27527;27528;27529;27530;27531;27532;27533	27529	640;641;642	18
FVEQNETAINITTYPDQENNK	2 Deamidation (N)	2469.12	0.118343	1554	Q12841	FSTL1	Follistatin-related protein 1	yes	yes	0	2	0	By MS/MS	By matching	By matching	By matching	By matching	By matching	1						29.26	29.26	2	3.8594e-12	29784	Y211007P00132R19357S01	105.06	98.12	4878300	4878300	0	0	0	0	0			4959	1554	4850	24301	28499	28499	1467;1468	1
GCGYLPGCPGSNGFHNNDTFHFLK	2 Deamidation (N)	2697.14	0.137656	1492	Q03405	PLAUR	Urokinase plasminogen activator surface receptor	yes	yes	0	2	0	By matching	By matching	By MS/MS	By MS/MS	By MS/MS	By MS/MS			1	2	2	2	35.153	35.373	4	1.0302e-10	36519	Y211007P00132R19357S03	92.792	92.382	836160000	0	0	63704000	222240000	254400000	295810000			5133	1492	5019	25110;25111;25112;25113;25114;25115;25116	29471;29472;29473;29474;29475;29476;29477;29478;29479	29471	1379;1380;1381	7
GDCYCGQCICHLSPYGNIYGPYCQCDNFSCVR	2 Deamidation (N)	3981.51	0.507825	729	P18564	ITGB6	Integrin beta-6	yes	yes	0	2	0	By matching	By matching	By matching	By MS/MS	By matching	By matching				1			35.903	36.008	3	1.9841e-44	37662	Y211007P00132R19357S03	115.67	115.63	0	0	0	0	0	0	0			5155	729	5041	25228	29627	29627	903;904	1
GFCSADGSDPLWDWNVTWNTSNPDFTK	2 Deamidation (N)	3118.29	0.292696	939	P33527	ABCC1	Multidrug resistance-associated protein 1	yes	yes	0	2	0	By matching	By matching	By matching	By MS/MS	By matching	By matching				1			52.011	52.015	3	2.7809e-06	58686	Y211007P00132R19357S03	48.118	47.886	27088000	0	0	0	27088000	0	0			5318	939	5203	25955	30470;30471	30471	1080;1081	2
GGAEAMLVVNNSVLFPPSGNR	2 Deamidation (N)	2130.04	0.0415538	2140	Q8TCT8	SPPL2A	Signal peptide peptidase-like 2A	yes	yes	0	2	0	By matching	By matching	By matching	By MS/MS	By matching	By MS/MS				1		1	43.118	43.325	2	0.00025202	47385	Y211007P00132R19357S03	56.882	49.784	0	0	0	0	0	0	0			5403	2140	5287	26368;26369	30964;30965	30964	2094;2095	2
GGAEAMLVVNNSVLFPPSGNRSEFPDVK	2 Deamidation (N)	2932.43	0.427673	2140	Q8TCT8	SPPL2A	Signal peptide peptidase-like 2A	yes	yes	0	2	1	By MS/MS	By matching	By matching	By matching	By matching	By matching	1						44.791	44.791	3	7.0489e-07	50119	Y211007P00132R19357S01	56.562	54.941	19563000	19563000	0	0	0	0	0			5404	2140	5288	26370	30966	30966	2094;2095	1
GGLNLTAVTVAAENNHTVAFLGTSDGR	2 Deamidation (N)	2686.32	0.319837	130	O15031	PLXNB2	Plexin-B2	yes	yes	0	2	0	By MS/MS	By MS/MS	By MS/MS	By MS/MS	By MS/MS	By MS/MS	1	1	1	1	1	1	42.979	43.124	3	2.4005e-78	49566	Y211007P00132R19357S02	175	168.77	489450000	86975000	119510000	51065000	102710000	54295000	74893000			5442	130	5325	26528;26529;26530;26531;26532;26533	31167;31168;31169;31170;31171;31172;31173;31174	31168	121;122	8
GGNSNGALCHFPFLYNNHNYTDCTSEGR	2 Deamidation (N)	3203.31	0.30976	420	P02751	FN1	Fibronectin;Anastellin;Ugl-Y1;Ugl-Y2;Ugl-Y3	yes	yes	0	2	0	By matching	By MS/MS	By matching	By MS/MS	By MS/MS	By MS/MS		1		1	1	1	34.82	35.063	4	4.9463e-14	38638	Y211007P00132R19357S02	89.024	88.341	194050000	0	41377000	0	60968000	45941000	45766000			5449	420	5332	26563;26564;26565;26566	31204;31205;31206;31207;31208	31204	418;419	5
GHAHLAALVNHESYNFSHR	2 Deamidation (N)	2161.01	0.00894856	2338	Q96RQ1	ERGIC2	Endoplasmic reticulum-Golgi intermediate compartment protein 2	yes	yes	0	2	0	By matching	By MS/MS	By matching	By MS/MS	By MS/MS	By MS/MS		1	1	1	1	1	21.535	21.69	4;5	3.4834e-08	16727	Y211007P00132R19357S06	85.362	81.929	104140000	0	29368000	23776000	11928000	17393000	21669000			5494	2338	5375	26728;26729;26730;26731;26732	31402;31403;31404;31405;31406	31406	2238;2239	5
GLLHLENASYGIEPLQNSSHFEHIIYR	2 Deamidation (N)	3138.54	0.541063	1611	Q13443	ADAM9	Disintegrin and metalloproteinase domain-containing protein 9	yes	yes	0	2	0	By MS/MS	By MS/MS	By MS/MS	By MS/MS	By MS/MS	By MS/MS	2	2	2	3	2	3	41.407	41.562	3;4;5	4.6605e-66	47434	Y211007P00132R19357S02	172.8	169.33	4706300000	878850000	636140000	378320000	923490000	980810000	908650000			5729	1611	5604	28163;28164;28165;28166;28167;28168;28169;28170;28171;28172;28173;28174;28175;28176	32993;32994;32995;32996;32997;32998;32999;33000;33001;33002;33003;33004;33005;33006;33007;33008;33009;33010;33011;33012;33013;33014;33015;33016;33017;33018;33019;33020;33021;33022;33023;33024;33025;33026	32999	1514;1515	34
GNTTTLISENGHAADTLTATNFR	2 Deamidation (N)	2406.13	0.129911	1683	Q14766	LTBP1	Latent-transforming growth factor beta-binding protein 1	yes	yes	0	2	0	By matching	By matching	By matching	By MS/MS	By matching	By matching				1			30.181	30.286	3	4.2727e-05	29997	Y211007P00132R19357S03	47.371	41.41	8125600	0	0	0	8125600	0	0			5843	1683	5715	28723	33712	33712	1597;1598	1
GNVISSHGNPILLNSSIPEDPSIK	2 Deamidation (N)	2489.26	0.264948	770	P21589	NT5E	5'-nucleotidase	yes	yes	0	2	0	By MS/MS	By matching	By matching	By matching	By matching	By matching	1						35.07	35.07	2	6.5786e-05	37421	Y211007P00132R19357S01	50.986	44.936	21801000	21801000	0	0	0	0	0			5849	770	5720	28747	33742	33742	948;949	1
GQNMVCGGMGCNNDSLVQQIFNAAQLDNYTR	2 Deamidation (N)	3476.49	0.485357	134	O15118	NPC1	Niemann-Pick C1 protein	yes	yes	0	2	0	By MS/MS	By MS/MS	By MS/MS	By MS/MS	By matching	By matching	1	1	1	1			53.975	53.99	3	2.8191e-46	61568	Y211007P00132R19357S01	140.04	139.74	85283000	18834000	20222000	12052000	34174000	0	0			5982	134	5853	29491;29492;29493;29494	34601;34602;34603;34604;34605;34606;34607;34608	34602	136;137;138	8
GSVALVIHNITAQENGTYR	2 Deamidation (N)	2044.02	0.0225329	1951	Q7KYR7	BTN2A1	Butyrophilin subfamily 2 member A1	yes	yes	0	2	0	By MS/MS	By MS/MS	By MS/MS	By MS/MS	By matching	By MS/MS	1	1	1	1		1	36.219	36.373	3	1.3152e-68	39168	Y211007P00132R19357S01	188.09	176.74	284740000	42711000	74444000	30722000	49284000	0	87581000			6081	1951	5950	30122;30123;30124;30125;30126	35316;35317;35318;35319;35320;35321;35322;35323	35317	1892;1893	8
GTQLFEDNYALAVLDNGDPLNNTTPVTGASPGGLR	2 Deamidation (N)	3588.72	0.722	441	P04626	ERBB2	Receptor tyrosine-protein kinase erbB-2	yes	yes	0	2	0	By MS/MS	By MS/MS	By MS/MS	By MS/MS	By MS/MS	By MS/MS	2	3	2	3	1	2	50.368	50.408	3	7.1997e-106	60405	Y211007P00132R19357S02	193.3	190.63	1087900000	190260000	192570000	156280000	178850000	112350000	257610000			6139	441	6008	30481;30482;30483;30484;30485;30486;30487;30488;30489;30490;30491;30492;30493	35780;35781;35782;35783;35784;35785;35786;35787;35788;35789;35790;35791;35792;35793;35794	35784	454;455;456	15
GYNSTLTAATAPNEVTDLQNETQTK	2 Deamidation (N)	2668.24	0.235164	2593	Q9HD43	PTPRH	Receptor-type tyrosine-protein phosphatase H	yes	yes	0	2	0	By MS/MS	By MS/MS	By matching	By MS/MS	By matching	By matching	1	1		1			30.393	30.513	3	1.332e-11	32415	Y211007P00132R19357S02	95.834	93.076	53330000	15131000	23743000	0	14456000	0	0			6309	2593	6174	31347;31348;31349	36826;36827;36828;36829	36827	2415;2416	4
HEDCANASLANLTCDQLADR	2 Deamidation (N)	2274.95	0.948124	1082	P48029	SLC6A8	Sodium- and chloride-dependent creatine transporter 1	yes	yes	0	2	0	By matching	By matching	By matching	By MS/MS	By matching	By matching				1			29.547	29.651	3	0.0010694	29117	Y211007P00132R19357S03	40.723	37.922	0	0	0	0	0	0	0			6366	1082	6230	31663	37222	37222	1161;1162	1
HFSDSNDKDPFWWNEAVPIWVTNQLQENR	2 Deamidation (N)	3573.62	0.622561	2954	Q9Y6X5	ENPP4	Bis(5'-adenosyl)-triphosphatase ENPP4	yes	yes	0	2	1	By matching	By matching	By MS/MS	By matching	By MS/MS	By matching			1		1		53.674	53.727	4	4.1636e-05	61448	Y211007P00132R19357S05	50.029	49.633	20455000	0	0	6937300	0	13518000	0			6392	2954	6255	31815;31816	37417;37418	37418	2702;2703	2
HGENYSVDYLTDVLANVSLDFLDYK	2 Deamidation (N)	2891.34	0.338901	687	P15586	GNS	N-acetylglucosamine-6-sulfatase	yes	yes	0	2	0	By MS/MS	By matching	By MS/MS	By MS/MS	By matching	By MS/MS	1		1	1		1	57.233	57.262	3	2.631e-20	65648	Y211007P00132R19357S01	109.19	106.23	199500000	35361000	0	49993000	63654000	0	50487000			6402	687	6265	31875;31876;31877;31878	37504;37505;37506;37507;37508;37509;37510	37505	849;850	7
HLITQDGQNSTLTIHNCSQDLDEGYYICR	2 Deamidation (N)	3452.52	0.524897	2049	Q8N0Z9	VSIG10	V-set and immunoglobulin domain-containing protein 10	yes	yes	0	2	0	By matching	By matching	By matching	By MS/MS	By matching	By matching				1			30.89	30.994	4	2.8021e-14	30862	Y211007P00132R19357S03	87.757	86.286	24674000	0	0	0	24674000	0	0			6476	2049	6339	32245	37921	37921	2013;2014	1
HMNSSEQAHTATMLLDTLEEGAFVLADNLLEPTR	2 Deamidation (N)	3755.77	0.765856	358	O95490	LPHN2	Latrophilin-2	yes	yes	0	2	0	By MS/MS	By matching	By matching	By matching	By matching	By matching	1						57.401	57.401	3	8.1026e-18	65877	Y211007P00132R19357S01	79.365	78.601	0	0	0	0	0	0	0			6512	358	6373	32472	38163	38163	348;349	1
HNNDTQHIWESDSNEFSVIADPR	2 Deamidation (N)	2712.17	0.168816	665	P14625	HSP90B1	Endoplasmin	yes	yes	0	2	0	By MS/MS	By MS/MS	By MS/MS	By MS/MS	By MS/MS	By MS/MS	2	2	2	3	2	2	32.182	32.361	3;4	1.1727e-81	32803	Y211007P00132R19357S03	198.47	194.26	1440900000	235040000	246720000	180900000	252510000	264460000	261230000			6531	665	6391	32582;32583;32584;32585;32586;32587;32588;32589;32590;32591;32592;32593;32594	38299;38300;38301;38302;38303;38304;38305;38306;38307;38308;38309;38310;38311;38312;38313;38314;38315;38316;38317;38318;38319;38320;38321;38322;38323;38324;38325	38308	822;823;824	27
HPGNFSSLSCDYFAVNQSR	2 Deamidation (N)	2186.93	0.932732	533	P08648	ITGA5	Integrin alpha-5;Integrin alpha-5 heavy chain;Integrin alpha-5 light chain	yes	yes	0	2	0	By matching	By MS/MS	By matching	By MS/MS	By matching	By MS/MS		1		1		1	32.864	33.043	3	0.00012512	32977	Y211007P00132R19357S06	56.347	54.565	42986000	0	24059000	0	18927000	0	0			6551	533	6409	32974;32975;32976	39091;39092;39093	39093	605;606	3
IAENYTAVVSPDIASIDLNTFEFNKPSPYGSNHNR	2 Deamidation (N)	3881.84	0.838427	1660	Q14435	GALNT3	Polypeptide N-acetylgalactosaminyltransferase 3	yes	yes	0	2	1	By MS/MS	By MS/MS	By MS/MS	By matching	By MS/MS	By matching	1	1	2	1	1		45.47	45.582	3;4	2.8246e-45	47476	Y211007P00132R19357S04	115.92	110.4	251420000	54701000	61620000	35517000	51288000	48292000	0			6699	1660	6550	33731;33732;33733;33734;33735;33736	40035;40036;40037;40038;40039	40038	1576;1577;1578	5
IDLNSTSHVNITTR	2 Deamidation (N)	1571.78	0.779115	1990	Q86SQ4	GPR126	G-protein coupled receptor 126	yes	yes	0	2	0	By MS/MS	By MS/MS	By matching	By matching	By matching	By matching	1	1					22.934	22.934	3	0.00016078	21342	Y211007P00132R19357S01	63.682	49.936	21498000	21498000	0	0	0	0	0			6818	1990	6667	34354;34355	40782;40783	40782	1951;1952	2
IFLYSGEPTYLGNETSVFGPTGNK	2 Deamidation (N)	2592.23	0.227166	281	O75503	CLN5	Ceroid-lipofuscinosis neuronal protein 5	yes	yes	0	2	0	By MS/MS	By MS/MS	By MS/MS	By MS/MS	By MS/MS	By MS/MS	2	1	2	2	1	1	44.048	44.168	2;3	3.4278e-20	50943	Y211007P00132R19357S02	119.48	117.6	228130000	40783000	28170000	27479000	68040000	31503000	32151000			6948	281	6796	35267;35268;35269;35270;35271;35272;35273;35274;35275	41781;41782;41783;41784;41785;41786;41787;41788;41789;41790;41791	41783	280;281	11
IIISPEENVTLTCTAENQLER	2 Deamidation (N)	2431.18	0.178835	1627	Q13740	ALCAM	CD166 antigen	yes	yes	0	2	0	By matching	By MS/MS	By matching	By matching	By matching	By matching		1					34.098	34.352	3	0.00076147	37647	Y211007P00132R19357S02	40.137	35.137	0	0	0	0	0	0	0			7096	1627	6941	35891	42498	42498	1539;1540	1
ILMVLNGLASSAYNISHNAVHYGK	2 Deamidation (N)	2573.29	0.294808	1956	Q7L1S5	CHST9	Carbohydrate sulfotransferase 9	yes	yes	0	2	0	By MS/MS	By MS/MS	By matching	By MS/MS	By MS/MS	By MS/MS	1	1		1	1	1	41.365	41.52	4	8.5289e-08	44376	Y211007P00132R19357S06	73.672	71.746	106520000	13516000	23669000	0	16315000	19923000	33100000			7275	1956	7113	37132;37133;37134;37135;37136	43870;43871;43872;43873;43874;43875	43875	1895;1896;1897	6
INATDADEPNTLNSK	2 Deamidation (N)	1603.72	0.721325	1644	Q14126	DSG2	Desmoglein-2	yes	yes	0	2	0	By MS/MS	By MS/MS	By matching	By MS/MS	By MS/MS	By MS/MS	1	1		1	1	1	16.196	16.21	2	5.1278e-20	10745	Y211007P00132R19357S06	131.39	107.93	56007000	9183300	17266000	0	8192200	9067200	12298000			7365	1644	7200	37510;37511;37512;37513;37514	44365;44366;44367;44368;44369;44370;44371	44371	1569;1570;1571	6
INNGGCQDLCLLTHQGHVNCSCR	2 Deamidation (N)	2714.14	0.141772	1523	Q07954	LRP1	Prolow-density lipoprotein receptor-related protein 1;Low-density lipoprotein receptor-related protein 1 85 kDa subunit;Low-density lipoprotein receptor-related protein 1 515 kDa subunit;Low-density lipoprotein receptor-related protein 1 intracellular domain	yes	yes	0	2	0	By matching	By matching	By matching	By MS/MS	By matching	By matching				1			24.701	24.805	4	1.0702e-47	22605	Y211007P00132R19357S03	155.76	153.83	26926000	0	0	0	26926000	0	0			7397	1523	7230	37630	44504	44504	1414;1415	1
INYTDPFSNQTVK	2 Deamidation (N)	1527.71	0.709304	2554	Q9H813	TMEM206	Transmembrane protein 206	yes	yes	0	2	0	By matching	By MS/MS	By MS/MS	By MS/MS	By MS/MS	By MS/MS		1	1	1	1	1	29.417	29.609	2	1.2523e-09	29072	Y211007P00132R19357S03	105.19	97.826	133960000	0	44985000	22315000	36938000	0	29726000			7416	2554	7248	37731;37732;37733;37734;37735	44653;44654;44655;44656;44657;44658;44659;44660	44655	2395;2396	8
IQNILCEKPTVTTVYANNGSVLQGSSVASVYDGK	2 Deamidation (N)	3613.78	0.782158	1708	Q15165	PON2	Serum paraoxonase/arylesterase 2	yes	yes	0	2	1	By matching	By matching	By matching	By matching	By MS/MS	By matching					1		38.417	38.621	3	3.906e-17	41454	Y211007P00132R19357S05	81.718	80.381	0	0	0	0	0	0	0			7516	1708	7344	38517	45485	45485	1609;1610	1
ITNENFVDAYENSNSTEFVSLASK	2 Deamidation (N)	2680.2	0.202801	2927	Q9Y5Y6	ST14	Suppressor of tumorigenicity 14 protein	yes	yes	0	2	0	By matching	By MS/MS	By matching	By matching	By matching	By matching		1					39.255	39.409	3	1.0295e-06	44687	Y211007P00132R19357S02	55.986	53.319	0	0	0	0	0	0	0			7721	2927	7545	39439	46552	46552	2676;2677	1
IVLRNGTEAFDSWEKPPLPVYTQFYFFNVTNPEEILR	2 Deamidation (N)	4431.21	0.21034	1639	Q14108	SCARB2	Lysosome membrane protein 2	yes	yes	0	2	2	By MS/MS	By matching	By matching	By matching	By matching	By matching	1						56.804	56.804	4	1.8101e-12	65104	Y211007P00132R19357S01	58.95	58.229	49155000	49155000	0	0	0	0	0			7805	1639	7626	39837	47007	47007	1554;1555	1
IVPLENGEIVVSLVNGRPGAMNFSYSPLLR	2 Deamidation (N)	3242.7	0.700935	144	O15230	LAMA5	Laminin subunit alpha-5	yes	yes	0	2	1	By matching	By matching	By matching	By matching	By MS/MS	By matching					1		55.071	55.076	3	0.00015094	63219	Y211007P00132R19357S05	46.412	45.087	0	0	0	0	0	0	0			7816	144	7636	39884	47055	47055	151;152	1
KAALSWSNGNGTASCR	2 Deamidation (N)	1680.75	0.752582	1566	Q12913	PTPRJ	Receptor-type tyrosine-protein phosphatase eta	yes	yes	0	2	1	By MS/MS	By matching	By matching	By matching	By matching	By matching	1		1				16.73	16.731	3	9.3032e-08	13615	Y211007P00132R19357S01	83.964	77.882	37404000	11161000	0	26244000	0	0	0			7900	1566	7719	40245;40246	47483	47483	1476;1477	1
KDNITAHNISWR	2 Deamidation (N)	1455.71	0.710641	2948	Q9Y6M7	SLC4A7	Sodium bicarbonate cotransporter 3	yes	yes	0	2	1	By MS/MS	By matching	By matching	By MS/MS	By matching	By matching	1			1			20.165	20.217	3	0.0027724	17718	Y211007P00132R19357S01	57.425	45.005	39945000	21220000	0	0	18725000	0	0			7953	2948	7771	40495;40496	47763;47764	47763	2695;2696	1
KENSSEICSNNGECVCGQCVCR	2 Deamidation (N)	2648	0.00295454	471	P05556	ITGB1	Integrin beta-1	yes	yes	0	2	1	By matching	By matching	By MS/MS	By matching	By MS/MS	By matching	1		1	1	2		15.334	15.336	2;3	1.4103e-61	9910	Y211007P00132R19357S05	173.43	168.79	153610000	17407000	0	113080000	14220000	8902800	0			7989	471	7806	40651;40652;40653;40654;40655	47997;47998;47999	47998	487;488;489	2
KHGENYSVDYLTDVLANVSLDFLDYK	2 Deamidation (N)	3019.43	0.433864	687	P15586	GNS	N-acetylglucosamine-6-sulfatase	yes	yes	0	2	1	By MS/MS	By MS/MS	By MS/MS	By MS/MS	By MS/MS	By MS/MS	1	1	1	1	2	1	57.069	57.094	3;4	8.0718e-21	65792	Y211007P00132R19357S05	109.25	109.15	499500000	88791000	50941000	82950000	82986000	126250000	67586000			8063	687	7880	41013;41014;41015;41016;41017;41018;41019	48432;48433;48434;48435;48436;48437;48438;48439;48440;48441;48442;48443	48441	849;850	12
KKENGMPMDIVNTSGR	2 Deamidation (N)	1777.83	0.833869	2932	Q9Y639	NPTN	Neuroplastin	yes	yes	0	2	2	By MS/MS	By MS/MS	By MS/MS	By MS/MS	By MS/MS	By MS/MS	2	1	1	2	1	2	22.456	22.588	3;4	3.2245e-05	20798	Y211007P00132R19357S01	63.462	55.753	403020000	91770000	53556000	24934000	76331000	66296000	90138000			8116	2932	7930	41281;41282;41283;41284;41285;41286;41287;41288;41289	48693;48694;48695;48696;48697;48698;48699;48700;48701;48702;48703;48704	48695	2683;2684	11
KLGDCISEDSYPDGNITWYRNGK	2 Deamidation (N)	2689.2	0.19661	1627	Q13740	ALCAM	CD166 antigen	yes	yes	0	2	2	By MS/MS	By matching	By matching	By matching	By matching	By matching	1						29.844	29.844	3	0.00018901	30534	Y211007P00132R19357S01	67.136	65.154	13671000	13671000	0	0	0	0	0			8155	1627	7969	41506	48937;48938	48938	1541;1542	2
KPLNNTVELTDVWTYSDTR	2 Deamidation (N)	2253.08	0.0801074	214	O60449	LY75	Lymphocyte antigen 75	yes	yes	0	2	1	By matching	By matching	By matching	By matching	By MS/MS	By matching					2		36.584	36.889	2	1.1844e-14	38955	Y211007P00132R19357S05	92.289	85.866	0	0	0	0	0	0	0			8238	214	8050	41881;41882	49394;49395	49395	216;217	2
KQNNGAFNETLFR	2 Deamidation (N)	1539.73	0.731771	421	P02786	TFRC	Transferrin receptor protein 1;Transferrin receptor protein 1, serum form	yes	yes	0	2	1	By MS/MS	By MS/MS	By MS/MS	By MS/MS	By MS/MS	By MS/MS	4	3	3	3	3	4	27.899	28.061	2;3	1.867e-78	27795	Y211007P00132R19357S01	231.69	216.15	2201000000	628640000	396550000	192190000	281990000	497800000	203800000			8269	421	8080	42235;42236;42237;42238;42239;42240;42241;42242;42243;42244;42245;42246;42247;42248;42249;42250;42251;42252;42253;42254	49744;49745;49746;49747;49748;49749;49750;49751;49752;49753;49754;49755;49756;49757;49758;49759;49760;49761;49762;49763;49764;49765;49766;49767;49768	49747	423;424;425	23
KTYAIYDLLDTAMINNSR	2 Deamidation (N)	2103.02	0.0194214	2240	Q969N2	PIGT	GPI transamidase component PIG-T	yes	yes	0	2	1	By MS/MS	By MS/MS	By MS/MS	By MS/MS	By MS/MS	By MS/MS	1	2	1	1	2	1	45.911	46.065	3	0.00026815	52668	Y211007P00132R19357S01	52.814	49.278	67610000	4624000	16809000	5670300	7877700	22019000	10610000			8320	2240	8129	42530;42531;42532;42533;42534;42535;42536;42537	50122;50123;50124;50125;50126;50127;50128	50122	2180;2181	7
LDGSTECCNNHSLTDVCFSYR	2 Deamidation (N)	2535.99	0.994088	179	O43462	MBTPS2	Membrane-bound transcription factor site-2 protease	yes	yes	0	2	0	By matching	By MS/MS	By matching	By MS/MS	By MS/MS	By MS/MS		1		1	1	1	27.376	27.619	3	2.225e-06	25598	Y211007P00132R19357S06	59.857	55.433	129040000	0	31091000	0	45316000	32373000	20260000			8606	179	8411	43996;43997;43998;43999	51794;51795;51796;51797;51798;51799;51800	51800	184;185	6
LDLPVNTSIPNVTEVK	2 Deamidation (N)	1739.92	0.919297	1257	P56199	ITGA1	Integrin alpha-1	yes	yes	0	2	0	By matching	By matching	By matching	By MS/MS	By matching	By matching				1		1	39.02	39.177	2	4.052e-05	41948	Y211007P00132R19357S03	69.979	52.433	61582000	0	0	0	23042000	0	38540000			8626	1257	8429	44065;44066	51865	51865	1268;1269	1
LEFTGELNNTYIFYTSDNGYHTGQFSLPIDK	2 Deamidation (N)	3585.65	0.646376	687	P15586	GNS	N-acetylglucosamine-6-sulfatase	yes	yes	0	2	0	By matching	By matching	By matching	By matching	By matching	By MS/MS						2	57.93	57.989	3	1.4767e-11	66374	Y211007P00132R19357S06	70.028	69.219	0	0	0	0	0	0	0			8714	687	8515	44438;44439	52262;52263	52263	851;852;853	2
LEGMNETVSNLTQR	2 Deamidation (N)	1592.74	0.735201	242	O75071	EFCAB14	EF-hand calcium-binding domain-containing protein 14	yes	yes	0	2	0	By MS/MS	By matching	By matching	By MS/MS	By matching	By MS/MS	1			1	1	1	28.684	28.82	2	2.5363e-19	29099	Y211007P00132R19357S01	127.32	112.53	39027000	10824000	0	0	19265000	8937600	0			8724	242	8524	44469;44470;44471;44472	52296;52297;52298	52296	256;257	3
LEWLGNCSGLNDETYGYK	2 Deamidation (N)	2119.9	0.904451	450	P05026	ATP1B1	Sodium/potassium-transporting ATPase subunit beta-1	yes	yes	0	2	0	By matching	By matching	By matching	By MS/MS	By matching	By matching				1			36.297	36.401	2	1.3772e-34	38261	Y211007P00132R19357S03	144.68	143.17	11716000	0	0	0	11716000	0	0			8797	450	8594	44817	52722	52722	459;460	1
LFNGQQGIIIQNFSTR	2 Deamidation (N)	1836.94	0.937012	1967	Q7Z3B1	NEGR1	Neuronal growth regulator 1	yes	yes	0	2	0	By matching	By matching	By matching	By MS/MS	By matching	By matching				1			38.565	38.569	2	0.00052114	41222	Y211007P00132R19357S03	56.817	45.955	0	0	0	0	0	0	0			8848	1967	8644	45069	52988	52988	1907;1908	1
LGAINSTLSNQSK	2 Deamidation (N)	1333.67	0.672524	2012	Q86YB8	ERO1LB	ERO1-like protein beta	yes	yes	0	2	0	By MS/MS	By MS/MS	By MS/MS	By MS/MS	By MS/MS	By matching	1	1	1	1	1		19.605	19.67	2	3.5288e-17	17503	Y211007P00132R19357S02	146.79	127.93	106620000	32264000	46750000	0	15887000	11722000	0			8900	2012	8696	45316;45317;45318;45319;45320	53293;53294;53295;53296;53297;53298	53295	1980;1981	6
LGDCISEDSYPDGNITWYRNGK	2 Deamidation (N)	2561.1	0.101647	1627	Q13740	ALCAM	CD166 antigen	yes	yes	0	2	1	By MS/MS	By MS/MS	By MS/MS	By MS/MS	By MS/MS	By matching	1	1	1	1	1		31.078	31.231	3	1.1058e-18	33354	Y211007P00132R19357S02	119.72	115.52	200900000	61805000	33246000	23842000	13976000	68034000	0			8914	1627	8710	45384;45385;45386;45387;45388	53384;53385;53386;53387;53388	53385	1541;1542	5
LGNTISSLFGGGTTPDAKENGTDTVQEEEESPAEGSK	2 Deamidation (N)	3753.69	0.686462	2904	Q9Y4L1	HYOU1	Hypoxia up-regulated protein 1	yes	yes	0	2	1	By MS/MS	By MS/MS	By MS/MS	By MS/MS	By MS/MS	By MS/MS	2	1	2	1	2	1	35.135	35.289	3	3.4978e-227	37425	Y211007P00132R19357S01	270.46	267.55	209620000	62497000	35311000	21637000	13748000	48299000	28127000			8999	2904	8789	45809;45810;45811;45812;45813;45814;45815;45816;45817	53889;53890;53891;53892;53893;53894;53895;53896;53897	53890	2653;2654	9
LKVPESENNKTSNSSQVSNEQDK	2 Deamidation (N)	2563.19	0.188548	1842	Q5JRA6	MIA3	Melanoma inhibitory activity protein 3	yes	yes	0	2	2	By matching	By matching	By matching	By MS/MS	By matching	By matching	1			1		1	12.114	12.018	4	1.4615e-05	6239	Y211007P00132R19357S03	56.29	55.292	22755000	6901500	0	0	9944900	0	5908300			9228	1842	9015	46912;46913;46914	55157	55157	1735;1736;1737	1
LLETLENISTLVPPTALPLNFSR	2 Deamidation (N)	2539.38	0.378521	1856	Q5T601	GPR110	Probable G-protein coupled receptor 110	yes	yes	0	2	0	By MS/MS	By MS/MS	By MS/MS	By MS/MS	By MS/MS	By MS/MS	2	2	2	2	2	2	56.882	56.91	2;3	3.5642e-72	65534	Y211007P00132R19357S05	181.82	177.5	1446200000	236650000	208060000	175310000	262420000	307880000	255850000			9316	1856	9102	47276;47277;47278;47279;47280;47281;47282;47283;47284;47285;47286;47287	55548;55549;55550;55551;55552;55553;55554;55555;55556;55557;55558;55559;55560	55558	1752;1753	13
LLNNLTSIK	2 Deamidation (N)	1016.58	0.575377	594	P11047	LAMC1	Laminin subunit gamma-1	yes	yes	0	2	0	By MS/MS	By MS/MS	By MS/MS	By MS/MS	By MS/MS	By MS/MS	2	2	2	1	2	2	27.995	28.181	2	0.0060316	23987	Y211007P00132R19357S04	70.908	24.78	159640000	25441000	36295000	19197000	8366200	30496000	39842000			9396	594	9181	47709;47710;47711;47712;47713;47714;47715;47716;47717;47718;47719	56079;56080;56081;56082;56083;56084;56085;56086;56087;56088	56084	693;694	8
LLSTANYNTSHYNNDLWQIFENPVDWK	2 Deamidation (N)	3283.51	0.509823	82	O00469	PLOD2	Procollagen-lysine,2-oxoglutarate 5-dioxygenase 2	yes	yes	0	2	0	By MS/MS	By MS/MS	By MS/MS	By matching	By MS/MS	By MS/MS	2	1	3	1	2	2	53.958	53.996	3	1.251e-23	61866	Y211007P00132R19357S05	111.55	99.09	453170000	76637000	0	83938000	60822000	98002000	133780000			9439	82	9221	47904;47905;47906;47907;47908;47909;47910;47911;47912;47913;47914	56301;56302;56303;56304;56305;56306;56307;56308;56309	56306	70;71;72;73	8
LNETHIFNGSNWIMLIYK	2 Deamidation (N)	2194.08	0.0768767	757	P20645	M6PR	Cation-dependent mannose-6-phosphate receptor	yes	yes	0	2	0	By MS/MS	By MS/MS	By MS/MS	By MS/MS	By MS/MS	By MS/MS	4	4	3	3	3	4	53.387	53.433	2;3	1.3597e-51	59591	Y211007P00132R19357S06	168.99	166.58	4807400000	1081100000	1043000000	317650000	816000000	513620000	1036000000			9539	757	9320	48341;48342;48343;48344;48345;48346;48347;48348;48349;48350;48351;48352;48353;48354;48355;48356;48357;48358;48359;48360;48361	56841;56842;56843;56844;56845;56846;56847;56848;56849;56850;56851;56852;56853;56854;56855;56856;56857;56858;56859;56860;56861;56862;56863;56864;56865;56866;56867;56868;56869	56864	935;936	29
LNETHIFNGSNWIMLIYKGGDEYDNHCGK	2 Deamidation (N)	3426.53	0.528526	757	P20645	M6PR	Cation-dependent mannose-6-phosphate receptor	yes	yes	0	2	1	By MS/MS	By matching	By matching	By matching	By matching	By matching	1						48.303	48.303	4	5.7299e-13	54527	Y211007P00132R19357S01	92.901	92.279	29527000	29527000	0	0	0	0	0			9540	757	9321	48362	56870	56870	935;936	1
LNNITMWLNNSNPPVTFATLYWEEPDASGHK	2 Deamidation (N)	3560.66	0.655835	2954	Q9Y6X5	ENPP4	Bis(5'-adenosyl)-triphosphatase ENPP4	yes	yes	0	2	0	By MS/MS	By MS/MS	By MS/MS	By MS/MS	By MS/MS	By MS/MS	2	2	2	2	1	2	55.463	55.494	3;4	1.513e-174	62731	Y211007P00132R19357S06	247.61	239.13	1212300000	96231000	238390000	130560000	319480000	149570000	278110000			9583	2954	9362	48657;48658;48659;48660;48661;48662;48663;48664;48665;48666;48667	57193;57194;57195;57196;57197;57198;57199;57200;57201;57202	57202	2707;2708;2709;2710	10
LNWAVAAGAEDPGPAVAGILSIQNMTTLLANASLNLHSK	2 Deamidation (N)	3930.02	0.0197028	1100	P48960	CD97	CD97 antigen;CD97 antigen subunit alpha;CD97 antigen subunit beta	yes	yes	0	2	0	By matching	By matching	By matching	By matching	By matching	By MS/MS						1	57.195	57.304	3	4.0893e-21	65057	Y211007P00132R19357S06	79.385	77.249	33354000	0	0	0	0	0	33354000			9615	1100	9393	48808	57355	57355	1172;1173	1
LQQDVLQFQKNQTNLER	2 Deamidation (N)	2103.06	0.0596467	2076	Q8NBJ4	GOLM1	Golgi membrane protein 1	yes	yes	0	2	1	By MS/MS	By matching	By matching	By matching	By matching	By matching	1						27.878	27.878	3	0.00091757	27986	Y211007P00132R19357S01	48.216	36.841	4804300	4804300	0	0	0	0	0			9799	2076	9574	49596	58363	58363	2029;2030	1
LQVNISGLKPGVQYNINPYLLQSNK	2 Deamidation (N)	2801.5	0.496345	1566	Q12913	PTPRJ	Receptor-type tyrosine-protein phosphatase eta	yes	yes	0	2	1	By matching	By matching	By matching	By matching	By matching	By MS/MS				1		1	41.823	42.03	3	2.5095e-07	45079	Y211007P00132R19357S06	71.678	69.752	93778000	0	0	0	37334000	0	56444000			9832	1566	9606	49715;49716	58515	58515	1480;1481	1
LSALDNLLNHSSMFLK	2 Deamidation (N)	1803.91	0.907686	2904	Q9Y4L1	HYOU1	Hypoxia up-regulated protein 1	yes	yes	0	2	0	By MS/MS	By MS/MS	By MS/MS	By MS/MS	By MS/MS	By matching	1	1	1	1	1		45.456	45.569	3	8.1344e-09	50206	Y211007P00132R19357S03	95.067	80.465	65499000	11806000	9034600	15828000	12058000	16772000	0			9874	2904	9647	49936;49937;49938;49939;49940	58810;58811;58812;58813;58814	58812	2655;2656	5
LSAVNSIFLSHNNTK	2 Deamidation (N)	1645.83	0.83115	1100	P48960	CD97	CD97 antigen;CD97 antigen subunit alpha;CD97 antigen subunit beta	yes	yes	0	2	0	By matching	By matching	By MS/MS	By matching	By matching	By MS/MS			1			1	26.842	27.048	3	5.6987e-05	24765	Y211007P00132R19357S06	67.326	54.154	23600000	0	0	8065800	0	0	15534000			9879	1100	9651	49962;49963	58846;58847	58847	1174;1175;1176	2
LTQVPDDLPTNITVLNLTHNQLR	2 Deamidation (N)	2616.38	0.375895	160	O15455	TLR3	Toll-like receptor 3	yes	yes	0	2	0	By matching	By matching	By matching	By MS/MS	By matching	By matching				1	1		44.657	44.811	3	2.7563e-06	49428	Y211007P00132R19357S03	68.569	64.263	90491000	0	0	0	51201000	39290000	0			10097	160	9867	50947;50948	60014;60015	60015	166;167;168	2
LYWTDGDNISMANMDGSNR	2 Deamidation (N)	2160.87	0.872834	1523	Q07954	LRP1	Prolow-density lipoprotein receptor-related protein 1;Low-density lipoprotein receptor-related protein 1 85 kDa subunit;Low-density lipoprotein receptor-related protein 1 515 kDa subunit;Low-density lipoprotein receptor-related protein 1 intracellular domain	yes	yes	0	2	0	By MS/MS	By matching	By matching	By matching	By matching	By matching	1			1			35.673	35.725	2	1.1054e-07	38207	Y211007P00132R19357S01	90.718	89.155	13028000	6862700	0	0	6164900	0	0			10382	1523	10143	52224;52225	61546	61546	1421;1422	1
NATYGYVLDDPDPDDGFNYK	2 Deamidation (N)	2279.94	0.938254	205	O43852	CALU	Calumenin	yes	yes	0	2	0	By MS/MS	By matching	By matching	By matching	By matching	By matching	1						35.601	35.601	2	0.00045387	38271	Y211007P00132R19357S01	57.366	55.569	8295700	8295700	0	0	0	0	0			10872	205	10623	54485	64261	64261	202;203	1
NCSTITLQNITR	2 Deamidation (N)	1421.68	0.682043	1642	Q14118	DAG1	Dystroglycan;Alpha-dystroglycan;Beta-dystroglycan	yes	yes	0	2	0	By MS/MS	By matching	By MS/MS	By MS/MS	By matching	By MS/MS	1	1	1	1		1	29.129	29.282	2	1.994e-09	27909	Y211007P00132R19357S06	122.46	118.29	277890000	23167000	58454000	17875000	76444000	0	101950000			10892	1642	10643	54578;54579;54580;54581;54582	64349;64350;64351;64352	64352	1566;1567	3
NDTGPYECEIQNPVSANR	2 Deamidation (N)	2064.87	0.869463	641	P13688	CEACAM1	Carcinoembryonic antigen-related cell adhesion molecule 1	yes	yes	0	2	0	By MS/MS	By MS/MS	By MS/MS	By MS/MS	By MS/MS	By MS/MS	1	3	1	1	2	2	24.24	24.433	2;3	1.975e-79	21924	Y211007P00132R19357S03	210.12	203.17	1957600000	180370000	571690000	183910000	301110000	221040000	499530000			10921	641	10671	54718;54719;54720;54721;54722;54723;54724;54725;54726;54727	64548;64549;64550;64551;64552;64553;64554;64555;64556;64557;64558;64559;64560	64553	795;796	13
NEDKPIAPCGAIANSMFNDTLELFLIGNDSYPIPIALK	2 Deamidation (N)	4163.05	0.0482853	2655	Q9NV96	TMEM30A	Cell cycle control protein 50A	yes	yes	0	2	1	By MS/MS	By matching	By matching	By MS/MS	By matching	By matching	1			1			57.127	57.129	4	1.9604e-11	64982	Y211007P00132R19357S03	60.649	59.613	94243000	45870000	0	0	48374000	0	0			10937	2655	10685	54793;54794	64636;64637	64637	2459;2460;2461	2
NELMLNSSLMR	2 Deamidation (N)	1308.61	0.605373	81	O00468	AGRN	Agrin;Agrin N-terminal 110 kDa subunit;Agrin C-terminal 110 kDa subunit;Agrin C-terminal 90 kDa fragment;Agrin C-terminal 22 kDa fragment	yes	yes	0	2	0	By matching	By matching	By matching	By matching	By matching	By MS/MS						1	35.893	36.203	2	0.029982	37279	Y211007P00132R19357S06	41.218	31.029	8342400	0	0	0	0	0	8342400			10952	81	10698	54853	64718	64718	65;66	1
NFIINMTCR	2 Deamidation (N)	1169.52	0.520915	2408	Q9BRN9	TM2D3	TM2 domain-containing protein 3	yes	yes	0	2	0	By MS/MS	By MS/MS	By matching	By MS/MS	By MS/MS	By MS/MS	1	1		1	1	1	36.431	36.597	2	0.006146	38596	Y211007P00132R19357S05	72.325	55.094	33073000	6679200	7255400	0	9530300	9607800	0			10984	2408	10728	55006;55007;55008;55009;55010	64912;64913;64914;64915;64916	64915	2288;2289	5
NFQQLNLAGNR	2 Deamidation (N)	1275.62	0.620764	2605	Q9NPP4	NLRC4	NLR family CARD domain-containing protein 4	yes	yes	0	2	0	By MS/MS	By MS/MS	By matching	By MS/MS	By matching	By MS/MS	1	1		1	1	1	36.42	36.614	2	0.0075453	37735	Y211007P00132R19357S06	50.108	23.321	92247000	14807000	20032000	0	21698000	6240600	29470000			10999	2605	10741	55076;55077;55078;55079;55080	65002;65003;65004;65005;65006	65006	2427;2428	5
NGDAYGFYNNSVK	2 Deamidation (N)	1449.6	0.604839	1891	Q6P4A8	PLBD1	Phospholipase B-like 1;Phospholipase B-like 1 chain A;Phospholipase B-like 1 chain B;Phospholipase B-like 1 chain C	yes	yes	0	2	0	By MS/MS	By MS/MS	By MS/MS	By MS/MS	By MS/MS	By MS/MS	2	2	1	2	2	2	23.569	23.736	2	2.1446e-16	21532	Y211007P00132R19357S05	141.88	136.38	1019600000	184350000	226160000	122080000	197280000	135310000	154450000			11027	1891	10767	55199;55200;55201;55202;55203;55204;55205;55206;55207;55208;55209	65140;65141;65142;65143;65144;65145;65146;65147;65148;65149;65150;65151;65152	65150	1801;1802	13
NGIYNITVLASDQGGR	2 Deamidation (N)	1678.82	0.816229	1480	Q02487	DSC2	Desmocollin-2	yes	yes	0	2	0	By MS/MS	By MS/MS	By MS/MS	By MS/MS	By MS/MS	By MS/MS	2	1	2	2	2	2	37.903	38.012	2;3	9.7659e-24	41165	Y211007P00132R19357S01	129.05	114.97	1414000000	237400000	56799000	163090000	330290000	298140000	328250000			11050	1480	10780	55311;55312;55313;55314;55315;55316;55317;55318;55319;55320;55321	65255;65256;65257;65258;65259;65260;65261;65262;65263;65264;65265;65266;65267;65268	65255	1370;1371	14
NGTEAFDSWEKPPLPVYTQFYFFNVTNPEEILR	2 Deamidation (N)	3949.87	0.872687	1639	Q14108	SCARB2	Lysosome membrane protein 2	yes	yes	0	2	1	By MS/MS	By MS/MS	By MS/MS	By MS/MS	By MS/MS	By MS/MS	1	1	1	1	1	1	56.944	56.972	3	1.1983e-209	64675	Y211007P00132R19357S06	264.56	263.96	1742900000	380340000	331230000	181500000	249710000	287670000	312460000			11081	1639	10805	55466;55467;55468;55469;55470;55471	65449;65450;65451;65452;65453;65454;65455	65455	1554;1555	7
NHTSPDVDLGDISGINASVVNIQK	2 Deamidation (N)	2494.22	0.218726	571	P0DTC2			yes	yes	0	2	0	By matching	By MS/MS	By MS/MS	By matching	By matching	By MS/MS		2	1			2	38.666	38.851	2;3	0	43969	Y211007P00132R19357S02	355.54	343.65	998870000	0	418940000	156500000	0	0	423440000			11113	571	10833	55633;55634;55635;55636;55637	65652;65653;65654;65655;65656;65657;65658	65653	644;645	7
NISGHIYNQNVSQK	2 Deamidation (N)	1602.76	0.763799	2719	Q9P0T7	TMEM9	Transmembrane protein 9	yes	yes	0	2	0	By matching	By MS/MS	By matching	By MS/MS	By matching	By matching		1		1			15.836	15.915	3	0.00079773	12419	Y211007P00132R19357S02	46.249	35.302	43560000	0	27964000	0	15597000	0	0			11166	2719	10886	55883;55884	65931;65932	65931	2510;2511	2
NITGLENFTLK	2 Deamidation (N)	1250.64	0.639433	2309	Q96J42	TXNDC15	Thioredoxin domain-containing protein 15	yes	yes	0	2	0	By MS/MS	By MS/MS	By MS/MS	By MS/MS	By MS/MS	By MS/MS	1	1	1	1	1	1	38.284	38.396	2	2.0831e-05	41145	Y211007P00132R19357S05	90.614	64.496	291610000	44587000	63427000	27674000	38779000	40950000	76188000			11178	2309	10898	55958;55959;55960;55961;55962;55963	66012;66013;66014;66015;66016;66017;66018	66017	2216;2217	6
NKGCSSSTSVLLTLDNNVVNGSSPAIR	2 Deamidation (N)	2791.37	0.365801	515	P07996	THBS1	Thrombospondin-1	yes	yes	0	2	1	By matching	By matching	By matching	By matching	By matching	By MS/MS						1	36.497	36.807	3	3.2918e-06	38060	Y211007P00132R19357S06	52.097	49.126	0	0	0	0	0	0	0		+	11205	515	10924	56079	66161	66161	561;562	1
NLEKNSTKQEILAALEK	2 Deamidation (N)	1930.03	0.025887	502	P07602	PSAP	Prosaposin;Saposin-A;Saposin-B-Val;Saposin-B;Saposin-C;Saposin-D	yes	yes	0	2	2	By MS/MS	By matching	By MS/MS	By matching	By MS/MS	By matching	1		1		1		31.865	32	3	0.00038667	32387	Y211007P00132R19357S05	49.537	41.827	90082000	47483000	0	5327500	0	37271000	0			11245	502	10962	56301;56302;56303	66377;66378;66379;66380	66380	539;540	3
NLSQDVNGTLVSIYAVPEK	2 Deamidation (N)	2048.03	0.0313663	2776	Q9UIQ6	LNPEP	Leucyl-cystinyl aminopeptidase;Leucyl-cystinyl aminopeptidase, pregnancy serum form	yes	yes	0	2	0	By matching	By matching	By matching	By MS/MS	By matching	By matching				1			43.289	43.393	2	0.00055101	47432	Y211007P00132R19357S03	56.036	44.661	10191000	0	0	0	10191000	0	0			11313	2776	11029	56557	66672	66672	2564;2565	1
NLSTCFSSGDLFTAHNFSEQSR	2 Deamidation (N)	2506.07	0.0706817	1698	Q15043	SLC39A14	Zinc transporter ZIP14	yes	yes	0	2	0	By MS/MS	By MS/MS	By MS/MS	By MS/MS	By MS/MS	By MS/MS	1	1	1	1	1	1	38.582	38.694	3	1.5455e-35	42149	Y211007P00132R19357S01	140.73	139.95	481530000	126580000	92952000	36658000	105420000	55342000	64580000			11314	1698	11030	56558;56559;56560;56561;56562;56563	66673;66674;66675;66676;66677;66678;66679;66680	66673	1604;1605	8
NLTFQDLHLHHGGHQAANTSHDLAQR	2 Deamidation (N)	2919.38	0.376064	2551	Q9H7M9	C10orf54	Platelet receptor Gi24	yes	yes	0	2	0	By MS/MS	By MS/MS	By MS/MS	By MS/MS	By matching	By MS/MS	1	2	1	1		1	21.738	21.891	4;5	1.8909e-29	17797	Y211007P00132R19357S06	131.94	127.54	323770000	42291000	144860000	32797000	34238000	0	69585000			11321	2551	11037	56592;56593;56594;56595;56596;56597	66711;66712;66713;66714;66715;66716;66717;66718	66718	2392;2393	8
NMTAQNYTYAIR	2 Deamidation (N)	1446.64	0.644929	2857	Q9Y2E5	MAN2B2	Epididymis-specific alpha-mannosidase	yes	yes	0	2	0	By MS/MS	By MS/MS	By MS/MS	By matching	By matching	By MS/MS	1	1	1			1	25.291	25.41	2	1.4433e-08	25465	Y211007P00132R19357S02	120.03	117.23	59957000	17203000	33461000	9292900	0	0	0			11361	2857	11077	56781;56782;56783;56784	66929;66930;66931;66932;66933	66930	2629;2630	5
NMTFDLPSDATVVLNR	2 Deamidation (N)	1793.85	0.850565	603	P11279	LAMP1	Lysosome-associated membrane glycoprotein 1	yes	yes	0	2	0	By MS/MS	By MS/MS	By MS/MS	By MS/MS	By MS/MS	By MS/MS	2	2	1	2	2	1	43.515	43.648	2;3	1.1696e-48	50625	Y211007P00132R19357S02	182.35	177.3	6048100000	942920000	1095500000	611340000	1070100000	1227800000	1100400000			11363	603	11078	56797;56798;56799;56800;56801;56802;56803;56804;56805;56806	66945;66946;66947;66948;66949;66950;66951;66952;66953;66954;66955;66956;66957	66948	720;721	13
NNHTASILDR	2 Deamidation (N)	1141.54	0.536365	541	P08962	CD63	CD63 antigen	yes	yes	0	2	0	By MS/MS	By MS/MS	By MS/MS	By MS/MS	By matching	By matching	2	2	2	3	1		17.059	17.096	2;3	0.00030827	12511	Y211007P00132R19357S03	87.184	66.347	157020000	19080000	58809000	7750100	64005000	7373000	0			11380	541	11093	56910;56911;56912;56913;56914;56915;56916;56917;56918;56919	67097;67098;67099;67100;67101;67102;67103;67104;67105;67106;67107	67103	614;615	10
NNQLALTLIDTNR	2 Deamidation (N)	1486.76	0.762736	441	P04626	ERBB2	Receptor tyrosine-protein kinase erbB-2	yes	yes	0	2	0	By MS/MS	By MS/MS	By MS/MS	By MS/MS	By MS/MS	By MS/MS	2	3	2	2	2	2	36.206	36.39	2	1.6188e-41	40067	Y211007P00132R19357S01	190.1	175.67	1708100000	238570000	355410000	174680000	298730000	252580000	388150000			11395	441	11107	56990;56991;56992;56993;56994;56995;56996;56997;56998;56999;57000;57001;57002	67211;67212;67213;67214;67215;67216;67217;67218;67219;67220;67221;67222;67223;67224;67225;67226;67227;67228;67229;67230	67213	449;450;451	18
NNSEPVFLLSSNSSLRPAEPR	2 Deamidation (N)	2315.14	0.139354	2049	Q8N0Z9	VSIG10	V-set and immunoglobulin domain-containing protein 10	yes	yes	0	2	1	By MS/MS	By MS/MS	By MS/MS	By MS/MS	By MS/MS	By MS/MS	1	1	1	1	1	1	35.797	35.976	3	7.4915e-12	39747	Y211007P00132R19357S02	97.69	93.05	327660000	77217000	77439000	27032000	43458000	38315000	64196000			11403	2049	11114	57037;57038;57039;57040;57041;57042	67263;67264;67265;67266;67267;67268	67264	2016;2017;2018	6
NNVITLNITGK	2 Deamidation (N)	1187.64	0.639768	698	P16278	GLB1	Beta-galactosidase	yes	yes	0	2	0	By matching	By MS/MS	By MS/MS	By matching	By MS/MS	By matching		1	2		1	1	32.709	32.998	2	0.0040159	32721	Y211007P00132R19357S05	74.611	60.802	470280000	0	210070000	0	0	241490000	18722000			11415	698	11124	57099;57100;57101;57102;57103	67342;67343;67344;67345	67345	870;871;872	3
NPCTSEQNCTSPFSYK	2 Deamidation (N)	1920.75	0.750593	471	P05556	ITGB1	Integrin beta-1	yes	yes	0	2	0	By matching	By MS/MS	By matching	By matching	By matching	By MS/MS		1		1	1	1	21.98	22.153	2	2.3911e-16	18260	Y211007P00132R19357S06	110.6	110.11	32941000	0	0	0	11726000	8189400	13025000			11420	471	11128	57125;57126;57127;57128	67379;67380	67380	490;491	2
NQELEDNVHISPNGSIITIVGTRPSNHGTYR	2 Deamidation (N)	3419.67	0.670574	1444	P98160	HSPG2	Basement membrane-specific heparan sulfate proteoglycan core protein;Endorepellin;LG3 peptide	yes	yes	0	2	1	By MS/MS	By matching	By matching	By matching	By matching	By matching	1				1	1	33.659	33.864	5	8.7198e-16	35894	Y211007P00132R19357S01	72.791	72.112	80355000	23563000	0	0	0	35267000	21525000			11470	1444	11175	57372;57373;57374	67661	67661	1348;1349;1350	1
NQKPRPTINVTCTR	2 Deamidation (N)	1685.85	0.851903	1130	P49788	RARRES1	Retinoic acid receptor responder protein 1	yes	yes	0	2	2	By MS/MS	By MS/MS	By matching	By MS/MS	By matching	By matching	1	1		1			14.62	14.673	3	1.9724e-06	10405	Y211007P00132R19357S01	95.57	75.892	60907000	13358000	23550000	0	24000000	0	0			11478	1130	11182	57419;57420;57421	67727;67728;67729;67730;67731	67727	1185;1186	5
NQSIGLIQPFATNGK	2 Deamidation (N)	1588.81	0.809687	2776	Q9UIQ6	LNPEP	Leucyl-cystinyl aminopeptidase;Leucyl-cystinyl aminopeptidase, pregnancy serum form	yes	yes	0	2	0	By MS/MS	By MS/MS	By matching	By MS/MS	By matching	By MS/MS	1	1		1		1	35.174	35.341	2	4.3113e-23	36662	Y211007P00132R19357S03	136.81	111.69	127310000	25835000	28220000	0	42403000	0	30852000			11490	2776	11192	57462;57463;57464;57465	67782;67783;67784;67785;67786	67784	2561;2562	5
NRVPDSCCINVTVGCGINFNEK	2 Deamidation (N)	2554.12	0.125042	541	P08962	CD63	CD63 antigen	yes	yes	0	2	1	By matching	By matching	By matching	By MS/MS	By matching	By matching				1			35.515	35.619	3	0.00065049	37137	Y211007P00132R19357S03	46.971	43.61	0	0	0	0	0	0	0			11520	541	11220	57579	67902	67902	616;617	1
NSNSNVIQVDQSGLGLPSR	2 Deamidation (N)	1985.97	0.965412	1037	P42892	ECE1	Endothelin-converting enzyme 1	yes	yes	0	2	0	By matching	By matching	By matching	By matching	By matching	By MS/MS						1	31.604	31.913	2	1.0255e-25	31403	Y211007P00132R19357S06	120.4	116.3	0	0	0	0	0	0	0			11543	1037	11241	57670	68003	68003	1135;1136	1
NSNSNVIQVDQSGLGLPSRDYYLNKTENEK	2 Deamidation (N)	3383.61	0.611722	1037	P42892	ECE1	Endothelin-converting enzyme 1	yes	yes	0	2	2	By MS/MS	By matching	By matching	By matching	By matching	By matching	1						31.818	31.818	4	2.8636e-47	33193	Y211007P00132R19357S01	147.16	143.84	38502000	38502000	0	0	0	0	0			11544	1037	11242	57671	68004	68004	1129;1135;1136	1
NSVSNTCTPSAPTLR	2 Deamidation (N)	1605.73	0.73045	2968				yes	yes	0	2	0	By MS/MS	By matching	By matching	By matching	By matching	By matching	2			1			20.131	20.165	2	0.0021859	17710	Y211007P00132R19357S01	46.797	23.341	18306000	6252700	0	0	12053000	0	0	+		11569	2968	11265	57795;57796;57797	68138	68138	2719;2720	1
NTSGSNQQAFLLENVPCNNASCEEAR	2 Deamidation (N)	2911.23	0.234863	2131	Q8TB96	ITFG1	T-cell immunomodulatory protein	yes	yes	0	2	0	By MS/MS	By MS/MS	By matching	By MS/MS	By matching	By matching	1	1		1			31.193	31.32	3	6.4492e-08	33530	Y211007P00132R19357S02	68.587	68.081	27035000	13488000	13547000	0	0	0	0			11616	2131	11308	57985;57986;57987	68348;68349;68350	68349	2074;2075;2076;2077	3
NTSGSNQQAFLLENVPCNNASCEEARR	2 Deamidation (N)	3067.34	0.335974	2131	Q8TB96	ITFG1	T-cell immunomodulatory protein	yes	yes	0	2	1	By MS/MS	By matching	By matching	By matching	By matching	By matching	1						29.029	29.029	3	7.5751e-10	29402	Y211007P00132R19357S01	67.877	64.601	13871000	13871000	0	0	0	0	0			11617	2131	11309	57988	68351;68352	68351	2074;2075;2076;2077	2
NVMDKNGDAYGFYNNSVK	2 Deamidation (N)	2036.88	0.878571	1891	Q6P4A8	PLBD1	Phospholipase B-like 1;Phospholipase B-like 1 chain A;Phospholipase B-like 1 chain B;Phospholipase B-like 1 chain C	yes	yes	0	2	1	By matching	By matching	By matching	By matching	By MS/MS	By matching					1		24.328	24.633	3	0.0031306	22087	Y211007P00132R19357S05	40.968	33.649	16751000	0	0	0	0	16751000	0			11672	1891	11361	58204	68616	68616	1801;1802	1
NYAIIKPIGFNETAK	2 Deamidation (N)	1679.88	0.877038	841	P26012	ITGB8	Integrin beta-8	yes	yes	0	2	1	By MS/MS	By matching	By matching	By matching	By matching	By MS/MS	1					1	34.023	34.178	3	0.001063	36246	Y211007P00132R19357S01	51.03	41.748	26479000	9868700	0	0	0	0	16610000			11722	841	11410	58409;58410	68831;68832	68831	1014;1015	2
NYIKRNWR	2 Deamidation (N)	1150.59	0.588341	1235	P55060	CSE1L	Exportin-2	yes	yes	0	2	2	By matching	By matching	By matching	By matching	By matching	By MS/MS						1	31.725	32.035	2	0.023388	31666	Y211007P00132R19357S06	46.426	6.0742	176010000	0	0	0	0	0	176010000			11735	1235	11423	58482	68921	68921	1248;1249	1
PGYAGNGIICGEDTDLDGWPNENLVCVANATYHCK	2 Deamidation (N)	3881.66	0.660739	515	P07996	THBS1	Thrombospondin-1	yes	yes	0	2	0	By matching	By matching	By MS/MS	By matching	By matching	By matching			1				43.502	43.604	3	1.4105e-27	46296	Y211007P00132R19357S04	98.636	98.05	0	0	0	0	0	0	0		+	11848	515	11533	58970	69501	69501	556;557;558;559	1
PNNMSRKR	2 Deamidation (N)	1003.49	0.486913	107	O14647	CHD2	Chromodomain-helicase-DNA-binding protein 2	yes	yes	0	2	2	By MS/MS	By matching	By matching	By matching	By matching	By matching	2						36.454	36.454	2	0.025707	39279	Y211007P00132R19357S01	58.917	21.359	0	0	0	0	0	0	0			11886	107	11571	59109;59110	69652;69653	69653	96;97	2
PTLLNDTGNYTCMLR	2 Deamidation (N)	1769.8	0.796421	2603	Q9NPH3	IL1RAP	Interleukin-1 receptor accessory protein	yes	yes	0	2	0	By MS/MS	By MS/MS	By MS/MS	By MS/MS	By MS/MS	By matching	1	1	1	1	1	1	37.748	37.86	2	4.8815e-20	40165	Y211007P00132R19357S03	131.56	121.42	135920000	6570500	23132000	7279600	52822000	6537500	39573000			11920	2603	11605	59228;59229;59230;59231;59232;59233	69800;69801;69802;69803;69804;69805	69802	2424;2425	6
PVDKPINTTLICNVTNALGAR	2 Deamidation (N)	2268.18	0.178382	676	P15151	PVR	Poliovirus receptor	yes	yes	0	2	1	By MS/MS	By MS/MS	By MS/MS	By MS/MS	By MS/MS	By MS/MS	1	2	1	2	1	2	47.325	47.485	2;3	3.2744e-46	52755	Y211007P00132R19357S03	157.14	151.61	2198400000	130290000	497520000	146190000	768590000	139210000	516560000			11929	676	11614	59261;59262;59263;59264;59265;59266;59267;59268;59269	69833;69834;69835;69836;69837;69838;69839;69840;69841;69842;69843;69844;69845;69846;69847;69848;69849;69850;69851	69839	833;834	19
QCNQTSVCWCVNSVGVR	2 Deamidation (N)	2054.86	0.860829	560	P09758	TACSTD2	Tumor-associated calcium signal transducer 2	yes	yes	0	2	0	By matching	By MS/MS	By matching	By matching	By matching	By MS/MS		1				1	26.469	26.751	2	0.0021109	24373	Y211007P00132R19357S06	52.862	30.765	0	0	0	0	0	0	0			12023	560	11707	59736;59737	70403;70404	70404	627;628	2
QLAHQSNSTNIFFSPVSIATAFAMLSLGTK	2 Deamidation (N)	3182.6	0.595801	399	P01009	SERPINA1	Alpha-1-antitrypsin;Short peptide from AAT	yes	yes	0	2	0	By matching	By MS/MS	By matching	By matching	By matching	By matching		1					57.263	57.316	3	6.4441e-11	68027	Y211007P00132R19357S02	62.213	60.833	0	0	0	0	0	0	0			12238	399	11921	60728	71580	71580	385;386	1
QNESHNFSGDIALLELQHSIPLGPNVLPVCLPDNETLYR	2 Deamidation (N)	4401.16	0.158715	2704	Q9NZP8	C1RL	Complement C1r subcomponent-like protein	yes	yes	0	2	0	By MS/MS	By matching	By matching	By matching	By matching	By matching	1						55.607	55.607	4	1.2707e-16	63540	Y211007P00132R19357S01	70.156	69.489	13009000	13009000	0	0	0	0	0			12351	2704	12033	61218	72134	72134	2500;2501;2502	1
QNIVNATANLGQSVTLVCDAEGFPEPTMSWTK	2 Deamidation (N)	3479.62	0.622486	635	P13591	NCAM1	Neural cell adhesion molecule 1	yes	yes	0	2	0	By matching	By matching	By matching	By matching	By matching	By MS/MS						1	50.33	50.439	3	3.8874e-25	56389	Y211007P00132R19357S06	96.068	95.016	0	0	0	0	0	0	0			12356	635	12037	61239	72163	72163	775;776	1
QNNGAFNETLFR	2 Deamidation (N)	1411.64	0.636808	421	P02786	TFRC	Transferrin receptor protein 1;Transferrin receptor protein 1, serum form	yes	yes	0	2	0	By MS/MS	By MS/MS	By MS/MS	By MS/MS	By MS/MS	By MS/MS	3	3	2	2	2	2	31.877	32.049	2	1.8435e-11	33939	Y211007P00132R19357S02	136.53	124.26	1732900000	260200000	332870000	132430000	416270000	250600000	340550000			12364	421	12044	61268;61269;61270;61271;61272;61273;61274;61275;61276;61277;61278;61279;61280;61281	72196;72197;72198;72199;72200;72201;72202;72203;72204;72205;72206;72207;72208;72209;72210	72199	423;424;425	12
QNPSTTVGNLASVVSILSNISSLSLASHFR	2 Deamidation (N)	3100.6	0.604058	1856	Q5T601	GPR110	Probable G-protein coupled receptor 110	yes	yes	0	2	0	By matching	By matching	By matching	By matching	By matching	By MS/MS						1	57.265	57.375	3	4.9489e-11	65135	Y211007P00132R19357S06	64.726	60.569	0	0	0	0	0	0	0			12368	1856	12046	61290	72218	72218	1755;1756	1
QSQFLNVTATEDYVDPVTNQTK	2 Deamidation (N)	2499.17	0.165294	134	O15118	NPC1	Niemann-Pick C1 protein	yes	yes	0	2	0	By MS/MS	By MS/MS	By MS/MS	By MS/MS	By MS/MS	By MS/MS	2	1	1	2	1	1	36.819	36.966	2;3	3.1394e-230	38943	Y211007P00132R19357S03	311.73	308.42	231390000	66896000	32703000	11143000	66053000	21291000	33300000			12469	134	12144	61736;61737;61738;61739;61740;61741;61742;61743	72769;72770;72771;72772;72773;72774;72775;72776;72777	72773	140;141	9
QTDVINASWWVMSNK	2 Deamidation (N)	1779.81	0.813786	1571	Q12999	TSPAN31	Tetraspanin-31	yes	yes	0	2	0	By matching	By MS/MS	By MS/MS	By MS/MS	By MS/MS	By MS/MS	1	1	1	1	1	1	43.13	43.276	2	7.6698e-20	47172	Y211007P00132R19357S03	129.65	118.99	149640000	21223000	33445000	10335000	45022000	14854000	24758000			12487	1571	12160	61845;61846;61847;61848;61849;61850	72898;72899;72900;72901;72902;72903	72899	1492;1493	6
QTFFWYNASIGDNESDQASGAYIFRPNQQKPLPVSR	2 Deamidation (N)	4132.96	0.955523	96	O00754	MAN2B1	Lysosomal alpha-mannosidase;Lysosomal alpha-mannosidase A peptide;Lysosomal alpha-mannosidase B peptide;Lysosomal alpha-mannosidase C peptide;Lysosomal alpha-mannosidase D peptide;Lysosomal alpha-mannosidase E peptide	yes	yes	0	2	2	By MS/MS	By matching	By matching	By matching	By matching	By matching	1	1		1	1	1	43.051	43.205	4	7.768e-19	47984	Y211007P00132R19357S01	82.413	81.403	223920000	27816000	55810000	0	38139000	35058000	67096000			12490	96	12162	61859;61860;61861;61862;61863	72915	72915	88;89	1
QYNPILSMLTNQTGEAGR	2 Deamidation (N)	1993.94	0.941505	2684	Q9NY97	B3GNT2	UDP-GlcNAc:betaGal beta-1,3-N-acetylglucosaminyltransferase 2	yes	yes	0	2	0	By matching	By matching	By matching	By MS/MS	By matching	By matching				1			45.523	45.627	2	0.00035884	50517	Y211007P00132R19357S03	61.87	57.484	15538000	0	0	0	15538000	0	0			12595	2684	12265	62302	73456	73456	2477;2478	1
RPSLQMNTSIWYNR	2 Deamidation (N)	1766.84	0.841004	1226	P54802	NAGLU	Alpha-N-acetylglucosaminidase;Alpha-N-acetylglucosaminidase 82 kDa form;Alpha-N-acetylglucosaminidase 77 kDa form	yes	yes	0	2	1	By MS/MS	By MS/MS	By MS/MS	By MS/MS	By MS/MS	By MS/MS	1	1	1	1	1	1	31.579	31.786	3	4.3974e-12	34073	Y211007P00132R19357S02	108.34	89.164	58227000	0	0	0	27892000	0	30335000			12757	1226	12425	63278;63279;63280;63281;63282;63283	74522;74523;74524;74525;74526;74527	74523	1238;1239	6
RYNLTSQDVGSGTSNNSQACAQFLEQYFHDSDLAQFMR	2 Deamidation (N)	4386.92	0.918227	114	O14773	TPP1	Tripeptidyl-peptidase 1	yes	yes	0	2	1	By MS/MS	By MS/MS	By MS/MS	By matching	By MS/MS	By matching	1	1	1		1		49.498	49.538	4	4.0664e-123	56067	Y211007P00132R19357S05	206.5	205.56	122060000	41205000	22026000	17248000	0	41586000	0			12816	114	12484	63503;63504;63505;63506	74782;74783;74784;74785;74786	74786	108;109;110	5
SCGECIQAGPNCGWCTNSTFLQEGMPTSAR	2 Deamidation (N)	3377.35	0.351566	471	P05556	ITGB1	Integrin beta-1	yes	yes	0	2	0	By matching	By MS/MS	By matching	By matching	By matching	By MS/MS		1				1	36.107	36.389	3	1.1464e-11	40486	Y211007P00132R19357S02	71.117	70.817	0	0	0	0	0	0	0			12908	471	12575	63918;63919	75328;75329	75328	494;495	2
SETSVANGSQSESSVSTPSASFEPNNTCENSQSR	2 Deamidation (N)	3563.47	0.471401	2197	Q92575	UBXN4	UBX domain-containing protein 4	yes	yes	0	2	0	By matching	By matching	By MS/MS	By matching	By matching	By matching			1				21.025	21.127	3	1.389e-05	16420	Y211007P00132R19357S04	44.564	44.274	0	0	0	0	0	0	0			13093	2197	12752	64772	76375	76375	2146;2147	1
SEVELEVLGDTEGLNLSFTAICNNGTLFQHQK	2 Deamidation (N)	3564.69	0.693008	729	P18564	ITGB6	Integrin beta-6	yes	yes	0	2	0	By matching	By matching	By matching	By MS/MS	By MS/MS	By matching				1	1		61.64	61.594	3	5.264e-07	66256	Y211007P00132R19357S03	47.803	45.805	0	0	0	0	0	0	0			13097	729	12756	64781;64782	76388;76389	76388	908;909;910	2
SGPKNMTFDLPSDATVVLNR	2 Deamidation (N)	2163.05	0.0517842	603	P11279	LAMP1	Lysosome-associated membrane glycoprotein 1	yes	yes	0	2	1	By MS/MS	By MS/MS	By MS/MS	By matching	By MS/MS	By matching	2	1	1		1		39.095	39.187	2;3	4.5777e-24	42845	Y211007P00132R19357S01	127.58	117.44	531810000	363160000	24937000	14770000	0	128950000	0			13198	603	12854	65368;65369;65370;65371;65372	76991;76992;76993;76994;76995	76992	720;721	5
SHLQNYTVNATK	2 Deamidation (N)	1376.66	0.657209	1006	P40189	IL6ST	Interleukin-6 receptor subunit beta	yes	yes	0	2	0	By matching	By MS/MS	By matching	By matching	By matching	By matching		1					14.867	15.021	2	5.6407e-05	11230	Y211007P00132R19357S02	88.075	74.675	0	0	0	0	0	0	0			13231	1006	12885	65611	77268	77268	1116;1117	1
SHTNTSHVMQYGNK	2 Deamidation (N)	1604.69	0.68892	2368	Q99538	LGMN	Legumain	yes	yes	0	2	0	By MS/MS	By MS/MS	By MS/MS	By MS/MS	By MS/MS	By MS/MS	5	4	15	7	9	13	12.075	11.96	2;3;4	6.6882e-115	5222	Y211007P00132R19357S06	228.03	221.56	1138100000	90291000	174220000	237500000	156890000	202620000	276590000			13244	2368	12898	65681;65682;65683;65684;65685;65686;65687;65688;65689;65690;65691;65692;65693;65694;65695;65696;65697;65698;65699;65700;65701;65702;65703;65704;65705;65706;65707;65708;65709;65710;65711;65712;65713;65714;65715;65716;65717;65718;65719;65720;65721;65722;65723;65724;65725;65726;65727;65728;65729;65730;65731;65732;65733	77370;77371;77372;77373;77374;77375;77376;77377;77378;77379;77380;77381;77382;77383;77384;77385;77386;77387;77388;77389;77390;77391;77392;77393;77394;77395;77396;77397;77398;77399;77400;77401;77402;77403;77404;77405;77406;77407;77408;77409;77410;77411;77412;77413;77414;77415;77416;77417;77418;77419;77420;77421;77422;77423;77424;77425;77426;77427;77428;77429;77430;77431;77432;77433;77434;77435	77431	2258;2259	59
SKQTDVINASWWVMSNK	2 Deamidation (N)	1994.94	0.940777	1571	Q12999	TSPAN31	Tetraspanin-31	yes	yes	0	2	1	By MS/MS	By MS/MS	By matching	By matching	By MS/MS	By matching	1	1			1		39.15	39.269	3	5.8044e-24	42996	Y211007P00132R19357S01	124.99	123.13	53170000	23944000	15041000	0	0	14185000	0			13348	1571	13001	66135;66136;66137	77934;77935;77936	77934	1492;1493	3
SLDAYPILNQAQALENHTEVQFQK	2 Deamidation (N)	2758.34	0.344989	840	P26006	ITGA3	Integrin alpha-3;Integrin alpha-3 heavy chain;Integrin alpha-3 light chain	yes	yes	0	2	0	By MS/MS	By MS/MS	By MS/MS	By MS/MS	By MS/MS	By MS/MS	3	1	1	1	1	1	37.181	37.377	3	2.8686e-48	39612	Y211007P00132R19357S05	150.64	141.08	147140000	13619000	21248000	15629000	25837000	37759000	33043000			13365	840	13018	66215;66216;66217;66218;66219;66220;66221;66222	78015;78016;78017;78018;78019;78020;78021;78022	78021	1010;1011	8
SLENYEPCSSQNCSCYHGVIEEDLTPFR	2 Deamidation (N)	3392.39	0.390772	2081	Q8NBL1	POGLUT1	Protein O-glucosyltransferase 1	yes	yes	0	2	0	By matching	By MS/MS	By MS/MS	By MS/MS	By matching	By MS/MS		1	1	1		1	36.892	37.084	3	1.0069e-18	38920	Y211007P00132R19357S03	107.75	107.49	685730000	0	191220000	108630000	240080000	0	145800000			13393	2081	13045	66368;66369;66370;66371	78229;78230;78231;78232	78230	2039;2040	4
SNAPLVNVTLYYEALCGGCR	2 Deamidation (N)	2258.03	0.0347539	630	P13284	IFI30	Gamma-interferon-inducible lysosomal thiol reductase	yes	yes	0	2	0	By MS/MS	By matching	By matching	By matching	By matching	By matching	1						49.053	49.053	2	0.0072132	55534	Y211007P00132R19357S01	43.164	39.523	0	0	0	0	0	0	0			13538	630	13188	67049	79015	79015	753;754	1
SNITFNNNDTVSFLEYR	2 Deamidation (N)	2034.92	0.917065	2150	Q8WTV0	SCARB1	Scavenger receptor class B member 1	yes	yes	0	2	0	By MS/MS	By matching	By matching	By MS/MS	By matching	By matching	1			1			39.89	39.892	2	0.00031388	43823	Y211007P00132R19357S01	59.372	47.471	13850000	6395400	0	0	7454300	0	0			13558	2150	13205	67159;67160	79139;79140	79139	2107;2108;2109	2
SPANGSLGPTLNLSSGESR	2 Deamidation (N)	1844.88	0.8752	2470	Q9BZC7	ABCA2	ATP-binding cassette sub-family A member 2	yes	yes	0	2	0	By MS/MS	By MS/MS	By matching	By MS/MS	By matching	By MS/MS	1	1		1		1	27.607	27.774	2	1.7025e-25	27710	Y211007P00132R19357S01	132.14	120.05	52381000	16756000	15926000	0	12196000	0	7502500			13591	2470	13237	67344;67345;67346;67347	79395;79396;79397;79398	79395	2322;2323	4
SPIQYIDIGNYTVSCLPFTINCQEPK	2 Deamidation (N)	3058.43	0.430375	574	P0DTC8			yes	yes	0	2	0	By matching	By MS/MS	By MS/MS	By matching	By matching	By matching		1	1				51.963	51.991	3	6.3271e-06	61378	Y211007P00132R19357S02	48.18	45.681	39634000	0	23500000	16133000	0	0	0			13611	574	13256	67423;67424	79485;79486	79485	660;661	2
SRNTTAADTYNITDPEELETEYPFFESR	2 Deamidation (N)	3297.45	0.447342	517	P08069	IGF1R	Insulin-like growth factor 1 receptor;Insulin-like growth factor 1 receptor alpha chain;Insulin-like growth factor 1 receptor beta chain	yes	yes	0	2	1	By MS/MS	By MS/MS	By matching	By MS/MS	By MS/MS	By matching	1	1		1	1		42.895	43.011	3	6.9283e-24	47701	Y211007P00132R19357S01	118.57	117.61	77122000	35922000	18453000	0	10631000	12116000	0			13707	517	13351	67840;67841;67842;67843	79995;79996;79997;79998;79999;80000	79995	571;572	6
SSVLHSTQDLFLPFFSNVTWFHAIHVSGTNGTK	2 Deamidation (N)	3675.8	0.799797	571	P0DTC2			yes	yes	0	2	0	By matching	By matching	By matching	By matching	By matching	By MS/MS						1	56.636	56.745	5	6.6937e-17	64257	Y211007P00132R19357S06	80.166	77.127	51003000	0	0	0	0	0	51003000			13783	571	13426	68196	80425	80425	651;652	1
SVEFTFCNDTVVIPCFVTNMEAQNTTEVYVK	2 Deamidation (N)	3643.64	0.640838	1534	Q08722	CD47	Leukocyte surface antigen CD47	yes	yes	0	2	0	By matching	By matching	By matching	By MS/MS	By matching	By matching				1			56.761	56.765	3	5.5218e-07	64472	Y211007P00132R19357S03	50.891	49.083	0	0	0	0	0	0	0			13858	1534	13499	68508	80790	80790	1448;1449	1
SVTNSTLNGTNVVLGSVPVIIAR	2 Deamidation (N)	2312.26	0.25874	244	O75121	MFAP3L	Microfibrillar-associated protein 3-like	yes	yes	0	2	0	By matching	By matching	By matching	By MS/MS	By matching	By matching				1			45.806	45.91	2	8.789e-13	50685	Y211007P00132R19357S03	100.39	97.743	4416200	0	0	0	4416200	0	0			13908	244	13548	68713	81000	81000	261;262	1
SYCKNGVNGTGENGR	2 Deamidation (N)	1613.67	0.673998	471	P05556	ITGB1	Integrin beta-1	yes	yes	0	2	1	By MS/MS	By matching	By matching	By matching	By matching	By matching	1						9.6368	9.6368	3	9.1419e-11	4190	Y211007P00132R19357S01	103.67	98.05	8103500	8103500	0	0	0	0	0			13940	471	13580	68859	81173	81173	497;498	1
TEDLTEGNKSISENATATAAPK	2 Deamidation (N)	2249.05	0.0546805	2742	Q9UBS9	SUCO	SUN domain-containing ossification factor	yes	yes	0	2	1	By MS/MS	By MS/MS	By matching	By matching	By matching	By matching	1	1					20.079	20.079	3	5.4078e-59	17512	Y211007P00132R19357S01	167.45	137.84	22416000	22416000	0	0	0	0	0			14151	2742	13786	70187;70188	82786;82787	82786	2526;2527	2
TEFNKTESVQNVVVSGLLSPDGLACDWLGEK	2 Deamidation (N)	3393.63	0.628617	290	O75581	LRP6	Low-density lipoprotein receptor-related protein 6	yes	yes	0	2	1	By matching	By matching	By MS/MS	By matching	By matching	By matching			1				53.49	53.491	3	0.00086348	58964	Y211007P00132R19357S04	40.753	38.527	0	0	0	0	0	0	0			14165	290	13799	70253	82867	82867	286;287	1
TILVDNNTWNNTHISR	2 Deamidation (N)	1898.91	0.912254	1073	P46977	STT3A	Dolichyl-diphosphooligosaccharide--protein glycosyltransferase subunit STT3A	yes	yes	0	2	0	By matching	By MS/MS	By matching	By matching	By matching	By matching	1	1		1	1		27.432	27.598	3	1.8836e-08	28416	Y211007P00132R19357S02	93.424	86.106	228540000	33600000	35654000	0	44734000	114550000	0			14422	1073	14049	71612;71613;71614;71615	84550;84551	84550	1157;1158;1159	2
TITVVHQPWCNITGLRPATSYVFSITPGIGNETWGDPR	2 Deamidation (N)	4242.08	0.0844283	1566	Q12913	PTPRJ	Receptor-type tyrosine-protein phosphatase eta	yes	yes	0	2	1	By matching	By MS/MS	By MS/MS	By MS/MS	By MS/MS	By MS/MS	1	1	1	1	1	1	50.979	51.024	4	2.2731e-35	57246	Y211007P00132R19357S03	113.98	113.37	290860000	15372000	77637000	24315000	37794000	61160000	74586000			14448	1566	14075	71705;71706;71707;71708;71709;71710	84650;84651;84652;84653;84654;84655;84656;84657;84658	84652	1484;1485	9
TLFANGSIYPPNEGFCPCLESGIQNVSTCR	2 Deamidation (N)	3389.5	0.500262	2150	Q8WTV0	SCARB1	Scavenger receptor class B member 1	yes	yes	0	2	0	By MS/MS	By MS/MS	By MS/MS	By MS/MS	By MS/MS	By MS/MS	1	1	1	1	1	1	44.815	44.961	3	8.462e-19	52107	Y211007P00132R19357S02	88.395	87.485	118500000	23032000	17025000	11079000	28882000	18971000	19515000			14510	2150	14136	72017;72018;72019;72020;72021;72022	85009;85010;85011;85012;85013;85014;85015;85016;85017	85011	2110;2111	9
TLNQSSDELQLSMGNAMFVK	2 Deamidation (N)	2214.02	0.0184351	400	P01011	SERPINA3	Alpha-1-antichymotrypsin;Alpha-1-antichymotrypsin His-Pro-less	yes	yes	0	2	0	By MS/MS	By matching	By matching	By MS/MS	By matching	By matching	1			1			39.551	39.553	2	1.146e-11	43326	Y211007P00132R19357S01	100.28	82.048	20345000	8901400	0	0	11444000	0	0			14555	400	14179	72205;72206	85231;85232	85231	390;391	2
TLSQYLLTSNFSILANDLDALPLVNHSSGMLVK	2 Deamidation (N)	3575.84	0.843302	2540	Q9H5K3	POMK	Protein O-mannose kinase	yes	yes	0	2	0	By MS/MS	By MS/MS	By MS/MS	By MS/MS	By MS/MS	By MS/MS	1	1	1	1	1	1	57.116	57.145	3	1.9337e-85	65866	Y211007P00132R19357S05	185.38	183.48	407320000	58021000	60835000	50979000	68466000	85149000	83873000			14574	2540	14196	72347;72348;72349;72350;72351;72352	85406;85407;85408;85409;85410;85411	85410	2368;2369;2370	6
TLTLLSVTRNDTGPYECEIQNPVSANR	2 Deamidation (N)	3049.47	0.466243	641	P13688	CEACAM1	Carcinoembryonic antigen-related cell adhesion molecule 1	yes	yes	0	2	1	By MS/MS	By matching	By matching	By matching	By MS/MS	By matching	2				1		37.849	37.951	3	2.2896e-06	41522	Y211007P00132R19357S01	54.56	51.589	116590000	89405000	0	0	0	27183000	0			14589	641	14211	72418;72419;72420	85497;85498;85499	85498	795;796	3
TLTNETFVSLAHSPLHILNLTK	2 Deamidation (N)	2450.31	0.305691	160	O15455	TLR3	Toll-like receptor 3	yes	yes	0	2	0	By matching	By MS/MS	By matching	By matching	By matching	By matching	1	1	1				49.974	49.992	4	4.6381e-05	58712	Y211007P00132R19357S02	49.125	46.105	73917000	15624000	31145000	27148000	0	0	0			14592	160	14214	72439;72440;72441	85519	85519	172;173	1
TNASVPSIPLDVLSASNSSSQLIVK	2 Deamidation (N)	2528.32	0.322129	517	P08069	IGF1R	Insulin-like growth factor 1 receptor;Insulin-like growth factor 1 receptor alpha chain;Insulin-like growth factor 1 receptor beta chain	yes	yes	0	2	0	By MS/MS	By MS/MS	By MS/MS	By MS/MS	By MS/MS	By MS/MS	1	1	1	1	1	1	47.367	47.512	2	9.7346e-20	52445	Y211007P00132R19357S06	109.23	105.23	99347000	19315000	23676000	6935800	19653000	9047400	20719000			14628	517	14249	72697;72698;72699;72700;72701;72702	85870;85871;85872;85873;85874;85875;85876;85877;85878	85878	573;574	9
TPMTNSSIQFLDNAFR	2 Deamidation (N)	1842.85	0.845814	687	P15586	GNS	N-acetylglucosamine-6-sulfatase	yes	yes	0	2	0	By MS/MS	By MS/MS	By MS/MS	By MS/MS	By MS/MS	By MS/MS	1	2	2	1	2	2	42.594	42.758	2	3.3595e-94	44586	Y211007P00132R19357S05	227.63	213.03	159890000	12596000	36276000	29298000	14606000	34508000	32609000			14698	687	14318	73041;73042;73043;73044;73045;73046;73047;73048;73049;73050	86372;86373;86374;86375;86376;86377;86378;86379;86380;86381;86382;86383	86380	855;856	12
TQSLLIVNNATNVVIK	2 Deamidation (N)	1727.97	0.966916	571	P0DTC2			yes	yes	0	2	0	By matching	By MS/MS	By MS/MS	By matching	By matching	By MS/MS		1	1			1	36.483	36.704	2	3.0887e-11	37853	Y211007P00132R19357S06	103.13	94.334	46220000	0	17108000	13352000	0	0	15761000			14749	571	14369	73283;73284;73285	86635;86636;86637;86638	86637	653;654;655	4
TSECDVPEYCNGSSQFCQPDVFIQNGYPCQNNK	2 Deamidation (N)	3943.57	0.570603	1611	Q13443	ADAM9	Disintegrin and metalloproteinase domain-containing protein 9	yes	yes	0	2	0	By matching	By matching	By MS/MS	By matching	By matching	By matching			1				34.732	34.834	3	1.5819e-11	34755	Y211007P00132R19357S04	65.766	65.304	0	0	0	0	0	0	0			14771	1611	14390	73416	86796	86796	1518;1519	1
TTLVDNNTWNNSHIALVGK	2 Deamidation (N)	2098.03	0.0330976	2137	Q8TCJ2	STT3B	Dolichyl-diphosphooligosaccharide--protein glycosyltransferase subunit STT3B	yes	yes	0	2	0	By matching	By matching	By matching	By matching	By matching	By MS/MS		1	1		1	1	32.222	32.465	3	3.2795e-06	32104	Y211007P00132R19357S06	81.01	77.033	266280000	0	87319000	42559000	0	62896000	73507000			14846	2137	14463	73752;73753;73754;73755	87220	87220	2086;2087;2088	1
TTVTGDKDSVNLTCSTNDTGISIR	2 Deamidation (N)	2556.19	0.186105	641	P13688	CEACAM1	Carcinoembryonic antigen-related cell adhesion molecule 1	yes	yes	0	2	1	By MS/MS	By MS/MS	By MS/MS	By MS/MS	By MS/MS	By MS/MS	2	1	1	2	1	2	26.322	26.47	2;3	0	26833	Y211007P00132R19357S02	374.7	351.77	2308600000	838430000	74196000	282240000	433600000	0	680140000			14878	641	14492	73871;73872;73873;73874;73875;73876;73877;73878;73879	87361;87362;87363;87364;87365;87366;87367;87368;87369;87370;87371	87365	789;790	10
TTWLQAASLLFVDNPVGTGFSYVNGSGAYAK	2 Deamidation (N)	3235.57	0.57136	2579	Q9HB40	SCPEP1	Retinoid-inducible serine carboxypeptidase	yes	yes	0	2	0	By matching	By matching	By matching	By MS/MS	By matching	By matching				1			57.147	57.151	3	2.2228e-18	65002	Y211007P00132R19357S03	85.596	83.371	0	0	0	0	0	0	0			14882	2579	14496	73894	87390	87390	2408;2409	1
TVGILPSNCSDIWQVLNVNQIAFPGPAGPSFNSTEDHSK	2 Deamidation (N)	4198	0.995339	57	O00115	DNASE2	Deoxyribonuclease-2-alpha	yes	yes	0	2	0	By MS/MS	By matching	By matching	By matching	By MS/MS	By MS/MS	1				1	1	56.163	56.201	4	1.4465e-28	64396	Y211007P00132R19357S01	90.733	90.4	386720000	106170000	0	0	0	136710000	143840000			14927	57	14539	74095;74096;74097	87646;87647;87648;87649	87646	47;48	4
TVTISDHGTVTYNGSICGDDQNGPK	2 Deamidation (N)	2637.15	0.150054	631	P13473	LAMP2	Lysosome-associated membrane glycoprotein 2	yes	yes	0	2	0	By matching	By MS/MS	By matching	By matching	By matching	By matching		3					42.483	42.603	2;3	1.6765e-09	61466	Y211007P00132R19357S02	66.889	66.131	0	0	0	0	0	0	0			14980	631	14589	74636;74637;74638	88251;88252;88253	88253	763;764	3
TYAIYDLLDTAMINNSR	2 Deamidation (N)	1974.92	0.924458	2240	Q969N2	PIGT	GPI transamidase component PIG-T	yes	yes	0	2	0	By matching	By matching	By matching	By MS/MS	By matching	By MS/MS				1		1	50.368	50.424	2	2.4251e-15	56596	Y211007P00132R19357S03	105.9	98.386	0	0	0	0	0	0	0			15017	2240	14625	74805;74806	88455;88456	88455	2180;2181	2
VAAANVSVTQPESTGDPNNMTLLAEEAR	2 Deamidation (N)	2886.36	0.355296	594	P11047	LAMC1	Laminin subunit gamma-1	yes	yes	0	2	0	By MS/MS	By MS/MS	By MS/MS	By MS/MS	By MS/MS	By MS/MS	1	1	1	1	1	1	34.195	34.374	3	8.3693e-79	34139	Y211007P00132R19357S04	180.26	176.73	913930000	176150000	192990000	77239000	161780000	145140000	160630000			15052	594	14660	74955;74956;74957;74958;74959;74960	88638;88639;88640;88641;88642;88643;88644;88645;88646;88647	88644	689;690	10
VAAANVSVTQPESTGDPNNMTLLAEEARK	2 Deamidation (N)	3014.45	0.450259	594	P11047	LAMC1	Laminin subunit gamma-1	yes	yes	0	2	1	By MS/MS	By matching	By matching	By matching	By matching	By matching	1						31.436	31.436	3	1.191e-07	32576	Y211007P00132R19357S01	57.156	52.944	25922000	25922000	0	0	0	0	0			15053	594	14661	74961	88648	88648	689;690	1
VDNITDQFCNASVVDPACVR	2 Deamidation (N)	2281	0.999097	134	O15118	NPC1	Niemann-Pick C1 protein	yes	yes	0	2	0	By MS/MS	By matching	By matching	By MS/MS	By matching	By matching	1			1			34.501	34.553	3	0.00013749	36606	Y211007P00132R19357S01	54.834	50.448	81977000	33234000	0	0	48743000	0	0			15279	134	14886	76079;76080	89913;89914;89915;89916	89913	142;143	4
VFPYISAMVNNGSLSYDHER	2 Deamidation (N)	2300.04	0.0419478	2510	Q9H0V9	LMAN2L	VIP36-like protein	yes	yes	0	2	0	By matching	By matching	By MS/MS	By matching	By MS/MS	By MS/MS			1		1	1	39.129	39.335	3	8.0156e-05	42353	Y211007P00132R19357S05	62.648	57.521	38936000	0	0	9489600	0	16841000	12605000			15464	2510	15066	76938;76939;76940	90919;90920;90921	90920	2347;2348	3
VINETWAWKNATLAEQAK	2 Deamidation (N)	2074.04	0.0371204	2904	Q9Y4L1	HYOU1	Hypoxia up-regulated protein 1	yes	yes	0	2	1	By MS/MS	By matching	By matching	By matching	By matching	By matching	1						34.345	34.345	3	6.4672e-12	36365	Y211007P00132R19357S01	103.88	85.3	62772000	62772000	0	0	0	0	0			15674	2904	15272	78114	92327	92327	2657;2659	1
VIQTSAANFSLNNSKK	2 Deamidation (N)	1722.88	0.878829	2728	Q9P2C4	TMEM181	Transmembrane protein 181	yes	yes	0	2	1	By MS/MS	By MS/MS	By matching	By MS/MS	By matching	By matching	1	1		1	1		22.217	22.357	3	2.5032e-05	20626	Y211007P00132R19357S01	66.826	59.117	50363000	18263000	17570000	0	6594600	7936000	0			15692	2728	15288	78186;78187;78188;78189	92415;92416;92417	92415	2516;2517	3
VLNSTLITCPSPGALSNASAPVDFFINGR	2 Deamidation (N)	3019.5	0.496087	2903	Q9Y4D7	PLXND1	Plexin-D1	yes	yes	0	2	0	By MS/MS	By MS/MS	By MS/MS	By MS/MS	By MS/MS	By MS/MS	1	1	1	1	1	1	51.807	51.852	3	2.6497e-12	58970	Y211007P00132R19357S01	81.97	78.69	103850000	16703000	13935000	10646000	18494000	16063000	28013000			15875	2903	15470	79087;79088;79089;79090;79091;79092	93429;93430;93431;93432;93433;93434;93435;93436;93437	93430	2648;2649	9
VLSLPLNSSAVVNCSVHGLPTPALR	2 Deamidation (N)	2602.38	0.378872	1149	P50895	BCAM	Basal cell adhesion molecule	yes	yes	0	2	0	By MS/MS	By MS/MS	By MS/MS	By MS/MS	By MS/MS	By MS/MS	1	1	1	2	1	2	44.058	44.192	3	2.1095e-37	51030	Y211007P00132R19357S02	137.52	131.94	258340000	40808000	53865000	42694000	62298000	0	58676000			15916	1149	15510	79251;79252;79253;79254;79255;79256;79257;79258	93622;93623;93624;93625;93626;93627;93628;93629;93630;93631;93632;93633	93625	1191;1192	12
VNASTTEPNSTVEQSALMR	2 Deamidation (N)	2035.94	0.936814	512	P07942	LAMB1	Laminin subunit beta-1	yes	yes	0	2	0	By MS/MS	By MS/MS	By MS/MS	By MS/MS	By MS/MS	By MS/MS	2	2	2	1	1	2	23.951	24.105	2;3	2.2629e-34	20184	Y211007P00132R19357S04	141.07	130.49	514890000	95312000	146620000	58039000	51973000	53066000	109880000			15983	512	15575	79525;79526;79527;79528;79529;79530;79531;79532;79533;79534	93954;93955;93956;93957;93958;93959;93960;93961;93962;93963;93964;93965	93961	554;555	12
VNCEERNITGLENFTLK	2 Deamidation (N)	2037.97	0.96772	2309	Q96J42	TXNDC15	Thioredoxin domain-containing protein 15	yes	yes	0	2	1	By MS/MS	By matching	By matching	By matching	By matching	By matching	1						34.846	34.846	3	0.00093694	37093	Y211007P00132R19357S01	47.942	38.252	52587000	52587000	0	0	0	0	0			15986	2309	15578	79540	93969;93970	93970	2216;2217	2
VNDSVPFHLGWNSTER	2 Deamidation (N)	1858.85	0.848591	1878	Q6NSJ0	KIAA1161	Uncharacterized family 31 glucosidase KIAA1161	yes	yes	0	2	0	By MS/MS	By MS/MS	By MS/MS	By MS/MS	By MS/MS	By MS/MS	1	2	1	1	1	1	34.781	34.961	2;3	4.9849e-10	38510	Y211007P00132R19357S02	89.311	83.597	572510000	127140000	104460000	48178000	101920000	79716000	111110000			15990	1878	15582	79567;79568;79569;79570;79571;79572;79573	94007;94008;94009;94010;94011;94012;94013;94014	94009	1786;1787	7
VPAEILANTSDNAGFCIPEGNCLGSGVLNVSICK	2 Deamidation (N)	3577.67	0.67387	1639	Q14108	SCARB2	Lysosome membrane protein 2	yes	yes	0	2	0	By MS/MS	By MS/MS	By matching	By matching	By matching	By matching	1	1					47.982	48.009	3	1.6849e-21	56181	Y211007P00132R19357S02	94.869	91.09	64483000	42719000	21764000	0	0	0	0			16067	1639	15656	79977;79978	94495;94496;94497;94498;94499	94498	1558;1559;1560;1561	5
VQNALEVNLR	2 Deamidation (N)	1156.61	0.608802	2899	Q9Y485	DMXL1	DmX-like protein 1	yes	yes	0	2	0	By matching	By matching	By matching	By matching	By matching	By MS/MS		1		1		1	18.716	18.772	2	0.021128	14292	Y211007P00132R19357S06	46.001	14.508	1554100000	0	553230000	0	473690000	0	527220000			16170	2899	15757	80404;80405;80406	95016	95016	2639;2640	0
VQPTESIVRFPNITNLCPFGEVFNATR	2 Deamidation (N)	3107.54	0.53862	571	P0DTC2			yes	yes	0	2	1	By matching	By MS/MS	By MS/MS	By matching	By matching	By matching		1	1				54.552	54.58	3	6.92e-11	60149	Y211007P00132R19357S04	78.642	73.188	98380000	0	63274000	35106000	0	0	0			16176	571	15763	80431;80432	95063;95064	95064	640;641;642	2
VSDNESSSNYTYK	2 Deamidation (N)	1494.6	0.599813	1566	Q12913	PTPRJ	Receptor-type tyrosine-protein phosphatase eta	yes	yes	0	2	0	By MS/MS	By matching	By matching	By MS/MS	By matching	By matching	1	1		1			12.461	12.447	2	0.000948	7044	Y211007P00132R19357S01	62.287	58.571	29623000	12085000	14657000	0	2881700	0	0			16221	1566	15808	80585;80586;80587	95253;95254	95253	1487;1488	2
VSNSTMEDVISIADNILNSASVTNWTVLLR	2 Deamidation (N)	3263.62	0.623138	1856	Q5T601	GPR110	Probable G-protein coupled receptor 110	yes	yes	0	2	0	By MS/MS	By MS/MS	By MS/MS	By matching	By MS/MS	By MS/MS	1	1	1		1	1	57.621	57.655	3	6.1796e-16	66170	Y211007P00132R19357S01	79.512	78.878	60084000	11443000	10852000	10879000	0	14475000	12434000			16257	1856	15844	80738;80739;80740;80741;80742	95449;95450;95451;95452;95453	95449	1757;1758;1759	5
VTMGQNGNLYFANVLTSDNHSDYICHAHFPGTR	2 Deamidation (N)	3737.66	0.662728	930	P32004	L1CAM	Neural cell adhesion molecule L1	yes	yes	0	2	0	By MS/MS	By MS/MS	By MS/MS	By MS/MS	By MS/MS	By MS/MS	1	2	2	2	2	2	40.256	40.415	4;5	6.4616e-38	43034	Y211007P00132R19357S06	131.08	130.92	572650000	51871000	98803000	76265000	84915000	138800000	121990000			16349	930	15934	81293;81294;81295;81296;81297;81298;81299;81300;81301;81302;81303	95999;96000;96001;96002;96003;96004;96005;96006;96007;96008;96009;96010;96011;96012;96013	96013	1075;1076;1077	14
VTNSNANAASPLIVAGYNVSGSVR	2 Deamidation (N)	2362.18	0.176467	1406	Q15155;P69849;Q5JPE7	NOMO1;NOMO3;NOMO2	Nodal modulator 1;Nodal modulator 3;Nodal modulator 2	yes	no	0	2	0	By MS/MS	By matching	By matching	By matching	By matching	By MS/MS	1					1	36.554	36.709	2	8.0491e-28	39732	Y211007P00132R19357S01	132.26	114.54	27676000	10615000	0	0	0	0	17062000			16357	1406	15940	81356;81357	96073;96074	96073	1311;1312;1313	2
VTVLGVATAPQQVLSNGVPVSNFTYSPDTK	2 Deamidation (N)	3090.58	0.576111	578	P10253	GAA	Lysosomal alpha-glucosidase;76 kDa lysosomal alpha-glucosidase;70 kDa lysosomal alpha-glucosidase	yes	yes	0	2	0	By matching	By MS/MS	By MS/MS	By MS/MS	By MS/MS	By MS/MS	1	2	1	2	2	2	46.014	46.179	3	2.6107e-46	49775	Y211007P00132R19357S03	142.46	142.04	1573400000	14783000	157380000	437070000	186400000	348880000	428870000			16375	578	15957	81489;81490;81491;81492;81493;81494;81495;81496;81497;81498	96235;96236;96237;96238;96239;96240;96241;96242;96243;96244;96245;96246;96247	96240	669;670	13
VVHAVEVALATFNAESNGSYLQLVEISR	2 Deamidation (N)	3017.53	0.534581	31	CON__P12763			yes	yes	0	2	0	By MS/MS	By matching	By matching	By matching	By matching	By matching	1						57.572	57.572	3	7.8891e-05	66111	Y211007P00132R19357S01	43.732	42.262	0	0	0	0	0	0	0		+	16427	31	16008	81736	96509	96509	23;24	1
VVSVLYNVTINNTYSCMIENDIAK	2 Deamidation (N)	2761.32	0.319034	1981	Q7Z7D3	VTCN1	V-set domain-containing T-cell activation inhibitor 1	yes	yes	0	2	0	By MS/MS	By matching	By matching	By matching	By matching	By matching	1						50.685	50.685	3	3.0738e-05	57563	Y211007P00132R19357S01	46.818	44.836	0	0	0	0	0	0	0			16483	1981	16064	82082	96946	96946	1921;1922;1923	1
VYLTDPVLFTLPHIDPDNYFNANCSFWNYSER	2 Deamidation (N)	3908.77	0.766842	358	O95490	LPHN2	Latrophilin-2	yes	yes	0	2	0	By MS/MS	By MS/MS	By MS/MS	By MS/MS	By MS/MS	By MS/MS	1	1	1	1	1	1	56.843	56.872	3	1.0049e-37	64573	Y211007P00132R19357S03	133.36	131.03	436620000	71948000	71405000	48521000	62387000	94660000	87704000			16554	358	16135	82384;82385;82386;82387;82388;82389	97319;97320;97321;97322;97323;97324	97321	352;353	5
VYSSANNCTFEYVSQPFLMDLEGK	2 Deamidation (N)	2800.22	0.224799	571	P0DTC2			yes	yes	0	2	0	By matching	By MS/MS	By matching	By matching	By matching	By MS/MS		1				1	50.515	50.596	3	8.9575e-07	56660	Y211007P00132R19357S06	64.589	64.103	45386000	0	23344000	0	0	0	22042000			16565	571	16146	82442;82443	97383;97384	97384	656;657	1
WLPQWVAENNFQSFVNASCAHPQLLK	2 Deamidation (N)	3085.48	0.475626	1929	Q6UXM1	LRIG3	Leucine-rich repeats and immunoglobulin-like domains protein 3	yes	yes	0	2	0	By matching	By matching	By matching	By matching	By MS/MS	By matching					1		50.946	51.05	3	9.6543e-10	57971	Y211007P00132R19357S05	63.376	61.378	0	0	0	0	0	0	0			16660	1929	16239	83102	98054	98054	1868;1869;1870	1
WNPPSLPNGNLSYYIVR	2 Deamidation (N)	1990.98	0.978877	517	P08069	IGF1R	Insulin-like growth factor 1 receptor;Insulin-like growth factor 1 receptor alpha chain;Insulin-like growth factor 1 receptor beta chain	yes	yes	0	2	0	By MS/MS	By matching	By matching	By MS/MS	By matching	By matching	1	1		1			44.828	44.914	2	0.00029201	49335	Y211007P00132R19357S03	60.307	49.446	28160000	8075600	8820800	0	11264000	0	0			16687	517	16265	83207;83208;83209	98160;98161;98162	98161	575;576	3
WWYNVTDGSCQLFVYGGCDGNSNNYLTK	2 Deamidation (N)	3319.39	0.386279	172	O43291	SPINT2	Kunitz-type protease inhibitor 2	yes	yes	0	2	0	By MS/MS	By matching	By matching	By matching	By matching	By matching	1						47.771	47.771	3	6.1313e-07	53929	Y211007P00132R19357S01	50.029	49.558	0	0	0	0	0	0	0			16750	172	16328	83521	98491	98491	181;182	1
YELFGHAVSENGASVEDPMNISIIVTDQNDHKPK	2 Deamidation (N)	3755.76	0.762485	784	P22223	CDH3	Cadherin-3	yes	yes	0	2	1	By MS/MS	By matching	By matching	By MS/MS	By MS/MS	By MS/MS	1	1	1	1	1	2	42.392	42.561	4;5	7.6844e-18	46614	Y211007P00132R19357S03	79.877	79.273	313440000	55366000	49318000	36776000	34768000	54169000	83046000			16861	784	16434	84049;84050;84051;84052;84053;84054;84055	99163;99164;99165;99166;99167	99164	961;962	5
YFKNHTSPDVDLGDISGINASVVNIQK	2 Deamidation (N)	2932.45	0.445432	571	P0DTC2			yes	yes	0	2	1	By matching	By MS/MS	By matching	By matching	By matching	By MS/MS		1	1			1	37.575	37.73	4	8.2008e-08	42346	Y211007P00132R19357S02	58.47	56.984	75645000	0	31461000	23546000	0	0	20638000			16900	571	16470	84285;84286;84287	99432;99433	99432	644;645	2
YGENNSLSVEGFRK	2 Deamidation (N)	1600.74	0.736916	1606	Q13433	SLC39A6	Zinc transporter ZIP6	yes	yes	0	2	1	By MS/MS	By matching	By matching	By matching	By matching	By matching	1				1		22.259	22.361	3	0.00017538	20699	Y211007P00132R19357S01	64.313	53.668	23171000	13063000	0	0	0	10109000	0			16934	1606	16503	84472;84473	99668;99669	99668	1512;1513	2
YGNMTEDHVMHLLQNADPLK	2 Deamidation (N)	2327.06	0.0562176	434	P04233	CD74	HLA class II histocompatibility antigen gamma chain	yes	yes	0	2	0	By matching	By matching	By MS/MS	By MS/MS	By matching	By MS/MS	1		1	2	1	2	36.172	36.348	3;4	7.6938e-05	37358	Y211007P00132R19357S06	63.044	60.821	172440000	21920000	0	20723000	45247000	14240000	70312000			16955	434	16523	84585;84586;84587;84588;84589;84590;84591	99817;99818;99819;99820;99821;99822	99822	440;441	6
YGTALVHLYVNETLANR	2 Deamidation (N)	1934.97	0.973792	1526	Q08174	PCDH1	Protocadherin-1	yes	yes	0	2	0	By MS/MS	By MS/MS	By matching	By MS/MS	By matching	By MS/MS	1	1		1		1	36.884	37.051	3	9.1923e-12	39932	Y211007P00132R19357S01	99.055	95.078	65010000	17393000	16511000	0	16690000	0	14416000			16968	1526	16535	84631;84632;84633;84634	99883;99884;99885;99886;99887;99888	99883	1434;1435	6
YKVPAEILANTSDNAGFCIPEGNCLGSGVLNVSICK	2 Deamidation (N)	3868.83	0.832161	1639	Q14108	SCARB2	Lysosome membrane protein 2	yes	yes	0	2	1	By MS/MS	By MS/MS	By MS/MS	By MS/MS	By MS/MS	By MS/MS	2	2	1	2	1	2	47.724	47.868	3;4	7.2016e-53	52902	Y211007P00132R19357S06	135.44	127.49	783440000	201340000	152370000	52805000	150190000	85048000	141690000			17040	1639	16603	85096;85097;85098;85099;85100;85101;85102;85103;85104;85105	100482;100483;100484;100485;100486;100487;100488;100489;100490;100491;100492;100493;100494;100495;100496;100497;100498	100495	1558;1559;1560;1561	17
YNATVYSQAANGTEGQPQAIEFR	2 Deamidation (N)	2516.15	0.145561	1566	Q12913	PTPRJ	Receptor-type tyrosine-protein phosphatase eta	yes	yes	0	2	0	By MS/MS	By MS/MS	By MS/MS	By MS/MS	By MS/MS	By MS/MS	2	2	1	1	2	2	29.479	29.674	2;3	1.0784e-148	31149	Y211007P00132R19357S02	255.41	242.52	363640000	76756000	97542000	31232000	17982000	50246000	89879000			17121	1566	16682	85509;85510;85511;85512;85513;85514;85515;85516;85517;85518	100953;100954;100955;100956;100957;100958;100959;100960;100961;100962;100963;100964;100965;100966;100967;100968	100958	1490;1491	16
YNISVINGTSPFAYDYDLTHIVAAYQER	2 Deamidation (N)	3221.52	0.519325	2543	Q9H6L2	TMEM231	Transmembrane protein 231	yes	yes	0	2	0	By MS/MS	By MS/MS	By MS/MS	By MS/MS	By MS/MS	By MS/MS	1	1	1	1	1	1	52.459	52.504	3	6.1022e-41	61916	Y211007P00132R19357S02	139.19	131.01	113370000	19966000	23585000	13998000	22456000	13415000	19946000			17134	2543	16695	85585;85586;85587;85588;85589;85590	101049;101050;101051;101052;101053;101054;101055;101056;101057	101051	2384;2385	9
YNLTSQDVGSGTSNNSQACAQFLEQYFHDSDLAQFMR	2 Deamidation (N)	4230.82	0.817116	114	O14773	TPP1	Tripeptidyl-peptidase 1	yes	yes	0	2	0	By MS/MS	By MS/MS	By MS/MS	By MS/MS	By MS/MS	By MS/MS	1	1	1	1	1	1	51.645	51.69	4	2.2566e-106	58874	Y211007P00132R19357S01	192.24	191.87	1062200000	172640000	232820000	136980000	216850000	115920000	186950000			17138	114	16699	85602;85603;85604;85605;85606;85607	101070;101071;101072;101073;101074;101075;101076;101077;101078	101071	108;109;110	9
YNNNTLLYILHYDIDGPMNCTSDMEINPLR	2 Deamidation (N)	3600.62	0.621106	489	P06756	ITGAV	Integrin alpha-V;Integrin alpha-V heavy chain;Integrin alpha-V light chain	yes	yes	0	2	0	By MS/MS	By MS/MS	By matching	By matching	By matching	By MS/MS	2	1	1	1	1	1	55.042	55.067	3;4	2.5226e-174	65467	Y211007P00132R19357S02	246.9	246.22	2820000000	1023400000	330640000	196370000	441490000	361300000	466800000			17139	489	16700	85608;85609;85610;85611;85612;85613;85614	101079;101080;101081;101082;101083;101084;101085;101086	101084	520;521;522	8
YPHNHHVVNNTLEGNCSSK	2 Deamidation (N)	2207.97	0.965429	687	P15586	GNS	N-acetylglucosamine-6-sulfatase	yes	yes	0	2	0	By MS/MS	By MS/MS	By MS/MS	By MS/MS	By MS/MS	By MS/MS	4	4	4	3	3	5	12.036	11.953	2;3;4;5	1.5658e-59	7149	Y211007P00132R19357S02	177	177	1361400000	224600000	534140000	77039000	184400000	122060000	219150000			17160	687	16719	85674;85675;85676;85677;85678;85679;85680;85681;85682;85683;85684;85685;85686;85687;85688;85689;85690;85691;85692;85693;85694;85695;85696	101155;101156;101157;101158;101159;101160;101161;101162;101163;101164;101165;101166;101167;101168;101169;101170;101171;101172;101173;101174;101175;101176;101177;101178;101179	101163	844;845;846	23
YSVQLMSFVYNLSDTHLFPNASSK	2 Deamidation (N)	2749.29	0.294534	603	P11279	LAMP1	Lysosome-associated membrane glycoprotein 1	yes	yes	0	2	0	By MS/MS	By MS/MS	By MS/MS	By matching	By MS/MS	By MS/MS	1	1	1		1	1	56.72	56.754	3	5.3372e-61	62913	Y211007P00132R19357S04	162.82	150.8	4648000000	600070000	1120100000	596320000	0	1096600000	1234900000			17244	603	16802	86091;86092;86093;86094;86095	101662;101663;101664;101665;101666;101667;101668;101669	101666	722;723	7
YTGTRPSNLANNTILVK	2 Deamidation (N)	1862.97	0.973792	739;788	P19224;Q9HAW9;Q9HAW8;Q9HAW7;O60656;P35504;P35503;P22310;P22309	UGT1A6;UGT1A8;UGT1A10;UGT1A7;UGT1A9;UGT1A5;UGT1A3;UGT1A4;UGT1A1	UDP-glucuronosyltransferase 1-6;UDP-glucuronosyltransferase 1-8;UDP-glucuronosyltransferase 1-10;UDP-glucuronosyltransferase 1-7;UDP-glucuronosyltransferase 1-9;UDP-glucuronosyltransferase 1-5;UDP-glucuronosyltransferase 1-3;UDP-glucuronosyltransferase 1-4;UDP-glucuronosyltransferase 1-1	no	no	0	2	1	By MS/MS	By MS/MS	By matching	By MS/MS	By matching	By MS/MS	1	1		1		1	23.589	23.73	3	0.00025937	22391	Y211007P00132R19357S01	57.525	53.044	77381000	23630000	18814000	0	13416000	0	21521000			17255	739;788	16812	86144;86145;86146;86147	101722;101723;101724;101725	101722	917;918	4
YVINGTYANETK	2 Deamidation (N)	1373.64	0.635076	1901	Q6PCB8	EMB	Embigin	yes	yes	0	2	0	By MS/MS	By MS/MS	By MS/MS	By MS/MS	By MS/MS	By MS/MS	1	1	1	1	1	1	19.594	19.64	2	7.4638e-08	14654	Y211007P00132R19357S04	110.31	96.717	577760000	150170000	183720000	32950000	84040000	42068000	84811000			17284	1901	16840	86288;86289;86290;86291;86292;86293	101904;101905;101906;101907;101908;101909;101910;101911;101912;101913;101914	101911	1820;1821	11
YYNYTLSINGK	2 Deamidation (N)	1336.62	0.618698	687	P15586	GNS	N-acetylglucosamine-6-sulfatase	yes	yes	0	2	0	By MS/MS	By MS/MS	By MS/MS	By MS/MS	By MS/MS	By MS/MS	2	2	2	3	2	2	27.482	27.661	2	1.2925e-07	24515	Y211007P00132R19357S04	118.28	84.403	1149300000	149730000	202680000	172230000	147490000	278270000	198910000			17324	687	16879	86474;86475;86476;86477;86478;86479;86480;86481;86482;86483;86484;86485;86486	102144;102145;102146;102147;102148;102149;102150;102151;102152;102153;102154;102155;102156;102157	102151	857;858	11
ALDASNVYENIVNYVSEANETAEFALNTTDR	3 Deamidation (N)	3435.55	0.547784	1761	Q16363	LAMA4	Laminin subunit alpha-4	yes	yes	0	3	0	By matching	By matching	By matching	By MS/MS	By matching	By matching				1			57.119	57.123	3	3.6457e-17	64965	Y211007P00132R19357S03	80.496	78.996	0	0	0	0	0	0	0			677	1761	662	3542	4097	4097	1641;1642;1643	1
CDAGWLPNNGFCYLLVNESNSWDK	3 Deamidation (N)	2861.19	0.194896	214	O60449	LY75	Lymphocyte antigen 75	yes	yes	0	3	0	By matching	By matching	By matching	By matching	By matching	By MS/MS						1	52.373	52.482	3	2.1397e-07	58879	Y211007P00132R19357S06	74.876	74.237	15903000	0	0	0	0	0	15903000			1494	214	1465	7267	8549	8549	208;209;210	1
EANEVANQILNLTADGQNLTSANITNIVEQVKR	3 Deamidation (N)	3582.8	0.801313	1990	Q86SQ4	GPR126	G-protein coupled receptor 126	yes	yes	0	3	1	By MS/MS	By matching	By matching	By matching	By MS/MS	By matching	2				1		56.626	56.628	3;4	1.2618e-153	64798	Y211007P00132R19357S01	233.87	230.83	173640000	131180000	0	0	0	42466000	0			3006	1990	2941	15039;15040;15041	17746;17747;17748;17749	17746	1944;1945;1946;1947;1948	4
EKPEAGTYSVNNGNDTCLLATMGLQLNITQDK	3 Deamidation (N)	3497.62	0.617795	631	P13473	LAMP2	Lysosome-associated membrane glycoprotein 2	yes	yes	0	3	1	By matching	By matching	By matching	By MS/MS	By matching	By MS/MS				2		1	47.677	47.834	3	1.6746e-23	51352	Y211007P00132R19357S06	103.05	101.41	48595000	0	0	0	16945000	0	31650000			3573	631	3495	17840;17841;17842	21023;21024;21025	21024	756;757;758;759	3
ETIYPNASLLIQNVTQNDTGFYTLQVIK	3 Deamidation (N)	3185.6	0.601992	641;1007	P13688;P40199	CEACAM1;CEACAM6	Carcinoembryonic antigen-related cell adhesion molecule 1;Carcinoembryonic antigen-related cell adhesion molecule 6	no	no	0	3	0	By MS/MS	By MS/MS	By MS/MS	By MS/MS	By MS/MS	By MS/MS	1	1	1	1	1	1	56.809	56.838	3	9.6041e-146	65059	Y211007P00132R19357S01	232.44	198.83	2257600000	535010000	464920000	258970000	388030000	209970000	400710000			4093	641;1007	4000	20108;20109;20110;20111;20112;20113	23623;23624;23625;23626;23627;23628	23623	791;792;793	6
FPNITNLCPFGEVFNATR	3 Deamidation (N)	2098.97	0.966992	571	P0DTC2			yes	yes	0	3	0	By matching	By matching	By MS/MS	By matching	By matching	By matching			1				53.059	53.06	2	0.00030077	58430	Y211007P00132R19357S04	57.366	53.108	0	0	0	0	0	0	0			4808	571	4700	23503	27534	27534	640;641;642	1
GQNMVCGGMGCNNDSLVQQIFNAAQLDNYTR	3 Deamidation (N)	3477.47	0.469373	134	O15118	NPC1	Niemann-Pick C1 protein	yes	yes	0	3	0	By matching	By matching	By matching	By matching	By MS/MS	By MS/MS					1	1	53.868	53.975	3	1.1565e-12	60839	Y211007P00132R19357S06	72.791	72.511	0	0	0	0	0	0	0			5983	134	5853	29495;29496	34609;34610	34610	136;137;138	2
INDATQEPVNCTNYTAHVSCFPAPNITCK	3 Deamidation (N)	3324.44	0.437328	2452	Q9BX74	TM2D1	TM2 domain-containing protein 1	yes	yes	0	3	0	By MS/MS	By MS/MS	By matching	By MS/MS	By matching	By MS/MS	1	1		1		1	31.603	31.73	3	2.9951e-30	31209	Y211007P00132R19357S06	103.42	102.8	56131000	25015000	31116000	0	0	0	0			7369	2452	7204	37534;37535;37536;37537	44410;44411;44412;44413;44414	44414	2303;2304;2305	5
KQNNGAFNETLFR	3 Deamidation (N)	1540.72	0.715786	421	P02786	TFRC	Transferrin receptor protein 1;Transferrin receptor protein 1, serum form	yes	yes	0	3	1	By MS/MS	By matching	By matching	By MS/MS	By matching	By matching	1			1			29.201	29.253	3	1.9319e-07	29845	Y211007P00132R19357S01	89.301	80.6	30203000	18352000	0	0	11851000	0	0			8270	421	8080	42255;42256	49769;49770	49769	423;424;425	2
LEFTGELNNTYIFYTSDNGYHTGQFSLPIDK	3 Deamidation (N)	3586.63	0.630391	687	P15586	GNS	N-acetylglucosamine-6-sulfatase	yes	yes	0	3	0	By matching	By matching	By matching	By matching	By matching	By MS/MS						1	65.064	64.973	3	0.0001182	72712	Y211007P00132R19357S06	40.064	38.793	0	0	0	0	0	0	0			8715	687	8515	44440	52264	52264	851;852;853	1
LTQVPDDLPTNITVLNLTHNQLR	3 Deamidation (N)	2617.36	0.359911	160	O15455	TLR3	Toll-like receptor 3	yes	yes	0	3	0	By matching	By matching	By matching	By matching	By matching	By MS/MS						1	44.413	44.723	3	0.00034035	48914	Y211007P00132R19357S06	43.233	33.852	112160000	0	0	0	0	0	112160000			10098	160	9867	50949	60016;60017	60017	166;167;168	2
NEDKPIAPCGAIANSMFNDTLELFLIGNDSYPIPIALKK	3 Deamidation (N)	4292.13	0.127264	2655	Q9NV96	TMEM30A	Cell cycle control protein 50A	yes	yes	0	3	2	By MS/MS	By matching	By matching	By matching	By matching	By matching	1						56.969	56.969	4	3.2756e-10	65341	Y211007P00132R19357S01	48.248	47.97	62094000	62094000	0	0	0	0	0			10938	2655	10686	54795	64638	64638	2459;2460;2461	1
NGNGTACIMANFSAAFSVNYDTK	3 Deamidation (N)	2455.03	0.0307907	603	P11279	LAMP1	Lysosome-associated membrane glycoprotein 1	yes	yes	0	3	0	By matching	By matching	By matching	By matching	By matching	By MS/MS						1	58.24	58.249	2	0.0011103	66350	Y211007P00132R19357S06	40.533	40.276	0	0	0	0	0	0	0			11058	603	10786	55360	65317	65317	717;718;719	1
NITLERPSNVNLTCQFTTSGDLNAVNVTWK	3 Deamidation (N)	3394.64	0.6351	1901	Q6PCB8	EMB	Embigin	yes	yes	0	3	1	By MS/MS	By MS/MS	By MS/MS	By MS/MS	By matching	By MS/MS	1	1	1	1		1	43.186	43.32	3	4.3261e-70	47223	Y211007P00132R19357S03	162.6	161.52	104420000	14101000	29609000	13816000	21709000	0	25187000			11182	1901	10902	55982;55983;55984;55985;55986	66047;66048;66049;66050;66051;66052;66053;66054;66055;66056;66057	66052	1817;1818;1819	11
NITLERPSNVNLTCQFTTSGDLNAVNVTWKK	3 Deamidation (N)	3522.73	0.730063	1901	Q6PCB8	EMB	Embigin	yes	yes	0	3	2	By MS/MS	By matching	By matching	By matching	By matching	By matching	1						40.096	40.096	4	7.4424e-19	44015	Y211007P00132R19357S01	84.938	84.001	37109000	37109000	0	0	0	0	0			11183	1901	10903	55987	66058;66059	66058	1817;1818;1819	2
NIVNNYSEAEIKVR	3 Deamidation (N)	1650.81	0.810081	342	O95208	EPN2	Epsin-2	yes	yes	0	3	1	By matching	By MS/MS	By matching	By matching	By matching	By matching		1					29.991	30.245	2	0.0004982	31739	Y211007P00132R19357S02	51.726	32.552	69297000	0	69297000	0	0	0	0			11191	342	10911	56023	66097	66097	334;335;336	1
NPNIDALKVINK	3 Deamidation (N)	1340.72	0.718746	2830	Q9UPN3	MACF1	Microtubule-actin cross-linking factor 1, isoforms 1/2/3/5	yes	yes	0	3	1	By MS/MS	By matching	By matching	By matching	By matching	By matching	1	1	1	1	1	1	31.612	31.791	2	0.0056013	33202	Y211007P00132R19357S01	41.242	18.124	364100000	7252300	112290000	49771000	23010000	125210000	46560000			11438	2830	11145	57210;57211;57212;57213;57214;57215	67466	67466	2610;2611;2612	1
NSCVSCFNVSVVNTTCFWIECK	3 Deamidation (N)	2713.12	0.116845	1501	Q04900	CD164	Sialomucin core protein 24	yes	yes	0	3	0	By MS/MS	By MS/MS	By MS/MS	By MS/MS	By matching	By MS/MS	2	1	2	3		2	57.899	57.901	2	5.7146e-23	65453	Y211007P00132R19357S03	106.63	102.92	23453000	5441700	0	9977300	8033800	0	0			11527	1501	11227	57604;57605;57606;57607;57608;57609;57610;57611;57612;57613	67930;67931;67932;67933;67934;67935;67936;67937;67938;67939;67940;67941	67935	1385;1386;1387	12
SELGAVIFWGQNQTLDPNNMTILNR	3 Deamidation (N)	2833.36	0.359259	2131	Q8TB96	ITFG1	T-cell immunomodulatory protein	yes	yes	0	3	0	By MS/MS	By MS/MS	By MS/MS	By MS/MS	By MS/MS	By MS/MS	1	1	1	1	1	1	52.774	52.82	3	3.2139e-20	62323	Y211007P00132R19357S02	112.85	108.35	123950000	24281000	23325000	10057000	24243000	15314000	26732000			13049	2131	12712	64577;64578;64579;64580;64581;64582	76160;76161;76162;76163;76164;76165;76166;76167;76168;76169	76161	2078;2079;2080;2081	10
SYLGDGPLQHYIAVSSPTNTTYVVQYALANLTGTVVNLTR	3 Deamidation (N)	4299.16	0.158699	2192	Q92542	NCSTN	Nicastrin	yes	yes	0	3	0	By matching	By MS/MS	By matching	By MS/MS	By matching	By MS/MS		1		1		1	57.339	57.395	4	1.961e-28	65268	Y211007P00132R19357S03	87.534	86.638	100030000	0	28043000	0	22472000	0	49514000			13961	2192	13600	68955;68956;68957	81283;81284;81285	81284	2133;2134;2135	3
VPAEILANTSDNAGFCIPEGNCLGSGVLNVSICK	3 Deamidation (N)	3578.66	0.657885	1639	Q14108	SCARB2	Lysosome membrane protein 2	yes	yes	0	3	0	By matching	By matching	By matching	By matching	By matching	By MS/MS						1	47.863	48.073	3	5.4287e-08	53208	Y211007P00132R19357S06	54.505	53.436	0	0	0	0	0	0	0			16068	1639	15656	79979	94500	94500	1558;1559;1560;1561	1
VSNSTMEDVISIADNILNSASVTNWTVLLR	3 Deamidation (N)	3264.61	0.607154	1856	Q5T601	GPR110	Probable G-protein coupled receptor 110	yes	yes	0	3	0	By matching	By matching	By matching	By MS/MS	By matching	By matching				1			57.62	57.624	3	1.418e-23	65639	Y211007P00132R19357S03	90.946	85.386	0	0	0	0	0	0	0			16258	1856	15844	80743	95454	95454	1757;1758;1759	1
YKVPAEILANTSDNAGFCIPEGNCLGSGVLNVSICK	3 Deamidation (N)	3869.82	0.816177	1639	Q14108	SCARB2	Lysosome membrane protein 2	yes	yes	0	3	1	By MS/MS	By matching	By matching	By matching	By matching	By matching	1						48.689	48.689	3	1.4692e-05	55064	Y211007P00132R19357S01	42.385	40.342	0	0	0	0	0	0	0			17041	1639	16603	85106	100499	100499	1558;1559;1560;1561	1
YNNNTLLYILHYDIDGPMNCTSDMEINPLR	3 Deamidation (N)	3601.61	0.605121	489	P06756	ITGAV	Integrin alpha-V;Integrin alpha-V heavy chain;Integrin alpha-V light chain	yes	yes	0	3	0	By MS/MS	By matching	By matching	By matching	By matching	By matching	1						55.868	55.868	3	4.3635e-05	63888	Y211007P00132R19357S01	45.137	42.639	0	0	0	0	0	0	0			17140	489	16700	85615	101087	101087	520;521;522	1
YPHNHHVVNNTLEGNCSSK	3 Deamidation (N)	2208.95	0.949444	687	P15586	GNS	N-acetylglucosamine-6-sulfatase	yes	yes	0	3	0	By MS/MS	By MS/MS	By matching	By MS/MS	By MS/MS	By MS/MS	1	2		1	2	2	16.075	16.094	3;4	1.0189e-34	11522	Y211007P00132R19357S03	141.22	134.62	195860000	25216000	78729000	0	13742000	26484000	51694000			17161	687	16719	85697;85698;85699;85700;85701;85702;85703;85704	101180;101181;101182;101183;101184;101185;101186;101187;101188;101189	101184	844;845;846	10
EANEVANQILNLTADGQNLTSANITNIVEQVK	4 Deamidation (N)	3427.68	0.684218	1990	Q86SQ4	GPR126	G-protein coupled receptor 126	yes	yes	0	4	0	By matching	By MS/MS	By matching	By matching	By matching	By matching		1					56.828	56.881	3	4.9828e-06	67430	Y211007P00132R19357S02	46.872	45.73	0	0	0	0	0	0	0			3005	1990	2940	15038	17745	17745	1944;1945;1946;1947;1948	1
EANEVANQILNLTADGQNLTSANITNIVEQVKR	4 Deamidation (N)	3583.79	0.785329	1990	Q86SQ4	GPR126	G-protein coupled receptor 126	yes	yes	0	4	1	By matching	By MS/MS	By matching	By matching	By matching	By matching		1					56.69	56.743	3	4.536e-05	67239	Y211007P00132R19357S02	40.43	39.059	0	0	0	0	0	0	0			3007	1990	2941	15042	17750	17750	1944;1945;1946;1947;1948	1
ATEHVNGNGTEEPMDTTSAVIHSENFQTLLDAGLPQK	Acetyl (Protein N-term);2 Deamidation (N)	3994.84	0.837835	217	O60506	SYNCRIP	Heterogeneous nuclear ribonucleoprotein Q	yes	yes	1	2	0	By matching	By MS/MS	By matching	By matching	By matching	By MS/MS		2				1	45.802	45.955	3	3.8479e-13	53447	Y211007P00132R19357S02	65.962	65.798	13571000	0	13571000	0	0	0	0			1229	217	1205	5998;5999;6000	7043;7044;7045	7043	224;225;226	3
ADSNGTITVEELKK	Acetyl (Protein N-term);Deamidation (N)	1546.77	0.772632	573	P0DTC5			yes	yes	1	1	1	By matching	By MS/MS	By matching	By matching	By matching	By matching		1					23.345	23.599	2	4.2147e-09	22864	Y211007P00132R19357S02	96.247	92.107	10569000	0	10569000	0	0	0	0			252	573	245	1279	1537	1537	659	1
AENGESSGPPRPSR	Acetyl (Protein N-term);Deamidation (N)	1482.67	0.669899	2761	Q9UHD9	UBQLN2	Ubiquilin-2	yes	yes	1	1	1	By MS/MS	By matching	By matching	By matching	By matching	By matching	1	1					10.618	10.645	2	1.3356e-15	5390	Y211007P00132R19357S01	114.31	109.76	18410000	11075000	7334800	0	0	0	0			331	2761	323	1730;1731	2023	2023	2539	1
AQQAADKYLYVDKNFINNPLAQADWAAK	Acetyl (Protein N-term);Deamidation (N)	3208.58	0.582928	963	P35579	MYH9	Myosin-9	yes	yes	1	1	2	By matching	By matching	By matching	By matching	By MS/MS	By matching					1		44.625	44.83	3	1.8702e-11	49767	Y211007P00132R19357S05	70.145	68.045	0	0	0	0	0	0	0			1088	963	1067	5359	6293	6293	1094	1
ASASYHISNLLEK	Acetyl (Protein N-term);Deamidation (N)	1474.73	0.730374	2001	Q86VP6	CAND1	Cullin-associated NEDD8-dissociated protein 1	yes	yes	1	1	0	By matching	By matching	By matching	By matching	By MS/MS	By matching					1		31.523	31.828	2	1.9122e-05	31984	Y211007P00132R19357S05	77.185	59.491	0	0	0	0	0	0	0			1144	2001	1123	5616	6616	6616	1966	1
ATEHVNGNGTEEPMDTTSAVIHSENFQTLLDAGLPQK	Acetyl (Protein N-term);Deamidation (N)	3993.85	0.853819	217	O60506	SYNCRIP	Heterogeneous nuclear ribonucleoprotein Q	yes	yes	1	1	0	By MS/MS	By MS/MS	By MS/MS	By MS/MS	By MS/MS	By MS/MS	1	1	2	1	1	2	45.262	45.423	3;4	1.7497e-25	50082	Y211007P00132R19357S03	100.75	97.524	159380000	9621600	20876000	25791000	21363000	22637000	59097000			1228	217	1205	5990;5991;5992;5993;5994;5995;5996;5997	7034;7035;7036;7037;7038;7039;7040;7041;7042	7037	224;225;226	6
ATNESVSIFSSASLAVEYVDSLLPENPLQEPFK	Acetyl (Protein N-term);Deamidation (N)	3623.78	0.777056	1749	Q15800	MSMO1	Methylsterol monooxygenase 1	yes	yes	1	1	0	By MS/MS	By matching	By matching	By MS/MS	By matching	By matching	1			1			57.631	57.633	3	1.4828e-10	66178	Y211007P00132R19357S01	59.818	55.188	19496000	7340300	0	0	12156000	0	0			1257	1749	1233	6116;6117	7192;7193	7192	1634	2
DDDIAALVVDNGSGMCK	Acetyl (Protein N-term);Deamidation (N)	1821.78	0.77608	1277	P60709	ACTB	Actin, cytoplasmic 1;Actin, cytoplasmic 1, N-terminally processed	yes	yes	1	1	0	By MS/MS	By MS/MS	By MS/MS	By MS/MS	By MS/MS	By MS/MS	2	2	2	2	2	1	39.766	39.89	2	5.1704e-59	43784	Y211007P00132R19357S02	196.8	194.41	276460000	13242000	73279000	43061000	29286000	85054000	32539000			1822	1277	1786	8809;8810;8811;8812;8813;8814;8815;8816;8817;8818;8819	10426;10427;10428;10429;10430;10431;10432;10433;10434;10435;10436;10437;10438;10439;10440;10441;10442;10443	10429	1278	18
EEEIAALVIDNGSGMCK	Acetyl (Protein N-term);Deamidation (N)	1877.84	0.83868	1389	P63261	ACTG1	Actin, cytoplasmic 2;Actin, cytoplasmic 2, N-terminally processed	yes	yes	1	1	0	By matching	By matching	By matching	By MS/MS	By MS/MS	By MS/MS				1	1	1	44.737	45.047	2	1.642e-29	49916	Y211007P00132R19357S05	126.91	114.96	28889000	0	0	0	0	0	28889000			3176	1389	3107	15876;15877;15878	18690;18691;18692;18693	18691	1300	4
AACAVKPQEVQMVNGTITNPINGK	Deamidation (N)	2540.27	0.272693	607	P11717	IGF2R	Cation-independent mannose-6-phosphate receptor	yes	yes	0	1	1	By MS/MS	By MS/MS	By MS/MS	By MS/MS	By MS/MS	By MS/MS	1	3	1	1	1	2	29.436	29.626	2;3	8.5478e-104	31144	Y211007P00132R19357S02	206.49	197.38	2206400000	327880000	412260000	208720000	398090000	413730000	445750000			28	607	27	158;159;160;161;162;163;164;165;166	164;165;166;167;168;169;170;171	165	724;725	8
AADLNGDLTATR	Deamidation (N)	1217.59	0.588795	1717	Q15293	RCN1	Reticulocalbin-1	yes	yes	0	1	0	By matching	By MS/MS	By matching	By matching	By MS/MS	By matching	1	1			1		17.132	17.185	2	0.0024663	12572	Y211007P00132R19357S05	48.585	36.422	30171000	2017400	19584000	0	0	8569200	0			36	1717	35	188;189;190	190;191	191	1627	2
AADSQNSGEGNTGAAESSFSQEVSR	Deamidation (N)	2486.04	0.0429466	617	P12270	TPR	Nucleoprotein TPR	yes	yes	0	1	0	By matching	By matching	By matching	By matching	By matching	By MS/MS						1	19.43	19.439	3	1.5033e-06	14869	Y211007P00132R19357S06	53.481	52.412	0	0	0	0	0	0	0			40	617	37	202	206	206	745	1
AAENFTLLVK	Deamidation (N)	1105.6	0.601926	2370	Q99571	P2RX4	P2X purinoceptor 4	yes	yes	0	1	0	By MS/MS	By MS/MS	By MS/MS	By MS/MS	By MS/MS	By MS/MS	1	1	1	1	1	1	32.224	32.403	2	0.00029441	31350	Y211007P00132R19357S04	97.472	71.913	1466100000	220780000	262830000	182520000	246300000	291250000	262420000			47	2370	44	233;234;235;236;237;238	254;255;256;257;258;259;260;261;262	259	2260	9
AAIPSALDTNSSK	Deamidation (N)	1274.64	0.635411	1531	Q08380	LGALS3BP	Galectin-3-binding protein	yes	yes	0	1	0	By MS/MS	By MS/MS	By MS/MS	By MS/MS	By MS/MS	By MS/MS	2	3	1	1	3	3	18.851	18.892	1;2	6.5543e-16	14926	Y211007P00132R19357S06	174.87	154.17	19751000000	3408500000	3975300000	2731600000	1844600000	3888300000	3902600000			71	1531	68	345;346;347;348;349;350;351;352;353;354;355;356;357	393;394;395;396;397;398;399;400;401;402;403;404;405;406;407;408;409;410	410	1437	18
AALANLCIGDVITAIDGENTSNMTHLEAQNR	Deamidation (N)	3312.57	0.571454	60	O00151	PDLIM1	PDZ and LIM domain protein 1	yes	yes	0	1	0	By matching	By MS/MS	By MS/MS	By MS/MS	By MS/MS	By MS/MS		2	1	1	1	1	49.913	49.967	3	1.9039e-17	58782	Y211007P00132R19357S02	83.939	81.619	0	0	0	0	0	0	0			73	60	70	363;364;365;366;367;368	419;420;421;422;423;424	419	49;50;51	6
AALSWSNGNGTASCR	Deamidation (N)	1551.67	0.673604	1566	Q12913	PTPRJ	Receptor-type tyrosine-protein phosphatase eta	yes	yes	0	1	0	By MS/MS	By MS/MS	By MS/MS	By MS/MS	By MS/MS	By MS/MS	1	1	1	1	1	1	18.995	19.04	2	5.1689e-33	16748	Y211007P00132R19357S02	165.64	161.57	482990000	79168000	76567000	51923000	63438000	82236000	129660000			88	1566	85	429;430;431;432;433;434	487;488;489;490;491;492;493;494;495	490	1476;1477	9
AANPIDSMLCHFCHNVSFPCTR	Deamidation (N)	2634.12	0.123602	2146	Q8TE99	ACPL2	Acid phosphatase-like protein 2	yes	yes	0	1	0	By matching	By matching	By matching	By matching	By MS/MS	By MS/MS					1	1	45.858	46.115	4	2.5691e-05	51350	Y211007P00132R19357S05	59.339	58.606	34886000	0	0	0	0	20150000	14736000			96	2146	92	461;462	523;524	523	2099	2
AANYTSSLNLPDK	Deamidation (N)	1393.67	0.672524	2216	Q92854	SEMA4D	Semaphorin-4D	yes	yes	0	1	0	By MS/MS	By MS/MS	By MS/MS	By MS/MS	By MS/MS	By MS/MS	1	1	1	1	1	1	23.91	24.073	2	8.5191e-05	20803	Y211007P00132R19357S06	71.513	59.931	90634000	11740000	17095000	8939400	15810000	14080000	22969000			98	2216	94	475;476;477;478;479;480	546;547;548;549;550;551	551	2163	6
AAPCPVPSSPGQELCGNNNVTYISSCHMR	Deamidation (N)	3203.39	0.389272	362	O95633	FSTL3	Follistatin-related protein 3	yes	yes	0	1	0	By MS/MS	By MS/MS	By MS/MS	By MS/MS	By MS/MS	By MS/MS	1	1	1	1	1	1	29.171	29.35	3	4.6556e-32	30727	Y211007P00132R19357S02	126.68	125.39	247620000	29397000	43421000	23302000	43438000	76683000	31374000			99	362	95	481;482;483;484;485;486	552;553;554;555;556;557	553	355	6
AAQAGVAVGDWVLSIDGENAGSLTHIEAQNK	Deamidation (N)	3121.53	0.531621	2618	Q9NR12	PDLIM7	PDZ and LIM domain protein 7	yes	yes	0	1	0	By matching	By matching	By matching	By MS/MS	By matching	By matching				1			44.963	45.067	3	4.1867e-07	49579	Y211007P00132R19357S03	54.934	51.689	0	0	0	0	0	0	0			109	2618	104	526	612	612	2436	1
AASTYSIDSVSFSYNTGDNTTFPDAEDK	Deamidation (N)	3003.28	0.278151	631	P13473	LAMP2	Lysosome-associated membrane glycoprotein 2	yes	yes	0	1	0	By MS/MS	By MS/MS	By MS/MS	By MS/MS	By MS/MS	By MS/MS	1	1	1	1	1	2	36.548	36.727	3	3.716e-24	38829	Y211007P00132R19357S06	98.627	98.029	699260000	112240000	110840000	91398000	174000000	97517000	113270000			129	631	124	642;643;644;645;646;647;648	749;750;751;752;753;754;755;756;757;758;759	759	755	11
AASTYSIDSVSFSYNTGDNTTFPDAEDKGILTVDELLAIR	Deamidation (N)	4297.04	0.0437881	631	P13473	LAMP2	Lysosome-associated membrane glycoprotein 2	yes	yes	0	1	1	By MS/MS	By matching	By matching	By matching	By matching	By matching	1						56.75	56.75	4	2.3418e-15	64939	Y211007P00132R19357S01	62.008	61.621	55553000	55553000	0	0	0	0	0			130	631	125	649	760	760	755	1
ACDLHLWENQGAGWWHNVSAR	Deamidation (N)	2507.12	0.11891	1986	Q7Z7M0	MEGF8	Multiple epidermal growth factor-like domains protein 8	yes	yes	0	1	0	By MS/MS	By MS/MS	By MS/MS	By MS/MS	By MS/MS	By MS/MS	1	1	1	1	1	1	38.544	38.656	4	1.8439e-26	41492	Y211007P00132R19357S05	131.09	127.94	434080000	42365000	73032000	49723000	81314000	104620000	83030000			165	1986	159	866;867;868;869;870;871	1013;1014;1015;1016;1017;1018;1019;1020;1021;1022	1021	1925	10
ACTEAEFACHSYNECVALEYR	Deamidation (N)	2580.04	0.0355585	1444	P98160	HSPG2	Basement membrane-specific heparan sulfate proteoglycan core protein;Endorepellin;LG3 peptide	yes	yes	0	1	0	By MS/MS	By matching	By MS/MS	By MS/MS	By matching	By matching	1		1	1			28.906	28.958	3	6.8367e-47	29222	Y211007P00132R19357S01	157.85	157.77	37275000	24903000	0	0	12372000	0	0			180	1444	174	943;944;945	1103;1104;1105;1106;1107	1103	1344	5
ACVAGFTNITFHPQNK	Deamidation (N)	1804.86	0.856654	1566	Q12913	PTPRJ	Receptor-type tyrosine-protein phosphatase eta	yes	yes	0	1	0	By MS/MS	By MS/MS	By MS/MS	By MS/MS	By MS/MS	By MS/MS	1	1	1	1	1	1	29.466	29.645	3	3.8354e-24	28790	Y211007P00132R19357S05	122.33	115.72	1326300000	186050000	253330000	147920000	202230000	302700000	234050000			181	1566	175	946;947;948;949;950;951	1108;1109;1110;1111;1112;1113;1114;1115;1116;1117;1118;1119;1120	1116	1478	13
ADAHSLWYNFTIIHLPR	Deamidation (N)	2054.04	0.0373951	2475	Q9BZM4	ULBP3	NKG2D ligand 3	yes	yes	0	1	0	By matching	By matching	By matching	By matching	By MS/MS	By matching	1		1		1		47.875	47.967	4	0.00019238	53967	Y211007P00132R19357S05	48.899	47.387	19908000	3233600	0	5811500	0	10863000	0			183	2475	177	954;955;956	1123	1123	2326	1
ADANPPATEYHWTTLNGSLPK	Deamidation (N)	2283.08	0.0807761	1713	Q15223	PVRL1	Nectin-1	yes	yes	0	1	0	By MS/MS	By matching	By matching	By matching	By matching	By matching	1	1		1	1		31.922	32.088	3	6.9292e-05	33569	Y211007P00132R19357S01	54.626	49.499	81805000	23094000	19122000	0	19947000	19643000	0			185	1713	179	962;963;964;965	1129	1129	1616	1
ADDCALPYLGAICYCDLFCNR	Deamidation (N)	2567.06	0.0589365	2492	Q9GZM7	TINAGL1	Tubulointerstitial nephritis antigen-like	yes	yes	0	1	0	By MS/MS	By matching	By matching	By matching	By MS/MS	By matching	2		2	2	3		50.927	50.955	2;3	1.3682e-25	57835	Y211007P00132R19357S01	124.69	123.85	340700000	38808000	0	66507000	180110000	55268000	0			189	2492	183	1013;1014;1015;1016;1017;1018;1019;1020;1021	1219;1220;1221;1222;1223;1224;1225	1222	2337	7
ADEGSLKNISIYTK	Deamidation (N)	1538.78	0.782803	750	P20061	TCN1	Transcobalamin-1	yes	yes	0	1	1	By MS/MS	By MS/MS	By MS/MS	By MS/MS	By MS/MS	By MS/MS	2	2	2	2	2	2	24.474	24.637	2;3	4.5911e-151	21990	Y211007P00132R19357S05	279.24	232.17	2158100000	591660000	311410000	236740000	157090000	744090000	117150000			198	750	192	1062;1063;1064;1065;1066;1067;1068;1069;1070;1071;1072;1073	1273;1274;1275;1276;1277;1278;1279;1280;1281;1282;1283;1284;1285;1286;1287;1288;1289;1290	1287	932	17
ADIFINGSQLGEDFIQLHK	Deamidation (N)	2145.07	0.0742342	2842	Q9Y251	HPSE	Heparanase;Heparanase 8 kDa subunit;Heparanase 50 kDa subunit	yes	yes	0	1	0	By MS/MS	By MS/MS	By MS/MS	By MS/MS	By MS/MS	By MS/MS	1	1	1	1	1	1	45.651	45.797	3	9.0965e-26	49128	Y211007P00132R19357S04	126.84	114.48	154570000	15205000	28010000	17885000	28297000	26909000	38259000			215	2842	209	1120;1121;1122;1123;1124;1125	1339;1340;1341;1342;1343;1344	1342	2617	6
ADSFNLSLSDMSQEWR	Deamidation (N)	1885.82	0.815242	1851	Q5SZK8	FREM2	FRAS1-related extracellular matrix protein 2	yes	yes	0	1	0	By MS/MS	By matching	By matching	By MS/MS	By matching	By matching	1			1			43.4	43.452	2	2.2177e-07	48316	Y211007P00132R19357S01	83.37	78.753	13807000	5725700	0	0	8081400	0	0			249	1851	243	1268;1269	1527;1528	1527	1745	2
ADSNGTITVEELK	Deamidation (N)	1376.67	0.667105	573	P0DTC5			yes	yes	0	1	0	By matching	By MS/MS	By MS/MS	By matching	By matching	By MS/MS		1	2			1	22.564	22.796	2	2.0275e-30	18687	Y211007P00132R19357S04	153.81	117.39	255840000	0	131280000	0	0	0	124560000			250	573	244	1270;1271;1272;1273	1529;1530;1531;1532;1533	1532	659	5
ADSNGTITVEELKK	Deamidation (N)	1504.76	0.762068	573	P0DTC5			yes	yes	0	1	1	By matching	By MS/MS	By matching	By matching	By matching	By MS/MS		2		1		2	18.863	18.929	2;3	6.0253e-19	16129	Y211007P00132R19357S02	133.47	121.76	171880000	0	101570000	0	5786400	0	64516000			251	573	245	1274;1275;1276;1277;1278	1534;1535;1536	1535	659	3
ADTHDEILEGLNFNLTEIPEAQIHEGFQELLR	Deamidation (N)	3691.8	0.800585	399	P01009	SERPINA1	Alpha-1-antitrypsin;Short peptide from AAT	yes	yes	0	1	0	By MS/MS	By MS/MS	By MS/MS	By MS/MS	By MS/MS	By MS/MS	4	2	3	4	4	3	59.942	59.951	3;4	6.552e-274	64477	Y211007P00132R19357S03	306.21	303.55	17066000000	3388400000	1846100000	2468800000	3152100000	3959700000	2250600000			254	399	247	1282;1283;1284;1285;1286;1287;1288;1289;1290;1291;1292;1293;1294;1295;1296;1297;1298;1299;1300;1301	1541;1542;1543;1544;1545;1546;1547;1548;1549;1550;1551;1552;1553;1554;1555	1549	384	15
AEAVGETLTLPGLVSADNGTYTCEASNK	Deamidation (N)	2868.33	0.333498	2118	Q8NFZ8	CADM4	Cell adhesion molecule 4	yes	yes	0	1	0	By MS/MS	By MS/MS	By MS/MS	By MS/MS	By MS/MS	By MS/MS	1	1	1	1	1	1	39.498	39.627	3	6.6157e-53	42751	Y211007P00132R19357S05	158.67	150.16	292070000	55672000	43523000	31060000	48392000	50347000	63072000			278	2118	271	1386;1387;1388;1389;1390;1391	1648;1649;1650;1651;1652;1653;1654;1655;1656;1657	1655	2063	10
AECCASGNIDTAWSNLTHPGNK	Deamidation (N)	2403.02	0.0219574	362	O95633	FSTL3	Follistatin-related protein 3	yes	yes	0	1	0	By MS/MS	By MS/MS	By MS/MS	By MS/MS	By MS/MS	By MS/MS	1	1	1	1	1	1	32.922	33.101	3	1.2581e-46	33673	Y211007P00132R19357S05	151.22	148.58	484810000	74059000	59968000	61636000	79044000	132510000	77603000			280	362	273	1400;1401;1402;1403;1404;1405	1669;1670;1671;1672;1673;1674;1675;1676;1677;1678;1679;1680;1681;1682;1683;1684	1681	356	16
AEDTAGQTALTVMRPDASLQVDTVVPNATVSEK	Deamidation (N)	3414.68	0.682444	240	O75054	IGSF3	Immunoglobulin superfamily member 3	yes	yes	0	1	1	By MS/MS	By MS/MS	By matching	By MS/MS	By MS/MS	By matching	1	1		1	1		38.011	38.101	3	3.1649e-47	40501	Y211007P00132R19357S03	145.06	143.91	105230000	30676000	26060000	0	27186000	21307000	0			286	240	279	1445;1446;1447;1448	1740;1741;1742;1743	1742	246	4
AEDYGPVEVISHWHPNITINIVDDHTPWVK	Deamidation (N)	3481.69	0.69427	381	O96005	CLPTM1	Cleft lip and palate transmembrane protein 1	yes	yes	0	1	0	By MS/MS	By MS/MS	By MS/MS	By MS/MS	By MS/MS	By MS/MS	6	5	6	4	4	4	51.381	51.418	3;4;5	6.7409e-71	57923	Y211007P00132R19357S01	171.05	169.05	5946400000	1477300000	547280000	1100200000	870800000	918750000	1032100000			287	381	280	1449;1450;1451;1452;1453;1454;1455;1456;1457;1458;1459;1460;1461;1462;1463;1464;1465;1466;1467;1468;1469;1470;1471;1472;1473;1474;1475;1476;1477	1744;1745;1746;1747;1748;1749;1750;1751;1752;1753;1754;1755;1756;1757;1758;1759;1760;1761;1762;1763;1764;1765;1766;1767;1768;1769;1770;1771;1772;1773;1774;1775;1776;1777;1778;1779;1780	1746	363;364	35
AENATECFETK	Deamidation (N)	1299.53	0.528897	44	CON__Q3SZ57			yes	yes	0	1	0	By MS/MS	By MS/MS	By matching	By matching	By matching	By matching	1	1					14.312	14.389	2	0.00075897	10607	Y211007P00132R19357S02	60.161	58.007	13620000	2434100	11186000	0	0	0	0		+	329	44	322	1727;1728	2020;2021	2021	35	2
AENQVNVTCQVR	Deamidation (N)	1417.66	0.661977	1408	P78324;Q5TFQ8	SIRPA;SIRPB1	Tyrosine-protein phosphatase non-receptor type substrate 1;Signal-regulatory protein beta-1 isoform 3	yes	no	0	1	0	By MS/MS	By MS/MS	By MS/MS	By MS/MS	By MS/MS	By matching	1	1	2	1	1		14.937	14.964	2	2.2483e-10	10831	Y211007P00132R19357S02	131.69	119.17	217880000	45519000	61414000	44585000	44370000	21993000	0			335	1408	327	1745;1746;1747;1748;1749;1750	2035;2036;2037;2038;2039;2040;2041	2036	1316	7
AEPGTHLCIDVEDAMNITR	Deamidation (N)	2141.97	0.972154	2006	Q86WC4	OSTM1	Osteopetrosis-associated transmembrane protein 1	yes	yes	0	1	0	By MS/MS	By MS/MS	By MS/MS	By MS/MS	By MS/MS	By MS/MS	1	1	1	1	1	1	36.953	37.132	3	7.0959e-06	40045	Y211007P00132R19357S01	75.533	69.569	145330000	20098000	26983000	16326000	21569000	31176000	29177000			337	2006	329	1757;1758;1759;1760;1761;1762	2050;2051;2052;2053;2054;2055;2056;2057;2058	2050	1969	9
AEPPLNASASDQGEK	Deamidation (N)	1513.69	0.689631	2904	Q9Y4L1	HYOU1	Hypoxia up-regulated protein 1	yes	yes	0	1	0	By MS/MS	By MS/MS	By MS/MS	By MS/MS	By MS/MS	By matching	3	2	3	2	1		13.919	13.871	2;3	2.0291e-16	9153	Y211007P00132R19357S02	114.27	107.87	6389500000	1846900000	2907000000	124280000	1483800000	27513000	0			339	2904	331	1768;1769;1770;1771;1772;1773;1774;1775;1776;1777;1778	2064;2065;2066;2067;2068;2069;2070;2071;2072;2073;2074	2068	2650	11
AFDLINYLGNENHTAPITEALFQTDLIYNLLEK	Deamidation (N)	3793.91	0.909073	2776	Q9UIQ6	LNPEP	Leucyl-cystinyl aminopeptidase;Leucyl-cystinyl aminopeptidase, pregnancy serum form	yes	yes	0	1	0	By MS/MS	By MS/MS	By MS/MS	By MS/MS	By MS/MS	By MS/MS	1	1	1	1	1	1	57.12	57.149	3	1.3903e-84	63505	Y211007P00132R19357S04	176.22	173.01	586620000	73311000	80506000	103520000	107790000	98793000	122700000			367	2776	359	1904;1905;1906;1907;1908;1909	2221;2222;2223;2224;2225;2226;2227;2228;2229	2226	2557;2558	9
AFDYFNLAANAGNSHAMAFLGK	Deamidation (N)	2330.08	0.079002	2744	Q9UBV2	SEL1L	Protein sel-1 homolog 1	yes	yes	0	1	0	By matching	By MS/MS	By MS/MS	By matching	By MS/MS	By MS/MS		1	1		1	1	45.779	45.971	3	9.5478e-09	53395	Y211007P00132R19357S02	88.945	85.511	56881000	0	10522000	9784200	0	22725000	13850000			369	2744	361	1915;1916;1917;1918	2233;2234;2235;2236;2237;2238	2233	2528	6
AFGHIFNDALVFLPPNGSDND	Deamidation (N)	2260.04	0.0436623	2277	Q96EU7	C1GALT1C1	C1GALT1-specific chaperone 1	yes	yes	0	1	0	By MS/MS	By MS/MS	By MS/MS	By MS/MS	By MS/MS	By MS/MS	1	1	2	2	1	2	49.045	49.088	2;3	2.8947e-12	54877	Y211007P00132R19357S03	101.92	92.866	139320000	16232000	14666000	23449000	34628000	18076000	32268000			377	2277	369	1945;1946;1947;1948;1949;1950;1951;1952;1953	2278;2279;2280;2281;2282;2283;2284;2285;2286;2287;2288;2289;2290;2291;2292;2293;2294;2295	2285	2195;2196	18
AFINGTGVETVVSADLPNAHGLAVDWVSR	Deamidation (N)	2995.5	0.50395	1523	Q07954	LRP1	Prolow-density lipoprotein receptor-related protein 1;Low-density lipoprotein receptor-related protein 1 85 kDa subunit;Low-density lipoprotein receptor-related protein 1 515 kDa subunit;Low-density lipoprotein receptor-related protein 1 intracellular domain	yes	yes	0	1	0	By MS/MS	By MS/MS	By matching	By MS/MS	By MS/MS	By matching	1	2		2	1		48.276	48.355	3	8.6049e-11	56718	Y211007P00132R19357S02	61.241	57.623	61983000	0	34781000	0	0	27201000	0			383	1523	375	1980;1981;1982;1983;1984;1985	2327;2328;2329;2330;2331;2332;2333	2328	1403;1404	6
AFLASPEYVNLPINGNGKQ	Deamidation (N)	2032.03	0.0265557	547	P09211	GSTP1	Glutathione S-transferase P	yes	yes	0	1	1	By matching	By matching	By matching	By matching	By MS/MS	By matching					1		37.975	38.179	2	7.1204e-05	40852	Y211007P00132R19357S05	82.349	71.581	10746000	0	0	0	0	10746000	0			389	547	381	2005	2352	2352	620	1
AFLLSLAALRDNHTHSDIQVK	Deamidation (N)	2349.24	0.244093	2015	Q8IV08	PLD3	Phospholipase D3	yes	yes	0	1	1	By MS/MS	By matching	By matching	By matching	By MS/MS	By matching	1		1		1		36.249	36.384	4	5.1898e-06	39227	Y211007P00132R19357S01	75.533	72.229	47202000	9659100	0	5339100	0	32204000	0			397	2015	388	2026;2027;2028	2382;2383	2382	1982	2
AFNSTLPTMAQMEK	Deamidation (N)	1568.72	0.721465	694	P16070	CD44	CD44 antigen	yes	yes	0	1	0	By MS/MS	By MS/MS	By MS/MS	By MS/MS	By MS/MS	By MS/MS	3	1	1	2	1	1	31.866	31.997	2;3	2.381e-10	32334	Y211007P00132R19357S03	97.45	94.253	12483000000	2265600000	1987800000	1079600000	2732700000	2382200000	2035000000			400	694	391	2039;2040;2041;2042;2043;2044;2045;2046;2047	2397;2398;2399;2400;2401;2402;2403;2404;2405;2406;2407	2403	863	10
AFSNSSYVLNPTTGELVFDPLSASDTGEYSCEAR	Deamidation (N)	3684.64	0.641367	2931	Q9Y624	F11R	Junctional adhesion molecule A	yes	yes	0	1	0	By MS/MS	By MS/MS	By MS/MS	By MS/MS	By MS/MS	By MS/MS	1	1	2	1	2	2	47.382	47.548	3;4	2.9824e-86	53525	Y211007P00132R19357S05	181.42	181.42	4981800000	929480000	779740000	524210000	894300000	970640000	883470000			410	2931	401	2077;2078;2079;2080;2081;2082;2083;2084;2085	2431;2432;2433;2434;2435;2436;2437;2438;2439;2440;2441;2442;2443;2444;2445;2446	2441	2679	16
AFSTLLVNVSGK	Deamidation (N)	1235.68	0.676153	2353	Q96T83	SLC9A7	Sodium/hydrogen exchanger 7	yes	yes	0	1	0	By MS/MS	By matching	By MS/MS	By MS/MS	By MS/MS	By MS/MS	1		1	1	1	1	35.364	35.529	2	0.00067992	37298	Y211007P00132R19357S03	59.227	52.75	825200000	199210000	0	75334000	242920000	117500000	190230000			411	2353	402	2086;2087;2088;2089;2090	2447;2448;2449;2450;2451;2452	2449	2246	6
AFYVNVLNEEQR	Deamidation (N)	1481.72	0.715058	424	P04040	CAT	Catalase	yes	yes	0	1	0	By matching	By matching	By matching	By matching	By matching	By MS/MS						1	31.138	31.448	2	0.024855	30768	Y211007P00132R19357S06	42.031	33.98	0	0	0	0	0	0	0			425	424	415	2398	2735	2735	428	1
AGCLIGAEHVNNSYECDIPIGAGICASYQTQTNSPR	Deamidation (N)	3923.75	0.751285	571	P0DTC2			yes	yes	0	1	0	By matching	By MS/MS	By MS/MS	By matching	By matching	By MS/MS		2	2			2	35.845	36.067	3;4	2.6266e-106	39955	Y211007P00132R19357S02	194.77	193.1	1073100000	0	324430000	316210000	0	0	432480000			434	571	424	2432;2433;2434;2435;2436;2437	2769;2770;2771;2772;2773;2774;2775;2776;2777;2778;2779;2780	2770	635;636	12
AGFEAVENGTVCR	Deamidation (N)	1409.62	0.624528	882	P29323	EPHB2	Ephrin type-B receptor 2	yes	yes	0	1	0	By matching	By MS/MS	By matching	By matching	By matching	By MS/MS	1	1				1	21.165	21.319	2	7.4426e-05	17281	Y211007P00132R19357S06	73.037	64.44	192960000	85160000	54112000	0	0	0	53685000			451	882	440	2496;2497;2498	2845;2846	2846	1040	2
AGKPSAAAASVSTQHGSILQLNDTLEEK	Deamidation (N)	2823.43	0.425031	1868	Q68CP4	HGSNAT	Heparan-alpha-glucosaminide N-acetyltransferase	yes	yes	0	1	1	By MS/MS	By MS/MS	By MS/MS	By MS/MS	By MS/MS	By MS/MS	1	2	1	1	1	1	29.177	29.356	3;4	4.3574e-48	30753	Y211007P00132R19357S02	125.06	121.44	418500000	62370000	82069000	41800000	72470000	81522000	78266000			461	1868	450	2528;2529;2530;2531;2532;2533;2534	2886;2887;2888;2889;2890;2891;2892;2893;2894;2895	2889	1770	10
AGPNGTLFVADAYK	Deamidation (N)	1423.7	0.698345	2595	Q9HDC9	APMAP	Adipocyte plasma membrane-associated protein	yes	yes	0	1	0	By MS/MS	By MS/MS	By MS/MS	By MS/MS	By MS/MS	By MS/MS	1	1	1	1	1	2	29.616	29.795	2	1.0985e-15	28237	Y211007P00132R19357S06	113.4	103.88	13572000000	2013600000	2594800000	1738900000	1781400000	2835500000	2607900000			481	2595	470	2614;2615;2616;2617;2618;2619;2620	2999;3000;3001;3002;3003;3004;3005;3006	3005	2422	8
AGSLWDPNITACK	Deamidation (N)	1432.67	0.665665	2624	Q9NRM6	IL17RB	Interleukin-17 receptor B	yes	yes	0	1	0	By MS/MS	By matching	By matching	By MS/MS	By matching	By matching	1		1	1			30.443	30.511	2	0.00026366	30281	Y211007P00132R19357S03	66.004	54.421	23193000	5854400	0	5712200	11627000	0	0			489	2624	478	2650;2651;2652	3046;3047	3047	2439	2
AGYFNFTSATITYLAQEDGPVVIGSTSAPGQGGILAQR	Deamidation (N)	3857.91	0.911198	1046	P43308	SSR2	Translocon-associated protein subunit beta	yes	yes	0	1	0	By MS/MS	By MS/MS	By MS/MS	By MS/MS	By MS/MS	By MS/MS	3	3	3	4	2	3	55.327	55.357	3;4	1.6534e-247	62827	Y211007P00132R19357S01	276.36	275.88	7520000000	1165100000	992870000	1319000000	1568700000	1312800000	1161500000			512	1046	501	2739;2740;2741;2742;2743;2744;2745;2746;2747;2748;2749;2750;2751;2752;2753;2754;2755;2756	3144;3145;3146;3147;3148;3149;3150;3151;3152;3153;3154;3155;3156;3157;3158;3159;3160;3161;3162;3163;3164;3165;3166;3167;3168;3169;3170	3146	1152	27
AHCVWLECPIPDAPVVTNVTVK	Deamidation (N)	2505.24	0.239602	840	P26006	ITGA3	Integrin alpha-3;Integrin alpha-3 heavy chain;Integrin alpha-3 light chain	yes	yes	0	1	0	By MS/MS	By MS/MS	By MS/MS	By MS/MS	By MS/MS	By MS/MS	2	2	2	2	2	2	40.683	40.829	2;3	1.5161e-91	43397	Y211007P00132R19357S06	200.29	199.32	22660000000	3424200000	3907500000	2494600000	4319900000	4447800000	4065500000			519	840	508	2790;2791;2792;2793;2794;2795;2796;2797;2798;2799;2800;2801	3214;3215;3216;3217;3218;3219;3220;3221;3222;3223;3224;3225;3226;3227;3228;3229;3230;3231;3232;3233;3234;3235;3236	3234	1002	23
AHLELNESAWGR	Deamidation (N)	1382.66	0.657877	2877	Q9Y334	VWA7	von Willebrand factor A domain-containing protein 7	yes	yes	0	1	0	By MS/MS	By matching	By matching	By MS/MS	By matching	By MS/MS	1			1		1	25.202	25.307	3	0.00019646	23294	Y211007P00132R19357S03	63.473	46.261	29967000	12424000	0	0	7591100	0	9952200			527	2877	516	2822;2823;2824	3262;3263;3264	3263	2637	3
AHLMEIQVNGGTVAEK	Deamidation (N)	1696.85	0.84542	1000	P39023	RPL3	60S ribosomal protein L3	yes	yes	0	1	0	By MS/MS	By matching	By matching	By MS/MS	By matching	By MS/MS	1		1	1		1	24.527	24.631	3	4.63e-05	23734	Y211007P00132R19357S01	57.288	51.466	75377000	14919000	0	27110000	12090000	0	21258000			530	1000	518	2840;2841;2842;2843	3284;3285;3286;3287	3284	1110	4
AIGGIDWDSHPFGYNLTLQAK	Deamidation (N)	2303.12	0.122247	1665	Q14517	FAT1	Protocadherin Fat 1;Protocadherin Fat 1, nuclear form	yes	yes	0	1	0	By MS/MS	By MS/MS	By MS/MS	By MS/MS	By MS/MS	By MS/MS	1	1	1	1	1	1	43.193	43.339	3	2.1929e-12	47711	Y211007P00132R19357S05	96.379	86.031	239840000	45776000	31168000	22808000	56569000	52160000	31357000			565	1665	553	2996;2997;2998;2999;3000;3001	3458;3459;3460;3461;3462;3463	3462	1582	6
AIHYALNCCGLAGGVEQFISDICPK	Deamidation (N)	2793.29	0.292442	775	P21926	CD9	CD9 antigen	yes	yes	0	1	0	By MS/MS	By MS/MS	By MS/MS	By MS/MS	By MS/MS	By MS/MS	1	2	1	1	1	1	53.353	53.399	3	3.6967e-75	60509	Y211007P00132R19357S03	175.86	172.5	1719900000	161270000	205500000	325150000	354920000	409080000	263960000			568	775	556	3012;3013;3014;3015;3016;3017;3018	3480;3481;3482;3483;3484;3485;3486;3487;3488;3489;3490;3491;3492;3493	3487	957	14
AIIQGLMPDQNYTVQIIAYNK	Deamidation (N)	2393.23	0.230083	1509	Q05707	COL14A1	Collagen alpha-1(XIV) chain	yes	yes	0	1	0	By MS/MS	By MS/MS	By MS/MS	By MS/MS	By MS/MS	By MS/MS	3	2	2	2	1	2	44.294	44.437	2;3	9.0826e-31	51454	Y211007P00132R19357S02	116.73	111.07	283500000	50943000	53535000	29585000	47115000	15846000	86472000			573	1509	560	3034;3035;3036;3037;3038;3039;3040;3041;3042;3043;3044;3045	3518;3519;3520;3521;3522;3523;3524;3525;3526;3527;3528;3529;3530;3531	3523	1395;1396	14
AIIQGLMPDQNYTVQIIAYNKDK	Deamidation (N)	2636.35	0.351989	1509	Q05707	COL14A1	Collagen alpha-1(XIV) chain	yes	yes	0	1	1	By matching	By matching	By matching	By matching	By MS/MS	By matching					1		41.026	41.23	3	0.00028377	44915	Y211007P00132R19357S05	42.185	40.024	19492000	0	0	0	0	19492000	0			575	1509	561	3052	3541	3541	1395;1396	1
AINQGNYGWQAGNHSAFWGMTLDEGIR	Deamidation (N)	2993.35	0.351488	2492	Q9GZM7	TINAGL1	Tubulointerstitial nephritis antigen-like	yes	yes	0	1	0	By MS/MS	By MS/MS	By MS/MS	By MS/MS	By matching	By MS/MS	1	1	1	1		1	42.946	43.08	3	3.8565e-52	49495	Y211007P00132R19357S02	153.23	151.92	1319400000	196400000	253130000	201980000	345180000	0	322750000			590	2492	576	3132;3133;3134;3135;3136	3634;3635;3636;3637;3638;3639	3635	2338	6
AIPTIVSDGNTTFQEK	Deamidation (N)	1720.85	0.851945	652	P13866	SLC5A1	Sodium/glucose cotransporter 1	yes	yes	0	1	0	By MS/MS	By MS/MS	By MS/MS	By matching	By MS/MS	By MS/MS	1	1	1		1	1	29.105	29.299	2	1.8155e-05	28482	Y211007P00132R19357S05	69.805	64.901	86320000	17799000	23952000	10099000	0	11949000	22521000			595	652	581	3153;3154;3155;3156;3157	3660;3661;3662;3663;3664	3663	806	5
AKFVGTPEVNQTTLYQR	Deamidation (N)	1952	0.000340936	402	P01033	TIMP1	Metalloproteinase inhibitor 1	yes	yes	0	1	1	By MS/MS	By matching	By matching	By matching	By matching	By matching	1						24.725	24.725	3	0.00024973	23685	Y211007P00132R19357S01	51.76	38.697	15581000	15581000	0	0	0	0	0			625	402	611	3310	3834	3834	393	1
AKLDAFFALEGFPTEPNSSSR	Deamidation (N)	2284.1	0.101177	524	P08294	SOD3	Extracellular superoxide dismutase [Cu-Zn]	yes	yes	0	1	1	By MS/MS	By MS/MS	By MS/MS	By MS/MS	By MS/MS	By MS/MS	2	1	1	1	2	2	44.133	44.268	2;3	9.5563e-49	48038	Y211007P00132R19357S06	145.83	135.2	1074900000	144120000	183620000	138270000	115950000	355630000	137320000			628	524	614	3316;3317;3318;3319;3320;3321;3322;3323;3324	3841;3842;3843;3844;3845;3846;3847;3848;3849;3850;3851;3852;3853;3854;3855;3856;3857	3857	588	17
AKPQGQWAEDVLGNK	Deamidation (N)	1640.82	0.815835	1800	Q29983	MICA	MHC class I polypeptide-related sequence A	yes	yes	0	1	1	By MS/MS	By MS/MS	By MS/MS	By MS/MS	By MS/MS	By MS/MS	2	2	2	2	2	2	24.829	24.992	2;3	3.7466e-22	22500	Y211007P00132R19357S05	136.39	129.99	1702000000	218460000	325940000	138730000	401010000	290990000	326930000			635	1800	621	3345;3346;3347;3348;3349;3350;3351;3352;3353;3354;3355;3356	3879;3880;3881;3882;3883;3884;3885;3886;3887;3888;3889;3890;3891;3892;3893	3891	1680	14
AKPQGQWAEDVLGNKTWDR	Deamidation (N)	2199.07	0.0708801	1800	Q29983	MICA	MHC class I polypeptide-related sequence A	yes	yes	0	1	2	By MS/MS	By matching	By MS/MS	By matching	By MS/MS	By matching	1	1	1		2		29.944	30.137	3;4	8.9431e-08	28416	Y211007P00132R19357S04	89.011	83.197	365060000	66323000	31541000	17432000	0	249760000	0			636	1800	622	3357;3358;3359;3360;3361	3894;3895;3896;3897;3898;3899;3900	3896	1680	7
AKQCNGTSMCWCVNTAGVR	Deamidation (N)	2199.93	0.928197	702	P16422	EPCAM	Epithelial cell adhesion molecule	yes	yes	0	1	1	By MS/MS	By matching	By matching	By matching	By MS/MS	By matching	1				2		24.205	24.357	3	1.3149e-05	23329	Y211007P00132R19357S01	73.138	71.276	23728000	5909600	0	0	0	17819000	0			638	702	624	3364;3365;3366	3903;3904;3905	3903	873	3
ALAAAGYDVEKNNSR	Deamidation (N)	1578.76	0.763799	701;581;700	P16403;Q02539;P22492;P10412;P16402	HIST1H1C;HIST1H1A;HIST1H1T;HIST1H1E;HIST1H1D	Histone H1.2;Histone H1.1;Histone H1t;Histone H1.4;Histone H1.3	no	no	0	1	1	By matching	By matching	By matching	By matching	By MS/MS	By matching					1		15.271	15.276	3	0.015546	9787	Y211007P00132R19357S05	44.252	37.976	0	0	0	0	0	0	0			648	701;581;700	633	3415	3959	3959	672	1
ALAALDAFALNMTR	Deamidation (N)	1477.76	0.7599	2634	Q9NS84	CHST7	Carbohydrate sulfotransferase 7	yes	yes	0	1	0	By MS/MS	By MS/MS	By MS/MS	By MS/MS	By MS/MS	By MS/MS	1	1	1	1	1	1	46.943	47.089	2	5.0718e-05	52135	Y211007P00132R19357S03	76.759	58.623	99955000	19034000	12905000	13623000	16182000	19072000	19139000			652	2634	637	3429;3430;3431;3432;3433;3434	3971;3972;3973;3974;3975;3976;3977	3973	2446	7
ALAEQLPPNMSER	Deamidation (N)	1455.7	0.702779	2778	Q9UJ14	GGT7	Gamma-glutamyltransferase 7;Gamma-glutamyltransferase 7 heavy chain;Gamma-glutamyltransferase 7 light chain	yes	yes	0	1	0	By MS/MS	By matching	By matching	By matching	By matching	By matching	1		1				23.404	23.455	2	0.00033488	21930	Y211007P00132R19357S01	64.104	52.521	12099000	6430700	0	5668600	0	0	0			660	2778	645	3458;3459	3998	3998	2574	1
ALAGLVYNASGSEHCYDIYR	Deamidation (N)	2259.03	0.026632	2763	Q9UHL4	DPP7	Dipeptidyl peptidase 2	yes	yes	0	1	0	By MS/MS	By MS/MS	By MS/MS	By MS/MS	By MS/MS	By MS/MS	2	2	2	2	2	2	32.869	33.048	2;3	3.0831e-106	34699	Y211007P00132R19357S01	225.13	219.32	4619200000	425770000	802610000	735000000	750100000	875900000	1029900000			662	2763	647	3466;3467;3468;3469;3470;3471;3472;3473;3474;3475;3476;3477	4006;4007;4008;4009;4010;4011;4012;4013;4014;4015;4016;4017;4018;4019;4020	4006	2543	15
ALAQNGSLGEGIHEPGGPR	Deamidation (N)	1859.91	0.912589	154	O15354	GPR37	Prosaposin receptor GPR37	yes	yes	0	1	0	By MS/MS	By MS/MS	By matching	By matching	By matching	By matching	1	1					20.584	20.838	3	0.00017807	19026	Y211007P00132R19357S02	47.082	31.238	19887000	0	19887000	0	0	0	0			669	154	654	3508;3509	4059;4060	4060	164	2
ALAYGEKNLTFEGPLPEK	Deamidation (N)	1977.01	0.00950864	2574	Q9HAT2	SIAE	Sialate O-acetylesterase	yes	yes	0	1	1	By MS/MS	By matching	By MS/MS	By matching	By MS/MS	By matching	1		1		1		31.279	31.415	3	0.00014865	32582	Y211007P00132R19357S01	56.719	49.768	88060000	30076000	0	12573000	0	45411000	0			674	2574	659	3533;3534;3535	4086;4087;4088	4086	2404	3
ALEVNMSLSGR	Deamidation (N)	1176.58	0.580873	2742	Q9UBS9	SUCO	SUN domain-containing ossification factor	yes	yes	0	1	0	By MS/MS	By MS/MS	By matching	By matching	By matching	By matching	1	1					27.002	27.129	2	8.2835e-05	26856	Y211007P00132R19357S01	71.176	55.546	42606000	17741000	24865000	0	0	0	0			729	2742	714	3719;3720	4285;4286;4287;4288	4286	2525	4
ALEVNTVTCQLNCSDHGHCDSFTK	Deamidation (N)	2793.18	0.179263	2042	Q8IZA0	KIAA0319L	Dyslexia-associated protein KIAA0319-like protein	yes	yes	0	1	0	By matching	By MS/MS	By MS/MS	By MS/MS	By MS/MS	By MS/MS	1	2	2	2	2	2	25.877	26.072	3;4	2.6272e-61	22871	Y211007P00132R19357S04	164.27	163.49	1654500000	15156000	271510000	182840000	517080000	333110000	334850000			730	2042	715	3721;3722;3723;3724;3725;3726;3727;3728;3729;3730;3731	4289;4290;4291;4292;4293;4294;4295;4296;4297;4298;4299;4300	4294	2007	12
ALEVNTVTCQLNCSDHGHCDSFTKR	Deamidation (N)	2949.28	0.280374	2042	Q8IZA0	KIAA0319L	Dyslexia-associated protein KIAA0319-like protein	yes	yes	0	1	1	By MS/MS	By MS/MS	By MS/MS	By MS/MS	By MS/MS	By matching	1	2	2	2	3		23.675	23.858	4;5	2.9329e-75	23044	Y211007P00132R19357S01	177.91	172.56	605040000	75629000	72017000	80687000	58639000	318060000	0			731	2042	716	3732;3733;3734;3735;3736;3737;3738;3739;3740;3741	4301;4302;4303;4304;4305	4301	2007	4
ALGFENATQALGR	Deamidation (N)	1347.68	0.678279	1531	Q08380	LGALS3BP	Galectin-3-binding protein	yes	yes	0	1	0	By MS/MS	By MS/MS	By MS/MS	By MS/MS	By MS/MS	By MS/MS	1	2	2	2	1	1	30.771	30.942	2;3	2.3127e-14	31116	Y211007P00132R19357S03	127.17	106.97	29232000000	4067000000	5818600000	3541100000	4950700000	4596000000	6258300000			736	1531	721	3757;3758;3759;3760;3761;3762;3763;3764;3765	4318;4319;4320;4321;4322;4323;4324;4325;4326;4327;4328	4323	1438	11
ALHALNVTWR	Deamidation (N)	1180.64	0.635291	2857	Q9Y2E5	MAN2B2	Epididymis-specific alpha-mannosidase	yes	yes	0	1	0	By MS/MS	By MS/MS	By MS/MS	By MS/MS	By MS/MS	By MS/MS	1	2	2	1	2	2	27.628	27.833	2;3	6.3749e-07	28617	Y211007P00132R19357S02	134.23	100.04	621480000	61622000	151660000	101000000	12483000	138460000	156250000			744	2857	729	3794;3795;3796;3797;3798;3799;3800;3801;3802;3803	4365;4366;4367;4368;4369;4370;4371;4372;4373;4374;4375;4376;4377;4378	4367	2628	14
ALIYQFSPIYTGNISSFQQCYIFD	Deamidation (N)	2875.34	0.341484	2213	Q92820	GGH	Gamma-glutamyl hydrolase	yes	yes	0	1	0	By matching	By MS/MS	By MS/MS	By matching	By matching	By MS/MS	1	1	1			1	56.73	56.771	3	1.4136e-05	62889	Y211007P00132R19357S04	49.66	48.675	694250000	109070000	154430000	244160000	0	0	186580000			754	2213	739	3836;3837;3838;3839	4415;4416;4417	4416	2160	3
ALLNHLDVGVGR	Deamidation (N)	1263.69	0.693535	1698	Q15043	SLC39A14	Zinc transporter ZIP14	yes	yes	0	1	0	By matching	By matching	By matching	By matching	By matching	By MS/MS						1	27.736	28.046	3	0.0040901	26117	Y211007P00132R19357S06	41.218	29.899	7481300	0	0	0	0	0	7481300			770	1698	754	3903	4494	4494	1602	1
ALLTNVSSVALGSR	Deamidation (N)	1387.77	0.767094	1986	Q7Z7M0	MEGF8	Multiple epidermal growth factor-like domains protein 8	yes	yes	0	1	0	By MS/MS	By MS/MS	By MS/MS	By MS/MS	By MS/MS	By MS/MS	1	2	1	1	2	2	34.583	34.794	2;3	7.0567e-27	34549	Y211007P00132R19357S04	148.41	108.62	581630000	79896000	102660000	53579000	91392000	131730000	122380000			778	1986	762	3929;3930;3931;3932;3933;3934;3935;3936;3937	4516;4517;4518;4519;4520;4521;4522;4523;4524;4525;4526	4521	1926	11
ALNTSQLK	Deamidation (N)	874.476	0.475997	2040	Q8IYK4	COLGALT2	Procollagen galactosyltransferase 2	yes	yes	0	1	0	By MS/MS	By matching	By matching	By matching	By matching	By matching	1						14.568	14.568	2	0.022329	9945	Y211007P00132R19357S01	47.082	14.727	4855100	4855100	0	0	0	0	0			796	2040	780	4056	4665	4665	2005	1
ALNYYPQNITMK	Deamidation (N)	1455.71	0.706801	1805	Q30201	HFE	Hereditary hemochromatosis protein	yes	yes	0	1	0	By MS/MS	By MS/MS	By MS/MS	By MS/MS	By MS/MS	By MS/MS	1	1	1	1	1	1	28.139	28.318	2	1.4806e-08	27267	Y211007P00132R19357S03	116.74	104.82	475070000	51804000	104760000	59207000	66194000	87383000	105720000			798	1805	782	4064;4065;4066;4067;4068;4069	4673;4674;4675;4676;4677;4678;4679	4675	1693	7
ALQWNAGSGGLPENETTFAR	Deamidation (N)	2119	0.997046	1174	P51689	ARSD	Arylsulfatase D	yes	yes	0	1	0	By MS/MS	By MS/MS	By MS/MS	By MS/MS	By MS/MS	By MS/MS	1	1	1	1	1	1	33.059	33.238	2	2.5291e-154	36052	Y211007P00132R19357S02	269.33	262.48	460930000	74587000	75850000	58292000	72570000	77340000	102290000			813	1174	797	4124;4125;4126;4127;4128;4129	4737;4738;4739;4740;4741;4742;4743;4744;4745	4738	1202	9
ALSNISLR	Deamidation (N)	873.492	0.491981	130	O15031	PLXNB2	Plexin-B2	yes	yes	0	1	0	By MS/MS	By MS/MS	By MS/MS	By MS/MS	By MS/MS	By MS/MS	1	1	1	1	1	1	22.308	22.454	2	0.00071438	20912	Y211007P00132R19357S01	126.62	55.765	2442900000	487420000	538390000	202280000	291680000	317710000	605360000			819	130	803	4145;4146;4147;4148;4149;4150	4759;4760;4761;4762;4763;4764;4765;4766;4767;4768;4769;4770	4759	118	12
ALSPNSTISSAPK	Deamidation (N)	1272.66	0.656146	2756	Q9UH99	SUN2	SUN domain-containing protein 2	yes	yes	0	1	0	By MS/MS	By MS/MS	By MS/MS	By MS/MS	By MS/MS	By MS/MS	1	1	1	1	1	1	17.493	17.521	2	0.00076647	14573	Y211007P00132R19357S01	56.139	26.202	813240000	154790000	223660000	76121000	93823000	89392000	175460000			822	2756	806	4156;4157;4158;4159;4160;4161	4777;4778;4779;4780;4781;4782	4777	2536	4
ALVAVVAGNSTTPR	Deamidation (N)	1355.74	0.740879	2952	Q9Y6Q6	TNFRSF11A	Tumor necrosis factor receptor superfamily member 11A	yes	yes	0	1	0	By MS/MS	By MS/MS	By MS/MS	By MS/MS	By MS/MS	By MS/MS	1	1	1	1	1	1	22.669	22.815	2	7.4338e-16	20009	Y211007P00132R19357S03	116.19	101.74	582140000	78630000	120520000	72479000	103970000	90213000	116320000			837	2952	821	4246;4247;4248;4249;4250;4251	4885;4886;4887;4888;4889;4890;4891;4892;4893;4894;4895	4890	2700	11
ALVAVVAGNSTTPRR	Deamidation (N)	1511.84	0.84199	2952	Q9Y6Q6	TNFRSF11A	Tumor necrosis factor receptor superfamily member 11A	yes	yes	0	1	1	By MS/MS	By matching	By matching	By matching	By matching	By matching	1						19.676	19.676	3	5.4612e-05	17003	Y211007P00132R19357S01	65.219	43.163	10077000	10077000	0	0	0	0	0			838	2952	822	4252	4896	4896	2700	1
ALVCSQPGLNCTVK	Deamidation (N)	1546.75	0.748349	2279	Q96F46	IL17RA	Interleukin-17 receptor A	yes	yes	0	1	0	By MS/MS	By MS/MS	By matching	By MS/MS	By MS/MS	By MS/MS	1	1		1	1	1	21.45	21.605	2	1.0991e-10	18323	Y211007P00132R19357S03	103.76	94.479	119930000	24198000	26068000	0	25334000	18886000	25441000			839	2279	823	4253;4254;4255;4256;4257	4897;4898;4899;4900;4901	4899	2197	5
ALVLELCCNDESGEDVEVPYVR	Deamidation (N)	2566.16	0.15672	789	P22314	UBA1	Ubiquitin-like modifier-activating enzyme 1	yes	yes	0	1	0	By matching	By matching	By matching	By matching	By MS/MS	By matching					1		40.486	40.69	3	0.00063169	44256	Y211007P00132R19357S05	42.123	39.9	0	0	0	0	0	0	0			848	789	831	4302	4947	4947	968	1
ALVNFTR	Deamidation (N)	820.444	0.444303	1444	P98160	HSPG2	Basement membrane-specific heparan sulfate proteoglycan core protein;Endorepellin;LG3 peptide	yes	yes	0	1	0	By MS/MS	By MS/MS	By MS/MS	By MS/MS	By MS/MS	By MS/MS	1	1	1	1	1	1	23.179	23.341	2	0.00018485	22075	Y211007P00132R19357S01	132.09	71.306	531580000	142830000	116530000	60486000	66554000	62680000	82496000			849	1444	832	4303;4304;4305;4306;4307;4308	4948;4949;4950;4951;4952;4953;4954;4955;4956;4957	4950	1345	10
ALYELAGGTNFSDTVQADPQTVTR	Deamidation (N)	2554.22	0.218726	2192	Q92542	NCSTN	Nicastrin	yes	yes	0	1	0	By MS/MS	By MS/MS	By matching	By MS/MS	By matching	By matching	1	1		2			34.796	34.849	2	5.8707e-105	37054	Y211007P00132R19357S01	204.53	200.63	29984000	16701000	0	0	13283000	0	0			859	2192	842	4347;4348;4349;4350	4998;4999;5000;5001;5002	4998	2123	5
AMCYFTNGTER	Deamidation (N)	1349.54	0.538022	413	P01920	HLA-DQB1	HLA class II histocompatibility antigen, DQ beta 1 chain	yes	yes	0	1	0	By MS/MS	By MS/MS	By MS/MS	By MS/MS	By MS/MS	By MS/MS	1	1	1	1	1	1	20.866	21.012	2	1.4419e-05	18608	Y211007P00132R19357S01	83.045	83.045	145670000	29411000	35479000	13435000	24547000	19707000	23088000			865	413	848	4372;4373;4374;4375;4376;4377	5020;5021;5022;5023;5024;5025;5026	5020	412	7
AMLVCSDAATNKNFNR	Deamidation (N)	1811.83	0.829453	256	O75326	SEMA7A	Semaphorin-7A	yes	yes	0	1	1	By MS/MS	By matching	By matching	By matching	By matching	By matching	1						20.074	20.074	3	0.00066303	17525	Y211007P00132R19357S01	44.312	37.479	5597800	5597800	0	0	0	0	0			880	256	863	4450	5120	5120	264	1
AMNTSQVEALGIQMLPGYR	Deamidation (N)	2079.01	0.0128962	2077	Q8NBJ5	COLGALT1	Procollagen galactosyltransferase 1	yes	yes	0	1	0	By MS/MS	By MS/MS	By MS/MS	By MS/MS	By MS/MS	By MS/MS	2	2	2	2	2	2	43.591	43.737	2;3	8.797e-120	46345	Y211007P00132R19357S04	240.61	240.61	5434500000	766960000	898750000	570930000	1094300000	1020700000	1082900000			882	2077	865	4452;4453;4454;4455;4456;4457;4458;4459;4460;4461;4462;4463	5122;5123;5124;5125;5126;5127;5128;5129;5130;5131;5132;5133;5134;5135;5136;5137;5138	5132	2031	16
AMSSNETAAYK	Deamidation (N)	1172.5	0.501954	2137	Q8TCJ2	STT3B	Dolichyl-diphosphooligosaccharide--protein glycosyltransferase subunit STT3B	yes	yes	0	1	0	By MS/MS	By matching	By matching	By matching	By matching	By matching	1						11.324	11.324	2	0.0008168	6028	Y211007P00132R19357S01	59.265	56.785	12605000	12605000	0	0	0	0	0			885	2137	868	4475	5152	5152	2085	1
ANATIEVK	Deamidation (N)	845.449	0.449448	2932	Q9Y639	NPTN	Neuroplastin	yes	yes	0	1	0	By MS/MS	By matching	By MS/MS	By matching	By matching	By MS/MS	1		1			1	12.187	12.187	2	0.0080385	7251	Y211007P00132R19357S01	88.819	17.127	8684300	8684300	0	0	0	0	0			892	2932	875	4494;4495;4496	5169;5170;5171	5169	2681	3
ANCSATSDAICGDCLPGFYR	Deamidation (N)	2234.9	0.903088	2632	Q9NS68	TNFRSF19	Tumor necrosis factor receptor superfamily member 19	yes	yes	0	1	0	By MS/MS	By matching	By MS/MS	By MS/MS	By MS/MS	By matching	1		1	2	1		32.533	32.656	2;3	2.4106e-69	33135	Y211007P00132R19357S03	194.77	192.2	63314000	8651100	0	6886100	31652000	16125000	0			894	2632	877	4508;4509;4510;4511;4512	5188;5189;5190;5191;5192;5193	5190	2445	6
ANCSATSDAICGDCLPGFYRK	Deamidation (N)	2363	0.998051	2632	Q9NS68	TNFRSF19	Tumor necrosis factor receptor superfamily member 19	yes	yes	0	1	1	By MS/MS	By matching	By matching	By matching	By matching	By matching	1						28.674	28.674	3	9.1374e-05	28992	Y211007P00132R19357S01	48.053	45.948	13489000	13489000	0	0	0	0	0			895	2632	878	4513	5194	5194	2445	1
ANDSDQGANAEIEYTFHQAPEVVR	Deamidation (N)	2661.19	0.194302	1526	Q08174	PCDH1	Protocadherin-1	yes	yes	0	1	0	By MS/MS	By matching	By MS/MS	By MS/MS	By MS/MS	By MS/MS	1		1	1	2	1	32.106	32.27	2;3	1.0945e-82	32666	Y211007P00132R19357S05	170.51	168.02	1358300000	289890000	0	173080000	307760000	286580000	300980000			896	1526	879	4514;4515;4516;4517;4518;4519	5195;5196;5197;5198;5199;5200;5201;5202	5201	1433	8
ANFTIYDCSR	Deamidation (N)	1246.53	0.528837	2903	Q9Y4D7	PLXND1	Plexin-D1	yes	yes	0	1	0	By matching	By MS/MS	By MS/MS	By MS/MS	By MS/MS	By MS/MS	1	1	1	1	2	1	22.757	22.902	2	2.2229e-05	18800	Y211007P00132R19357S04	110.84	88.26	276770000	69304000	43788000	31841000	54481000	39692000	37667000			899	2903	882	4527;4528;4529;4530;4531;4532;4533	5214;5215;5216;5217;5218;5219;5220;5221;5222;5223;5224;5225	5219	2644	12
ANGQENGHVKVNGDASPAAAESGAK	Deamidation (N)	2379.11	0.105093	888	P29966	MARCKS	Myristoylated alanine-rich C-kinase substrate	yes	yes	0	1	1	By matching	By matching	By matching	By matching	By MS/MS	By matching					1		11.522	11.326	4	4.0859e-06	4839	Y211007P00132R19357S05	54.521	51.088	18451000	0	0	0	0	18451000	0			901	888	884	4538	5227	5227	1044;1045	1
ANGSAVCEAAHLGLWK	Deamidation (N)	1683.8	0.80389	2458	Q9BXT2	CACNG6	Voltage-dependent calcium channel gamma-6 subunit	yes	yes	0	1	0	By MS/MS	By matching	By matching	By MS/MS	By matching	By matching	1			1			31.89	31.995	3	1.8006e-05	32332	Y211007P00132R19357S03	65.374	60.616	16238000	0	0	0	16238000	0	0			903	2458	885	4544;4545	5232;5233	5233	2312	2
ANGTGYFYVLAPK	Deamidation (N)	1400.7	0.697617	2144	Q8TE58	ADAMTS15	A disintegrin and metalloproteinase with thrombospondin motifs 15	yes	yes	0	1	0	By MS/MS	By MS/MS	By matching	By matching	By matching	By matching	1	1			1		35.245	35.398	2	0.0013003	37819	Y211007P00132R19357S01	51.726	39.805	16239000	7546800	0	0	0	8692200	0			904	2144	886	4546;4547;4548	5234;5235	5234	2098	2
ANHSGAVVLLK	Deamidation (N)	1108.62	0.624058	801	P23229	ITGA6	Integrin alpha-6;Integrin alpha-6 heavy chain;Integrin alpha-6 light chain;Processed integrin alpha-6	yes	yes	0	1	0	By MS/MS	By MS/MS	By MS/MS	By MS/MS	By MS/MS	By MS/MS	5	8	9	6	5	5	19.685	19.763	2;3	2.2991e-09	14742	Y211007P00132R19357S06	128.36	95.948	2414100000	252070000	787850000	287810000	416180000	218320000	451870000			906	801	888	4555;4556;4557;4558;4559;4560;4561;4562;4563;4564;4565;4566;4567;4568;4569;4570;4571;4572;4573;4574;4575;4576;4577;4578;4579;4580;4581;4582;4583;4584;4585;4586;4587;4588;4589;4590;4591;4592	5242;5243;5244;5245;5246;5247;5248;5249;5250;5251;5252;5253;5254;5255;5256;5257;5258;5259;5260;5261;5262;5263;5264;5265;5266;5267;5268;5269;5270;5271;5272;5273;5274;5275;5276;5277;5278;5279;5280;5281;5282;5283;5284;5285;5286;5287;5288;5289;5290;5291;5292;5293;5294;5295;5296;5297	5292	979	55
ANHSGAVVLLKR	Deamidation (N)	1264.73	0.725169	801	P23229	ITGA6	Integrin alpha-6;Integrin alpha-6 heavy chain;Integrin alpha-6 light chain;Processed integrin alpha-6	yes	yes	0	1	1	By MS/MS	By MS/MS	By matching	By matching	By MS/MS	By matching	1	2			1		15.328	15.406	2;3	1.1551e-06	11097	Y211007P00132R19357S05	86.262	56.712	264860000	84235000	138480000	0	0	42148000	0			907	801	889	4593;4594;4595;4596	5298;5299;5300;5301;5302	5301	979	5
ANIQFGDNGTTISAVSNK	Deamidation (N)	1836.89	0.885371	1639	Q14108	SCARB2	Lysosome membrane protein 2	yes	yes	0	1	0	By MS/MS	By MS/MS	By MS/MS	By MS/MS	By MS/MS	By MS/MS	2	1	3	2	2	2	26.407	26.573	2;3	2.4658e-52	23955	Y211007P00132R19357S06	171.56	149.67	3582600000	506060000	806800000	374410000	589310000	417620000	888390000			909	1639	891	4600;4601;4602;4603;4604;4605;4606;4607;4608;4609;4610;4611	5306;5307;5308;5309;5310;5311;5312;5313;5314;5315;5316;5317;5318;5319	5317	1552	14
ANISSPGLIYTYTQDPTVTR	Deamidation (N)	2197.09	0.0902782	1179	P51805	PLXNA3	Plexin-A3	yes	yes	0	1	0	By MS/MS	By MS/MS	By MS/MS	By MS/MS	By MS/MS	By MS/MS	2	2	1	2	2	1	33.978	34.151	2;3	1.7231e-52	35136	Y211007P00132R19357S03	165.49	156.87	190520000	41057000	36197000	9292300	39285000	43549000	21138000			910	1179	892	4612;4613;4614;4615;4616;4617;4618;4619;4620;4621	5320;5321;5322;5323;5324;5325;5326;5327;5328;5329;5330	5325	1207	11
ANLSFSMMGDR	Deamidation (N)	1228.52	0.521643	242	O75071	EFCAB14	EF-hand calcium-binding domain-containing protein 14	yes	yes	0	1	0	By MS/MS	By MS/MS	By MS/MS	By MS/MS	By MS/MS	By MS/MS	1	1	1	1	1	1	30.256	30.42	2	7.6284e-06	30150	Y211007P00132R19357S03	93.345	84.946	43446000	7002700	0	6751300	9710200	9196100	10786000			917	242	899	4643;4644;4645;4646;4647;4648	5354;5355;5356;5357;5358;5359;5360	5357	254	7
ANLSGGVWK	Deamidation (N)	931.476	0.476331	529	P08581	MET	Hepatocyte growth factor receptor	yes	yes	0	1	0	By MS/MS	By MS/MS	By matching	By matching	By MS/MS	By matching	1	1			1		21.304	21.304	2	0.0021842	19386	Y211007P00132R19357S01	90.15	62.896	200380000	200380000	0	0	0	0	0			918	529	900	4649;4650;4651	5361;5362;5363;5364;5365	5363	591	5
ANLTVVLLR	Deamidation (N)	998.612	0.612431	464	P05362	ICAM1	Intercellular adhesion molecule 1	yes	yes	0	1	0	By MS/MS	By MS/MS	By MS/MS	By MS/MS	By MS/MS	By MS/MS	3	2	3	2	3	4	35.16	35.351	1;2	7.1187e-15	37210	Y211007P00132R19357S01	161.79	133.58	6921300000	960720000	1693900000	830020000	1029700000	1016800000	1390300000			919	464	901	4652;4653;4654;4655;4656;4657;4658;4659;4660;4661;4662;4663;4664;4665;4666;4667;4668	5366;5367;5368;5369;5370;5371;5372;5373;5374;5375;5376;5377;5378;5379;5380;5381;5382;5383;5384;5385;5386;5387;5388;5389;5390;5391;5392;5393;5394;5395;5396;5397;5398	5367	476	33
ANLTWSVK	Deamidation (N)	918.481	0.481082	96	O00754	MAN2B1	Lysosomal alpha-mannosidase;Lysosomal alpha-mannosidase A peptide;Lysosomal alpha-mannosidase B peptide;Lysosomal alpha-mannosidase C peptide;Lysosomal alpha-mannosidase D peptide;Lysosomal alpha-mannosidase E peptide	yes	yes	0	1	0	By MS/MS	By MS/MS	By MS/MS	By MS/MS	By MS/MS	By MS/MS	1	1	1	1	1	1	23.936	24.098	2	0.005913	20621	Y211007P00132R19357S04	95.358	62.466	1214200000	178450000	341900000	138410000	173800000	174650000	206980000			920	96	902	4669;4670;4671;4672;4673;4674	5399;5400;5401;5402;5403;5404;5405;5406;5407;5408;5409	5406	84	11
ANNSWFQSILR	Deamidation (N)	1335.66	0.657149	2192	Q92542	NCSTN	Nicastrin	yes	yes	0	1	0	By MS/MS	By MS/MS	By MS/MS	By MS/MS	By MS/MS	By matching	1	2	1	2	1	1	42.613	42.759	2	1.7941e-15	45085	Y211007P00132R19357S04	158.56	145.56	5641000000	751000000	1065400000	655050000	950990000	1059000000	1159600000			924	2192	905	4696;4697;4698;4699;4700;4701;4702;4703	5436;5437;5438;5439;5440;5441;5442;5443;5444;5445;5446;5447;5448;5449	5447	2124;2125	14
ANTSALAVPSPVSNSASAR	Deamidation (N)	1799.9	0.901355	1243	P55268	LAMB2	Laminin subunit beta-2	yes	yes	0	1	0	By MS/MS	By MS/MS	By MS/MS	By MS/MS	By MS/MS	By MS/MS	2	1	1	1	1	1	23.939	24.078	2;3	5.2954e-12	23435	Y211007P00132R19357S02	100.97	85.339	225920000	51315000	37577000	14076000	41043000	38344000	43566000			933	1243	914	4734;4735;4736;4737;4738;4739;4740	5487;5488;5489;5490;5491;5492;5493	5489	1256	7
ANTSLPFPK	Deamidation (N)	974.507	0.507297	1987	Q7Z7M9	GALNT5	Polypeptide N-acetylgalactosaminyltransferase 5	yes	yes	0	1	0	By MS/MS	By MS/MS	By matching	By MS/MS	By matching	By MS/MS	1	1		1	1	1	24.456	24.63	2	0.0025878	21633	Y211007P00132R19357S06	71.614	25.612	137170000	19001000	26847000	0	39003000	24402000	27919000			934	1987	915	4741;4742;4743;4744;4745	5494;5495;5496;5497;5498	5498	1933	5
ANTSQPGVLQGGAVYLCPWGASPTQCTPIEFDSK	Deamidation (N)	3636.69	0.686483	533	P08648	ITGA5	Integrin alpha-5;Integrin alpha-5 heavy chain;Integrin alpha-5 light chain	yes	yes	0	1	0	By MS/MS	By MS/MS	By MS/MS	By MS/MS	By MS/MS	By MS/MS	1	1	1	1	1	1	45.467	45.613	3	9.8218e-21	50821	Y211007P00132R19357S05	83.874	82.925	121600000	20367000	25530000	13323000	16286000	20650000	25446000			935	533	916	4746;4747;4748;4749;4750;4751	5499;5500;5501;5502;5503;5504	5503	604	6
ANTTQPGIVEGGQVLK	Deamidation (N)	1611.85	0.8468	489	P06756	ITGAV	Integrin alpha-V;Integrin alpha-V heavy chain;Integrin alpha-V light chain	yes	yes	0	1	0	By MS/MS	By MS/MS	By MS/MS	By MS/MS	By MS/MS	By MS/MS	2	1	2	2	1	2	22.764	22.893	2;3	9.1148e-17	21595	Y211007P00132R19357S01	111.78	110	9305000000	1840200000	1795800000	1278500000	1477500000	1391600000	1521400000			936	489	917	4752;4753;4754;4755;4756;4757;4758;4759;4760;4761	5505;5506;5507;5508;5509;5510;5511;5512;5513;5514;5515;5516;5517;5518;5519;5520;5521;5522;5523;5524	5507	512	20
ANYTILK	Deamidation (N)	822.449	0.448719	1480	Q02487	DSC2	Desmocollin-2	yes	yes	0	1	0	By MS/MS	By matching	By MS/MS	By MS/MS	By MS/MS	By MS/MS	2		1	1	2	2	20.317	20.421	1;2	0.015695	16536	Y211007P00132R19357S06	78.324	30.208	930220000	276120000	0	101220000	109830000	205920000	237130000			942	1480	923	4778;4779;4780;4781;4782;4783;4784;4785	5545;5546;5547;5548;5549;5550;5551;5552;5553;5554;5555;5556	5555	1369	10
APADLPHGSYLMVNTSQHAPGQR	Deamidation (N)	2447.17	0.165191	2206	Q92729	PTPRU	Receptor-type tyrosine-protein phosphatase U	yes	yes	0	1	0	By MS/MS	By MS/MS	By MS/MS	By MS/MS	By MS/MS	By MS/MS	1	1	1	1	1	1	25.087	25.249	4	1.3617e-07	22870	Y211007P00132R19357S05	81.144	76.504	327730000	55391000	44006000	29511000	49571000	73334000	75914000			946	2206	927	4790;4791;4792;4793;4794;4795	5561;5562;5563;5564;5565;5566;5567	5565	2151	7
APDSNCSNLLITTR	Deamidation (N)	1561.74	0.740621	4	A2RU67	KIAA1467	Uncharacterized protein KIAA1467	yes	yes	0	1	0	By MS/MS	By MS/MS	By MS/MS	By MS/MS	By matching	By matching	1	1	1	1			23.538	23.653	2	1.6558e-11	22383	Y211007P00132R19357S01	109.48	103	66936000	20335000	18052000	14494000	14055000	0	0			958	4	939	4843;4844;4845;4846	5622;5623;5624;5625;5626	5622	9	3
APDTANLTTAALFR	Deamidation (N)	1461.75	0.746358	2634	Q9NS84	CHST7	Carbohydrate sulfotransferase 7	yes	yes	0	1	0	By MS/MS	By MS/MS	By matching	By matching	By matching	By MS/MS	1	1			1	1	35.067	35.284	2	1.3401e-05	35909	Y211007P00132R19357S06	83.692	66.918	48734000	11267000	11038000	0	0	10080000	16350000			959	2634	940	4847;4848;4849;4850	5627;5628;5629	5629	2447	2
APQHVVNHLPPYTNVSLK	Deamidation (N)	2014.06	0.0636099	1715	Q15262	PTPRK	Receptor-type tyrosine-protein phosphatase kappa	yes	yes	0	1	0	By MS/MS	By MS/MS	By MS/MS	By MS/MS	By MS/MS	By MS/MS	1	2	1	1	3	3	24.68	24.881	2;3;4	2.9018e-05	22694	Y211007P00132R19357S03	66.977	66.092	1116900000	33935000	85790000	134880000	146410000	295220000	420640000			992	1715	973	4969;4970;4971;4972;4973;4974;4975;4976;4977;4978;4979	5769;5770;5771;5772;5773;5774;5775;5776;5777;5778	5772	1621	10
AQAALDKANASR	Deamidation (N)	1215.62	0.620764	1243	P55268	LAMB2	Laminin subunit beta-2	yes	yes	0	1	1	By MS/MS	By matching	By matching	By matching	By matching	By matching	2						9.6544	9.6544	3	0.00044499	4588	Y211007P00132R19357S01	58.32	41.406	11154000	11154000	0	0	0	0	0			1026	1243	1007	5113;5114	5978;5979	5978	1257	1
AQAHAENNEFITWNDIQACVDHVNLVVQEEHER	Deamidation (N)	3915.79	0.787077	1071	P46940	IQGAP1	Ras GTPase-activating-like protein IQGAP1	yes	yes	0	1	0	By matching	By MS/MS	By matching	By matching	By matching	By matching		1					45.982	46.136	5	2.27e-07	53708	Y211007P00132R19357S02	45.725	45.121	14614000	0	14614000	0	0	0	0			1029	1071	1009	5125	5992;5993	5993	1156	2
AQEALSMGNATFYEVESILK	Deamidation (N)	2201.06	0.0562008	1629	Q13753	LAMC2	Laminin subunit gamma-2	yes	yes	0	1	0	By MS/MS	By MS/MS	By MS/MS	By MS/MS	By MS/MS	By MS/MS	2	1	1	1	2	2	53.809	53.863	2;3	5.0969e-53	60778	Y211007P00132R19357S03	167.97	159.3	1282400000	285950000	78061000	176800000	111150000	138830000	491590000			1048	1629	1028	5206;5207;5208;5209;5210;5211;5212;5213;5214	6100;6101;6102;6103;6104;6105;6106;6107;6108;6109;6110;6111;6112;6113;6114;6115	6107	1549	15
AQEEVKIPLVNISLLPK	Deamidation (N)	1891.1	0.103015	1812	Q3T906	GNPTAB	N-acetylglucosamine-1-phosphotransferase subunits alpha/beta;N-acetylglucosamine-1-phosphotransferase subunit alpha;N-acetylglucosamine-1-phosphotransferase subunit beta	yes	yes	0	1	1	By MS/MS	By matching	By matching	By matching	By MS/MS	By matching	1		1		1	1	45.906	46.06	3	7.5757e-05	51499	Y211007P00132R19357S05	60.334	58.19	144940000	53392000	0	20571000	0	39693000	31287000			1051	1812	1031	5223;5224;5225;5226	6125;6126	6126	1707	2
AQFTFFNK	Deamidation (N)	1002.48	0.481082	1990	Q86SQ4	GPR126	G-protein coupled receptor 126	yes	yes	0	1	0	By MS/MS	By matching	By matching	By matching	By MS/MS	By matching	1				1	1	30.902	31.107	2	0.034749	30858	Y211007P00132R19357S05	42.287	29.999	341290000	119060000	0	0	0	122230000	100000000			1060	1990	1040	5259;5260;5261	6171;6172;6173	6173	1943	3
AQQLLANSTALEEAMLQEQQR	Deamidation (N)	2372.16	0.164188	144	O15230	LAMA5	Laminin subunit alpha-5	yes	yes	0	1	0	By MS/MS	By MS/MS	By MS/MS	By MS/MS	By MS/MS	By MS/MS	2	2	2	2	2	2	42.073	42.219	2;3	1.1509e-254	48371	Y211007P00132R19357S02	318.99	293.8	1473300000	260220000	250080000	150170000	250330000	290680000	271840000			1092	144	1071	5374;5375;5376;5377;5378;5379;5380;5381;5382;5383;5384;5385	6308;6309;6310;6311;6312;6313;6314;6315;6316;6317;6318;6319;6320;6321;6322;6323;6324;6325;6326;6327	6313	144	20
AQTLAMNVTNFWK	Deamidation (N)	1523.74	0.74425	1799	Q29980	MICB	MHC class I polypeptide-related sequence B	yes	yes	0	1	0	By MS/MS	By MS/MS	By MS/MS	By MS/MS	By MS/MS	By MS/MS	1	1	1	1	1	1	43.781	43.927	2	1.0098e-25	48484	Y211007P00132R19357S05	164.11	157.23	588860000	105260000	76357000	47338000	122380000	137150000	100380000			1103	1799	1082	5431;5432;5433;5434;5435;5436	6376;6377;6378;6379;6380;6381;6382;6383;6384;6385	6382	1676;1677	10
AQTLAMNVTNFWKEDAMK	Deamidation (N)	2097.99	0.986347	1799	Q29980	MICB	MHC class I polypeptide-related sequence B	yes	yes	0	1	1	By MS/MS	By matching	By matching	By matching	By matching	By matching	1						44.093	44.093	3	4.1083e-05	49156	Y211007P00132R19357S01	67.902	64.367	8643700	8643700	0	0	0	0	0			1104	1799	1083	5437	6386	6386	1676;1677	1
AREGSLPGNSTISIR	Deamidation (N)	1557.81	0.811084	1786	Q16787	LAMA3	Laminin subunit alpha-3	yes	yes	0	1	1	By MS/MS	By matching	By matching	By matching	By matching	By matching	1						21.097	21.097	3	7.6734e-05	18858	Y211007P00132R19357S01	64.476	51.058	39481000	39481000	0	0	0	0	0			1120	1786	1099	5479	6438	6438	1662	1
ARLNNITIIGPLDMK	Deamidation (N)	1668.92	0.923277	2647	Q9NUM4	TMEM106B	Transmembrane protein 106B	yes	yes	0	1	1	By MS/MS	By matching	By matching	By matching	By MS/MS	By matching	1				1		38.007	38.109	3	0.00012556	41487	Y211007P00132R19357S01	58.079	42.138	27368000	13913000	0	0	0	13454000	0			1124	2647	1103	5507;5508	6467;6468	6467	2454;2455	1
ARLNWTSLLPASFTK	Deamidation (N)	1704.92	0.919906	1905	Q6PIU2	NCEH1	Neutral cholesterol ester hydrolase 1	yes	yes	0	1	1	By MS/MS	By MS/MS	By MS/MS	By MS/MS	By MS/MS	By MS/MS	2	3	2	2	2	2	46.182	46.328	2;3	4.5416e-59	49818	Y211007P00132R19357S04	208.38	194.87	4613900000	234200000	624250000	1067400000	246710000	1528300000	913070000			1125	1905	1104	5509;5510;5511;5512;5513;5514;5515;5516;5517;5518;5519;5520;5521	6469;6470;6471;6472;6473;6474;6475;6476;6477;6478;6479;6480;6481;6482;6483;6484;6485;6486;6487;6488;6489;6490;6491;6492;6493;6494;6495;6496;6497;6498;6499;6500;6501	6488	1823	33
ARNISGVVLADHSGAFHNK	Deamidation (N)	1993.01	0.0129713	2192	Q92542	NCSTN	Nicastrin	yes	yes	0	1	1	By MS/MS	By MS/MS	By matching	By matching	By MS/MS	By matching	3	2			3	1	20.349	20.486	3;4;5	9.7489e-13	18110	Y211007P00132R19357S01	106.7	101.06	527190000	243170000	63814000	0	0	212150000	8061100			1127	2192	1106	5527;5528;5529;5530;5531;5532;5533;5534;5535	6503;6504;6505;6506;6507;6508;6509;6510;6511;6512;6513;6514;6515	6508	2126	13
ARPVITVNAGLEVYPSILNQDNK	Deamidation (N)	2511.33	0.333302	489	P06756	ITGAV	Integrin alpha-V;Integrin alpha-V heavy chain;Integrin alpha-V light chain	yes	yes	0	1	1	By MS/MS	By MS/MS	By MS/MS	By MS/MS	By MS/MS	By MS/MS	1	1	2	1	2	1	39.419	39.548	3	1.5389e-36	42579	Y211007P00132R19357S05	143.91	142.73	362700000	16474000	69501000	39893000	97004000	45782000	94047000			1131	489	1110	5547;5548;5549;5550;5551;5552;5553;5554	6527;6528;6529;6530;6531;6532;6533;6534;6535;6536;6537;6538;6539;6540	6537	513;514	14
ARPVITVNAGLEVYPSILNQDNKTCSLPGTALK	Deamidation (N)	3539.87	0.865768	489	P06756	ITGAV	Integrin alpha-V;Integrin alpha-V heavy chain;Integrin alpha-V light chain	yes	yes	0	1	2	By MS/MS	By MS/MS	By MS/MS	By MS/MS	By MS/MS	By MS/MS	1	1	1	1	1	1	41.104	41.25	4	3.3299e-30	45170	Y211007P00132R19357S05	119.54	118.89	663330000	69417000	145480000	90676000	47936000	174060000	135770000			1132	489	1111	5555;5556;5557;5558;5559;5560	6541;6542;6543;6544;6545;6546;6547;6548;6549;6550;6551;6552	6548	513;514	12
ARVWNSTFIEDYR	Deamidation (N)	1656.79	0.78962	840	P26006	ITGA3	Integrin alpha-3;Integrin alpha-3 heavy chain;Integrin alpha-3 light chain	yes	yes	0	1	1	By MS/MS	By MS/MS	By MS/MS	By matching	By MS/MS	By matching	2	1	1	1	1		31.878	32.005	2;3	4.6265e-07	33448	Y211007P00132R19357S01	84.297	79.202	217210000	141550000	31448000	22070000	8835300	13307000	0			1133	840	1112	5561;5562;5563;5564;5565;5566	6553;6554;6555;6556;6557;6558;6559	6554	1003	7
ARVWNSTFIEDYRDFDR	Deamidation (N)	2190.01	0.0130309	840	P26006	ITGA3	Integrin alpha-3;Integrin alpha-3 heavy chain;Integrin alpha-3 light chain	yes	yes	0	1	2	By MS/MS	By matching	By matching	By matching	By matching	By matching	2	1			1	1	35.571	35.745	3;4	1.0956e-35	39304	Y211007P00132R19357S01	148.36	129.78	122730000	71195000	16703000	0	0	8678700	26148000			1134	840	1113	5567;5568;5569;5570;5571	6560;6561	6561	1003	2
ASEYNITVTATDR	Deamidation (N)	1440.67	0.673253	2917	Q9Y5G4	PCDHGA9	Protocadherin gamma-A9	yes	yes	0	1	0	By matching	By matching	By matching	By MS/MS	By matching	By matching				1			21.109	21.213	2	0.0018905	17887	Y211007P00132R19357S03	58.268	48.423	0	0	0	0	0	0	0			1149	2917	1128	5629	6633	6633	2671	1
ASLNGADIYSGCCTLK	Deamidation (N)	1729.77	0.765121	669	P14866	HNRNPL	Heterogeneous nuclear ribonucleoprotein L	yes	yes	0	1	0	By matching	By matching	By MS/MS	By MS/MS	By MS/MS	By matching		1	1	1	1		24.912	25.103	2	1.0111e-05	22721	Y211007P00132R19357S05	74.147	64.002	50554000	0	15671000	8037600	8404000	18441000	0			1177	669	1155	5786;5787;5788;5789	6806;6807;6808	6808	828	3
ASQGVCNETMTALWEECKPCLK	Deamidation (N)	2612.14	0.137915	35	CON__P17697			yes	yes	0	1	1	By MS/MS	By MS/MS	By MS/MS	By MS/MS	By matching	By matching	1	1	1	1			35.146	35.261	3	2.0988e-08	36639	Y211007P00132R19357S03	84.946	82.658	37777000	10349000	8172700	8005600	11249000	0	0		+	1188	35	1166	5819;5820;5821;5822	6842;6843;6844;6845;6846	6845	29	5
ASSSWQSVNESGDQVHWSPGQAR	Deamidation (N)	2500.1	0.100342	2072	Q8N8Z6	DCBLD1	Discoidin, CUB and LCCL domain-containing protein 1	yes	yes	0	1	0	By MS/MS	By MS/MS	By matching	By matching	By matching	By matching	1	1					25.425	25.552	3	1.7523e-11	24829	Y211007P00132R19357S01	81.144	73.052	0	0	0	0	0	0	0			1193	2072	1171	5839;5840	6858;6859	6858	2023	2
ASTCSFNPGVFVANLTEWK	Deamidation (N)	2127.99	0.993541	1869	Q68CQ7	GLT8D1	Glycosyltransferase 8 domain-containing protein 1	yes	yes	0	1	0	By MS/MS	By MS/MS	By MS/MS	By MS/MS	By MS/MS	By MS/MS	1	1	1	1	1	1	55.887	55.916	2	1.4937e-05	61777	Y211007P00132R19357S04	76.301	71.3	112900000	13725000	16772000	13830000	29395000	19846000	19333000			1197	1869	1175	5851;5852;5853;5854;5855;5856	6870;6871;6872;6873;6874;6875;6876;6877	6874	1773	7
ASVSFLNFNLSNCER	Deamidation (N)	1757.8	0.804284	2541	Q9H5V8	CDCP1	CUB domain-containing protein 1	yes	yes	0	1	0	By MS/MS	By MS/MS	By MS/MS	By MS/MS	By MS/MS	By MS/MS	1	2	1	1	1	1	41.228	41.375	2;3	3.1393e-60	44177	Y211007P00132R19357S06	207.06	187.39	1114200000	157170000	236630000	129740000	184280000	201690000	204670000			1205	2541	1183	5892;5893;5894;5895;5896;5897;5898	6925;6926;6927;6928;6929;6930;6931;6932;6933;6934;6935;6936	6936	2371	12
ATLSTLAVAVNR	Deamidation (N)	1215.68	0.682301	2729	Q9P2E5	CHPF2	Chondroitin sulfate glucuronyltransferase	yes	yes	0	1	0	By MS/MS	By matching	By MS/MS	By MS/MS	By matching	By matching	1		1	1			28.792	28.861	2	0.00036831	28050	Y211007P00132R19357S03	65.179	52.548	28215000	12215000	0	8140100	7858900	0	0			1253	2729	1229	6104;6105;6106	7176;7177;7178;7179	7178	2518	4
ATQLAHLVGCPPGGTGGNDTELVACLR	Deamidation (N)	2764.33	0.327248	785	P22303	ACHE	Acetylcholinesterase	yes	yes	0	1	0	By MS/MS	By MS/MS	By MS/MS	By MS/MS	By MS/MS	By MS/MS	1	1	1	1	1	1	35.446	35.625	3	9.7191e-24	37249	Y211007P00132R19357S05	110.01	106.81	135700000	18951000	33754000	19380000	20637000	21454000	21523000			1264	785	1240	6151;6152;6153;6154;6155;6156	7228;7229;7230;7231;7232;7233;7234;7235;7236	7233	963	9
ATQQPFDVSAFNASYSDSGLFGIYTISQATAAGDVIK	Deamidation (N)	3840.84	0.83703	797	P22695	UQCRC2	Cytochrome b-c1 complex subunit 2, mitochondrial	yes	yes	0	1	0	By matching	By matching	By matching	By MS/MS	By MS/MS	By matching				1	1		55.745	55.749	3	4.4254e-14	63184	Y211007P00132R19357S03	72.878	71.399	0	0	0	0	0	0	0			1266	797	1241	6166;6167	7247;7248	7247	977	2
ATVFANGSLLLTQVR	Deamidation (N)	1589.88	0.877707	1594	Q13308	PTK7	Inactive tyrosine-protein kinase 7	yes	yes	0	1	0	By matching	By MS/MS	By MS/MS	By MS/MS	By matching	By MS/MS		1	1	1		1	41.661	41.851	2	5.6067e-11	44883	Y211007P00132R19357S06	103.66	87.127	49457000	0	10835000	0	18520000	0	20102000			1275	1594	1250	6217;6218;6219;6220	7315;7316;7317;7318;7319	7319	1497	5
ATVFANGSLLLTQVRPR	Deamidation (N)	1843.03	0.0315815	1594	Q13308	PTK7	Inactive tyrosine-protein kinase 7	yes	yes	0	1	1	By MS/MS	By MS/MS	By MS/MS	By MS/MS	By MS/MS	By MS/MS	1	3	2	3	2	3	38.974	39.118	2;3	3.5243e-58	40659	Y211007P00132R19357S04	188.47	181.81	2183900000	148700000	416960000	295660000	322400000	466480000	533720000			1276	1594	1251	6221;6222;6223;6224;6225;6226;6227;6228;6229;6230;6231;6232;6233;6234	7320;7321;7322;7323;7324;7325;7326;7327;7328;7329;7330;7331;7332	7326	1497	13
ATVMFECDKGFYLDGSDTIVCDSNSTWDPPVPK	Deamidation (N)	3751.64	0.636815	685	P15529	CD46	Membrane cofactor protein	yes	yes	0	1	1	By MS/MS	By matching	By matching	By matching	By matching	By matching	1						43.965	43.965	3	4.3018e-16	49005	Y211007P00132R19357S01	72.214	71.97	31564000	31564000	0	0	0	0	0			1278	685	1253	6241	7337	7337	842	1
ATVSINDSVSDLPK	Deamidation (N)	1445.72	0.724954	1851	Q5SZK8	FREM2	FRAS1-related extracellular matrix protein 2	yes	yes	0	1	0	By MS/MS	By MS/MS	By MS/MS	By MS/MS	By MS/MS	By MS/MS	1	1	1	1	1	1	26.975	27.154	2	2.3105e-10	26882	Y211007P00132R19357S01	97.797	87.997	128010000	26230000	19400000	10549000	21575000	28996000	21263000			1283	1851	1258	6256;6257;6258;6259;6260;6261	7354;7355;7356;7357;7358;7359;7360;7361;7362	7354	1746	9
ATYGEYSTGYIDNVTLISAR	Deamidation (N)	2194.04	0.0429936	1629	Q13753	LAMC2	Laminin subunit gamma-2	yes	yes	0	1	0	By MS/MS	By MS/MS	By MS/MS	By MS/MS	By MS/MS	By MS/MS	1	1	1	1	1	1	38.408	38.52	2	4.7061e-35	40345	Y211007P00132R19357S06	143.04	136.19	154560000	20247000	21265000	17627000	40906000	21189000	33330000			1284	1629	1259	6262;6263;6264;6265;6266;6267	7363;7364;7365;7366;7367;7368;7369	7369	1550	7
AVATEANNSTFFSISSSDLVSK	Deamidation (N)	2275.09	0.0855867	259	O75351	VPS4B	Vacuolar protein sorting-associated protein 4B	yes	yes	0	1	0	By matching	By matching	By matching	By MS/MS	By matching	By matching				1			37.559	37.563	2	2.3504e-15	39871	Y211007P00132R19357S03	88.09	82.963	0	0	0	0	0	0	0			1297	259	1272	6326	7439	7439	268	1
AVGNSTFAIACLQR	Deamidation (N)	1507.75	0.745312	2251	Q96AE7	TTC17	Tetratricopeptide repeat protein 17	yes	yes	0	1	0	By MS/MS	By MS/MS	By MS/MS	By MS/MS	By MS/MS	By MS/MS	1	1	1	1	1	1	31.238	31.417	2	2.0577e-23	31457	Y211007P00132R19357S03	142.39	113.49	273020000	48298000	55086000	24093000	42493000	55460000	47587000			1341	2251	1315	6571;6572;6573;6574;6575;6576	7736;7737;7738;7739;7740;7741;7742	7739	2187	7
AVLPCVLLNYSGIVQWTK	Deamidation (N)	2061.1	0.0968839	2310	Q96J84	KIRREL	Kin of IRRE-like protein 1	yes	yes	0	1	0	By matching	By MS/MS	By MS/MS	By MS/MS	By MS/MS	By MS/MS	1	1	1	1	2	1	54.837	54.862	2;3	1.7616e-05	64865	Y211007P00132R19357S02	75.682	66.623	65762000	2957300	10105000	6528300	7191700	23839000	15141000			1362	2310	1336	6679;6680;6681;6682;6683;6684;6685	7853;7854;7855;7856;7857	7853	2218	5
AVLVNGTECLLAR	Deamidation (N)	1415.74	0.74425	1502	Q04912	MST1R	Macrophage-stimulating protein receptor;Macrophage-stimulating protein receptor alpha chain;Macrophage-stimulating protein receptor beta chain	yes	yes	0	1	0	By MS/MS	By MS/MS	By MS/MS	By MS/MS	By MS/MS	By MS/MS	1	1	1	1	1	1	31.565	31.744	2	4.749e-10	32022	Y211007P00132R19357S03	105.65	77.968	2183600000	323280000	415230000	225010000	382130000	420200000	417770000			1366	1502	1340	6696;6697;6698;6699;6700;6701	7869;7870;7871;7872;7873;7874;7875;7876;7877;7878	7873	1390	10
AVLVNNITTGER	Deamidation (N)	1286.68	0.68303	2076	Q8NBJ4	GOLM1	Golgi membrane protein 1	yes	yes	0	1	0	By MS/MS	By MS/MS	By MS/MS	By MS/MS	By MS/MS	By MS/MS	1	1	1	1	1	1	22.612	22.758	2	8.313e-10	19101	Y211007P00132R19357S06	122.7	96.999	10484000000	1537200000	1877200000	925440000	1817400000	1703600000	2623600000			1368	2076	1341	6709;6710;6711;6712;6713;6714	7887;7888;7889;7890;7891;7892;7893;7894;7895;7896;7897;7898	7898	2027;2028	12
AVTADGFPTVSVMLPLHSEQNK	Deamidation (N)	2341.16	0.162397	637	P13611	VCAN	Versican core protein	yes	yes	0	1	0	By matching	By matching	By matching	By matching	By MS/MS	By matching					1		40.793	40.997	3	0.00025546	44704	Y211007P00132R19357S05	42.029	39.951	12999000	0	0	0	0	12999000	0			1389	637	1362	6785	7970	7970	779	1
AVYEALRNCSFEDDNIR	Deamidation (N)	2071.93	0.926918	1818	Q4G148	GXYLT1	Glucoside xylosyltransferase 1	yes	yes	0	1	1	By MS/MS	By matching	By matching	By matching	By MS/MS	By matching	1				1		27.459	27.611	3	6.4657e-08	27565	Y211007P00132R19357S01	85.563	81.922	40769000	23012000	0	0	0	17757000	0			1409	1818	1382	6866;6867	8051;8052	8051	1720	2
AYLLPAPPAPGNASESEEDR	Deamidation (N)	2083.97	0.969829	719	P17936	IGFBP3	Insulin-like growth factor-binding protein 3	yes	yes	0	1	0	By MS/MS	By MS/MS	By MS/MS	By MS/MS	By MS/MS	By MS/MS	2	2	3	2	2	1	29.244	29.406	2;3	1.3134e-45	28421	Y211007P00132R19357S05	148.52	141.01	868270000	121390000	160420000	140100000	159670000	190990000	95695000			1447	719	1420	7034;7035;7036;7037;7038;7039;7040;7041;7042;7043;7044;7045	8242;8243;8244;8245;8246;8247;8248;8249;8250;8251;8252;8253;8254;8255;8256;8257	8252	891	15
AYWPDVIHSFPNR	Deamidation (N)	1601.76	0.762677	90	O00584	RNASET2	Ribonuclease T2	yes	yes	0	1	0	By MS/MS	By MS/MS	By MS/MS	By MS/MS	By MS/MS	By MS/MS	1	1	1	1	1	1	36.562	36.742	3	1.2366e-05	40857	Y211007P00132R19357S02	79.492	76.17	184420000	11454000	27574000	35443000	29897000	41877000	38172000			1466	90	1439	7119;7120;7121;7122;7123;7124	8351;8352;8353;8354;8355;8356;8357	8352	77	7
CANASFVLNGDDDVFAHTDNMVFYLQDHDPGR	Deamidation (N)	3640.56	0.562345	2852	Q9Y2A9	B3GNT3	UDP-GlcNAc:betaGal beta-1,3-N-acetylglucosaminyltransferase 3	yes	yes	0	1	0	By MS/MS	By matching	By matching	By matching	By MS/MS	By matching	1				1		46.759	46.861	4	2.2631e-23	52556	Y211007P00132R19357S05	97.352	97.051	27420000	14193000	0	0	0	13227000	0			1471	2852	1444	7142;7143	8374;8375	8375	2623	2
CANITIIEHQK	Deamidation (N)	1326.66	0.660186	2749	Q9UBX7	KLK11	Kallikrein-11;Kallikrein-11 inactive chain 1;Kallikrein-11 inactive chain 2	yes	yes	0	1	0	By MS/MS	By matching	By matching	By matching	By matching	By matching	1						18.63	18.63	3	0.004661	15659	Y211007P00132R19357S01	42.083	28.274	8346700	8346700	0	0	0	0	0			1472	2749	1445	7144	8376	8376	2534	1
CAPNFWNLTSGHGCQPCACHPSR	Deamidation (N)	2714.1	0.099513	1243	P55268	LAMB2	Laminin subunit beta-2	yes	yes	0	1	0	By MS/MS	By MS/MS	By MS/MS	By MS/MS	By MS/MS	By MS/MS	1	1	1	1	2	1	28.65	28.847	3;4	5.8782e-27	28054	Y211007P00132R19357S03	123.12	122.41	497530000	19154000	39412000	86713000	144240000	171140000	36865000			1477	1243	1450	7161;7162;7163;7164;7165;7166;7167	8393;8394;8395;8396;8397;8398;8399;8400;8401;8402;8403	8398	1258	11
CATPHGDNASLEATFVK	Deamidation (N)	1817.83	0.825413	799	P23142	FBLN1	Fibulin-1	yes	yes	0	1	0	By MS/MS	By MS/MS	By matching	By MS/MS	By MS/MS	By matching	1	1		1	1		23.671	23.837	3	7.3571e-13	21333	Y211007P00132R19357S03	107.98	103.76	86981000	15865000	17781000	0	38516000	14820000	0			1478	799	1451	7168;7169;7170;7171	8404;8405;8406;8407	8406	978	4
CATPHGDNASLEATFVKR	Deamidation (N)	1973.93	0.926524	799	P23142	FBLN1	Fibulin-1	yes	yes	0	1	1	By matching	By matching	By matching	By matching	By MS/MS	By matching					1		20.876	21.08	4	5.815e-05	17280	Y211007P00132R19357S05	62.94	59.507	29121000	0	0	0	0	29121000	0			1479	799	1452	7172	8408	8408	978	1
CATVTENATGDLATSR	Deamidation (N)	1666.75	0.746828	172	O43291	SPINT2	Kunitz-type protease inhibitor 2	yes	yes	0	1	0	By MS/MS	By MS/MS	By MS/MS	By MS/MS	By MS/MS	By MS/MS	2	2	2	2	2	2	18.494	18.522	2;3	4.699e-49	14266	Y211007P00132R19357S05	182.57	169.15	1590300000	262050000	309870000	138240000	291420000	305250000	283510000			1481	172	1454	7178;7179;7180;7181;7182;7183;7184;7185;7186;7187;7188;7189	8415;8416;8417;8418;8419;8420;8421;8422;8423;8424;8425;8426;8427;8428	8426	179	14
CCGAANYTDWEK	Deamidation (N)	1474.55	0.549315	541	P08962	CD63	CD63 antigen	yes	yes	0	1	0	By MS/MS	By MS/MS	By MS/MS	By MS/MS	By MS/MS	By MS/MS	1	1	1	1	1	1	20.859	21.004	2	1.1766e-15	19068	Y211007P00132R19357S02	153.74	153.7	2425500000	421000000	424600000	159300000	596380000	469550000	354700000			1485	541	1458	7207;7208;7209;7210;7211;7212	8450;8451;8452;8453;8454;8455;8456;8457;8458	8451	613	9
CCGAANYTDWEKIPSMSK	Deamidation (N)	2117.89	0.885647	541	P08962	CD63	CD63 antigen	yes	yes	0	1	1	By MS/MS	By matching	By matching	By matching	By MS/MS	By matching	2		1		1		30.909	31.011	2;3	5.5541e-24	32077	Y211007P00132R19357S01	126.4	123.52	804660000	369940000	0	89912000	0	344810000	0			1486	541	1459	7213;7214;7215;7216	8459;8460;8461;8462	8459	613	4
CCGFTNYTDFEDSPYFK	Deamidation (N)	2150.82	0.823758	225	O60635	TSPAN1	Tetraspanin-1	yes	yes	0	1	0	By MS/MS	By MS/MS	By MS/MS	By MS/MS	By MS/MS	By MS/MS	1	1	1	1	1	1	39.037	39.166	2	2.1268e-58	41791	Y211007P00132R19357S03	195.23	195.23	739660000	88393000	103480000	81191000	202500000	177100000	86997000			1487	225	1460	7217;7218;7219;7220;7221;7222	8463;8464;8465;8466;8467;8468;8469;8470	8467	236	8
CCLLPQANCSVHTAPPAEASMGTR	Deamidation (N)	2628.16	0.155297	2084	Q8NBP7	PCSK9	Proprotein convertase subtilisin/kexin type 9	yes	yes	0	1	0	By MS/MS	By matching	By MS/MS	By MS/MS	By MS/MS	By MS/MS	1		1	1	1	1	25.909	26.073	3	2.3585e-14	25612	Y211007P00132R19357S01	98.21	93.333	223880000	36675000	0	22744000	48317000	85654000	30490000			1489	2084	1462	7246;7247;7248;7249;7250	8520;8521;8522;8523;8524;8525;8526;8527	8520	2046	8
CDAGWLPNNGFCYLLVNESNSWDK	Deamidation (N)	2859.23	0.226865	214	O60449	LY75	Lymphocyte antigen 75	yes	yes	0	1	0	By MS/MS	By matching	By matching	By MS/MS	By MS/MS	By MS/MS	1			1	1	1	52.174	52.229	3	2.6712e-20	59607	Y211007P00132R19357S01	111.11	109.49	499600000	84633000	0	0	157330000	128030000	129610000			1492	214	1465	7261;7262;7263;7264	8539;8540;8541;8542;8543;8544;8545;8546;8547	8540	208;209;210	9
CDCVIHWINSNK	Deamidation (N)	1545.67	0.670433	1928	Q6UXK5	LRRN1	Leucine-rich repeat neuronal protein 1	yes	yes	0	1	0	By matching	By matching	By matching	By MS/MS	By matching	By matching				1			26.464	26.568	3	0.0032683	24967	Y211007P00132R19357S03	42.317	40.622	17599000	0	0	0	17599000	0	0			1495	1928	1466	7268	8550	8550	1858	1
CDENGNYLPLQCYGSIGYCWCVFPNGTEVPNTR	Deamidation (N)	3940.66	0.658965	434	P04233	CD74	HLA class II histocompatibility antigen gamma chain	yes	yes	0	1	0	By MS/MS	By MS/MS	By MS/MS	By MS/MS	By MS/MS	By MS/MS	1	2	2	1	1	1	50.236	50.277	3	8.3353e-47	55852	Y211007P00132R19357S05	137.65	137.11	390170000	11620000	29956000	113800000	111720000	82644000	40426000			1496	434	1467	7269;7270;7271;7272;7273;7274;7275;7276	8551;8552;8553;8554;8555;8556;8557;8558;8559;8560;8561	8560	437	11
CDFEVLVVPWQNSSQLLK	Deamidation (N)	2162.07	0.0717913	1750	Q15828	CST6	Cystatin-M	yes	yes	0	1	0	By MS/MS	By MS/MS	By matching	By MS/MS	By MS/MS	By MS/MS	1	2	1	2	2	2	51.691	51.745	2;3	5.906e-18	58300	Y211007P00132R19357S03	116.87	113.66	524770000	52297000	68819000	42095000	141620000	139750000	80186000			1499	1750	1470	7284;7285;7286;7287;7288;7289;7290;7291;7292;7293	8569;8570;8571;8572;8573;8574;8575;8576;8577;8578;8579;8580;8581;8582	8577	1635	14
CDPSCPNGSCWGAGEENCQK	Deamidation (N)	2312.82	0.8191	395	P00533	EGFR	Epidermal growth factor receptor	yes	yes	0	1	0	By matching	By matching	By matching	By MS/MS	By matching	By matching				1			16.173	16.177	3	3.7675e-05	11531	Y211007P00132R19357S03	58.693	58.693	0	0	0	0	0	0	0			1505	395	1476	7309	8598	8598	369	1
CDQCEENYFYNR	Deamidation (N)	1697.61	0.60862	594	P11047	LAMC1	Laminin subunit gamma-1	yes	yes	0	1	0	By MS/MS	By MS/MS	By MS/MS	By MS/MS	By MS/MS	By MS/MS	1	1	1	1	1	1	21.021	21.167	2	9.7202e-103	18861	Y211007P00132R19357S01	256.63	256.63	544120000	118160000	103580000	38954000	89709000	137380000	56342000			1506	594	1477	7310;7311;7312;7313;7314;7315	8599;8600;8601;8602;8603;8604	8599	691	6
CDVCAEGFTGFPSCYPTPSSSNDTR	Deamidation (N)	2812.11	0.105095	144	O15230	LAMA5	Laminin subunit alpha-5	yes	yes	0	1	0	By MS/MS	By matching	By matching	By matching	By matching	By matching	1						32.773	32.773	3	9.6797e-06	34425	Y211007P00132R19357S01	48.773	48.556	16740000	16740000	0	0	0	0	0			1509	144	1480	7322	8610	8610	145	1
CECKPGYAGNGIICGEDTDLDGWPNENLVCVANATYHCK	Deamidation (N)	4457.88	0.875576	515	P07996	THBS1	Thrombospondin-1	yes	yes	0	1	1	By MS/MS	By MS/MS	By matching	By MS/MS	By MS/MS	By MS/MS	1	1	1	1	1	1	40.913	41.059	4	3.4623e-53	44597	Y211007P00132R19357S05	132.81	132.01	1252400000	134770000	187650000	213230000	262430000	264550000	189710000		+	1513	515	1484	7342;7343;7344;7345;7346;7347	8645;8646;8647;8648;8649;8650;8651;8652;8653;8654	8652	556;557;558;559	10
CECQDGENQSVYQNLCR	Deamidation (N)	2159.83	0.830651	724	P18084	ITGB5	Integrin beta-5	yes	yes	0	1	0	By matching	By matching	By matching	By MS/MS	By matching	By matching				1			20.263	20.368	2	2.6426e-15	16754	Y211007P00132R19357S03	99.055	99.01	0	0	0	0	0	0	0			1515	724	1485	7353	8657	8657	894	1
CEICAPGFYGNALLPGNCTR	Deamidation (N)	2269.99	0.991843	144	O15230	LAMA5	Laminin subunit alpha-5	yes	yes	0	1	0	By MS/MS	By MS/MS	By MS/MS	By MS/MS	By MS/MS	By MS/MS	2	2	2	2	2	2	37.848	37.96	2;3	1.3768e-18	40262	Y211007P00132R19357S03	120.23	116.01	203380000	20161000	31849000	26628000	44456000	53736000	26553000			1519	144	1489	7371;7372;7373;7374;7375;7376;7377;7378;7379;7380;7381;7382	8683;8684;8685;8686;8687;8688;8689;8690;8691	8685	146	7
CEPTFVNTSR	Deamidation (N)	1210.53	0.528837	1840	Q5HYA8	TMEM67	Meckelin	yes	yes	0	1	0	By matching	By matching	By matching	By MS/MS	By matching	By matching				1			17.391	17.395	2	0.020798	13138	Y211007P00132R19357S03	46.352	29.121	0	0	0	0	0	0	0			1521	1840	1491	7384	8693	8693	1731	1
CFDAMEVDALNSSHPVSTPVENPAQIR	Deamidation (N)	2984.36	0.364421	2694	Q9NZ08	ERAP1	Endoplasmic reticulum aminopeptidase 1	yes	yes	0	1	0	By MS/MS	By MS/MS	By MS/MS	By MS/MS	By MS/MS	By MS/MS	1	1	1	1	2	1	35.677	35.856	3	5.4901e-65	37763	Y211007P00132R19357S05	166.49	165.89	702430000	93814000	132910000	82755000	141710000	120890000	130350000			1526	2694	1496	7396;7397;7398;7399;7400;7401;7402	8708;8709;8710;8711;8712;8713;8714;8715;8716;8717	8714	2490	10
CFVCPVEYNNDTNSFTVDCEPSDLFR	Deamidation (N)	3185.31	0.305251	363	O95674	CDS2	Phosphatidate cytidylyltransferase 2	yes	yes	0	1	0	By MS/MS	By matching	By matching	By MS/MS	By matching	By matching	1			1			43.613	43.665	3	3.0054e-08	47738	Y211007P00132R19357S03	69.704	68.711	31528000	13649000	0	0	17880000	0	0			1532	363	1502	7427;7428	8748;8749;8750	8749	357;358;359	3
CGALQGLYTTVDFGTGSNITDAFLSQR	Deamidation (N)	2892.36	0.359987	698	P16278	GLB1	Beta-galactosidase	yes	yes	0	1	0	By MS/MS	By MS/MS	By MS/MS	By MS/MS	By MS/MS	By MS/MS	1	1	1	2	1	1	51.229	51.268	3	7.9262e-146	57248	Y211007P00132R19357S06	230.55	216.44	1322500000	157310000	202210000	205240000	258950000	248350000	250460000			1534	698	1504	7435;7436;7437;7438;7439;7440;7441	8758;8759;8760;8761;8762;8763;8764	8764	869	7
CGLSQSQGNLSHVDWFSVHK	Deamidation (N)	2286.05	0.0487645	1039	P43121	MCAM	Cell surface glycoprotein MUC18	yes	yes	0	1	0	By MS/MS	By MS/MS	By MS/MS	By MS/MS	By MS/MS	By MS/MS	1	1	2	1	1	1	31.83	32.009	3;4	3.7641e-20	31001	Y211007P00132R19357S04	104.84	92.704	3815500000	523010000	645000000	442450000	714600000	712830000	777620000			1539	1039	1509	7456;7457;7458;7459;7460;7461;7462	8780;8781;8782;8783;8784;8785;8786;8787	8785	1138	8
CGNMSEAFR	Deamidation (N)	1071.41	0.411364	530	P08582	MFI2	Melanotransferrin	yes	yes	0	1	0	By MS/MS	By MS/MS	By MS/MS	By MS/MS	By MS/MS	By matching	1	1	1	1	1		17.546	17.579	2	5.1893e-15	13259	Y211007P00132R19357S03	164.96	154.25	257700000	55336000	131740000	23551000	36320000	10751000	0			1541	530	1511	7465;7466;7467;7468;7469	8790;8791;8792;8793;8794;8795;8796;8797;8798;8799;8800	8796	598	11
CGPLNVTLAAEACR	Deamidation (N)	1531.71	0.712298	1963	Q7LGC8	CHST3	Carbohydrate sulfotransferase 3	yes	yes	0	1	0	By MS/MS	By MS/MS	By MS/MS	By MS/MS	By MS/MS	By MS/MS	1	1	1	1	1	1	30.222	30.401	2	2.754e-49	30006	Y211007P00132R19357S03	195.87	182.95	399300000	57116000	61027000	45144000	72906000	93964000	69142000			1542	1963	1512	7470;7471;7472;7473;7474;7475	8801;8802;8803;8804;8805;8806;8807;8808	8804	1903	8
CGWSPEEEWNR	Deamidation (N)	1449.56	0.561928	298	O75751	SLC22A3	Solute carrier family 22 member 3	yes	yes	0	1	0	By MS/MS	By matching	By matching	By matching	By matching	By matching	1						27.326	27.326	2	0.0077698	27176	Y211007P00132R19357S01	43.501	36.597	7846700	7846700	0	0	0	0	0			1545	298	1515	7492	8832	8832	293	1
CHAGYIGDNCNCSTDISTCR	Deamidation (N)	2360.89	0.887848	724	P18084	ITGB5	Integrin beta-5	yes	yes	0	1	0	By MS/MS	By MS/MS	By MS/MS	By MS/MS	By MS/MS	By MS/MS	1	1	1	2	1	1	16.881	16.906	2;3	2.219e-35	11229	Y211007P00132R19357S04	142.58	142.29	361310000	15613000	24843000	50450000	155530000	98178000	16692000			1547	724	1517	7494;7495;7496;7497;7498;7499;7500	8834;8835;8836;8837;8838;8839;8840;8841;8842;8843	8839	895	10
CHEGNGTFECGACR	Deamidation (N)	1654.59	0.592259	471	P05556	ITGB1	Integrin beta-1	yes	yes	0	1	0	By MS/MS	By MS/MS	By matching	By MS/MS	By matching	By matching	3	3		3			12.133	12.118	2;3	1.7622e-32	6208	Y211007P00132R19357S03	161.82	161.82	221040000	44136000	51073000	0	125830000	0	0			1548	471	1518	7501;7502;7503;7504;7505;7506;7507;7508;7509	8844;8845;8846;8847;8848;8849;8850;8851;8852;8853;8854;8855;8856;8857;8858	8857	484	14
CHHGNGSFQCGVCACHPGHMGPR	Deamidation (N)	2620.01	0.0147375	729	P18564	ITGB6	Integrin beta-6	yes	yes	0	1	0	By matching	By MS/MS	By matching	By MS/MS	By MS/MS	By matching		1		2	1		13.575	13.491	4;5	2.5095e-19	8124	Y211007P00132R19357S03	109.65	109.43	117720000	0	14187000	0	51108000	52427000	0			1549	729	1519	7510;7511;7512;7513	8859;8860;8861;8862;8863	8862	902	5
CINQSICEK	Deamidation (N)	1151.5	0.495094	305	O75882	ATRN	Attractin	yes	yes	0	1	0	By MS/MS	By matching	By matching	By matching	By matching	By matching	1						13.329	13.329	2	0.00842	8901	Y211007P00132R19357S01	50.194	40.548	13356000	13356000	0	0	0	0	0			1559	305	1529	7543	8897	8897	301	1
CIPVMEAQEYIANVTSSSSAK	Deamidation (N)	2285.06	0.0555489	2093	Q8NC56	LEMD2	LEM domain-containing protein 2	yes	yes	0	1	0	By MS/MS	By MS/MS	By MS/MS	By MS/MS	By MS/MS	By MS/MS	2	1	2	2	2	3	44.667	44.812	2;3	3.4715e-46	51765	Y211007P00132R19357S02	154.6	145.54	578030000	104560000	25631000	91018000	109780000	106710000	140340000			1562	2093	1532	7551;7552;7553;7554;7555;7556;7557;7558;7559;7560;7561;7562	8908;8909;8910;8911;8912;8913;8914;8915;8916;8917;8918;8919;8920;8921;8922;8923;8924;8925;8926;8927	8913	2049	20
CISIENTTVILEDCDGSK	Deamidation (N)	2053.92	0.918387	1987	Q7Z7M9	GALNT5	Polypeptide N-acetylgalactosaminyltransferase 5	yes	yes	0	1	0	By MS/MS	By MS/MS	By MS/MS	By MS/MS	By MS/MS	By MS/MS	1	1	1	1	1	1	35.797	35.991	2	4.3416e-59	38498	Y211007P00132R19357S01	176.94	163.61	78942000	17164000	16343000	0	17524000	15459000	12452000			1564	1987	1534	7565;7566;7567;7568;7569;7570	8929;8930;8931;8932;8933;8934	8929	1934	6
CKPNFFCNSTVCEHCDPCTK	Deamidation (N)	2560.99	0.990205	829	P25445	FAS	Tumor necrosis factor receptor superfamily member 6	yes	yes	0	1	1	By matching	By matching	By matching	By MS/MS	By matching	By matching				1			21.139	21.243	4	0.00013772	17910	Y211007P00132R19357S03	45.469	45.261	11985000	0	0	0	11985000	0	0			1568	829	1538	7595	8968	8968	998	1
CLALNVSLR	Deamidation (N)	1045.56	0.559015	2570	Q9H9S5	FKRP	Fukutin-related protein	yes	yes	0	1	0	By MS/MS	By MS/MS	By MS/MS	By MS/MS	By MS/MS	By MS/MS	1	1	1	1	1	1	30.616	30.795	2	0.0020928	32690	Y211007P00132R19357S02	90.906	55.61	79371000	13215000	17882000	8818400	14622000	14698000	10136000			1573	2570	1543	7606;7607;7608;7609;7610;7611	8984;8985;8986;8987;8988;8989;8990	8986	2400	7
CLHNGTCVDLVGGFR	Deamidation (N)	1704.77	0.771209	2808	Q9UM47	NOTCH3	Neurogenic locus notch homolog protein 3;Notch 3 extracellular truncation;Notch 3 intracellular domain	yes	yes	0	1	0	By matching	By matching	By MS/MS	By MS/MS	By MS/MS	By matching			1	1	1		27.959	28.129	3	7.3451e-08	26783	Y211007P00132R19357S05	92.265	82.134	49518000	0	0	10269000	19328000	19921000	0			1581	2808	1551	7646;7647;7648	9028;9029;9030;9031;9032;9033	9032	2596	6
CLIEVNETITQISWEK	Deamidation (N)	1962.96	0.960844	2615	Q9NQS3	PVRL3	Nectin-3	yes	yes	0	1	0	By MS/MS	By matching	By matching	By MS/MS	By matching	By matching	1			1			42.794	42.846	2	6.6784e-24	46680	Y211007P00132R19357S03	125.5	117.19	23029000	9515700	0	0	13514000	0	0			1584	2615	1554	7655;7656	9038;9039	9039	2433	2
CLIQELCQCRPGEGNCSCCK	Deamidation (N)	2529	0.999724	2502	Q9GZX9	TWSG1	Twisted gastrulation protein homolog 1	yes	yes	0	1	1	By matching	By matching	By MS/MS	By MS/MS	By MS/MS	By matching			1	1	1		25.316	25.487	3	2.9711e-60	23591	Y211007P00132R19357S03	180.05	178.68	204360000	0	0	46276000	85398000	72690000	0			1586	2502	1556	7658;7659;7660	9041;9042;9043;9044;9045;9046	9041	2345	6
CLMANSTWGYPFHDGDYLNDEALWNK	Deamidation (N)	3117.33	0.327307	1086	P48230	TM4SF4	Transmembrane 4 L6 family member 4	yes	yes	0	1	0	By matching	By MS/MS	By MS/MS	By MS/MS	By MS/MS	By MS/MS	1	1	1	2	1	1	46.125	46.265	3	7.2968e-16	50789	Y211007P00132R19357S03	106.93	105.44	822710000	103250000	94087000	74503000	274210000	147610000	129040000			1587	1086	1557	7661;7662;7663;7664;7665;7666;7667	9047;9048;9049;9050;9051;9052	9048	1164	6
CLNWLDAQSGLASAPVSGAGNHSYCR	Deamidation (N)	2791.24	0.244246	2280	Q96FE7	PIK3IP1	Phosphoinositide-3-kinase-interacting protein 1	yes	yes	0	1	0	By MS/MS	By matching	By matching	By MS/MS	By MS/MS	By matching	1			1	1		35.227	35.363	3	6.322e-29	36713	Y211007P00132R19357S03	127.41	125.27	83376000	15018000	0	0	32681000	35678000	0			1588	2280	1558	7668;7669;7670	9053;9054;9055;9056;9057	9054	2200	5
CLQGDFSGPLGGGNCSLWVGEGLGLPVALPAR	Deamidation (N)	3254.59	0.585253	1986	Q7Z7M0	MEGF8	Multiple epidermal growth factor-like domains protein 8	yes	yes	0	1	0	By MS/MS	By matching	By MS/MS	By MS/MS	By MS/MS	By MS/MS	1		1	1	1	1	54.67	54.694	3	1.1632e-57	62585	Y211007P00132R19357S05	151.28	150.13	69621000	14688000	0	11762000	17334000	16273000	9563500			1589	1986	1559	7671;7672;7673;7674;7675	9058;9059;9060;9061;9062	9061	1927	5
CLQHFYGPNHEHCFNR	Deamidation (N)	2115.88	0.879197	529	P08581	MET	Hepatocyte growth factor receptor	yes	yes	0	1	0	By MS/MS	By MS/MS	By MS/MS	By MS/MS	By MS/MS	By MS/MS	2	2	2	3	3	3	16.54	16.554	3;4;5	6.6012e-36	11073	Y211007P00132R19357S06	148.57	141.44	1216100000	148210000	142480000	93604000	337060000	272700000	222010000			1590	529	1560	7676;7677;7678;7679;7680;7681;7682;7683;7684;7685;7686;7687;7688;7689;7690	9063;9064;9065;9066;9067;9068;9069;9070;9071;9072;9073;9074;9075;9076;9077;9078;9079;9080;9081;9082;9083;9084;9085;9086;9087;9088	9088	592;593	26
CLSEGQPPPSYNWTR	Deamidation (N)	1791.79	0.788634	2326	Q96NY8	PVRL4	Nectin-4;Processed poliovirus receptor-related protein 4	yes	yes	0	1	0	By MS/MS	By matching	By matching	By MS/MS	By matching	By matching	1			1			24.427	24.479	2	3.325e-16	22231	Y211007P00132R19357S03	116.58	100.39	24774000	9201300	0	0	15572000	0	0			1592	2326	1561	7694;7695	9090;9091	9091	2231	2
CLSKENATTDLLTK	Deamidation (N)	1593.79	0.791988	875	P28799	GRN	Granulins;Acrogranin;Paragranulin;Granulin-1;Granulin-2;Granulin-3;Granulin-4;Granulin-5;Granulin-6;Granulin-7	yes	yes	0	1	1	By MS/MS	By MS/MS	By MS/MS	By MS/MS	By MS/MS	By MS/MS	2	2	2	2	2	2	20.634	20.765	2;3	7.0729e-59	16852	Y211007P00132R19357S05	209.56	181.79	1194300000	277440000	247370000	118080000	57146000	387190000	107070000			1594	875	1563	7697;7698;7699;7700;7701;7702;7703;7704;7705;7706;7707;7708	9093;9094;9095;9096;9097;9098;9099;9100;9101;9102;9103;9104;9105;9106	9103	1032	14
CLSPDVTPCFCTINFTLEK	Deamidation (N)	2302.03	0.0319767	2655	Q9NV96	TMEM30A	Cell cycle control protein 50A	yes	yes	0	1	0	By MS/MS	By MS/MS	By MS/MS	By MS/MS	By MS/MS	By MS/MS	2	2	2	2	2	2	43.99	44.136	2;3	2.621e-46	48585	Y211007P00132R19357S05	159.26	149.78	902240000	96573000	96487000	127680000	259670000	232710000	89115000			1595	2655	1564	7709;7710;7711;7712;7713;7714;7715;7716;7717;7718;7719;7720	9107;9108;9109;9110;9111;9112;9113;9114;9115;9116;9117;9118;9119;9120;9121	9117	2457	14
CLYGEAYPACSPGNTSTAEEELCR	Deamidation (N)	2735.11	0.114931	315	O76024	WFS1	Wolframin	yes	yes	0	1	0	By MS/MS	By matching	By MS/MS	By MS/MS	By MS/MS	By MS/MS	1		1	1	1	1	28.146	28.326	3	1.3565e-48	27162	Y211007P00132R19357S05	153.65	150.95	185560000	28767000	0	0	60424000	60122000	36246000			1601	315	1569	7733;7734;7735;7736;7737	9135;9136;9137;9138;9139;9140;9141	9140	324	7
CNASSQFLCSSGR	Deamidation (N)	1473.6	0.597662	1523	Q07954	LRP1	Prolow-density lipoprotein receptor-related protein 1;Low-density lipoprotein receptor-related protein 1 85 kDa subunit;Low-density lipoprotein receptor-related protein 1 515 kDa subunit;Low-density lipoprotein receptor-related protein 1 intracellular domain	yes	yes	0	1	0	By matching	By MS/MS	By matching	By matching	By MS/MS	By MS/MS		1	1	1	1	1	18.504	18.539	2	2.6359e-14	13822	Y211007P00132R19357S06	126.09	125.3	134590000	0	46201000	13837000	27045000	22667000	24835000			1606	1523	1574	7756;7757;7758;7759;7760	9159;9160;9161	9161	1405	2
CNFTLAESK	Deamidation (N)	1069.47	0.475011	808	P23467	PTPRB	Receptor-type tyrosine-protein phosphatase beta	yes	yes	0	1	0	By MS/MS	By matching	By matching	By matching	By matching	By matching	1						18.998	18.998	2	0.0090059	16097	Y211007P00132R19357S01	48.998	40.04	12506000	12506000	0	0	0	0	0			1608	808	1576	7767	9168	9168	985	1
CNGSGTYVCGLCECSPGYLGTR	Deamidation (N)	2467.99	0.9865	724	P18084	ITGB5	Integrin beta-5	yes	yes	0	1	0	By MS/MS	By MS/MS	By MS/MS	By MS/MS	By MS/MS	By matching	2	1	2	2	2		28.798	28.939	2;3	3.1729e-105	28018	Y211007P00132R19357S05	223.89	222.9	314550000	21248000	18888000	58433000	98019000	117960000	0			1610	724	1578	7772;7773;7774;7775;7776;7777;7778;7779;7780	9175;9176;9177;9178;9179;9180;9181;9182	9182	896	7
CNMINGTDGDSFHPLITK	Deamidation (N)	2019.9	0.903011	1639	Q14108	SCARB2	Lysosome membrane protein 2	yes	yes	0	1	0	By MS/MS	By MS/MS	By MS/MS	By MS/MS	By MS/MS	By MS/MS	2	2	2	3	2	3	29.566	29.749	2;3	5.4431e-52	28355	Y211007P00132R19357S06	169.25	167.64	5569000000	20538000	1300800000	768570000	1422800000	756270000	1300000000			1612	1639	1580	7783;7784;7785;7786;7787;7788;7789;7790;7791;7792;7793;7794;7795;7796	9185;9186;9187;9188;9189;9190;9191;9192;9193;9194;9195;9196;9197;9198;9199;9200;9201;9202;9203	9202	1553	18
CNQTTGQCECRPGYQGLHCETCK	Deamidation (N)	2844.11	0.114236	2521	Q9H1U4	MEGF9	Multiple epidermal growth factor-like domains protein 9	yes	yes	0	1	1	By matching	By matching	By matching	By MS/MS	By matching	By matching				1			12.904	12.808	4	5.2204e-10	7261	Y211007P00132R19357S03	94.384	94.297	14046000	0	0	0	14046000	0	0			1614	2521	1582	7798	9205	9205	2355	1
CNVSNTFSSLALK	Deamidation (N)	1440.69	0.69188	2024	Q8IWK6	GPR125	Probable G-protein coupled receptor 125	yes	yes	0	1	0	By MS/MS	By matching	By matching	By MS/MS	By MS/MS	By MS/MS	1	1	1	1	1	1	31.831	32.01	2	2.2463e-10	32270	Y211007P00132R19357S03	107.65	103.47	120480000	18940000	24487000	15838000	24882000	19007000	17322000			1617	2024	1585	7803;7804;7805;7806;7807;7808	9210;9211;9212;9213;9214;9215;9216	9212	1990	7
CNYTEAFQTQTRPSGGK	Deamidation (N)	1944.86	0.863589	2624	Q9NRM6	IL17RB	Interleukin-17 receptor B	yes	yes	0	1	1	By MS/MS	By matching	By matching	By matching	By matching	By matching	1						18.844	18.844	3	9.0485e-06	15983	Y211007P00132R19357S01	64.537	60.559	9227100	9227100	0	0	0	0	0			1619	2624	1587	7814	9223	9223	2440	0
CPAGTYVSEHCTNTSLR	Deamidation (N)	1952.84	0.83566	283	O75509	TNFRSF21	Tumor necrosis factor receptor superfamily member 21	yes	yes	0	1	0	By MS/MS	By MS/MS	By MS/MS	By MS/MS	By MS/MS	By MS/MS	1	2	1	2	2	2	16.651	16.692	2;3	6.4985e-43	12111	Y211007P00132R19357S03	172.42	167.94	444720000	50121000	93725000	43718000	135500000	68051000	53611000			1620	283	1588	7815;7816;7817;7818;7819;7820;7821;7822;7823;7824	9224;9225;9226;9227;9228;9229;9230;9231;9232;9233;9234;9235;9236;9237;9238	9228	283	15
CPDGFFSNETSSK	Deamidation (N)	1475.59	0.587474	74	O00300	TNFRSF11B	Tumor necrosis factor receptor superfamily member 11B	yes	yes	0	1	0	By MS/MS	By matching	By matching	By MS/MS	By MS/MS	By matching	1			1	1		22.201	22.253	2	5.6245e-12	20355	Y211007P00132R19357S01	119.87	118.92	28258000	13958000	0	0	14300000	0	0			1622	74	1590	7826;7827;7828	9240;9241;9242	9240	54	3
CPEALFQPSFLGMESCGIHETTFNSIMK	Deamidation (N)	3231.44	0.438514	1277;1389	P63261;P60709	ACTG1;ACTB	Actin, cytoplasmic 2;Actin, cytoplasmic 2, N-terminally processed;Actin, cytoplasmic 1;Actin, cytoplasmic 1, N-terminally processed	no	no	0	1	0	By MS/MS	By MS/MS	By MS/MS	By MS/MS	By MS/MS	By MS/MS	2	1	2	2	2	2	48.498	48.597	3	2.048e-32	55688	Y211007P00132R19357S02	133.15	132.13	565330000	62603000	102640000	94730000	99012000	77212000	129130000			1625	1389;1277	1593	7836;7837;7838;7839;7840;7841;7842;7843;7844;7845;7846	9253;9254;9255;9256;9257;9258;9259;9260;9261;9262;9263;9264;9265;9266;9267;9268;9269;9270;9271;9272	9257	1277	20
CPEDYEGKNCSHLK	Deamidation (N)	1736.71	0.71342	1416	P78504	JAG1	Protein jagged-1	yes	yes	0	1	1	By matching	By matching	By matching	By MS/MS	By matching	By matching	1		1	2	2		10.954	10.823	4	0.00044398	4383	Y211007P00132R19357S03	63.989	61.329	28123000	2032200	0	3035500	13270000	9785200	0			1627	1416	1594	7866;7867;7868;7869;7870;7871	9307;9308	9308	1321	1
CPMAGISHTAWHSNR	Deamidation (N)	1724.75	0.751143	2810	Q9UMR5	PPT2	Lysosomal thioesterase PPT2	yes	yes	0	1	0	By matching	By MS/MS	By MS/MS	By MS/MS	By MS/MS	By matching	1	2	1	1	1		17.478	17.51	3;4	2.1818e-12	12644	Y211007P00132R19357S05	108.58	103.21	164380000	21118000	47681000	17501000	37171000	40909000	0			1633	2810	1600	7897;7898;7899;7900;7901;7902	9326;9327;9328;9329;9330	9330	2597	5
CPSPVLNTPWIPFQNCCYNFIITK	Deamidation (N)	2969.39	0.391428	214	O60449	LY75	Lymphocyte antigen 75	yes	yes	0	1	0	By MS/MS	By MS/MS	By MS/MS	By MS/MS	By MS/MS	By MS/MS	1	1	1	1	1	1	53.305	53.35	3	1.2106e-61	60040	Y211007P00132R19357S06	169.9	161.05	1187600000	86554000	163130000	226910000	273820000	194370000	242860000			1641	214	1608	7934;7935;7936;7937;7938;7939	9366;9367;9368;9369;9370;9371;9372;9373;9374;9375	9375	211	10
CRNYSLLIDQPDK	Deamidation (N)	1621.78	0.777006	2684	Q9NY97	B3GNT2	UDP-GlcNAc:betaGal beta-1,3-N-acetylglucosaminyltransferase 2	yes	yes	0	1	1	By MS/MS	By MS/MS	By matching	By MS/MS	By matching	By matching	1	1		1	1		24.062	24.228	3	4.6158e-05	23116	Y211007P00132R19357S01	72.891	61.52	41716000	10690000	11048000	0	7288600	12690000	0			1652	2684	1619	7990;7991;7992;7993	9433;9434;9435;9436;9437	9434	2473	5
CRPINATLAVEK	Deamidation (N)	1371.72	0.718035	10	P01233;A6NKQ9;Q6NT52	CGB;CGB1;CGB2	Choriogonadotropin subunit beta;Choriogonadotropin subunit beta variant 1;Choriogonadotropin subunit beta variant 2	yes	no	0	1	1	By MS/MS	By MS/MS	By MS/MS	By MS/MS	By MS/MS	By MS/MS	2	2	2	2	2	2	19.379	19.433	2;3	1.5822e-10	17159	Y211007P00132R19357S02	136.24	92.564	688170000	159480000	135150000	53068000	120910000	159340000	60219000			1653	10	1620	7994;7995;7996;7997;7998;7999;8000;8001;8002;8003;8004;8005	9438;9439;9440;9441;9442;9443;9444;9445;9446;9447;9448;9449;9450;9451;9452;9453;9454	9442	10	17
CRPWTNCTFLGK	Deamidation (N)	1539.7	0.696254	2952	Q9Y6Q6	TNFRSF11A	Tumor necrosis factor receptor superfamily member 11A	yes	yes	0	1	1	By matching	By MS/MS	By matching	By matching	By MS/MS	By matching		1			1		27.126	27.405	3	0.00041593	28052	Y211007P00132R19357S02	59.227	52.059	66768000	0	36945000	0	0	29823000	0			1654	2952	1621	8006;8007	9455;9456	9455	2701	2
CSMLIASNETWK	Deamidation (N)	1439.64	0.642487	214	O60449	LY75	Lymphocyte antigen 75	yes	yes	0	1	0	By MS/MS	By MS/MS	By MS/MS	By MS/MS	By MS/MS	By MS/MS	1	1	1	1	1	1	29.224	29.404	2	1.9493e-15	30726	Y211007P00132R19357S02	149.23	136.81	2089400000	206220000	372930000	205150000	444090000	347760000	513290000			1661	214	1628	8028;8029;8030;8031;8032;8033	9474;9475;9476;9477;9478;9479;9480;9481;9482	9476	212	9
CSMLIASNETWKK	Deamidation (N)	1567.74	0.73745	214	O60449	LY75	Lymphocyte antigen 75	yes	yes	0	1	1	By MS/MS	By MS/MS	By MS/MS	By MS/MS	By MS/MS	By MS/MS	2	2	2	2	2	1	24.226	24.384	2;3	1.0335e-14	23369	Y211007P00132R19357S01	127.56	121.61	926200000	178460000	186500000	120260000	85095000	260490000	95394000			1663	214	1629	8036;8037;8038;8039;8040;8041;8042;8043;8044;8045;8046	9485;9486;9487;9488;9489;9490;9491;9492;9493;9494;9495;9496	9486	212	12
CSNISIGDEVQFEISITSNK	Deamidation (N)	2241.05	0.0470927	471	P05556	ITGB1	Integrin beta-1	yes	yes	0	1	0	By MS/MS	By MS/MS	By MS/MS	By MS/MS	By MS/MS	By MS/MS	4	3	4	4	3	3	58.038	58.052	2	5.7433e-16	68261	Y211007P00132R19357S02	100.28	94.929	63443000	4343700	12237000	6252900	18231000	7571000	14807000			1664	471	1630	8047;8048;8049;8050;8051;8052;8053;8054;8055;8056;8057;8058;8059;8060;8061;8062;8063;8064;8065;8066;8067	9497;9498;9499;9500;9501;9502;9503;9504;9505;9506;9507;9508;9509;9510;9511;9512;9513;9514;9515;9516	9501	485	19
CTESHTGTSASAPLAAGIIALTLEANKNLTWR	Deamidation (N)	3354.69	0.687804	563	P09958	FURIN	Furin	yes	yes	0	1	1	By MS/MS	By matching	By MS/MS	By matching	By MS/MS	By matching	1		1		1		56.62	56.622	4	2.7371e-29	65087	Y211007P00132R19357S05	111.03	109.27	97472000	29061000	0	23261000	0	45150000	0			1671	563	1637	8086;8087;8088	9534;9535;9536;9537	9537	629	4
CTLIDALNVTR	Deamidation (N)	1275.65	0.649287	688	P15848	ARSB	Arylsulfatase B	yes	yes	0	1	0	By MS/MS	By MS/MS	By MS/MS	By MS/MS	By MS/MS	By MS/MS	1	1	1	2	1	1	35.312	35.491	2	1.8073e-08	36138	Y211007P00132R19357S06	121.02	80.294	1833500000	218770000	339070000	283560000	299020000	348460000	344640000			1673	688	1639	8095;8096;8097;8098;8099;8100;8101	9545;9546;9547;9548;9549;9550;9551;9552;9553;9554;9555;9556;9557;9558;9559	9557	859	15
CTLQQDCTNSSQQHFWTSASEGPSR	Deamidation (N)	2912.21	0.208983	2903	Q9Y4D7	PLXND1	Plexin-D1	yes	yes	0	1	0	By MS/MS	By MS/MS	By matching	By MS/MS	By MS/MS	By matching	1	1		1	1		23.495	23.631	3	8.304e-49	21063	Y211007P00132R19357S03	153.1	152.77	47072000	18249000	0	0	16068000	12755000	0			1674	2903	1640	8102;8103;8104;8105	9560;9561;9562;9563;9564	9562	2645	5
CTNLSEGVLSVR	Deamidation (N)	1334.65	0.650015	2234	Q93063	EXT2	Exostosin-2	yes	yes	0	1	0	By MS/MS	By matching	By matching	By matching	By matching	By matching	1						26.845	26.845	2	0.00015746	26567	Y211007P00132R19357S01	77.22	54.335	0	0	0	0	0	0	0			1675	2234	1641	8106	9565	9565	2179	1
CVAFNGSVK	Deamidation (N)	981.459	0.458967	2370	Q99571	P2RX4	P2X purinoceptor 4	yes	yes	0	1	0	By MS/MS	By MS/MS	By matching	By MS/MS	By matching	By matching	1	1		1	1		16.499	16.539	2	0.0029424	12551	Y211007P00132R19357S01	81.95	43.175	129620000	26805000	61684000	0	38463000	2668200	0			1681	2370	1647	8124;8125;8126;8127	9582;9583;9584	9582	2261	2
CVASVPSIPGLNR	Deamidation (N)	1369.7	0.702385	1039	P43121	MCAM	Cell surface glycoprotein MUC18	yes	yes	0	1	0	By MS/MS	By MS/MS	By MS/MS	By MS/MS	By MS/MS	By MS/MS	1	1	1	1	1	1	31.705	31.884	2	1.3061e-14	33145	Y211007P00132R19357S01	130.56	126.22	965060000	112250000	196910000	118890000	169250000	173840000	193930000			1683	1039	1649	8129;8130;8131;8132;8133;8134	9586;9587;9588;9589;9590;9591;9592;9593;9594;9595	9587	1139	10
CVCNYLGTVQEHCNGSDCQCDK	Deamidation (N)	2704.01	0.00803992	512	P07942	LAMB1	Laminin subunit beta-1	yes	yes	0	1	0	By MS/MS	By matching	By matching	By matching	By matching	By MS/MS	1					1	21.052	21.157	3	1.9066e-31	16941	Y211007P00132R19357S06	114.37	114.37	0	0	0	0	0	0	0			1685	512	1651	8139;8140	9599;9600	9600	550	2
CVEESGSAHCVCPMLTCPEANATK	Deamidation (N)	2708.1	0.100878	81	O00468	AGRN	Agrin;Agrin N-terminal 110 kDa subunit;Agrin C-terminal 110 kDa subunit;Agrin C-terminal 90 kDa fragment;Agrin C-terminal 22 kDa fragment	yes	yes	0	1	0	By MS/MS	By MS/MS	By MS/MS	By MS/MS	By MS/MS	By MS/MS	1	1	1	1	1	1	23.765	23.909	3	3.8544e-61	21434	Y211007P00132R19357S03	162.11	161.07	372070000	37211000	0	68792000	83673000	109140000	73258000			1687	81	1653	8143;8144;8145;8146;8147;8148	9603;9604;9605;9606;9607;9608;9609;9610;9611;9612	9606	62	10
CVYEALCNTTSECPPPVITR	Deamidation (N)	2367.05	0.054503	130	O15031	PLXNB2	Plexin-B2	yes	yes	0	1	0	By MS/MS	By MS/MS	By MS/MS	By MS/MS	By MS/MS	By MS/MS	2	2	2	2	2	2	30.752	30.931	2;3	1.3617e-106	30720	Y211007P00132R19357S05	235.37	232.49	677070000	81099000	144620000	104820000	124100000	127400000	95036000			1697	130	1663	8175;8176;8177;8178;8179;8180;8181;8182;8183;8184;8185;8186	9640;9641;9642;9643;9644;9645;9646;9647;9648;9649;9650;9651;9652;9653;9654;9655	9651	119	16
CVYNCSFIK	Deamidation (N)	1190.51	0.510016	45	CON__Q3SZR3			yes	yes	0	1	0	By MS/MS	By MS/MS	By MS/MS	By MS/MS	By MS/MS	By MS/MS	1	1	1	1	1	1	24.388	24.551	2	0.0025636	24101	Y211007P00132R19357S02	70.908	66.213	366810000	18884000	101130000	75939000	31588000	38943000	100330000		+	1698	45	1664	8187;8188;8189;8190;8191;8192	9656;9657;9658;9659;9660;9661;9662;9663	9657	36	8
CYGANLLEK	Deamidation (N)	1067.5	0.495746	2957				yes	yes	0	1	0	By matching	By MS/MS	By matching	By matching	By matching	By matching		2			1	1	27.629	27.909	2	0.0051798	28745	Y211007P00132R19357S02	56.81	8.3867	109830000	0	73372000	0	0	13141000	23317000	+		1702	2957	1668	8210;8211;8212;8213	9681	9681	2713	1
CYILENDTVQCDLDLYK	Deamidation (N)	2161.95	0.954772	2027	Q8IWU5	SULF2	Extracellular sulfatase Sulf-2	yes	yes	0	1	0	By matching	By MS/MS	By matching	By MS/MS	By MS/MS	By MS/MS		1	1	1	1	1	38.817	38.894	2	5.1349e-32	44012	Y211007P00132R19357S02	142.91	135.09	20062000	0	13873000	6189000	0	0	0			1703	2027	1669	8214;8215;8216;8217;8218	9682;9683;9684;9685	9682	1995	4
CYNSTGVDYR	Deamidation (N)	1234.49	0.492452	1471	Q01973	ROR1	Tyrosine-protein kinase transmembrane receptor ROR1	yes	yes	0	1	0	By MS/MS	By MS/MS	By matching	By MS/MS	By matching	By matching	1	1	1	1			14.256	14.267	2	9.7288e-06	9774	Y211007P00132R19357S02	103.31	101.56	84566000	23327000	33342000	4386400	23511000	0	0			1704	1471	1670	8219;8220;8221;8222	9686;9687;9688	9687	1364	3
CYVIPLNTSIVMPPR	Deamidation (N)	1759.9	0.900098	2850	Q9Y287	ITM2B	Integral membrane protein 2B;BRI2, membrane form;BRI2 intracellular domain;BRI2C, soluble form;Bri23 peptide	yes	yes	0	1	0	By MS/MS	By MS/MS	By MS/MS	By MS/MS	By MS/MS	By MS/MS	1	2	2	2	1	1	42.531	42.668	2;3	5.3321e-07	46267	Y211007P00132R19357S03	83.692	65.676	109530000	9489900	20496000	23857000	22367000	15978000	17341000			1705	2850	1671	8223;8224;8225;8226;8227;8228;8229;8230;8231	9689;9690;9691;9692;9693;9694;9695;9696;9697;9698;9699;9700;9701	9692	2622	13
DADACNATNWIEYMFNK	Deamidation (N)	2062.84	0.840077	134	O15118	NPC1	Niemann-Pick C1 protein	yes	yes	0	1	0	By MS/MS	By MS/MS	By MS/MS	By MS/MS	By MS/MS	By MS/MS	2	2	1	2	1	1	51.675	51.712	2;3	1.3425e-31	58754	Y211007P00132R19357S05	135.09	135.09	612540000	100200000	98051000	43125000	206480000	82210000	82473000			1710	134	1676	8244;8245;8246;8247;8248;8249;8250;8251;8252	9713;9714;9715;9716;9717;9718;9719;9720;9721;9722	9721	130;131	10
DAGVGFPEYQEEDNSTYNFR	Deamidation (N)	2337.97	0.9662	607	P11717	IGF2R	Cation-independent mannose-6-phosphate receptor	yes	yes	0	1	0	By MS/MS	By MS/MS	By MS/MS	By MS/MS	By MS/MS	By MS/MS	2	2	2	2	2	2	32.347	32.526	2;3	2.2048e-93	31726	Y211007P00132R19357S04	223.65	219.98	2157500000	404590000	350050000	216940000	402740000	424790000	358390000			1738	607	1704	8374;8375;8376;8377;8378;8379;8380;8381;8382;8383;8384;8385	9865;9866;9867;9868;9869;9870;9871;9872;9873;9874;9875;9876;9877;9878;9879	9873	726	15
DAGVLNDTLVIFTSDNGIPFPSGR	Deamidation (N)	2505.24	0.238733	1173	P51688	SGSH	N-sulphoglucosamine sulphohydrolase	yes	yes	0	1	0	By MS/MS	By MS/MS	By MS/MS	By MS/MS	By MS/MS	By MS/MS	2	2	2	1	1	2	56.268	56.302	2;3	1.6263e-132	64363	Y211007P00132R19357S01	237.32	205.91	407470000	53312000	91991000	74178000	75360000	35073000	77553000			1740	1173	1706	8392;8393;8394;8395;8396;8397;8398;8399;8400;8401	9890;9891;9892;9893;9894;9895;9896;9897;9898;9899;9900;9901;9902;9903;9904;9905;9906;9907	9891	1198	18
DAGVVCTNETR	Deamidation (N)	1221.53	0.529565	1531	Q08380	LGALS3BP	Galectin-3-binding protein	yes	yes	0	1	0	By MS/MS	By matching	By matching	By matching	By matching	By matching	1			1			11.33	11.282	2	0.001375	7625	Y211007P00132R19357S01	56.205	47.201	102870000	102360000	0	0	515000	0	0			1741	1531	1707	8402;8403	9908	9908	1439	1
DALNVSQAWR	Deamidation (N)	1159.56	0.562186	2096	Q8NCG5	CHST4	Carbohydrate sulfotransferase 4	yes	yes	0	1	0	By MS/MS	By matching	By matching	By matching	By matching	By matching	1						27.536	27.536	2	8.8128e-05	27400	Y211007P00132R19357S01	106.4	6.4264	45420000	45420000	0	0	0	0	0			1756	2096	1722	8449	9966	9966	2053	1
DANLTGLSDNK	Deamidation (N)	1147.54	0.535697	2371	Q99574	SERPINI1	Neuroserpin	yes	yes	0	1	0	By matching	By MS/MS	By matching	By matching	By matching	By matching		1	1				17.163	17.241	2	9.2163e-06	13773	Y211007P00132R19357S02	89.805	56.044	20526000	0	14683000	5843700	0	0	0			1759	2371	1725	8457;8458	9980;9981;9982	9981	2263	3
DANLTGLSDNKEIFLSK	Deamidation (N)	1864.94	0.941823	2371	Q99574	SERPINI1	Neuroserpin	yes	yes	0	1	1	By MS/MS	By MS/MS	By MS/MS	By MS/MS	By MS/MS	By MS/MS	2	2	1	1	2	1	31.878	32.075	2;3	4.2965e-32	33483	Y211007P00132R19357S01	141.13	132.56	539760000	73826000	110950000	59325000	64986000	172720000	57950000			1760	2371	1726	8459;8460;8461;8462;8463;8464;8465;8466;8467	9983;9984;9985;9986;9987;9988;9989;9990;9991;9992;9993	9984	2263	11
DASINIENMQFIHNGTYICDVK	Deamidation (N)	2582.18	0.178124	346	O95297	MPZL1	Myelin protein zero-like protein 1	yes	yes	0	1	0	By matching	By MS/MS	By MS/MS	By MS/MS	By matching	By matching	1	1	1	1	1	1	39.945	40.074	3	1.8287e-26	43028	Y211007P00132R19357S03	129.02	116.58	498350000	94185000	85735000	40733000	107610000	89219000	80877000			1769	346	1735	8492;8493;8494;8495;8496;8497	10020;10021;10022;10023	10021	338	3
DASSFLAEWQNITK	Deamidation (N)	1609.76	0.762402	520	P08195	SLC3A2	4F2 cell-surface antigen heavy chain	yes	yes	0	1	0	By MS/MS	By MS/MS	By MS/MS	By MS/MS	By MS/MS	By MS/MS	2	4	3	4	3	3	48.04	48.155	2;3	1.4296e-59	53205	Y211007P00132R19357S01	202.13	198.93	13186000000	1728500000	2783500000	1344200000	3151000000	1534500000	2644500000			1772	520	1738	8522;8523;8524;8525;8526;8527;8528;8529;8530;8531;8532;8533;8534;8535;8536;8537;8538;8539;8540	10052;10053;10054;10055;10056;10057;10058;10059;10060;10061;10062;10063;10064;10065;10066;10067;10068;10069;10070;10071;10072;10073;10074;10075;10076;10077;10078	10053	580	27
DAVAFTCEPETQDTTYLWWINNQSLPVSPR	Deamidation (N)	3538.64	0.6351	641	P13688	CEACAM1	Carcinoembryonic antigen-related cell adhesion molecule 1	yes	yes	0	1	0	By MS/MS	By matching	By matching	By MS/MS	By MS/MS	By MS/MS	2	1	1	1	2	2	51.425	51.479	3;4	1.6559e-57	57721	Y211007P00132R19357S03	154.1	153.19	1957700000	287150000	343600000	266080000	408190000	250760000	401940000			1778	641	1744	8567;8568;8569;8570;8571;8572;8573;8574;8575	10107;10108;10109;10110;10111;10112;10113	10108	788	7
DAVRNLTEVVPQLLDQLR	Deamidation (N)	2079.13	0.132418	1761	Q16363	LAMA4	Laminin subunit alpha-4	yes	yes	0	1	1	By MS/MS	By matching	By matching	By matching	By matching	By matching	2		1				56.298	56.298	3	4.332e-09	64711	Y211007P00132R19357S01	78.078	71.942	173600000	170290000	0	3312900	0	0	0			1783	1761	1749	8599;8600;8601	10141;10142	10142	1644	0
DCDVLTAVSEFFNASCVPVNNPK	Deamidation (N)	2583.16	0.162139	530	P08582	MFI2	Melanotransferrin	yes	yes	0	1	0	By MS/MS	By MS/MS	By MS/MS	By MS/MS	By MS/MS	By MS/MS	2	2	2	2	2	2	56.763	56.792	2;3	1.598e-167	64473	Y211007P00132R19357S03	274.27	258.45	1886300000	355910000	339810000	271030000	314900000	259860000	344840000			1794	530	1760	8643;8644;8645;8646;8647;8648;8649;8650;8651;8652;8653;8654	10189;10190;10191;10192;10193;10194;10195;10196;10197;10198;10199;10200;10201	10194	599	11
DCPGNWTWPENSQQTPMCQAWGNPLPELK	Deamidation (N)	3441.49	0.485281	464	P05362	ICAM1	Intercellular adhesion molecule 1	yes	yes	0	1	0	By MS/MS	By matching	By MS/MS	By MS/MS	By MS/MS	By MS/MS	1		1	1	1	1	47.848	47.952	3	2.1134e-20	54070	Y211007P00132R19357S05	109.08	108.95	2535300000	397070000	0	388670000	496370000	654260000	598960000			1806	464	1772	8691;8692;8693;8694;8695	10249;10250;10251;10252;10253;10254;10255;10256;10257;10258;10259;10260	10255	477	12
DCSANTTSCHILGWGK	Deamidation (N)	1806.77	0.766518	2218	Q92876	KLK6	Kallikrein-6	yes	yes	0	1	0	By MS/MS	By MS/MS	By MS/MS	By MS/MS	By MS/MS	By MS/MS	3	2	2	2	2	3	25.492	25.653	2;3	2.4539e-81	23578	Y211007P00132R19357S03	219.53	207.89	8072800000	1325800000	1431200000	841990000	1661300000	1806500000	1006000000			1807	2218	1773	8696;8697;8698;8699;8700;8701;8702;8703;8704;8705;8706;8707;8708;8709	10261;10262;10263;10264;10265;10266;10267;10268;10269;10270;10271;10272;10273;10274;10275;10276;10277;10278;10279;10280;10281	10268	2169	19
DCSCIPQNLSSGFGHATAGK	Deamidation (N)	2106.91	0.909888	2258	Q96BD0	SLCO4A1	Solute carrier organic anion transporter family member 4A1	yes	yes	0	1	0	By MS/MS	By MS/MS	By MS/MS	By MS/MS	By MS/MS	By matching	1	1	1	1	1		27.841	28.006	3	3.0087e-12	26676	Y211007P00132R19357S05	96.379	93.494	101540000	12091000	23696000	0	39846000	25907000	0			1809	2258	1774	8711;8712;8713;8714;8715	10283;10284;10285;10286;10287;10288	10288	2193	6
DCVECLLLHSGKPDNQTCHSLCR	Deamidation (N)	2799.22	0.219688	724	P18084	ITGB5	Integrin beta-5	yes	yes	0	1	1	By MS/MS	By MS/MS	By MS/MS	By MS/MS	By MS/MS	By MS/MS	3	3	3	3	4	3	26.476	26.662	3;4;5	1.1761e-93	25082	Y211007P00132R19357S03	211.17	194.31	6348100000	652770000	1194300000	846210000	1183800000	1392100000	1078900000			1811	724	1776	8717;8718;8719;8720;8721;8722;8723;8724;8725;8726;8727;8728;8729;8730;8731;8732;8733;8734;8735	10290;10291;10292;10293;10294;10295;10296;10297;10298;10299;10300;10301;10302;10303;10304;10305;10306;10307;10308;10309;10310;10311;10312;10313;10314;10315;10316;10317;10318;10319;10320	10303	897	31
DCVLQCEEQNCSGGALNHFR	Deamidation (N)	2393.98	0.978712	2281	Q96FM1	PGAP3	Post-GPI attachment to proteins factor 3	yes	yes	0	1	0	By MS/MS	By MS/MS	By MS/MS	By MS/MS	By MS/MS	By MS/MS	2	2	3	3	4	4	25.531	25.704	2;3	2.36e-218	23125	Y211007P00132R19357S05	310.23	300.28	36068000000	5580600000	6216900000	4557000000	6770800000	6390500000	6552200000			1814	2281	1778	8761;8762;8763;8764;8765;8766;8767;8768;8769;8770;8771;8772;8773;8774;8775;8776;8777;8778	10347;10348;10349;10350;10351;10352;10353;10354;10355;10356;10357;10358;10359;10360;10361;10362;10363;10364;10365;10366;10367;10368;10369;10370;10371;10372;10373;10374;10375;10376;10377;10378;10379;10380;10381;10382;10383;10384;10385;10386;10387;10388	10372	2201;2202	42
DCVSNGSLGCPVR	Deamidation (N)	1420.61	0.607498	2588	Q9HCN3	TMEM8A	Transmembrane protein 8A	yes	yes	0	1	0	By MS/MS	By MS/MS	By MS/MS	By MS/MS	By MS/MS	By MS/MS	1	1	1	1	1	1	17.705	17.734	2	9.0419e-11	14832	Y211007P00132R19357S02	108.72	105	67794000	11093000	17025000	6430800	13120000	9317200	10808000			1816	2588	1780	8780;8781;8782;8783;8784;8785	10390;10391;10392;10393;10394;10395;10396	10392	2411	7
DCYPVQETFTINYSVILSTR	Deamidation (N)	2406.14	0.141327	2807	Q9UM22	EPDR1	Mammalian ependymin-related protein 1	yes	yes	0	1	0	By matching	By MS/MS	By matching	By MS/MS	By matching	By MS/MS		1		1		1	57.922	57.944	2	1.1448e-14	68766	Y211007P00132R19357S02	94.707	91.373	0	0	0	0	0	0	0			1817	2807	1781	8786;8787;8788	10397;10398;10399	10397	2594	3
DDAGNYTCIASNGPQGQIR	Deamidation (N)	2036.89	0.885781	1594	Q13308	PTK7	Inactive tyrosine-protein kinase 7	yes	yes	0	1	0	By matching	By MS/MS	By matching	By MS/MS	By MS/MS	By MS/MS		2		1	1	1	22.78	22.985	2;3	2.3547e-59	22019	Y211007P00132R19357S02	177.44	171.9	224560000	0	64681000	0	68007000	35368000	56499000			1818	1594	1782	8789;8790;8791;8792;8793	10400;10401;10402;10403;10404;10405;10406;10407	10400	1498	8
DDAQLSGLPSALRHPVNECAPYQR	Deamidation (N)	2694.28	0.282012	1811	Q3MIR4	TMEM30B	Cell cycle control protein 50B	yes	yes	0	1	1	By MS/MS	By matching	By matching	By matching	By MS/MS	By matching	2		1		2		29.895	30.037	3;4	2.8913e-37	30704	Y211007P00132R19357S01	139.51	133.28	321540000	166430000	0	20850000	0	134250000	0			1821	1811	1785	8804;8805;8806;8807;8808	10421;10422;10423;10424;10425	10422	1699	4
DDEYTLPCSSGYRGNITAK	Deamidation (N)	2146.95	0.947713	1856	Q5T601	GPR110	Probable G-protein coupled receptor 110	yes	yes	0	1	1	By MS/MS	By MS/MS	By MS/MS	By matching	By MS/MS	By matching	1	1	1		1		23.587	23.752	3	1.8966e-06	20800	Y211007P00132R19357S05	82.01	80.741	96475000	44291000	12815000	7442100	0	31926000	0			1835	1856	1798	8866;8867;8868;8869	10498;10499;10500;10501	10501	1750	4
DDFFGHYACDQNGNK	Deamidation (N)	1787.68	0.684562	1416	P78504	JAG1	Protein jagged-1	yes	yes	0	1	0	By MS/MS	By MS/MS	By MS/MS	By MS/MS	By MS/MS	By MS/MS	2	2	2	2	2	2	22.804	22.941	2;3	9.6783e-86	21956	Y211007P00132R19357S02	227.91	226.93	696200000	129440000	143200000	63035000	235680000	94632000	30217000			1837	1416	1800	8876;8877;8878;8879;8880;8881;8882;8883;8884;8885;8886;8887	10510;10511;10512;10513;10514;10515;10516;10517;10518	10513	1322;1323	7
DDFFGHYACDQNGNKTCMEGWMGPECNR	Deamidation (N)	3396.28	0.278735	1416	P78504	JAG1	Protein jagged-1	yes	yes	0	1	1	By matching	By matching	By matching	By matching	By MS/MS	By matching					1		34.388	34.693	3	1.1448e-21	35932	Y211007P00132R19357S05	93.596	93.596	0	0	0	0	0	0	0			1839	1416	1801	8891	10520	10520	1322;1323	1
DDLDPEKNDSEPGSQR	Deamidation (N)	1801.76	0.76023	1219	P54289	CACNA2D1	Voltage-dependent calcium channel subunit alpha-2/delta-1;Voltage-dependent calcium channel subunit alpha-2-1;Voltage-dependent calcium channel subunit delta-1	yes	yes	0	1	1	By matching	By MS/MS	By matching	By matching	By matching	By matching		1					12.384	12.438	2	4.2762e-06	7906	Y211007P00132R19357S02	73.296	68.241	0	0	0	0	0	0	0			1848	1219	1810	8921	10554	10554	1226	1
DECWCPANSTGK	Deamidation (N)	1424.53	0.533664	1684	Q14767	LTBP2	Latent-transforming growth factor beta-binding protein 2	yes	yes	0	1	0	By matching	By matching	By matching	By matching	By MS/MS	By matching					1		16.786	16.79	2	0.0060561	11772	Y211007P00132R19357S05	50.222	46.506	0	0	0	0	0	0	0			1877	1684	1839	9020	10653	10653	1600	1
DEDDDCTYSYTMEGDGAPGPNSTVLVHK	Deamidation (N)	3073.24	0.244091	695	P16144	ITGB4	Integrin beta-4	yes	yes	0	1	0	By matching	By MS/MS	By MS/MS	By MS/MS	By MS/MS	By MS/MS	1	1	1	1	1	1	27.936	28.115	3	2.8512e-52	26176	Y211007P00132R19357S06	152.23	152.1	1410600000	188970000	239330000	167680000	398430000	201760000	214460000			1878	695	1840	9021;9022;9023;9024;9025;9026	10654;10655;10656;10657;10658	10658	867	5
DEEEDQTLVNLDTYTSDLHFQVSK	Deamidation (N)	2826.27	0.271944	1796	Q1KMD3	HNRNPUL2	Heterogeneous nuclear ribonucleoprotein U-like protein 2	yes	yes	0	1	0	By matching	By matching	By MS/MS	By matching	By matching	By matching			1				43.178	43.28	3	6.4075e-21	45862	Y211007P00132R19357S04	119.41	117.43	37046000	0	0	37046000	0	0	0			1884	1796	1845	9045	10678;10679;10680	10679	1672	3
DEELSCTVVELKYTGNASALFILPDQDK	Deamidation (N)	3155.52	0.522027	400	P01011	SERPINA3	Alpha-1-antichymotrypsin;Alpha-1-antichymotrypsin His-Pro-less	yes	yes	0	1	1	By MS/MS	By matching	By matching	By MS/MS	By MS/MS	By matching	2			1	1		41.404	41.507	3;4	6.7548e-10	45797	Y211007P00132R19357S01	60.472	58.708	96845000	39055000	0	0	36669000	21121000	0			1886	400	1847	9052;9053;9054;9055	10688;10689;10690;10691	10689	388	4
DEFGFLQYANSTVTQLLER	Deamidation (N)	2231.07	0.0746281	2470	Q9BZC7	ABCA2	ATP-binding cassette sub-family A member 2	yes	yes	0	1	0	By MS/MS	By MS/MS	By matching	By MS/MS	By MS/MS	By MS/MS	2	3		2	2	2	57.161	57.195	2;3	6.5709e-46	65048	Y211007P00132R19357S03	157.22	145.33	179720000	29454000	34362000	0	54493000	28164000	33248000			1891	2470	1852	9079;9080;9081;9082;9083;9084;9085;9086;9087;9088;9089	10717;10718;10719;10720;10721;10722;10723;10724	10722	2320	7
DEGLCSANVTR	Deamidation (N)	1221.53	0.529565	1087	P48307	TFPI2	Tissue factor pathway inhibitor 2	yes	yes	0	1	0	By MS/MS	By MS/MS	By MS/MS	By MS/MS	By MS/MS	By matching	1	1	2	1	1		15.409	15.442	2	1.3696e-06	11161	Y211007P00132R19357S01	106.67	99.101	536520000	135410000	172300000	63156000	114470000	51194000	0			1895	1087	1856	9102;9103;9104;9105;9106;9107	10740;10741;10742;10743;10744;10745;10746;10747	10741	1165	8
DEIGNVSTSHLLILDDSVEMEIRPR	Deamidation (N)	2838.41	0.406938	444	P04843	RPN1	Dolichyl-diphosphooligosaccharide--protein glycosyltransferase subunit 1	yes	yes	0	1	1	By MS/MS	By MS/MS	By MS/MS	By MS/MS	By MS/MS	By MS/MS	28	23	45	35	41	41	55.885	55.921	3;4	1.1931e-105	49557	Y211007P00132R19357S05	207.64	198.44	7055900000	387130000	553270000	1432900000	815460000	1495800000	2371400000			1898	444	1859	9117;9118;9119;9120;9121;9122;9123;9124;9125;9126;9127;9128;9129;9130;9131;9132;9133;9134;9135;9136;9137;9138;9139;9140;9141;9142;9143;9144;9145;9146;9147;9148;9149;9150;9151;9152;9153;9154;9155;9156;9157;9158;9159;9160;9161;9162;9163;9164;9165;9166;9167;9168;9169;9170;9171;9172;9173;9174;9175;9176;9177;9178;9179;9180;9181;9182;9183;9184;9185;9186;9187;9188;9189;9190;9191;9192;9193;9194;9195;9196…	10760;10761;10762;10763;10764;10765;10766;10767;10768;10769;10770;10771;10772;10773;10774;10775;10776;10777;10778;10779;10780;10781;10782;10783;10784;10785;10786;10787;10788;10789;10790;10791;10792;10793;10794;10795;10796;10797;10798;10799;10800;10801;10802;10803;10804;10805;10806;10807;10808;10809;10810;10811;10812;10813;10814;10815;10816;10817;10818;10819;10820;10821;10822;10823;10824;10825;108…	10891	457	175
DETNFTVIINPSGVVMWYLYPIK	Deamidation (N)	2699.36	0.355677	707	P17050	NAGA	Alpha-N-acetylgalactosaminidase	yes	yes	0	1	0	By matching	By matching	By MS/MS	By matching	By matching	By matching			1				57.163	57.165	2	1.296e-31	63541	Y211007P00132R19357S04	117.38	110.88	0	0	0	0	0	0	0			1920	707	1881	9432	11081	11081	877	1
DFEDLYTPVNGSIVIVR	Deamidation (N)	1936.98	0.978209	421	P02786	TFRC	Transferrin receptor protein 1;Transferrin receptor protein 1, serum form	yes	yes	0	1	0	By MS/MS	By MS/MS	By MS/MS	By MS/MS	By MS/MS	By MS/MS	3	3	3	3	3	3	43.525	43.671	2;3	5.7611e-58	48935	Y211007P00132R19357S01	188.47	180.76	9533600000	2261100000	1422700000	924070000	1808200000	1617400000	1500100000			1937	421	1898	9487;9488;9489;9490;9491;9492;9493;9494;9495;9496;9497;9498;9499;9500;9501;9502;9503;9504	11144;11145;11146;11147;11148;11149;11150;11151;11152;11153;11154;11155;11156;11157;11158;11159;11160;11161;11162;11163;11164;11165;11166;11167;11168;11169	11145	422	26
DFGGFNFSQILPDPSK	Deamidation (N)	1768.83	0.830816	571	P0DTC2			yes	yes	0	1	0	By matching	By MS/MS	By matching	By matching	By matching	By MS/MS		1	1			1	49.053	49.108	2	9.2039e-06	54490	Y211007P00132R19357S06	74.993	71.883	65971000	0	18649000	12091000	0	0	35230000			1943	571	1904	9526;9527;9528	11197;11198;11199	11199	637	3
DFGGFNFSQILPDPSKPSK	Deamidation (N)	2081.01	0.0105713	571	P0DTC2			yes	yes	0	1	1	By matching	By MS/MS	By MS/MS	By matching	By matching	By MS/MS		2	2			2	45.906	46.095	2;3	2.8527e-58	50684	Y211007P00132R19357S06	180.86	177.42	2861900000	0	724230000	464430000	0	0	1673300000			1944	571	1905	9529;9530;9531;9532;9533;9534	11200;11201;11202;11203;11204;11205;11206;11207;11208;11209	11208	637	8
DFGGFNFSQILPDPSKPSKR	Deamidation (N)	2237.11	0.111682	571	P0DTC2			yes	yes	0	1	2	By matching	By MS/MS	By MS/MS	By matching	By matching	By MS/MS		2	3			2	43.431	43.62	2;3;4	3.4465e-25	50315	Y211007P00132R19357S02	122.94	121.62	3832900000	0	1296800000	1062900000	0	0	1473200000			1945	571	1906	9535;9536;9537;9538;9539;9540;9541	11210;11211;11212;11213;11214;11215;11216;11217;11218;11219;11220;11221;11222;11223;11224;11225;11226;11227;11228;11229;11230;11231;11232;11233	11213	637	24
DFLDVYYNLTLK	Deamidation (N)	1503.75	0.749712	2856	Q9Y2C3	B3GALT5	Beta-1,3-galactosyltransferase 5	yes	yes	0	1	0	By MS/MS	By MS/MS	By MS/MS	By MS/MS	By MS/MS	By MS/MS	1	1	1	1	1	1	51.088	51.133	2	0.00016671	55840	Y211007P00132R19357S04	69.03	61.9	72315000	14779000	13691000	8974000	15550000	11205000	8115300			1957	2856	1918	9586;9587;9588;9589;9590;9591	11285;11286;11287;11288;11289;11290	11288	2627	6
DFNETQLAR	Deamidation (N)	1093.5	0.504003	2546	Q9H6X2	ANTXR1	Anthrax toxin receptor 1	yes	yes	0	1	0	By MS/MS	By matching	By matching	By MS/MS	By matching	By matching	1			1			18.867	18.867	2	0.0025878	15929	Y211007P00132R19357S01	71.614	44.31	12612000	12612000	0	0	0	0	0			1968	2546	1929	9633;9634	11339;11340	11339	2387	2
DFSALESQLQDTQELLQEENRQKLSLSTK	Deamidation (N)	3378.68	0.679073	963	P35579	MYH9	Myosin-9	yes	yes	0	1	2	By matching	By matching	By matching	By MS/MS	By matching	By matching				1			45.457	45.562	3	4.9701e-05	50219	Y211007P00132R19357S03	46.399	45.259	0	0	0	0	0	0	0			1981	963	1941	9676	11387	11387	1095	1
DFWVLNLTTLQWR	Deamidation (N)	1691.87	0.867142	1986	Q7Z7M0	MEGF8	Multiple epidermal growth factor-like domains protein 8	yes	yes	0	1	0	By matching	By matching	By MS/MS	By MS/MS	By matching	By MS/MS			1	1	1	1	57.115	57.145	2	3.5048e-07	64964	Y211007P00132R19357S03	90.759	81.477	75266000	0	0	12601000	21988000	20319000	20359000			1996	1986	1956	9724;9725;9726;9727	11442;11443;11444	11442	1928	2
DGHGTAISNASDVWK	Deamidation (N)	1557.71	0.70595	214	O60449	LY75	Lymphocyte antigen 75	yes	yes	0	1	0	By MS/MS	By MS/MS	By MS/MS	By MS/MS	By MS/MS	By MS/MS	3	3	2	2	3	3	23.476	23.646	2;3	1.7553e-87	20717	Y211007P00132R19357S03	237.59	217.31	2186700000	359470000	562850000	225020000	411580000	233630000	394180000			2025	214	1985	9856;9857;9858;9859;9860;9861;9862;9863;9864;9865;9866;9867;9868;9869;9870;9871	11593;11594;11595;11596;11597;11598;11599;11600;11601;11602;11603;11604;11605;11606;11607;11608;11609;11610	11602	213	18
DGHGTAISNASDVWKK	Deamidation (N)	1685.8	0.800913	214	O60449	LY75	Lymphocyte antigen 75	yes	yes	0	1	1	By MS/MS	By matching	By matching	By matching	By matching	By matching	1						20.385	20.385	3	1.0336e-06	17946	Y211007P00132R19357S01	81.526	76.471	20666000	20666000	0	0	0	0	0			2026	214	1986	9872	11611	11611	213	1
DGNGYISAAELR	Deamidation (N)	1265.59	0.588795	1323	P62158	CALM1	Calmodulin	yes	yes	0	1	0	By MS/MS	By MS/MS	By MS/MS	By MS/MS	By matching	By MS/MS	1	1	1	1		1	24.166	24.3	2	6.3571e-05	21878	Y211007P00132R19357S03	73.927	59.296	207020000	11214000	51296000	19052000	53732000	0	71724000			2047	1323	2006	9962;9963;9964;9965;9966	11725;11726;11727;11728;11729	11727	1290	4
DGNSSLIAAVAEVR	Deamidation (N)	1401.71	0.709973	1416	P78504	JAG1	Protein jagged-1	yes	yes	0	1	0	By MS/MS	By MS/MS	By MS/MS	By MS/MS	By MS/MS	By MS/MS	2	2	1	2	2	2	36.801	36.978	2;3	2.7768e-07	39750	Y211007P00132R19357S01	88.561	79.025	1495300000	332320000	225250000	116410000	278560000	295100000	247710000			2048	1416	2007	9967;9968;9969;9970;9971;9972;9973;9974;9975;9976;9977	11730;11731;11732;11733;11734;11735;11736;11737;11738;11739;11740;11741;11742	11732	1324	13
DGQLLPSSNYSNIK	Deamidation (N)	1535.75	0.746752	635	P13591	NCAM1	Neural cell adhesion molecule 1	yes	yes	0	1	0	By MS/MS	By MS/MS	By MS/MS	By MS/MS	By MS/MS	By MS/MS	1	1	1	1	1	1	25.688	25.85	2	2.5388e-10	23075	Y211007P00132R19357S06	96.673	88.365	2439900000	396350000	601750000	250120000	357470000	350180000	484080000			2054	635	2013	9997;9998;9999;10000;10001;10002	11760;11761;11762;11763;11764;11765;11766	11766	772;773	7
DGSDEPGTAACPNGSFHCTNTGYKPLYIPSNR	Deamidation (N)	3483.51	0.509582	659	P14314	PRKCSH	Glucosidase 2 subunit beta	yes	yes	0	1	1	By MS/MS	By MS/MS	By MS/MS	By MS/MS	By MS/MS	By MS/MS	1	1	3	2	1	2	26.64	26.809	3;4	1.2703e-23	26327	Y211007P00132R19357S01	103.85	103.55	1378500000	147450000	253220000	267530000	55431000	285150000	369730000			2062	659	2020	10028;10029;10030;10031;10032;10033;10034;10035;10036;10037	11798;11799;11800;11801;11802;11803;11804;11805;11806;11807;11808;11809	11798	811;812	10
DGSTATCVLAVDNILYIANLGDSR	Deamidation (N)	2538.23	0.227182	2506	Q9H0C8	ILKAP	Integrin-linked kinase-associated serine/threonine phosphatase 2C	yes	yes	0	1	0	By MS/MS	By matching	By MS/MS	By matching	By MS/MS	By matching	2		1		1		55.273	55.275	2	8.4435e-06	63174	Y211007P00132R19357S01	52.898	49.878	0	0	0	0	0	0	0			2066	2506	2023	10056;10057;10058;10059	11832;11833;11834;11835	11832	2346	4
DGTPLSDGQSNHTVSSK	Deamidation (N)	1729.78	0.775486	1594	Q13308	PTK7	Inactive tyrosine-protein kinase 7	yes	yes	0	1	0	By MS/MS	By matching	By matching	By MS/MS	By matching	By matching	2			2			12.149	12.1	2;3	3.6848e-06	7585	Y211007P00132R19357S01	78.441	74.344	213580000	131330000	0	0	82245000	0	0			2076	1594	2033	10107;10108;10109;10110	11890;11891;11892	11891	1499	3
DGTQQAVPLEHPSSPWGLNLTEK	Deamidation (N)	2504.22	0.218332	1684	Q14767	LTBP2	Latent-transforming growth factor beta-binding protein 2	yes	yes	0	1	0	By MS/MS	By MS/MS	By MS/MS	By MS/MS	By MS/MS	By MS/MS	1	1	1	1	1	1	36.34	36.52	3	1.698e-20	38278	Y211007P00132R19357S03	121.33	116.69	212960000	44579000	24113000	19499000	45630000	46595000	32543000			2077	1684	2034	10111;10112;10113;10114;10115;10116	11893;11894;11895;11896;11897;11898;11899	11895	1601	7
DGVAPNGSAQQLPQTIIIGVR	Deamidation (N)	2134.14	0.138231	118	O14792	HS3ST1	Heparan sulfate glucosamine 3-O-sulfotransferase 1	yes	yes	0	1	0	By MS/MS	By MS/MS	By MS/MS	By MS/MS	By MS/MS	By MS/MS	2	2	2	2	2	2	37.383	37.559	2;3	2.7688e-26	42057	Y211007P00132R19357S02	132.83	128.97	364610000	46065000	64273000	59215000	55589000	54159000	85307000			2084	118	2041	10154;10155;10156;10157;10158;10159;10160;10161;10162;10163;10164;10165	11955;11956;11957;11958;11959;11960;11961;11962;11963;11964;11965;11966;11967;11968;11969;11970;11971;11972;11973	11960	115	19
DGVNSSVGTVTTATAPNPVR	Deamidation (N)	1942.96	0.959598	2593	Q9HD43	PTPRH	Receptor-type tyrosine-protein phosphatase H	yes	yes	0	1	0	By MS/MS	By MS/MS	By MS/MS	By MS/MS	By MS/MS	By matching	1	1	1	1	1		23.22	23.373	2	1.3531e-25	22580	Y211007P00132R19357S02	128.05	123.69	68053000	9524700	16989000	12838000	15760000	12942000	0			2091	2593	2048	10193;10194;10195;10196;10197	12001;12002;12003;12004;12005	12002	2413	5
DGYDLVQELCPGFFFGNVSLCCDVR	Deamidation (N)	2967.29	0.28775	134	O15118	NPC1	Niemann-Pick C1 protein	yes	yes	0	1	0	By MS/MS	By matching	By MS/MS	By MS/MS	By MS/MS	By MS/MS	1		1	1	1	1	56.897	56.921	3	8.9182e-15	64667	Y211007P00132R19357S03	101.86	100.33	405150000	98519000	0	50416000	98599000	115830000	41781000			2098	134	2055	10230;10231;10232;10233;10234	12037;12038;12039;12040;12041	12038	132	4
DGYMVVNVSSLSLNEPEDK	Deamidation (N)	2095.96	0.961966	1866	Q5VW38	GPR107	Protein GPR107	yes	yes	0	1	0	By MS/MS	By MS/MS	By MS/MS	By MS/MS	By MS/MS	By MS/MS	1	1	1	1	1	1	38.952	39.081	2	1.2737e-46	41685	Y211007P00132R19357S03	159.95	154.43	149870000	22677000	21149000	13835000	35533000	23504000	33170000			2100	1866	2057	10237;10238;10239;10240;10241;10242	12043;12044;12045;12046;12047;12048;12049;12050	12047	1764	8
DGYMVVNVSSLSLNEPEDKDVTIGFSLDR	Deamidation (N)	3199.52	0.52309	1866	Q5VW38	GPR107	Protein GPR107	yes	yes	0	1	1	By MS/MS	By MS/MS	By MS/MS	By matching	By matching	By MS/MS	2	1	2			2	48.242	48.281	3	6.6798e-69	55399	Y211007P00132R19357S01	140.9	138.96	54875000	35277000	11952000	7645900	0	0	0			2101	1866	2058	10243;10244;10245;10246;10247;10248;10249	12051;12052;12053;12054;12055;12056;12057;12058	12053	1764	7
DHGSPTLSANVSLR	Deamidation (N)	1453.72	0.716121	2916	Q9Y5F9	PCDHGB6	Protocadherin gamma-B6	yes	yes	0	1	0	By MS/MS	By matching	By matching	By MS/MS	By matching	By MS/MS	1			1		1	22.372	22.424	3	1.0012e-10	20629	Y211007P00132R19357S01	97.69	87.035	18302000	10587000	0	0	7715300	0	0			2110	2916	2067	10290;10291;10292	12106;12107;12108	12106	2668	3
DHHGANFSCR	Deamidation (N)	1200.47	0.473054	464	P05362	ICAM1	Intercellular adhesion molecule 1	yes	yes	0	1	0	By MS/MS	By MS/MS	By matching	By MS/MS	By matching	By matching	15	4	1	18	6	5	10.934	10.81	2;3	0.00016791	4648	Y211007P00132R19357S01	92.445	89.306	287590000	101320000	32664000	246540	148020000	2905000	2431500			2111	464	2068	10293;10294;10295;10296;10297;10298;10299;10300;10301;10302;10303;10304;10305;10306;10307;10308;10309;10310;10311;10312;10313;10314;10315;10316;10317;10318;10319;10320;10321;10322;10323;10324;10325;10326;10327;10328;10329;10330;10331;10332;10333;10334;10335;10336;10337;10338;10339;10340;10341	12109;12110;12111;12112;12113;12114;12115;12116;12117;12118;12119;12120;12121;12122;12123;12124;12125;12126;12127;12128;12129;12130;12131;12132;12133;12134;12135;12136;12137;12138;12139;12140;12141;12142;12143;12144;12145	12110	478	26
DHLLLPAISHNK	Deamidation (N)	1357.74	0.735399	2392	Q99941	ATF6B	Cyclic AMP-dependent transcription factor ATF-6 beta;Processed cyclic AMP-dependent transcription factor ATF-6 beta	yes	yes	0	1	0	By MS/MS	By matching	By matching	By matching	By matching	By matching	1		1		1	1	23.691	23.845	3	0.00074531	22549	Y211007P00132R19357S01	52.495	40.227	48686000	17805000	0	8309300	0	14023000	8549300			2112	2392	2069	10342;10343;10344;10345	12146	12146	2278	1
DHLLLPATTHNK	Deamidation (N)	1359.71	0.714664	733	P18850	ATF6	Cyclic AMP-dependent transcription factor ATF-6 alpha;Processed cyclic AMP-dependent transcription factor ATF-6 alpha	yes	yes	0	1	0	By MS/MS	By matching	By matching	By matching	By matching	By matching	1						17.237	17.237	3	0.0011869	13673	Y211007P00132R19357S01	46.985	40.082	11332000	11332000	0	0	0	0	0			2113	733	2070	10346	12147	12147	911	1
DHNATSILQQLPLLSAMR	Deamidation (N)	2008.04	0.0411599	2142	Q8TDL5	BPIFB1	BPI fold-containing family B member 1	yes	yes	0	1	0	By matching	By matching	By matching	By MS/MS	By MS/MS	By MS/MS				1	1	1	52.291	52.363	3	3.7735e-26	58701	Y211007P00132R19357S06	132.25	129.96	74572000	0	0	0	24886000	19071000	30615000			2116	2142	2073	10353;10354;10355	12155;12156;12157;12158	12158	2096	4
DHPNATVWR	Deamidation (N)	1095.51	0.509757	2810	Q9UMR5	PPT2	Lysosomal thioesterase PPT2	yes	yes	0	1	0	By MS/MS	By matching	By matching	By matching	By matching	By matching	1	1					15.677	15.753	2	0.0034607	11039	Y211007P00132R19357S01	65.224	12.508	17909000	11177000	6732100	0	0	0	0			2121	2810	2078	10379;10380	12186	12186	2598	1
DHVHCLGNR	Deamidation (N)	1107.49	0.487975	2408	Q9BRN9	TM2D3	TM2 domain-containing protein 3	yes	yes	0	1	0	By matching	By MS/MS	By matching	By MS/MS	By matching	By matching	2	5		3			11.036	10.997	2;3	0.0016493	4559	Y211007P00132R19357S03	62.969	56.706	27933000	7194300	6019800	0	14718000	0	0			2131	2408	2088	10428;10429;10430;10431;10432;10433;10434;10435;10436;10437	12247;12248;12249;12250;12251;12252;12253	12252	2286	7
DHVVVPANTTSVILSGLRPYSSYHLEVQAFNGR	Deamidation (N)	3626.85	0.848144	930	P32004	L1CAM	Neural cell adhesion molecule L1	yes	yes	0	1	1	By MS/MS	By MS/MS	By MS/MS	By MS/MS	By MS/MS	By MS/MS	1	1	1	1	1	2	45.427	45.596	4;5	6.2579e-30	52787	Y211007P00132R19357S02	117.04	115.28	326010000	10457000	78475000	28781000	26590000	55102000	126610000			2133	930	2090	10439;10440;10441;10442;10443;10444;10445	12257;12258;12259;12260;12261;12262;12263;12264;12265;12266	12258	1061	10
DIENLKDASSFLAEWQNITK	Deamidation (N)	2322.14	0.137957	520	P08195	SLC3A2	4F2 cell-surface antigen heavy chain	yes	yes	0	1	1	By MS/MS	By MS/MS	By MS/MS	By MS/MS	By MS/MS	By MS/MS	4	2	3	2	4	4	50.456	50.507	2;3	3.7247e-217	56889	Y211007P00132R19357S05	311.16	304.88	5915000000	2412900000	925880000	734570000	252870000	1038100000	550710000			2150	520	2107	10510;10511;10512;10513;10514;10515;10516;10517;10518;10519;10520;10521;10522;10523;10524;10525;10526;10527;10528	12338;12339;12340;12341;12342;12343;12344;12345;12346;12347;12348;12349;12350;12351;12352;12353;12354;12355;12356;12357;12358;12359	12353	580	22
DIFHKNNQLALTLIDTNR	Deamidation (N)	2126.11	0.112017	441	P04626	ERBB2	Receptor tyrosine-protein kinase erbB-2	yes	yes	0	1	1	By MS/MS	By matching	By matching	By matching	By MS/MS	By matching	2				1		36.558	36.66	3;4	3.191e-05	39462	Y211007P00132R19357S01	67.646	63.098	71093000	61057000	0	0	0	10036000	0			2152	441	2109	10537;10538;10539	12371;12372;12373	12372	449;450;451	3
DIFTSDADLTGISNHSSIR	Deamidation (N)	2048.97	0.965078	53	CON__Q9N2I2			yes	yes	0	1	0	By MS/MS	By matching	By matching	By MS/MS	By matching	By MS/MS	1			1		1	34.063	34.201	3	1.4142e-08	34471	Y211007P00132R19357S06	92.39	85.071	44347000	12496000	0	0	10317000	0	21533000		+	2156	53	2112	10556;10557;10558	12385;12386;12387	12387	42	3
DIGNYSCAAQGTQTGSK	Deamidation (N)	1757.75	0.752642	2688	Q9NYQ6	CELSR1	Cadherin EGF LAG seven-pass G-type receptor 1	yes	yes	0	1	0	By MS/MS	By MS/MS	By MS/MS	By MS/MS	By matching	By MS/MS	1	1	1	1		1	14.829	14.983	2	2.0176e-15	9968	Y211007P00132R19357S03	102.03	97.547	30080000	0	30080000	0	0	0	0			2158	2688	2114	10563;10564;10565;10566;10567	12392;12393;12394;12395;12396	12394	2479	5
DIGNYSCAAQGTQTGSKK	Deamidation (N)	1885.85	0.847605	2688	Q9NYQ6	CELSR1	Cadherin EGF LAG seven-pass G-type receptor 1	yes	yes	0	1	1	By MS/MS	By matching	By matching	By matching	By matching	By matching	1						13.393	13.393	3	0.00016251	8736	Y211007P00132R19357S01	53.453	46.54	15260000	15260000	0	0	0	0	0			2159	2688	2115	10568	12397	12397	2479	1
DINSQQELQNITTDTR	Deamidation (N)	1875.88	0.881014	584	P10586	PTPRF	Receptor-type tyrosine-protein phosphatase F	yes	yes	0	1	0	By MS/MS	By MS/MS	By MS/MS	By MS/MS	By MS/MS	By MS/MS	2	2	2	2	2	2	27.084	27.263	2;3	1.1248e-142	27172	Y211007P00132R19357S01	264.52	243.1	926600000	158980000	174790000	89211000	128600000	206230000	168790000			2181	584	2137	10674;10675;10676;10677;10678;10679;10680;10681;10682;10683;10684;10685	12510;12511;12512;12513;12514;12515;12516;12517;12518;12519;12520	12511	673	8
DINTTAQNIMFYDMGSGSTVCTIVTYQMVK	Deamidation (N)	3388.53	0.533536	2904	Q9Y4L1	HYOU1	Hypoxia up-regulated protein 1	yes	yes	0	1	0	By MS/MS	By MS/MS	By MS/MS	By MS/MS	By MS/MS	By matching	1	1	1	1	1		52.673	52.7	3	2.6564e-37	60038	Y211007P00132R19357S05	131.97	130.2	114060000	24723000	0	27279000	27832000	34222000	0			2182	2904	2138	10686;10687;10688;10689;10690	12521;12522;12523;12524;12525;12526;12527;12528	12528	2651;2652	8
DITDLINNTFIR	Deamidation (N)	1434.74	0.735459	2366	Q99523	SORT1	Sortilin	yes	yes	0	1	0	By MS/MS	By MS/MS	By MS/MS	By MS/MS	By MS/MS	By MS/MS	1	3	1	1	1	2	48.297	48.359	2;3	4.3246e-73	54454	Y211007P00132R19357S05	226.4	169.22	3061600000	500060000	395530000	340760000	593920000	623830000	607550000			2199	2366	2154	10744;10745;10746;10747;10748;10749;10750;10751;10752	12580;12581;12582;12583;12584;12585;12586;12587;12588;12589;12590;12591;12592;12593;12594;12595;12596	12594	2250	17
DIVEYYNDSNGSHVLQGR	Deamidation (N)	2065.93	0.934112	825	P25311	AZGP1	Zinc-alpha-2-glycoprotein	yes	yes	0	1	0	By MS/MS	By MS/MS	By MS/MS	By matching	By MS/MS	By MS/MS	1	2	1		1	1	26.165	26.359	3	3.2885e-46	24512	Y211007P00132R19357S05	157.91	147.53	150850000	22455000	28182000	37199000	0	34843000	28174000			2208	825	2163	10794;10795;10796;10797;10798;10799	12652;12653;12654;12655;12656;12657;12658	12656	995;996	6
DIVGNLTELESEDIQIEALLMR	Deamidation (N)	2501.26	0.257085	2221	Q92896	GLG1	Golgi apparatus protein 1	yes	yes	0	1	0	By MS/MS	By MS/MS	By MS/MS	By MS/MS	By MS/MS	By MS/MS	3	1	3	2	3	2	57.067	57.094	2;3	1.3089e-207	66001	Y211007P00132R19357S05	300	268.72	3106200000	783370000	304810000	417860000	374930000	644730000	580500000			2209	2221	2164	10800;10801;10802;10803;10804;10805;10806;10807;10808;10809;10810;10811;10812;10813	12659;12660;12661;12662;12663;12664;12665;12666;12667;12668;12669;12670;12671;12672;12673;12674;12675;12676;12677;12678	12672	2170	20
DIVSSDFLSNMSMDFQNHLGSCQK	Deamidation (N)	2760.18	0.182951	395	P00533	EGFR	Epidermal growth factor receptor	yes	yes	0	1	0	By MS/MS	By MS/MS	By MS/MS	By MS/MS	By MS/MS	By MS/MS	2	1	1	1	1	1	48.356	48.431	3	2.9392e-75	54706	Y211007P00132R19357S05	181.61	179.76	1347700000	0	204610000	173020000	365890000	321650000	282540000			2216	395	2171	10838;10839;10840;10841;10842;10843;10844	12710;12711;12712;12713;12714;12715;12716;12717;12718;12719;12720;12721;12722	12721	370;371	13
DIYTFDGALNK	Deamidation (N)	1256.59	0.592483	1534	Q08722	CD47	Leukocyte surface antigen CD47	yes	yes	0	1	0	By MS/MS	By MS/MS	By MS/MS	By MS/MS	By MS/MS	By MS/MS	4	3	4	4	3	3	29.871	30.034	1;2	3.5346e-10	29418	Y211007P00132R19357S04	170.47	111.49	16125000000	2042800000	3851900000	1938000000	2452500000	2661700000	3178300000			2223	1534	2177	10864;10865;10866;10867;10868;10869;10870;10871;10872;10873;10874;10875;10876;10877;10878;10879;10880;10881;10882;10883;10884	12743;12744;12745;12746;12747;12748;12749;12750;12751;12752;12753;12754;12755;12756;12757;12758;12759;12760;12761;12762	12756	1446	13
DIYTFDGALNKSTVPTDFSSAK	Deamidation (N)	2377.13	0.132537	1534	Q08722	CD47	Leukocyte surface antigen CD47	yes	yes	0	1	1	By MS/MS	By matching	By matching	By matching	By MS/MS	By matching	1				1		36.268	36.42	3	5.3889e-06	39073	Y211007P00132R19357S01	72.316	69.348	96816000	67151000	0	0	0	29665000	0			2224	1534	2178	10885;10886	12763;12764;12765	12763	1446	3
DKLRPIIISMNYSLPLR	Deamidation (N)	2029.14	0.139417	840	P26006	ITGA3	Integrin alpha-3;Integrin alpha-3 heavy chain;Integrin alpha-3 light chain	yes	yes	0	1	2	By MS/MS	By MS/MS	By MS/MS	By MS/MS	By MS/MS	By MS/MS	1	2	2	2	3	3	42.182	42.356	3;4	1.2389e-07	46064	Y211007P00132R19357S05	87.676	85.137	1097400000	60207000	241720000	155360000	64680000	415480000	159920000			2244	840	2198	10976;10977;10978;10979;10980;10981;10982;10983;10984;10985;10986;10987;10988	12842;12843;12844;12845;12846;12847;12848;12849;12850;12851;12852;12853;12854;12855;12856	12853	1004	15
DKVLTDSGSLDSTIPGIENTITVTTEQLTTASFPVGSK	Deamidation (N)	3922.98	0.978669	1996	Q86UE4	MTDH	Protein LYRIC	yes	yes	0	1	1	By matching	By matching	By matching	By matching	By MS/MS	By matching					1		56.697	56.701	3	8.8256e-12	65273	Y211007P00132R19357S05	64.772	59.763	0	0	0	0	0	0	0			2258	1996	2211	11062	12930	12930	1964	1
DLANMTGLLHLSLSR	Deamidation (N)	1640.86	0.855591	2421	Q9BTN0	LRFN3	Leucine-rich repeat and fibronectin type-III domain-containing protein 3	yes	yes	0	1	0	By matching	By MS/MS	By matching	By MS/MS	By MS/MS	By MS/MS		1		1	1	1	47.785	47.973	3	7.4874e-05	52915	Y211007P00132R19357S06	60.55	48.395	32052000	0	4821500	0	6908000	9373600	10949000			2273	2421	2226	11115;11116;11117;11118	12976;12977;12978;12979	12979	2293	4
DLDMFINASK	Deamidation (N)	1153.53	0.532525	305	O75882	ATRN	Attractin	yes	yes	0	1	0	By matching	By MS/MS	By MS/MS	By MS/MS	By MS/MS	By MS/MS	1	1	1	1	1	1	33.722	33.916	2	0.00079641	34897	Y211007P00132R19357S05	69.721	48.749	82809000	12266000	14065000	0	29699000	12760000	14018000			2285	305	2238	11168;11169;11170;11171;11172;11173	13034;13035;13036;13037;13038	13037	302	4
DLDTDFTNNASQPETK	Deamidation (N)	1795.77	0.774817	313	O75976	CPD	Carboxypeptidase D	yes	yes	0	1	0	By MS/MS	By MS/MS	By MS/MS	By MS/MS	By MS/MS	By MS/MS	1	1	1	1	1	1	22.501	22.646	2	4.6739e-143	20920	Y211007P00132R19357S01	271.43	266.53	548860000	68048000	103430000	37404000	152720000	58319000	128940000			2288	313	2241	11178;11179;11180;11181;11182;11183	13043;13044;13045;13046;13047;13048;13049	13044	311;312	7
DLEITNATLQSEEDSR	Deamidation (N)	1820.83	0.827581	1885	Q6P179	ERAP2	Endoplasmic reticulum aminopeptidase 2	yes	yes	0	1	0	By MS/MS	By MS/MS	By MS/MS	By MS/MS	By MS/MS	By MS/MS	2	2	2	2	1	1	27.605	27.759	2;3	9.44e-143	26464	Y211007P00132R19357S03	266.42	235.84	4051000000	633110000	909460000	534330000	707700000	603160000	663190000			2301	1885	2254	11229;11230;11231;11232;11233;11234;11235;11236;11237;11238	13101;13102;13103;13104;13105;13106;13107;13108;13109;13110;13111;13112	13106	1794	12
DLFNLSAPLAR	Deamidation (N)	1216.65	0.645187	2570	Q9H9S5	FKRP	Fukutin-related protein	yes	yes	0	1	0	By MS/MS	By MS/MS	By MS/MS	By MS/MS	By MS/MS	By MS/MS	1	1	1	1	1	1	41.733	41.878	2	4.8903e-05	44871	Y211007P00132R19357S06	77.062	56.285	114360000	10100000	18429000	13722000	27023000	16045000	29040000			2311	2570	2264	11268;11269;11270;11271;11272;11273	13146;13147;13148;13149;13150;13151;13152	13152	2401	7
DLGNLTHLFLHGNR	Deamidation (N)	1606.82	0.821589	2477	Q9BZR6	RTN4R	Reticulon-4 receptor	yes	yes	0	1	0	By matching	By MS/MS	By matching	By MS/MS	By MS/MS	By MS/MS		1		1	1	1	41.76	41.953	3	2.5499e-05	45863	Y211007P00132R19357S05	75.589	60.601	59767000	0	11779000	0	14757000	17333000	15899000			2324	2477	2277	11325;11326;11327;11328	13211;13212;13213;13214;13215	13214	2330	5
DLGPEYEGIFNTSLQWILENGK	Deamidation (N)	2523.22	0.216935	2867	Q9Y2U8	LEMD3	Inner nuclear membrane protein Man1	yes	yes	0	1	0	By MS/MS	By MS/MS	By MS/MS	By MS/MS	By MS/MS	By MS/MS	1	2	1	2	2	1	57.019	57.047	2;3	3.8205e-93	64855	Y211007P00132R19357S03	211.75	195.71	558260000	40435000	99530000	67761000	155440000	90204000	104890000			2325	2867	2278	11329;11330;11331;11332;11333;11334;11335;11336;11337	13216;13217;13218;13219;13220;13221;13222;13223;13224;13225	13220	2636	10
DLGPEYEGIFNTSLQWILENGKDVGIR	Deamidation (N)	3063.52	0.518931	2867	Q9Y2U8	LEMD3	Inner nuclear membrane protein Man1	yes	yes	0	1	1	By MS/MS	By MS/MS	By matching	By matching	By MS/MS	By matching	1	1			1		56.965	56.984	3	7.1354e-65	65644	Y211007P00132R19357S05	167.1	164.41	347910000	140690000	61149000	0	0	146070000	0			2326	2867	2279	11338;11339;11340	13226;13227;13228;13229	13229	2636	4
DLGPTLANSTHHNVR	Deamidation (N)	1631.8	0.801582	425	P04062	GBA	Glucosylceramidase	yes	yes	0	1	0	By MS/MS	By MS/MS	By MS/MS	By MS/MS	By MS/MS	By MS/MS	3	3	7	4	4	4	17.13	17.139	2;3;4	9.3497e-87	13025	Y211007P00132R19357S02	214.45	193.48	4635500000	726560000	1207700000	628820000	585330000	787120000	699950000			2327	425	2280	11341;11342;11343;11344;11345;11346;11347;11348;11349;11350;11351;11352;11353;11354;11355;11356;11357;11358;11359;11360;11361;11362;11363;11364;11365	13230;13231;13232;13233;13234;13235;13236;13237;13238;13239;13240;13241;13242;13243;13244;13245;13246;13247;13248;13249;13250;13251;13252;13253;13254;13255;13256;13257;13258;13259;13260;13261;13262;13263;13264;13265;13266;13267;13268;13269;13270;13271;13272;13273;13274;13275;13276	13239	429	44
DLLVNGCCNVNVPSTK	Deamidation (N)	1789.83	0.833869	2548	Q9H741	C12orf49	UPF0454 protein C12orf49	yes	yes	0	1	0	By MS/MS	By matching	By matching	By MS/MS	By matching	By MS/MS	1			1		1	26.435	26.573	2	3.0433e-06	24905	Y211007P00132R19357S03	80.738	75.683	33618000	7507100	0	0	17922000	0	8188300			2356	2548	2309	11497;11498;11499	13417;13418;13419	13418	2388;2389	3
DLMVINR	Deamidation (N)	860.443	0.442588	2316	Q96KA5	CLPTM1L	Cleft lip and palate transmembrane protein 1-like protein	yes	yes	0	1	0	By MS/MS	By MS/MS	By MS/MS	By MS/MS	By MS/MS	By MS/MS	1	1	1	1	1	1	23.782	23.944	2	0.0015731	23088	Y211007P00132R19357S02	111.28	56.753	401910000	87678000	91659000	27787000	74510000	62395000	57882000			2361	2316	2314	11551;11552;11553;11554;11555;11556	13469;13470;13471;13472;13473;13474;13475	13470	2224	7
DLNEDDHHHECLNVTQLLK	Deamidation (N)	2330.06	0.0597231	2802	Q9ULF5	SLC39A10	Zinc transporter ZIP10	yes	yes	0	1	0	By MS/MS	By MS/MS	By MS/MS	By MS/MS	By MS/MS	By MS/MS	2	2	2	2	2	2	30.699	30.878	3;4	1.9934e-61	30554	Y211007P00132R19357S05	186.15	176.21	3645600000	565390000	503380000	327760000	852260000	826670000	570110000			2362	2802	2315	11557;11558;11559;11560;11561;11562;11563;11564;11565;11566;11567;11568	13476;13477;13478;13479;13480;13481;13482;13483;13484;13485;13486;13487;13488;13489;13490;13491;13492;13493	13490	2589	18
DLNETIHYMYK	Deamidation (N)	1426.64	0.643867	2368	Q99538	LGMN	Legumain	yes	yes	0	1	0	By MS/MS	By MS/MS	By MS/MS	By MS/MS	By MS/MS	By MS/MS	4	3	3	5	3	4	29.788	29.965	2;3	2.5308e-36	29608	Y211007P00132R19357S02	191.79	157.89	42400000000	4325600000	9117700000	6016900000	5846600000	8970100000	8122600000			2363	2368	2316	11569;11570;11571;11572;11573;11574;11575;11576;11577;11578;11579;11580;11581;11582;11583;11584;11585;11586;11587;11588;11589;11590	13494;13495;13496;13497;13498;13499;13500;13501;13502;13503;13504;13505;13506;13507;13508;13509;13510;13511;13512;13513;13514;13515;13516;13517;13518;13519;13520	13498	2256	25
DLNGNVFQDAVFNQTVTVIER	Deamidation (N)	2379.17	0.170654	1045	P43307	SSR1	Translocon-associated protein subunit alpha	yes	yes	0	1	0	By MS/MS	By MS/MS	By MS/MS	By MS/MS	By MS/MS	By MS/MS	2	2	2	6	2	3	49.402	49.444	2;3	6.5294e-207	55999	Y211007P00132R19357S05	296.55	275.24	1508700000	210890000	235540000	198310000	382440000	209830000	271700000			2364	1045	2317	11591;11592;11593;11594;11595;11596;11597;11598;11599;11600;11601;11602;11603;11604;11605;11606;11607	13521;13522;13523;13524;13525;13526;13527;13528;13529;13530;13531;13532;13533;13534;13535;13536;13537;13538;13539;13540;13541;13542;13543	13540	1148;1149;1150	23
DLPQGFSALEPLVDLPIGINITR	Deamidation (N)	2478.34	0.336991	571	P0DTC2			yes	yes	0	1	0	By matching	By MS/MS	By MS/MS	By matching	By matching	By MS/MS		3	2			2	57.158	57.213	2;3	1.06e-92	67709	Y211007P00132R19357S02	207.21	200.85	14338000000	0	4370000000	5307200000	0	0	4660400000			2377	571	2329	11660;11661;11662;11663;11664;11665;11666	13607;13608;13609;13610;13611;13612;13613;13614;13615;13616;13617	13607	638	11
DLQAPLGQSFSCSNSSIILSPAVHLDLLSLR	Deamidation (N)	3338.72	0.718041	944	P34810	CD68	Macrosialin	yes	yes	0	1	0	By matching	By MS/MS	By MS/MS	By MS/MS	By MS/MS	By MS/MS		1	1	1	1	1	55.235	55.27	3;4	2.409e-46	61258	Y211007P00132R19357S04	138.02	132.67	780420000	0	28953000	144900000	186870000	187100000	232590000			2381	944	2333	11688;11689;11690;11691;11692	13650;13651;13652;13653;13654;13655	13653	1084	6
DLQNVNITLR	Deamidation (N)	1185.64	0.635351	952	P35232	PHB	Prohibitin	yes	yes	0	1	0	By MS/MS	By MS/MS	By MS/MS	By MS/MS	By MS/MS	By matching	1	1	1	1	1		28.068	28.183	2	0.00043442	28314	Y211007P00132R19357S01	90.05	40.75	40024000	11178000	9598700	11825000	7421800	0	0			2387	952	2338	11713;11714;11715;11716;11717	13671;13672;13673;13674;13675;13676	13671	1090	6
DLVEPDGQLILDDSLIYDNEGDQVKNGTNMK	Deamidation (N)	3448.62	0.619175	2011	Q86XX4	FRAS1	Extracellular matrix protein FRAS1	yes	yes	0	1	1	By MS/MS	By matching	By matching	By matching	By matching	By matching	1						42.82	42.82	3	2.2527e-10	47558	Y211007P00132R19357S01	58.087	57.681	10355000	10355000	0	0	0	0	0			2418	2011	2369	11845	13829;13830	13829	1973	2
DLVNIGLK	Deamidation (N)	871.501	0.501483	2424	Q9BTV4	TMEM43	Transmembrane protein 43	yes	yes	0	1	0	By matching	By matching	By MS/MS	By matching	By matching	By matching			1				24.859	24.961	2	0.079349	21510	Y211007P00132R19357S04	43.808	13.244	0	0	0	0	0	0	0			2421	2424	2372	11850	13835	13835		1
DLVVQQAGTNKTDVVCGPQDR	Deamidation (N)	2300.11	0.106673	839	P25942	CD40	Tumor necrosis factor receptor superfamily member 5	yes	yes	0	1	1	By MS/MS	By MS/MS	By MS/MS	By MS/MS	By MS/MS	By MS/MS	1	1	1	1	1	1	21.159	21.292	3	2.9804e-39	17106	Y211007P00132R19357S06	131.09	118.96	149550000	30971000	32432000	29862000	26700000	29583000	0			2429	839	2380	11875;11876;11877;11878;11879;11880	13862;13863;13864;13865;13866;13867;13868;13869;13870	13870	1000	9
DLVVQQLVNVSR	Deamidation (N)	1369.76	0.756529	1894	Q6P4Q7	CNNM4	Metal transporter CNNM4	yes	yes	0	1	0	By MS/MS	By MS/MS	By MS/MS	By MS/MS	By MS/MS	By MS/MS	1	1	1	1	1	1	36.33	36.509	2	5.5664e-12	40700	Y211007P00132R19357S02	139.78	126.03	694220000	132950000	133860000	73494000	145930000	96094000	111880000			2430	1894	2381	11881;11882;11883;11884;11885;11886	13871;13872;13873;13874;13875;13876;13877;13878;13879;13880	13873	1808	10
DLYEYSWVQGPLHSNETDR	Deamidation (N)	2309.02	0.0236552	2192	Q92542	NCSTN	Nicastrin	yes	yes	0	1	0	By MS/MS	By MS/MS	By MS/MS	By MS/MS	By MS/MS	By MS/MS	1	1	1	1	1	1	35.758	35.937	3	3.9005e-46	37609	Y211007P00132R19357S03	155.92	150.11	328560000	18532000	43950000	26686000	109090000	27543000	102760000			2434	2192	2385	11914;11915;11916;11917;11918;11919	13921;13922;13923;13924;13925;13926;13927	13924	2127	7
DLYEYSWVQGPLHSNETDRLPR	Deamidation (N)	2675.26	0.261594	2192	Q92542	NCSTN	Nicastrin	yes	yes	0	1	1	By MS/MS	By MS/MS	By MS/MS	By MS/MS	By MS/MS	By MS/MS	2	2	2	2	2	2	36.472	36.651	3;4	3.2337e-59	37713	Y211007P00132R19357S06	163.85	150.95	1473800000	139740000	260130000	169890000	307900000	260500000	335610000			2435	2192	2386	11920;11921;11922;11923;11924;11925;11926;11927;11928;11929;11930;11931	13928;13929;13930;13931;13932;13933;13934;13935;13936;13937;13938;13939;13940;13941;13942;13943;13944;13945;13946;13947;13948;13949	13949	2127	22
DMAIATGGAVFGEEGLTLNLEDVQPHDLGK	Deamidation (N)	3097.49	0.491396	591	P10809	HSPD1	60 kDa heat shock protein, mitochondrial	yes	yes	0	1	0	By matching	By MS/MS	By MS/MS	By matching	By matching	By matching		1	2				54.561	54.58	3	1.9764e-31	65393	Y211007P00132R19357S04	109.25	106.55	0	0	0	0	0	0	0			2441	591	2391	12075;12076;12077	14105;14106;14107	14107	679	3
DMAQIAPMLAQLGYDPYANPPNYGNPDPFVINNTQR	Deamidation (N)	4005.87	0.866573	229	O60704	TPST2	Protein-tyrosine sulfotransferase 2	yes	yes	0	1	0	By MS/MS	By matching	By matching	By matching	By matching	By matching	1						55.448	55.448	3	1.4333e-18	63423	Y211007P00132R19357S01	80.693	79.485	8979100	8979100	0	0	0	0	0			2442	229	2392	12078	14108	14108	241	1
DMIILPEMVGSMVGVYNGK	Deamidation (N)	2052.99	0.993406	1357	P62841	RPS15	40S ribosomal protein S15	yes	yes	0	1	0	By matching	By matching	By matching	By matching	By MS/MS	By matching					1		54.194	54.298	2	0.00058128	62122	Y211007P00132R19357S05	56.424	52.552	0	0	0	0	0	0	0			2456	1357	2405	12143	14191	14191	1294	1
DMNQTLGDNITVK	Deamidation (N)	1448.68	0.681709	2140	Q8TCT8	SPPL2A	Signal peptide peptidase-like 2A	yes	yes	0	1	0	By MS/MS	By MS/MS	By MS/MS	By MS/MS	By MS/MS	By MS/MS	1	1	1	1	1	1	24.858	25.02	2	2.8198e-11	24241	Y211007P00132R19357S01	111.12	84.584	373280000	66745000	63638000	37878000	75394000	76766000	52861000			2461	2140	2410	12155;12156;12157;12158;12159;12160	14204;14205;14206;14207;14208;14209;14210	14204	2092;2093	7
DMSDEVGCVNVTLCEGPNK	Deamidation (N)	2123.88	0.880955	406	P01130	LDLR	Low-density lipoprotein receptor	yes	yes	0	1	0	By MS/MS	By MS/MS	By MS/MS	By MS/MS	By MS/MS	By MS/MS	1	1	1	1	1	1	30.651	30.83	2	6.4148e-53	32814	Y211007P00132R19357S02	172.6	168.96	152690000	22242000	27872000	20327000	31528000	23913000	26809000			2463	406	2411	12167;12168;12169;12170;12171;12172	14221;14222;14223;14224;14225;14226	14222	396	6
DMSDEVGCVNVTLCEGPNKFK	Deamidation (N)	2399.04	0.0443323	406	P01130	LDLR	Low-density lipoprotein receptor	yes	yes	0	1	1	By MS/MS	By matching	By matching	By matching	By MS/MS	By matching	1				1		33.18	33.333	3	4.0985e-18	34093	Y211007P00132R19357S05	109.65	103.29	56100000	41135000	0	0	0	14965000	0			2464	406	2412	12173;12174	14227;14228;14229	14228	396	3
DMSDGFISNLTIQR	Deamidation (N)	1596.75	0.745372	640	P13674	P4HA1	Prolyl 4-hydroxylase subunit alpha-1	yes	yes	0	1	0	By MS/MS	By MS/MS	By MS/MS	By MS/MS	By MS/MS	By MS/MS	4	3	3	3	3	5	38.89	39.02	2;3	3.8146e-33	42249	Y211007P00132R19357S06	170.95	163.17	17838000000	2685600000	3333600000	2296500000	2451300000	3600800000	3470600000			2465	640	2413	12175;12176;12177;12178;12179;12180;12181;12182;12183;12184;12185;12186;12187;12188;12189;12190;12191;12192;12193;12194;12195	14230;14231;14232;14233;14234;14235;14236;14237;14238;14239;14240;14241;14242;14243;14244;14245;14246;14247;14248;14249;14250;14251;14252;14253;14254;14255	14253	787	26
DMVTYFMNLSQANAQGTPR	Deamidation (N)	2143.97	0.966674	2184	Q92485	SMPDL3B	Acid sphingomyelinase-like phosphodiesterase 3b	yes	yes	0	1	0	By MS/MS	By MS/MS	By MS/MS	By MS/MS	By MS/MS	By MS/MS	2	2	2	2	2	2	47.965	48.027	2;3	1.0829e-92	52000	Y211007P00132R19357S04	223.11	215.27	621900000	102140000	124920000	74042000	104570000	89048000	127170000			2472	2184	2420	12216;12217;12218;12219;12220;12221;12222;12223;12224;12225;12226;12227	14275;14276;14277;14278;14279;14280;14281;14282;14283;14284;14285;14286;14287;14288;14289;14290;14291;14292	14285	2120	18
DMWADYILFVDADNLILNPDTLSLLIAENK	Deamidation (N)	3435.72	0.715976	2077	Q8NBJ5	COLGALT1	Procollagen galactosyltransferase 1	yes	yes	0	1	0	By MS/MS	By MS/MS	By MS/MS	By MS/MS	By MS/MS	By matching	1	1	1	1	1		57.509	57.521	3	1.6e-37	66375	Y211007P00132R19357S05	133.13	131.18	669820000	155500000	117340000	109180000	113010000	174790000	0			2473	2077	2421	12228;12229;12230;12231;12232	14293;14294;14295;14296;14297;14298;14299	14299	2032	7
DNATDSVPLR	Deamidation (N)	1087.51	0.514567	1523	Q07954	LRP1	Prolow-density lipoprotein receptor-related protein 1;Low-density lipoprotein receptor-related protein 1 85 kDa subunit;Low-density lipoprotein receptor-related protein 1 515 kDa subunit;Low-density lipoprotein receptor-related protein 1 intracellular domain	yes	yes	0	1	0	By MS/MS	By matching	By matching	By matching	By matching	By matching	1						16.141	16.141	2	0.0049367	12408	Y211007P00132R19357S01	63.624	48.48	0	0	0	0	0	0	0			2475	1523	2423	12239	14310	14310	1406	1
DNATEEEILVYLEK	Deamidation (N)	1665.8	0.798513	502	P07602	PSAP	Prosaposin;Saposin-A;Saposin-B-Val;Saposin-B;Saposin-C;Saposin-D	yes	yes	0	1	0	By MS/MS	By MS/MS	By MS/MS	By MS/MS	By MS/MS	By MS/MS	5	6	7	5	2	5	43.761	43.905	2;3	2.1571e-85	47038	Y211007P00132R19357S03	228.19	228.19	17694000000	1652900000	2524100000	1954700000	4732800000	2627100000	4202100000			2476	502	2424	12240;12241;12242;12243;12244;12245;12246;12247;12248;12249;12250;12251;12252;12253;12254;12255;12256;12257;12258;12259;12260;12261;12262;12263;12264;12265;12266;12267;12268;12269	14311;14312;14313;14314;14315;14316;14317;14318;14319;14320;14321;14322;14323;14324;14325;14326;14327;14328;14329;14330;14331;14332;14333;14334;14335;14336;14337;14338;14339;14340;14341;14342;14343;14344;14345;14346;14347;14348;14349;14350;14351;14352;14353;14354;14355;14356;14357;14358;14359;14360;14361;14362;14363;14364;14365;14366;14367;14368	14334	536	52
DNATLQATLHAAR	Deamidation (N)	1381.69	0.694991	144	O15230	LAMA5	Laminin subunit alpha-5	yes	yes	0	1	0	By matching	By MS/MS	By MS/MS	By MS/MS	By MS/MS	By MS/MS	1	2	2	2	3	2	20.481	20.627	2;3	9.6465e-26	17170	Y211007P00132R19357S03	164.53	158.1	1023400000	45413000	212880000	98973000	147420000	294340000	224390000			2477	144	2425	12270;12271;12272;12273;12274;12275;12276;12277;12278;12279;12280;12281	14369;14370;14371;14372;14373;14374;14375;14376;14377;14378;14379	14372	147	5
DNDCVDGSDEPANCTQMTCGVDEFR	Deamidation (N)	2892.06	0.0578865	1523	Q07954	LRP1	Prolow-density lipoprotein receptor-related protein 1;Low-density lipoprotein receptor-related protein 1 85 kDa subunit;Low-density lipoprotein receptor-related protein 1 515 kDa subunit;Low-density lipoprotein receptor-related protein 1 intracellular domain	yes	yes	0	1	0	By matching	By matching	By matching	By MS/MS	By matching	By matching				1			27.223	27.328	3	1.2398e-06	26012	Y211007P00132R19357S03	54.66	54.658	0	0	0	0	0	0	0			2480	1523	2428	12285	14384	14384	1407	1
DNGQAPFTITPVFSDFPVHGMEPMNNATK	Deamidation (N)	3162.44	0.442671	134	O15118	NPC1	Niemann-Pick C1 protein	yes	yes	0	1	0	By MS/MS	By MS/MS	By matching	By MS/MS	By MS/MS	By MS/MS	1	1	1	1	1	1	48.424	48.486	3	5.5941e-79	56826	Y211007P00132R19357S02	173.92	167.15	916870000	125000000	139530000	85644000	233240000	172720000	160730000			2488	134	2436	12309;12310;12311;12312;12313;12314	14413;14414;14415;14416;14417;14418;14419	14414	133;134	7
DNHTHSDIQVK	Deamidation (N)	1293.59	0.594943	2015	Q8IV08	PLD3	Phospholipase D3	yes	yes	0	1	0	By MS/MS	By MS/MS	By matching	By MS/MS	By matching	By matching	6	1		5		1	9.9897	9.9266	3	1.3991e-20	4437	Y211007P00132R19357S03	164.48	137.05	118710000	44860000	9203500	0	64310000	0	336550			2490	2015	2438	12326;12327;12328;12329;12330;12331;12332;12333;12334;12335;12336;12337;12338	14446;14447;14448;14449;14450;14451;14452;14453;14454;14455;14456;14457;14458	14453	1982	9
DNITAHNISWR	Deamidation (N)	1326.63	0.631663	2948	Q9Y6M7	SLC4A7	Sodium bicarbonate cotransporter 3	yes	yes	0	1	0	By MS/MS	By MS/MS	By MS/MS	By MS/MS	By matching	By MS/MS	2	1	1	2	1	2	22.134	22.256	2;3	9.1279e-08	20965	Y211007P00132R19357S02	115.57	89.457	147310000	62016000	14737000	9276600	36385000	15975000	8922800			2494	2948	2442	12356;12357;12358;12359;12360;12361;12362;12363;12364	14472;14473;14474;14475;14476;14477;14478;14479	14475	2695;2696	8
DNSSGTFIVLIR	Deamidation (N)	1321.69	0.687781	187	O43567	RNF13	E3 ubiquitin-protein ligase RNF13	yes	yes	0	1	0	By MS/MS	By MS/MS	By MS/MS	By MS/MS	By MS/MS	By MS/MS	1	1	1	1	1	1	38.828	38.94	2	6.3959e-10	40959	Y211007P00132R19357S06	125.54	117.13	348000000	61830000	61771000	28287000	94120000	49509000	52486000			2505	187	2453	12404;12405;12406;12407;12408;12409	14523;14524;14525;14526;14527;14528;14529;14530;14531;14532;14533	14533	195	11
DNSSLPWR	Deamidation (N)	974.446	0.445759	1040	P43220	GLP1R	Glucagon-like peptide 1 receptor	yes	yes	0	1	0	By MS/MS	By matching	By matching	By matching	By matching	By matching	1						23.385	23.385	2	0.038014	21996	Y211007P00132R19357S01	41.448	30.229	3861100	3861100	0	0	0	0	0			2506	1040	2454	12410	14534	14534	1144	1
DNSTLAVDIYK	Deamidation (N)	1238.6	0.603048	1108	P49281	SLC11A2	Natural resistance-associated macrophage protein 2	yes	yes	0	1	0	By matching	By matching	By matching	By MS/MS	By matching	By matching				1			26.739	26.843	2	0.0016585	25349	Y211007P00132R19357S03	55.261	46.561	7268700	0	0	0	7268700	0	0			2507	1108	2455	12411	14535	14535	1181	1
DNTTCYEFK	Deamidation (N)	1177.46	0.459754	1523	Q07954	LRP1	Prolow-density lipoprotein receptor-related protein 1;Low-density lipoprotein receptor-related protein 1 85 kDa subunit;Low-density lipoprotein receptor-related protein 1 515 kDa subunit;Low-density lipoprotein receptor-related protein 1 intracellular domain	yes	yes	0	1	0	By MS/MS	By matching	By matching	By matching	By matching	By matching	1						17.13	17.13	2	0.0187	13706	Y211007P00132R19357S01	51.276	34.045	0	0	0	0	0	0	0			2512	1523	2460	12427	14548	14548	1408	1
DNYTDLVAIQNK	Deamidation (N)	1393.67	0.672524	656	P14151	SELL	L-selectin	yes	yes	0	1	0	By matching	By MS/MS	By matching	By matching	By matching	By matching		1					26.976	27.23	2	0.0018799	27890	Y211007P00132R19357S02	51.726	34.514	7620200	0	7620200	0	0	0	0			2519	656	2467	12456	14581	14581	809	1
DPCSNVTCSFGSTCAR	Deamidation (N)	1818.7	0.697118	81	O00468	AGRN	Agrin;Agrin N-terminal 110 kDa subunit;Agrin C-terminal 110 kDa subunit;Agrin C-terminal 90 kDa fragment;Agrin C-terminal 22 kDa fragment	yes	yes	0	1	0	By matching	By matching	By MS/MS	By MS/MS	By MS/MS	By MS/MS			1	1	1	1	20.478	20.608	3	3.938e-08	15785	Y211007P00132R19357S04	87.388	87.388	103260000	0	0	24133000	15593000	18673000	44865000			2524	81	2472	12474;12475;12476;12477	14607;14608;14609;14610;14611	14609	63	5
DPEVCLDLRPGTNYNVSLR	Deamidation (N)	2218.07	0.0688312	1919	Q6UWL2	SUSD1	Sushi domain-containing protein 1	yes	yes	0	1	1	By matching	By matching	By matching	By MS/MS	By matching	By matching				1			34.411	34.516	3	0.00023123	35685	Y211007P00132R19357S03	48.907	40.623	10414000	0	0	0	10414000	0	0			2535	1919	2483	12510	14649	14649	1839;1840	1
DPFNPFELTNHAVLLVGYGTDSASGMDYWIVK	Deamidation (N)	3556.69	0.686073	1209	P53634	CTSC	Dipeptidyl peptidase 1;Dipeptidyl peptidase 1 exclusion domain chain;Dipeptidyl peptidase 1 heavy chain;Dipeptidyl peptidase 1 light chain	yes	yes	0	1	0	By MS/MS	By matching	By matching	By matching	By matching	By matching	1						56.901	56.901	3	6.4951e-07	65206	Y211007P00132R19357S01	48.798	45.889	0	0	0	0	0	0	0			2536	1209	2484	12511	14650	14650	1218	1
DPGAAVPGAANASAQQPR	Deamidation (N)	1677.81	0.807061	872	P28300	LOX	Protein-lysine 6-oxidase	yes	yes	0	1	0	By matching	By matching	By matching	By MS/MS	By matching	By matching				1			15.403	15.407	2	0.00018787	10474	Y211007P00132R19357S03	59.372	51.458	7592900	0	0	0	7592900	0	0			2538	872	2485	12517	14658	14658	1030	1
DPPDYWTIHGLWPDKSEGCNR	Deamidation (N)	2543.12	0.117572	90	O00584	RNASET2	Ribonuclease T2	yes	yes	0	1	1	By MS/MS	By MS/MS	By MS/MS	By MS/MS	By MS/MS	By MS/MS	1	1	2	1	2	1	37.243	37.441	3;4	2.2988e-26	40421	Y211007P00132R19357S01	131.09	127.73	337840000	33256000	49972000	72748000	41743000	88981000	51135000			2550	90	2497	12552;12553;12554;12555;12556;12557;12558;12559	14706;14707;14708;14709;14710;14711;14712;14713;14714	14706	78	9
DPQGWVAGNLSAR	Deamidation (N)	1370.66	0.657877	1502	Q04912	MST1R	Macrophage-stimulating protein receptor;Macrophage-stimulating protein receptor alpha chain;Macrophage-stimulating protein receptor beta chain	yes	yes	0	1	0	By MS/MS	By MS/MS	By MS/MS	By MS/MS	By MS/MS	By MS/MS	1	1	1	1	1	1	27.141	27.32	2	1.8024e-16	24740	Y211007P00132R19357S04	136.14	98.168	1187800000	205390000	240350000	111500000	193370000	219970000	217230000			2555	1502	2502	12577;12578;12579;12580;12581;12582	14753;14754;14755;14756;14757;14758;14759;14760	14758	1391	7
DPYCAWSVNTSR	Deamidation (N)	1455.61	0.608878	2484	Q9C0C4	SEMA4C	Semaphorin-4C	yes	yes	0	1	0	By MS/MS	By MS/MS	By MS/MS	By MS/MS	By MS/MS	By MS/MS	1	1	1	1	1	1	24.065	24.227	2	5.1057e-08	23024	Y211007P00132R19357S01	109	102.81	95954000	20469000	14414000	8729100	18255000	22049000	12038000			2565	2484	2512	12622;12623;12624;12625;12626;12627	14808;14809;14810;14811;14812;14813	14808	2331	6
DPYCGWDPGTHACAAATTIANR	Deamidation (N)	2405.02	0.0164781	2640	Q9NTN9	SEMA4G	Semaphorin-4G	yes	yes	0	1	0	By MS/MS	By matching	By MS/MS	By MS/MS	By matching	By MS/MS	1	1	1	1		1	28.05	28.204	3	2.6128e-06	27225	Y211007P00132R19357S03	75.773	70.897	67880000	11967000	9584400	10104000	14664000	0	21560000			2566	2640	2513	12628;12629;12630;12631;12632	14814;14815;14816;14817;14818	14816	2450	5
DQCIVDDITYNVNDTFHK	Deamidation (N)	2196.96	0.963363	420	P02751	FN1	Fibronectin;Anastellin;Ugl-Y1;Ugl-Y2;Ugl-Y3	yes	yes	0	1	0	By MS/MS	By matching	By MS/MS	By MS/MS	By MS/MS	By MS/MS	1		1	1	1	1	38.309	38.413	3	4.182e-60	40330	Y211007P00132R19357S06	184.22	175.56	700050000	114670000	0	118340000	136450000	156300000	174300000			2569	420	2516	12639;12640;12641;12642;12643	14825;14826;14827;14828;14829;14830;14831;14832	14832	417	8
DQCIVDDITYNVNDTFHKR	Deamidation (N)	2353.06	0.0644741	420	P02751	FN1	Fibronectin;Anastellin;Ugl-Y1;Ugl-Y2;Ugl-Y3	yes	yes	0	1	1	By matching	By matching	By matching	By matching	By MS/MS	By matching		1			1		36.667	36.946	4	0.00019133	38979	Y211007P00132R19357S05	45.237	44.45	27824000	0	8068000	0	0	19756000	0			2570	420	2517	12644;12645	14833	14833	417	1
DQGSPALSANVSLR	Deamidation (N)	1414.71	0.705222	2817;2915	Q9UN71;Q9Y5G0;Q9Y5G3;Q9Y5G2;Q9Y5F8	PCDHGB4;PCDHGB5;PCDHGB1;PCDHGB2;PCDHGB7	Protocadherin gamma-B4;Protocadherin gamma-B5;Protocadherin gamma-B1;Protocadherin gamma-B2;Protocadherin gamma-B7	no	no	0	1	0	By MS/MS	By MS/MS	By MS/MS	By MS/MS	By MS/MS	By MS/MS	1	1	1	1	1	1	24.568	24.731	2	1.2731e-15	22226	Y211007P00132R19357S05	112.02	92.923	135750000	29246000	19906000	12703000	24762000	28952000	20183000			2580	2817;2915	2527	12706;12707;12708;12709;12710;12711	14925;14926;14927;14928;14929;14930;14931	14930	2603	7
DQGSRHDSEQDNSDNNTIFVQGLGENVTIESVADYFK	Deamidation (N)	4128.84	0.842069	967	P35637	FUS	RNA-binding protein FUS	yes	yes	0	1	1	By MS/MS	By matching	By matching	By matching	By matching	By matching	1						50.343	50.343	4	2.6165e-10	57115	Y211007P00132R19357S01	53.674	53.168	26346000	26346000	0	0	0	0	0			2581	967	2528	12712	14932	14932	1099	0
DQNLVDNVHTGK	Deamidation (N)	1339.64	0.636808	2999				yes	yes	0	1	0	By matching	By MS/MS	By matching	By matching	By matching	By matching		1					17.659	17.813	2	0.041162	15103	Y211007P00132R19357S02	45.433	8.0887	10214000	0	10214000	0	0	0	0	+		2590	2999	2537	12750	14971	14971	2737;2738	0
DRLALNLTLR	Deamidation (N)	1184.69	0.687721	1243	P55268	LAMB2	Laminin subunit beta-2	yes	yes	0	1	1	By MS/MS	By matching	By matching	By matching	By matching	By matching	1						31.973	31.973	3	0.0027119	33340	Y211007P00132R19357S01	51.286	37.477	5499900	5499900	0	0	0	0	0			2605	1243	2552	12806	15035	15035	1259	1
DRLNLSENYTLSISNAR	Deamidation (N)	1965.98	0.975583	1627	Q13740	ALCAM	CD166 antigen	yes	yes	0	1	1	By MS/MS	By MS/MS	By matching	By matching	By MS/MS	By matching	2	1	1		1		31.145	31.31	3	0.00013652	33483	Y211007P00132R19357S02	56.036	40.409	60804000	18215000	14443000	13165000	0	14981000	0			2606	1627	2553	12807;12808;12809;12810;12811	15036;15037;15038;15039	15038	1537	4
DRQDGEEVLQCMPVCGRPVTPIAQNQTTLGSSR	Deamidation (N)	3699.74	0.740327	2704	Q9NZP8	C1RL	Complement C1r subcomponent-like protein	yes	yes	0	1	2	By MS/MS	By matching	By MS/MS	By matching	By MS/MS	By matching	1	1	1		1		31.811	31.976	4	5.3985e-47	33308	Y211007P00132R19357S01	141.9	141.2	124700000	30756000	29995000	18063000	0	45892000	0			2615	2704	2562	12851;12852;12853;12854	15085;15086;15087;15088	15085	2498	4
DSCQGDSGGPVVCNGQLQGIVSWGYGCAQK	Deamidation (N)	3184.36	0.364832	0;2121	CON__P00761;;Q8NHM4	PRSS3P2	Putative trypsin-6	no	no	0	1	0	By matching	By matching	By matching	By matching	By matching	By MS/MS						1	39.11	39.42	3	4.6404e-07	41598	Y211007P00132R19357S06	55.406	54.042	0	0	0	0	0	0	0		+	2628	0;2121	2574	12893	15139	15139	0	1
DSCQQGSNMTLIGENGHSTDTLTGSGFR	Deamidation (N)	2970.27	0.271977	2631	Q9NS15	LTBP3	Latent-transforming growth factor beta-binding protein 3	yes	yes	0	1	0	By MS/MS	By MS/MS	By matching	By MS/MS	By MS/MS	By matching	1	1		1	1		30.293	30.458	3	1.0407e-14	31277	Y211007P00132R19357S01	94.96	94.363	86094000	17922000	17924000	0	24672000	25576000	0			2629	2631	2575	12894;12895;12896;12897	15140;15141;15142;15143;15144;15145	15140	2442;2443	6
DSEAFCHANCSGPAPAAKPDPDGGR	Deamidation (N)	2584.07	0.0706985	2209	Q92791	LEPREL4	Synaptonemal complex protein SC65	yes	yes	0	1	1	By matching	By MS/MS	By MS/MS	By MS/MS	By MS/MS	By MS/MS		1	1	1	1	2	14.91	14.907	3;4	1.3523e-21	9304	Y211007P00132R19357S05	121.1	120.89	151960000	0	14235000	22748000	42028000	19657000	53288000			2632	2209	2577	12903;12904;12905;12906;12907;12908	15151;15152;15153;15154;15155;15156;15157	15155	2155	7
DSGIWINGFDYTGISHITPHIPEINDSIR	Deamidation (N)	3267.58	0.583656	1965	Q7Z2K6	ERMP1	Endoplasmic reticulum metallopeptidase 1	yes	yes	0	1	0	By matching	By MS/MS	By MS/MS	By MS/MS	By MS/MS	By MS/MS	1	2	1	2	2	1	49.497	49.545	3;4	2.4352e-35	53902	Y211007P00132R19357S04	114.06	108.71	1401500000	144340000	213390000	36831000	256110000	320120000	430730000			2639	1965	2583	12937;12938;12939;12940;12941;12942;12943;12944;12945	15183;15184;15185;15186;15187;15188;15189;15190	15186	1905;1906	6
DSLNSSHPISSSVQSSEQIEEMFDSLSYFK	Deamidation (N)	3378.51	0.508562	2776	Q9UIQ6	LNPEP	Leucyl-cystinyl aminopeptidase;Leucyl-cystinyl aminopeptidase, pregnancy serum form	yes	yes	0	1	0	By MS/MS	By MS/MS	By MS/MS	By MS/MS	By MS/MS	By MS/MS	1	1	1	1	1	1	54.018	54.064	3	4.2552e-84	64026	Y211007P00132R19357S02	178.69	177.88	650970000	89736000	118540000	96524000	164630000	68884000	112650000			2656	2776	2600	13013;13014;13015;13016;13017;13018	15266;15267;15268;15269;15270;15271;15272;15273;15274;15275;15276;15277;15278;15279;15280;15281;15282;15283	15270	2559	18
DSLNSSRPISKPAETPTQIQEMFDEVSYNK	Deamidation (N)	3411.61	0.61403	1885	Q6P179	ERAP2	Endoplasmic reticulum aminopeptidase 2	yes	yes	0	1	2	By MS/MS	By MS/MS	By MS/MS	By MS/MS	By MS/MS	By MS/MS	3	2	2	2	3	1	39.295	39.407	3;4	1.1435e-39	42513	Y211007P00132R19357S05	118.97	116.76	787580000	116460000	153590000	101220000	163440000	141440000	111430000			2657	1885	2601	13019;13020;13021;13022;13023;13024;13025;13026;13027;13028;13029;13030;13031	15284;15285;15286;15287;15288;15289;15290;15291;15292;15293;15294;15295;15296;15297	15296	1795	14
DSLSINATNIK	Deamidation (N)	1175.6	0.603382	395	P00533	EGFR	Epidermal growth factor receptor	yes	yes	0	1	0	By MS/MS	By MS/MS	By MS/MS	By MS/MS	By MS/MS	By MS/MS	1	2	2	1	1	1	23.081	23.248	2	4.2305e-09	19208	Y211007P00132R19357S04	122.77	74.922	2051600000	453910000	461920000	185190000	402230000	229090000	319240000			2659	395	2603	13033;13034;13035;13036;13037;13038;13039;13040	15300;15301;15302;15303;15304;15305;15306;15307;15308;15309;15310;15311;15312	15308	372	13
DSNGAILVYDITDEDSFQK	Deamidation (N)	2129.96	0.964075	2799	Q9UL25	RAB21	Ras-related protein Rab-21	yes	yes	0	1	0	By matching	By matching	By matching	By MS/MS	By matching	By matching				1			41.406	41.51	2	1.8513e-09	44941	Y211007P00132R19357S03	82.609	77.94	0	0	0	0	0	0	0			2664	2799	2607	13056	15330	15330	2588	1
DSPVLPVTLQCNLTSSSHTLTYSYWTK	Deamidation (N)	3098.49	0.490667	2932	Q9Y639	NPTN	Neuroplastin	yes	yes	0	1	0	By matching	By MS/MS	By MS/MS	By MS/MS	By MS/MS	By MS/MS	1	1	1	1	2	1	46.103	46.249	3	4.4292e-79	53650	Y211007P00132R19357S02	183.24	173.72	3979800000	565090000	618170000	373000000	755520000	822180000	845840000			2669	2932	2612	13082;13083;13084;13085;13086;13087;13088	15357;15358;15359;15360;15361;15362;15363	15357	2682	7
DSSGNETHFTGNEVGFFKPISCR	Deamidation (N)	2586.14	0.144515	2452	Q9BX74	TM2D1	TM2 domain-containing protein 1	yes	yes	0	1	1	By MS/MS	By MS/MS	By MS/MS	By MS/MS	By MS/MS	By MS/MS	2	2	2	2	2	2	31.75	31.929	3;4	9.9183e-82	31350	Y211007P00132R19357S06	190.99	189.1	1259000000	194130000	244780000	137520000	254380000	206640000	221520000			2672	2452	2615	13094;13095;13096;13097;13098;13099;13100;13101;13102;13103;13104;13105	15368;15369;15370;15371;15372;15373;15374;15375;15376;15377;15378;15379;15380;15381;15382;15383;15384	15384	2302	17
DSVEGDALVNGAK	Deamidation (N)	1274.6	0.599025	1842	Q5JRA6	MIA3	Melanoma inhibitory activity protein 3	yes	yes	0	1	0	By MS/MS	By MS/MS	By matching	By matching	By matching	By matching	1	1					18.217	18.371	2	0.00091991	15865	Y211007P00132R19357S02	54.871	46.739	14940000	0	14940000	0	0	0	0			2682	1842	2624	13145;13146	15437;15438	15438	1732	2
DSVINLSESVEDGPK	Deamidation (N)	1588.75	0.746812	1780	Q16706	MAN2A1	Alpha-mannosidase 2	yes	yes	0	1	0	By MS/MS	By MS/MS	By MS/MS	By MS/MS	By MS/MS	By MS/MS	1	1	1	1	1	1	29.848	30.027	2	1.3555e-23	28095	Y211007P00132R19357S04	139.66	125.22	510090000	83160000	116630000	46314000	93111000	60926000	109950000			2683	1780	2625	13147;13148;13149;13150;13151;13152	15439;15440;15441;15442;15443;15444;15445;15446	15443	1659	7
DSVNLTCSTNDTGISIR	Deamidation (N)	1852.85	0.847271	641	P13688	CEACAM1	Carcinoembryonic antigen-related cell adhesion molecule 1	yes	yes	0	1	0	By matching	By matching	By matching	By MS/MS	By matching	By matching				1			27.143	27.247	2	1.0135e-07	25917	Y211007P00132R19357S03	86.005	81.787	6885900	0	0	0	6885900	0	0			2686	641	2627	13158	15453	15453	789;790	1
DSYLTLDEPMNNITTSLGQTAELHCK	Deamidation (N)	2951.35	0.352853	1471	Q01973	ROR1	Tyrosine-protein kinase transmembrane receptor ROR1	yes	yes	0	1	0	By MS/MS	By MS/MS	By MS/MS	By MS/MS	By MS/MS	By MS/MS	1	1	1	1	1	1	44.65	44.796	3	1.1154e-62	47801	Y211007P00132R19357S04	171.29	169.25	264180000	35269000	41861000	21837000	91325000	38475000	35410000			2692	1471	2633	13170;13171;13172;13173;13174;13175	15466;15467;15468;15469;15470;15471;15472;15473;15474	15471	1365	9
DTCGPAELPGEANCTYFK	Deamidation (N)	2029.84	0.839742	2458	Q9BXT2	CACNG6	Voltage-dependent calcium channel gamma-6 subunit	yes	yes	0	1	0	By MS/MS	By MS/MS	By MS/MS	By MS/MS	By MS/MS	By MS/MS	1	1	1	1	1	1	29.788	29.967	2	4.5512e-26	31568	Y211007P00132R19357S02	133.52	126.57	486460000	66940000	132790000	42663000	86895000	75649000	81517000			2697	2458	2638	13182;13183;13184;13185;13186;13187	15483;15484;15485;15486;15487;15488	15484	2313	6
DTCTQECSYFNITK	Deamidation (N)	1766.71	0.712751	471	P05556	ITGB1	Integrin beta-1	yes	yes	0	1	0	By MS/MS	By MS/MS	By MS/MS	By MS/MS	By MS/MS	By MS/MS	4	4	2	4	2	2	27.222	27.387	2;3	1.8348e-59	25250	Y211007P00132R19357S03	199.31	197.08	9520400000	1565000000	1972700000	1032500000	1630800000	1641100000	1678300000			2698	471	2639	13188;13189;13190;13191;13192;13193;13194;13195;13196;13197;13198;13199;13200;13201;13202;13203;13204;13205	15489;15490;15491;15492;15493;15494;15495;15496;15497;15498;15499;15500;15501;15502;15503;15504;15505;15506;15507;15508;15509;15510	15499	486	22
DTDMDGVGDQCDNCPLEHNPDQLDSDSDR	Deamidation (N)	3320.24	0.241207	515	P07996;CON__Q28194	THBS1	Thrombospondin-1	yes	no	0	1	0	By matching	By MS/MS	By matching	By matching	By matching	By matching		1					23.712	23.966	3	1.4219e-22	23360	Y211007P00132R19357S02	89.055	88.975	0	0	0	0	0	0	0		+	2699	515	2640	13206	15511	15511	560	1
DTFFNLSLK	Deamidation (N)	1084.54	0.544076	2684	Q9NY97	B3GNT2	UDP-GlcNAc:betaGal beta-1,3-N-acetylglucosaminyltransferase 2	yes	yes	0	1	0	By MS/MS	By MS/MS	By matching	By MS/MS	By MS/MS	By MS/MS	1	1		1	1	1	40.493	40.647	2	0.0017673	43820	Y211007P00132R19357S03	93.598	61.183	130050000	22429000	30227000	0	22633000	29295000	25466000			2705	2684	2646	13233;13234;13235;13236;13237	15543;15544;15545;15546;15547;15548;15549	15546	2474	7
DTGELNVTSILDR	Deamidation (N)	1432.7	0.704553	1644	Q14126	DSG2	Desmoglein-2	yes	yes	0	1	0	By MS/MS	By MS/MS	By MS/MS	By MS/MS	By MS/MS	By MS/MS	2	1	1	1	1	1	37.308	37.504	2	9.6465e-26	38480	Y211007P00132R19357S04	164.53	147.41	9629600000	1374400000	1215900000	1057300000	2131400000	2084000000	1766500000			2708	1644	2649	13248;13249;13250;13251;13252;13253;13254	15561;15562;15563;15564;15565;15566;15567;15568;15569;15570;15571;15572;15573	15567	1568	13
DTNGSQFFITTVK	Deamidation (N)	1457.7	0.703825	803	P23284	PPIB	Peptidyl-prolyl cis-trans isomerase B	yes	yes	0	1	0	By matching	By MS/MS	By matching	By MS/MS	By MS/MS	By MS/MS		1		1	1	1	32.025	32.268	2	2.9762e-11	32687	Y211007P00132R19357S03	110.51	85.657	557850000	0	136350000	0	137930000	164230000	119340000			2721	803	2661	13323;13324;13325;13326	15656;15657;15658;15659;15660;15661	15659	984	5
DTWGLSDEHFQPRPEAVQFFNVTTLQK	Deamidation (N)	3190.54	0.535978	297	O75718	CRTAP	Cartilage-associated protein	yes	yes	0	1	1	By MS/MS	By MS/MS	By MS/MS	By MS/MS	By MS/MS	By MS/MS	2	2	2	2	2	2	44.625	44.77	3;4	8.2165e-110	48621	Y211007P00132R19357S06	209.68	205.38	2823300000	457030000	450060000	344620000	507660000	498040000	565840000			2741	297	2681	13390;13391;13392;13393;13394;13395;13396;13397;13398;13399;13400;13401	15737;15738;15739;15740;15741;15742;15743;15744;15745;15746;15747;15748;15749;15750;15751;15752;15753;15754	15754	291	18
DVCAANGSGGDEGPDPDLICR	Deamidation (N)	2174.88	0.884461	2773	Q9UIG8	SLCO3A1	Solute carrier organic anion transporter family member 3A1	yes	yes	0	1	0	By MS/MS	By matching	By matching	By MS/MS	By matching	By matching	1			1			23.972	24.024	2	4.9884e-36	21608	Y211007P00132R19357S03	146.97	144.09	31053000	14074000	0	0	16979000	0	0			2750	2773	2690	13423;13424	15784;15785	15785	2556	2
DVECGEGHFCHDNQTCCR	Deamidation (N)	2280.8	0.804119	875	P28799	GRN	Granulins;Acrogranin;Paragranulin;Granulin-1;Granulin-2;Granulin-3;Granulin-4;Granulin-5;Granulin-6;Granulin-7	yes	yes	0	1	0	By matching	By matching	By MS/MS	By matching	By MS/MS	By MS/MS			1		1	1	12.479	12.317	2;3	2.2972e-23	6032	Y211007P00132R19357S04	111.77	111.77	0	0	0	0	0	0	0			2764	875	2704	13488;13489;13490	15856;15857;15858	15856	1033	3
DVFGWGNLTCPICK	Deamidation (N)	1666.75	0.748349	712	P17405	SMPD1	Sphingomyelin phosphodiesterase	yes	yes	0	1	0	By MS/MS	By matching	By MS/MS	By matching	By MS/MS	By matching	1		1		1		42.623	42.725	2	0.00027638	46972	Y211007P00132R19357S05	62.68	50.188	27431000	6767300	0	5549400	0	15114000	0			2772	712	2712	13523;13524;13525	15896;15897;15898	15898	890	3
DVGTPETMAPTIVVPPGNR	Deamidation (N)	1950.97	0.972077	1977	Q7Z5N4	SDK1	Protein sidekick-1	yes	yes	0	1	0	By MS/MS	By MS/MS	By MS/MS	By matching	By MS/MS	By MS/MS	2	1	1		1	1	31.856	32.008	2	5.246e-14	31473	Y211007P00132R19357S06	91.317	87.22	17486000	6478600	0	0	0	11008000	0			2776	1977	2716	13534;13535;13536;13537;13538;13539	15907;15908;15909;15910;15911;15912	15912	1914	6
DVHNIYGLYVHMATADGLR	Deamidation (N)	2145.03	0.0313235	1677	Q14697	GANAB	Neutral alpha-glucosidase AB	yes	yes	0	1	0	By matching	By matching	By matching	By matching	By matching	By MS/MS						1	39.463	39.772	3	0.0010329	42077	Y211007P00132R19357S06	45.347	38.911	0	0	0	0	0	0	0			2780	1677	2719	13555	15935	15935	1594	1
DVLQNHLTEVLTLVAMELPHNVSSAEAVLR	Deamidation (N)	3298.72	0.723127	357	O95479	H6PD	GDH/6PGL endoplasmic bifunctional protein;Glucose 1-dehydrogenase;6-phosphogluconolactonase	yes	yes	0	1	0	By MS/MS	By MS/MS	By MS/MS	By MS/MS	By MS/MS	By MS/MS	2	2	2	2	2	2	57.131	57.16	3;4	1.5071e-192	65865	Y211007P00132R19357S05	261.75	256.4	3193500000	284080000	430190000	573220000	466260000	724960000	714810000			2792	357	2731	13592;13593;13594;13595;13596;13597;13598;13599;13600;13601;13602;13603	15976;15977;15978;15979;15980;15981;15982;15983;15984;15985;15986;15987;15988;15989;15990;15991	15989	345	16
DVMQVANTTMSSR	Deamidation (N)	1439.64	0.638464	517	P08069	IGF1R	Insulin-like growth factor 1 receptor;Insulin-like growth factor 1 receptor alpha chain;Insulin-like growth factor 1 receptor beta chain	yes	yes	0	1	0	By MS/MS	By MS/MS	By MS/MS	By MS/MS	By MS/MS	By MS/MS	1	1	1	1	1	1	24.844	25.006	2	5.3227e-10	24777	Y211007P00132R19357S02	105.19	94.838	211750000	45591000	40122000	16304000	44026000	34641000	31068000			2796	517	2735	13623;13624;13625;13626;13627;13628	16019;16020;16021;16022;16023;16024;16025	16020	567	7
DVNCSVMGPQEK	Deamidation (N)	1363.57	0.574801	1209	P53634	CTSC	Dipeptidyl peptidase 1;Dipeptidyl peptidase 1 exclusion domain chain;Dipeptidyl peptidase 1 heavy chain;Dipeptidyl peptidase 1 light chain	yes	yes	0	1	0	By matching	By MS/MS	By MS/MS	By MS/MS	By MS/MS	By MS/MS	2	2	2	2	1	2	15.612	15.626	2	4.46e-10	11291	Y211007P00132R19357S02	128.41	121.24	14726000000	2768800000	4758600000	1885300000	3068800000	2044400000	199820000			2799	1209	2738	13641;13642;13643;13644;13645;13646;13647;13648;13649;13650;13651	16038;16039;16040;16041;16042;16043;16044;16045;16046;16047;16048;16049;16050;16051;16052;16053;16054;16055	16039	1219	17
DVNCSVMGPQEKK	Deamidation (N)	1491.67	0.669764	1209	P53634	CTSC	Dipeptidyl peptidase 1;Dipeptidyl peptidase 1 exclusion domain chain;Dipeptidyl peptidase 1 heavy chain;Dipeptidyl peptidase 1 light chain	yes	yes	0	1	1	By MS/MS	By matching	By matching	By matching	By matching	By matching	1						12.925	12.925	3	0.00074734	8100	Y211007P00132R19357S01	49.333	41.878	8707700	8707700	0	0	0	0	0			2800	1209	2739	13652	16056	16056	1219	1
DVNYTQIVVDR	Deamidation (N)	1321.65	0.651395	2216	Q92854	SEMA4D	Semaphorin-4D	yes	yes	0	1	0	By MS/MS	By MS/MS	By MS/MS	By MS/MS	By MS/MS	By MS/MS	1	1	1	1	1	1	26.786	26.965	2	9.4423e-06	26594	Y211007P00132R19357S01	89.301	68.716	90510000	14328000	20145000	9298800	9514600	17451000	19773000			2804	2216	2743	13663;13664;13665;13666;13667;13668	16069;16070;16071;16072;16073;16074	16069	2164	6
DVQIIVFPEDGIHGFNFTR	Deamidation (N)	2204.09	0.0902186	1043	P43251	BTD	Biotinidase	yes	yes	0	1	0	By MS/MS	By MS/MS	By MS/MS	By MS/MS	By MS/MS	By MS/MS	1	1	1	1	1	1	47.647	47.793	3	3.2967e-12	53911	Y211007P00132R19357S01	97.271	93.851	402150000	66173000	38827000	40037000	79116000	103870000	74125000			2815	1043	2754	13707;13708;13709;13710;13711;13712	16112;16113;16114;16115;16116;16117;16118;16119;16120;16121;16122;16123	16113	1145	12
DVVTAAGDMLKDNATEEEILVYLEK	Deamidation (N)	2766.35	0.352108	502	P07602	PSAP	Prosaposin;Saposin-A;Saposin-B-Val;Saposin-B;Saposin-C;Saposin-D	yes	yes	0	1	1	By MS/MS	By MS/MS	By MS/MS	By MS/MS	By MS/MS	By MS/MS	11	7	8	5	7	5	54.545	54.573	3;4	5.58e-118	64136	Y211007P00132R19357S02	212.82	211.61	37672000000	6526300000	8099800000	7213100000	6173900000	1630300000	8028100000			2830	502	2769	13769;13770;13771;13772;13773;13774;13775;13776;13777;13778;13779;13780;13781;13782;13783;13784;13785;13786;13787;13788;13789;13790;13791;13792;13793;13794;13795;13796;13797;13798;13799;13800;13801;13802;13803;13804;13805;13806;13807;13808;13809;13810;13811	16197;16198;16199;16200;16201;16202;16203;16204;16205;16206;16207;16208;16209;16210;16211;16212;16213;16214;16215;16216;16217;16218;16219;16220;16221;16222;16223;16224;16225;16226;16227;16228;16229;16230;16231;16232;16233;16234;16235;16236;16237;16238;16239;16240;16241;16242;16243;16244;16245;16246;16247;16248;16249;16250;16251;16252;16253;16254;16255;16256;16257;16258;16259;16260;16261;16262;162…	16222	536	68
DVYSNLSHLPGAPGGPPAPQGLPYCPER	Deamidation (N)	2946.4	0.397042	219	O60512	B4GALT3	Beta-1,4-galactosyltransferase 3;N-acetyllactosamine synthase;Beta-N-acetylglucosaminylglycopeptide beta-1,4-galactosyltransferase;Beta-N-acetylglucosaminyl-glycolipid beta-1,4-galactosyltransferase	yes	yes	0	1	0	By MS/MS	By MS/MS	By MS/MS	By MS/MS	By MS/MS	By MS/MS	1	1	1	1	1	1	38.957	39.086	3	2.6403e-10	41744	Y211007P00132R19357S03	68.284	66.616	272520000	48944000	44553000	22374000	50810000	48598000	57241000			2839	219	2778	13840;13841;13842;13843;13844;13845	16295;16296;16297;16298;16299;16300;16301;16302;16303	16298	228	8
DWMPNNHSVILIDDFESPQK	Deamidation (N)	2385.09	0.0947116	1817	Q495W5	FUT11	Alpha-(1,3)-fucosyltransferase 11	yes	yes	0	1	0	By MS/MS	By MS/MS	By MS/MS	By MS/MS	By MS/MS	By MS/MS	1	1	1	1	4	1	42.639	42.784	2;3	3.2374e-35	47140	Y211007P00132R19357S05	140.2	127.31	871040000	112510000	109330000	135540000	138000000	190650000	185000000			2845	1817	2784	13876;13877;13878;13879;13880;13881;13882;13883;13884	16349;16350;16351;16352;16353;16354;16355;16356;16357;16358;16359;16360;16361	16357	1715;1716	13
DWSQNMYFNCSEDNPSR	Deamidation (N)	2149.81	0.810568	1997	Q86UF1	TSPAN33	Tetraspanin-33	yes	yes	0	1	0	By MS/MS	By matching	By matching	By MS/MS	By MS/MS	By matching	1			1	1		29.962	30.014	2	2.7618e-43	29605	Y211007P00132R19357S03	173.28	171.02	17905000	5467100	0	0	12438000	0	0			2848	1997	2787	13893;13894;13895	16370;16371;16372	16371	1965	3
DYGGNCLIYDPDNETDPFHNIWDK	Deamidation (N)	2898.21	0.207903	2439	Q9BVG9	PTDSS2	Phosphatidylserine synthase 2	yes	yes	0	1	0	By matching	By matching	By matching	By MS/MS	By matching	By matching				1			44.4	44.505	3	3.4033e-06	48765	Y211007P00132R19357S03	56.335	55.758	26381000	0	0	0	26381000	0	0			2871	2439	2810	14166	16701	16701	2299	1
DYGSQEDFTQVWNTTMK	Deamidation (N)	2049.86	0.862586	225	O60635	TSPAN1	Tetraspanin-1	yes	yes	0	1	0	By MS/MS	By MS/MS	By MS/MS	By MS/MS	By MS/MS	By MS/MS	1	1	1	1	1	1	39.155	39.284	2	1.4475e-125	42138	Y211007P00132R19357S03	258.92	258.27	938170000	138080000	135490000	82813000	258400000	187310000	136090000			2873	225	2812	14169;14170;14171;14172;14173;14174	16704;16705;16706;16707;16708;16709;16710;16711	16706	237	8
DYLTDLITNDSVSFFR	Deamidation (N)	1905.9	0.899624	2027	Q8IWU5	SULF2	Extracellular sulfatase Sulf-2	yes	yes	0	1	0	By MS/MS	By MS/MS	By MS/MS	By MS/MS	By MS/MS	By MS/MS	2	2	2	2	2	2	56.808	56.84	2;3	2.4801e-58	64497	Y211007P00132R19357S06	196.97	180.79	330960000	9570700	41950000	64844000	54399000	62988000	97208000			2885	2027	2824	14230;14231;14232;14233;14234;14235;14236;14237;14238;14239;14240;14241	16779;16780;16781;16782;16783;16784;16785;16786;16787;16788;16789;16790	16789	1996	12
DYNSSREDSLQDAWDYVQAQVK	Deamidation (N)	2617.16	0.156854	861	P27701	CD82	CD82 antigen	yes	yes	0	1	1	By MS/MS	By matching	By matching	By matching	By matching	By matching	1						43.714	43.714	3	0.00039572	48707	Y211007P00132R19357S01	41.703	40.833	12045000	12045000	0	0	0	0	0			2888	861	2827	14251	16797	16797	1026	1
DYVFIEFCVEDSKDVNVNFEK	Deamidation (N)	2596.17	0.167936	1711	Q15185	PTGES3	Prostaglandin E synthase 3	yes	yes	0	1	1	By matching	By matching	By matching	By matching	By matching	By MS/MS						1	65.49	65.398	3	0.00090393	73196	Y211007P00132R19357S06	49.592	44.472	0	0	0	0	0	0	0			2906	1711	2844	14321	16877	16877	1614	1
DYYLNKTENEK	Deamidation (N)	1416.64	0.64089	1037	P42892	ECE1	Endothelin-converting enzyme 1	yes	yes	0	1	1	By MS/MS	By MS/MS	By MS/MS	By MS/MS	By matching	By matching	2	2	3	2			14.548	14.564	2;3	7.099e-06	9337	Y211007P00132R19357S03	84.479	65.855	144100000	33241000	65824000	25391000	19640000	0	0			2908	1037	2846	14323;14324;14325;14326;14327;14328;14329;14330;14331	16879;16880;16881;16882;16883;16884;16885;16886;16887;16888	16883	1129	10
DYYPINESLASLPLR	Deamidation (N)	1750.88	0.877766	381	O96005	CLPTM1	Cleft lip and palate transmembrane protein 1	yes	yes	0	1	0	By MS/MS	By MS/MS	By MS/MS	By MS/MS	By MS/MS	By MS/MS	2	2	2	2	2	2	44.341	44.487	2;3	1.8676e-23	49218	Y211007P00132R19357S05	136.6	133.89	7161100000	1088400000	994720000	846050000	1819200000	1296800000	1116000000			2909	381	2847	14332;14333;14334;14335;14336;14337;14338;14339;14340;14341;14342;14343	16889;16890;16891;16892;16893;16894;16895;16896;16897;16898;16899;16900;16901;16902;16903;16904;16905;16906;16907;16908;16909;16910;16911;16912;16913;16914;16915;16916;16917	16909	365	29
EACQGTSPPVVSCYNASDHVYK	Deamidation (N)	2469.06	0.0576742	344	O95274	LYPD3	Ly6/PLAUR domain-containing protein 3	yes	yes	0	1	0	By MS/MS	By MS/MS	By matching	By MS/MS	By MS/MS	By MS/MS	1	1		1	1	1	21.638	21.792	3	6.5405e-13	20367	Y211007P00132R19357S02	102.15	100.97	520260000	114700000	85654000	0	122730000	111680000	85500000			2923	344	2861	14407;14408;14409;14410;14411	16993;16994;16995;16996;16997;16998	16994	337	6
EADNHTAFIR	Deamidation (N)	1173.54	0.541451	2194	Q92545	TMEM131	Transmembrane protein 131	yes	yes	0	1	0	By MS/MS	By MS/MS	By matching	By matching	By matching	By matching	1	1		1			15.62	15.622	3	0.00044013	10751	Y211007P00132R19357S01	67.704	53.586	7859900	5899500	0	0	1960400	0	0			2932	2194	2870	14452;14453;14454	17045;17046;17047	17045	2139	3
EAESLQPMTVVGTDYVFHNDTK	Deamidation (N)	2481.14	0.13697	130	O15031	PLXNB2	Plexin-B2	yes	yes	0	1	0	By MS/MS	By MS/MS	By MS/MS	By MS/MS	By MS/MS	By MS/MS	2	2	2	2	2	2	36.576	36.756	2;3	1.3185e-71	37281	Y211007P00132R19357S04	179.63	174.4	6297200000	941080000	1122200000	783630000	989490000	1303400000	1157500000			2941	130	2879	14733;14734;14735;14736;14737;14738;14739;14740;14741;14742;14743;14744	17308;17309;17310;17311;17312;17313;17314;17315;17316;17317;17318;17319;17320;17321;17322;17323	17318	120	16
EAETIKNGIYNITVLASDQGGR	Deamidation (N)	2349.18	0.181218	1480	Q02487	DSC2	Desmocollin-2	yes	yes	0	1	1	By MS/MS	By matching	By matching	By matching	By matching	By matching	1						39.369	39.369	3	1.4212e-46	43024	Y211007P00132R19357S01	153.17	147.37	69292000	69292000	0	0	0	0	0			2944	1480	2881	14755	17337	17337	1370;1371	1
EAGDFYYMAGNKDPVTTGTPQPPQR	Deamidation (N)	2740.24	0.243895	2755	Q9UGU0	TCF20	Transcription factor 20	yes	yes	0	1	1	By matching	By matching	By matching	By matching	By matching	By MS/MS						1	26.985	27.295	3	0.0033218	25108	Y211007P00132R19357S06	40.086	39.301	0	0	0	0	0	0	0			2959	2755	2895	14831	17440	17440	2535	1
EAGNHTSGAGLVQINK	Deamidation (N)	1595.79	0.790348	757	P20645	M6PR	Cation-dependent mannose-6-phosphate receptor	yes	yes	0	1	0	By MS/MS	By MS/MS	By MS/MS	By MS/MS	By MS/MS	By MS/MS	2	3	3	4	2	3	16.937	16.97	2;3	1.1783e-109	12221	Y211007P00132R19357S03	248.67	225.22	10492000000	1831100000	3089600000	731850000	1824000000	1463900000	1551900000			2967	757	2903	14859;14860;14861;14862;14863;14864;14865;14866;14867;14868;14869;14870;14871;14872;14873;14874;14875	17470;17471;17472;17473;17474;17475;17476;17477;17478;17479;17480;17481;17482;17483;17484;17485;17486;17487;17488;17489;17490;17491;17492;17493;17494;17495;17496;17497;17498;17499;17500;17501;17502;17503;17504;17505;17506;17507	17485	934	37
EAGNITTDGYEILGK	Deamidation (N)	1580.76	0.756982	2379	Q99715	COL12A1	Collagen alpha-1(XII) chain	yes	yes	0	1	0	By MS/MS	By MS/MS	By MS/MS	By MS/MS	By MS/MS	By MS/MS	1	1	1	1	1	1	30.324	30.503	2	6.6308e-11	30243	Y211007P00132R19357S03	102.65	92.849	627120000	98336000	129000000	75375000	83159000	98130000	143120000			2968	2379	2904	14876;14877;14878;14879;14880;14881	17508;17509;17510;17511;17512;17513;17514	17511	2274	6
EAINITLDHK	Deamidation (N)	1153.6	0.597903	82	O00469	PLOD2	Procollagen-lysine,2-oxoglutarate 5-dioxygenase 2	yes	yes	0	1	0	By MS/MS	By MS/MS	By MS/MS	By MS/MS	By MS/MS	By MS/MS	6	3	4	4	3	3	21.892	22.026	2;3	5.8992e-12	17762	Y211007P00132R19357S05	157.78	114.47	10622000000	2012200000	2723000000	836790000	1286700000	1946400000	1816700000			2975	82	2911	14898;14899;14900;14901;14902;14903;14904;14905;14906;14907;14908;14909;14910;14911;14912;14913;14914;14915;14916;14917;14918;14919;14920	17532;17533;17534;17535;17536;17537;17538;17539;17540;17541;17542;17543;17544;17545;17546;17547;17548;17549;17550;17551;17552;17553;17554;17555;17556;17557;17558;17559;17560;17561;17562;17563;17564;17565;17566;17567;17568;17569;17570;17571;17572;17573;17574;17575;17576;17577;17578;17579;17580;17581;17582;17583;17584;17585;17586;17587;17588;17589;17590;17591;17592;17593;17594;17595;17596	17577	67	64
EALENMNSTLK	Deamidation (N)	1249.59	0.586018	181	O43490	PROM1	Prominin-1	yes	yes	0	1	0	By MS/MS	By MS/MS	By MS/MS	By MS/MS	By MS/MS	By MS/MS	1	1	1	1	1	1	21.321	21.467	2	4.2033e-11	19844	Y211007P00132R19357S02	135.99	112.97	2254700000	403000000	473220000	219510000	376370000	412460000	370140000			2986	181	2921	14954;14955;14956;14957;14958;14959	17638;17639;17640;17641;17642;17643;17644;17645;17646;17647;17648;17649	17642	186	12
EASIVGENETYPR	Deamidation (N)	1464.67	0.673253	2744	Q9UBV2	SEL1L	Protein sel-1 homolog 1	yes	yes	0	1	0	By MS/MS	By MS/MS	By MS/MS	By MS/MS	By MS/MS	By MS/MS	2	2	1	1	1	1	19.552	19.605	2;3	2.5444e-20	15666	Y211007P00132R19357S03	152.4	150.19	3931200000	980500000	917160000	337030000	527730000	604170000	564640000			3030	2744	2964	15139;15140;15141;15142;15143;15144;15145;15146	17879;17880;17881;17882;17883;17884;17885;17886;17887;17888	17882	2529	10
EAVAECLNHNLTIFFDVK	Deamidation (N)	2120.02	0.0248411	2698	Q9NZC3	GDE1	Glycerophosphodiester phosphodiesterase 1	yes	yes	0	1	0	By MS/MS	By MS/MS	By MS/MS	By MS/MS	By MS/MS	By MS/MS	2	1	1	1	1	1	51.276	51.322	2;3	1.6759e-25	56363	Y211007P00132R19357S04	123.14	115.9	637560000	131880000	74372000	84213000	104360000	120580000	122150000			3040	2698	2974	15193;15194;15195;15196;15197;15198;15199	17941;17942;17943;17944;17945;17946;17947;17948;17949;17950;17951;17952	17949	2493;2494	12
EAVFAVNALNISEK	Deamidation (N)	1504.78	0.777324	2216	Q92854	SEMA4D	Semaphorin-4D	yes	yes	0	1	0	By MS/MS	By matching	By matching	By MS/MS	By MS/MS	By MS/MS	1			1	1	1	36.123	36.261	2	0.00032237	37336	Y211007P00132R19357S06	60.657	52.613	24730000	9926200	0	0	7341600	0	7462700			3044	2216	2978	15214;15215;15216;15217	17963;17964;17965;17966;17967	17967	2165	5
ECTCPPGMFQSNATCAPHTVCPVGWGVR	Deamidation (N)	3176.34	0.339485	283	O75509	TNFRSF21	Tumor necrosis factor receptor superfamily member 21	yes	yes	0	1	0	By MS/MS	By MS/MS	By MS/MS	By MS/MS	By MS/MS	By MS/MS	1	1	1	1	1	1	34.248	34.427	3	8.643e-32	34082	Y211007P00132R19357S04	127.53	126.39	230440000	23370000	24450000	18083000	53283000	87065000	24188000			3072	283	3006	15329;15330;15331;15332;15333;15334	18096;18097;18098;18099;18100;18101;18102	18099	284	7
EDAQINTTIGSVTAQDPDAAR	Deamidation (N)	2173.01	0.0134844	1244	P55285	CDH6	Cadherin-6	yes	yes	0	1	0	By MS/MS	By MS/MS	By matching	By MS/MS	By MS/MS	By matching	1	1		1	1		26.714	26.88	2	1.851e-80	25160	Y211007P00132R19357S05	190.67	167.69	56565000	9798400	17795000	0	12059000	16912000	0			3077	1244	3011	15344;15345;15346;15347	18112;18113;18114;18115	18115	1261	4
EDFHYNDTAGYFIIGGSR	Deamidation (N)	2061.91	0.906834	1870	Q68CR1	SEL1L3	Protein sel-1 homolog 3	yes	yes	0	1	0	By MS/MS	By MS/MS	By MS/MS	By MS/MS	By MS/MS	By MS/MS	1	1	1	1	1	1	36.075	36.254	3	1.3066e-25	37932	Y211007P00132R19357S03	125.73	123.99	129960000	28616000	23573000	13994000	23537000	22211000	18029000			3090	1870	3024	15405;15406;15407;15408;15409;15410	18179;18180;18181;18182;18183;18184;18185;18186;18187	18182	1776	9
EDKSYNVTSVLFR	Deamidation (N)	1557.77	0.767487	1421	P80188	LCN2	Neutrophil gelatinase-associated lipocalin	yes	yes	0	1	1	By MS/MS	By MS/MS	By MS/MS	By matching	By MS/MS	By matching	2	1	1		2		33.237	33.398	2;3	5.3585e-14	35120	Y211007P00132R19357S01	134.04	124.51	1083800000	863960000	18982000	34578000	0	166230000	0			3106	1421	3040	15468;15469;15470;15471;15472;15473	18242;18243;18244;18245;18246;18247	18242	1338	6
EDLQNILVEAK	Deamidation (N)	1271.66	0.660897	2983				yes	yes	0	1	0	By matching	By MS/MS	By matching	By MS/MS	By matching	By matching		1		2	1		22.504	22.67	3	0.0031686	19881	Y211007P00132R19357S03	43.68	22.13	305770000	0	129660000	0	137460000	38652000	0	+		3111	2983	3045	15491;15492;15493;15494	18257;18258	18258	2728	2
EDNPDKNPEAPLNVSR	Deamidation (N)	1794.84	0.838421	256	O75326	SEMA7A	Semaphorin-7A	yes	yes	0	1	1	By MS/MS	By MS/MS	By MS/MS	By MS/MS	By MS/MS	By MS/MS	2	2	2	2	2	2	16.895	16.923	2;3	4.1067e-67	13700	Y211007P00132R19357S02	199.96	190.48	5730900000	990680000	1401900000	516360000	1000800000	859730000	961370000			3119	256	3053	15513;15514;15515;15516;15517;15518;15519;15520;15521;15522;15523;15524	18279;18280;18281;18282;18283;18284;18285;18286;18287;18288;18289;18290;18291;18292;18293;18294;18295;18296;18297;18298;18299	18283	265	21
EDVKESFVSLGHNVFENDSFLQR	Deamidation (N)	2696.27	0.271824	788	P22309	UGT1A1	UDP-glucuronosyltransferase 1-1	yes	yes	0	1	1	By MS/MS	By matching	By matching	By matching	By matching	By matching	1				1		42.478	42.58	4	3.2153e-05	47215	Y211007P00132R19357S01	46.569	45.668	18912000	11113000	0	0	0	7799100	0			3141	788	3075	15642;15643	18416	18416	967	1
EDVQALNISVPYGPIPVDFQR	Deamidation (N)	2357.19	0.190327	786	P22304	IDS	Iduronate 2-sulfatase;Iduronate 2-sulfatase 42 kDa chain;Iduronate 2-sulfatase 14 kDa chain	yes	yes	0	1	0	By MS/MS	By MS/MS	By MS/MS	By MS/MS	By MS/MS	By MS/MS	2	2	2	2	2	2	46.626	46.772	2;3	1.5231e-80	51808	Y211007P00132R19357S03	192.18	175.31	444220000	38630000	76485000	71238000	94015000	87622000	76230000			3142	786	3076	15644;15645;15646;15647;15648;15649;15650;15651;15652;15653;15654;15655	18417;18418;18419;18420;18421;18422;18423;18424;18425;18426;18427;18428;18429;18430;18431;18432;18433;18434	18424	964	18
EDVYRNHSIFLADINQER	Deamidation (N)	2219.06	0.0607094	1150	P50897	PPT1	Palmitoyl-protein thioesterase 1	yes	yes	0	1	1	By MS/MS	By matching	By matching	By matching	By MS/MS	By matching	2				2		30.302	30.454	3;4	9.6481e-13	31418	Y211007P00132R19357S01	106.31	99.875	104930000	71310000	0	0	0	33619000	0			3143	1150	3077	15656;15657;15658;15659	18435;18436;18437;18438;18439;18440;18441;18442	18438	1193	8
EEADEYIDIGALNGIFVLGR	Deamidation (N)	2194.08	0.0793791	1204	P53396	ACLY	ATP-citrate synthase	yes	yes	0	1	0	By matching	By MS/MS	By matching	By matching	By MS/MS	By matching		1			1		54.732	54.761	2	2.2164e-09	62729	Y211007P00132R19357S05	77.506	70.466	0	0	0	0	0	0	0			3151	1204	3084	15687;15688	18479;18480	18480	1217	2
EEAMLYHNQTAELR	Deamidation (N)	1704.78	0.777735	2209	Q92791	LEPREL4	Synaptonemal complex protein SC65	yes	yes	0	1	0	By MS/MS	By MS/MS	By matching	By MS/MS	By MS/MS	By MS/MS	2	1		1	1	1	20.863	20.992	2;3	8.3952e-40	18795	Y211007P00132R19357S01	175.29	156.03	348820000	108410000	16880000	0	68777000	79321000	75431000			3155	2209	3088	15698;15699;15700;15701;15702;15703	18490;18491;18492;18493;18494;18495;18496	18490	2156	7
EEEAIQLDGLNASQIR	Deamidation (N)	1785.87	0.874472	665	P14625	HSP90B1	Endoplasmin	yes	yes	0	1	0	By MS/MS	By MS/MS	By MS/MS	By MS/MS	By MS/MS	By MS/MS	16	17	14	18	10	11	41.296	41.414	2;3	6.4873e-109	32533	Y211007P00132R19357S05	239.87	223.88	48757000000	6302500000	9868300000	6920000000	7315800000	8351800000	9998600000			3165	665	3098	15741;15742;15743;15744;15745;15746;15747;15748;15749;15750;15751;15752;15753;15754;15755;15756;15757;15758;15759;15760;15761;15762;15763;15764;15765;15766;15767;15768;15769;15770;15771;15772;15773;15774;15775;15776;15777;15778;15779;15780;15781;15782;15783;15784;15785;15786;15787;15788;15789;15790;15791;15792;15793;15794;15795;15796;15797;15798;15799;15800;15801;15802;15803;15804;15805;15806;158…	18544;18545;18546;18547;18548;18549;18550;18551;18552;18553;18554;18555;18556;18557;18558;18559;18560;18561;18562;18563;18564;18565;18566;18567;18568;18569;18570;18571;18572;18573;18574;18575;18576;18577;18578;18579;18580;18581;18582;18583;18584;18585;18586;18587;18588;18589;18590;18591;18592;18593;18594;18595;18596;18597;18598;18599;18600;18601;18602;18603;18604;18605;18606;18607;18608;18609;186…	18610	820	78
EEEYYTEPEVAESDAAPTEDSNNTESLKSPK	Deamidation (N)	3459.48	0.484909	2309	Q96J42	TXNDC15	Thioredoxin domain-containing protein 15	yes	yes	0	1	1	By MS/MS	By MS/MS	By MS/MS	By matching	By MS/MS	By matching	2	1	1		1		23.78	23.913	3;4	1.1102e-36	23309	Y211007P00132R19357S02	123.31	123.07	250310000	117300000	28256000	22125000	0	82625000	0			3181	2309	3112	15894;15895;15896;15897;15898	18704;18705;18706;18707;18708;18709;18710	18706	2213;2214	7
EEGSKVTTYCNETMTGWVHDVLGR	Deamidation (N)	2769.24	0.237429	1209	P53634	CTSC	Dipeptidyl peptidase 1;Dipeptidyl peptidase 1 exclusion domain chain;Dipeptidyl peptidase 1 heavy chain;Dipeptidyl peptidase 1 light chain	yes	yes	0	1	1	By MS/MS	By matching	By matching	By matching	By matching	By matching	1						42.268	42.268	4	2.0322e-10	46750	Y211007P00132R19357S01	90.475	89.766	61686000	61686000	0	0	0	0	0			3192	1209	3123	15950	18773	18773	1220	1
EEILENWNMFVGSQATNYGEDLTKNHDEL	Deamidation (N)	3396.51	0.50923	1717	Q15293	RCN1	Reticulocalbin-1	yes	yes	0	1	1	By MS/MS	By matching	By matching	By matching	By matching	By matching	1						48.072	48.072	3	4.9912e-22	54311	Y211007P00132R19357S01	94.594	87.584	0	0	0	0	0	0	0			3208	1717	3138	16016	18856	18856	1628	1
EEINLQR	Deamidation (N)	901.451	0.45051	2106	Q8NEM0	MCPH1	Microcephalin	yes	yes	0	1	0	By matching	By matching	By matching	By matching	By MS/MS	By matching					1		23.679	23.983	2	0.046751	21174	Y211007P00132R19357S05	60.788	12.032	0	0	0	0	0	0	0			3210	2106	3140	16021	18863	18863	2057	1
EELGVTVYQSPHSGSFTITGNNSNFAQR	Deamidation (N)	3040.42	0.416257	930	P32004	L1CAM	Neural cell adhesion molecule L1	yes	yes	0	1	0	By MS/MS	By MS/MS	By MS/MS	By MS/MS	By MS/MS	By MS/MS	1	1	1	1	1	1	32.885	33.064	3	9.1756e-146	34687	Y211007P00132R19357S01	224.93	220.03	299580000	71009000	68943000	34457000	28540000	43136000	53496000			3225	930	3155	16155;16156;16157;16158;16159;16160	18993;18994;18995;18996;18997;18998;18999;19000;19001;19002;19003;19004;19005;19006;19007	18995	1062	15
EELQANGSAPAADKEEPAAAGSGAASPSAAEK	Deamidation (N)	2982.37	0.369032	888	P29966	MARCKS	Myristoylated alanine-rich C-kinase substrate	yes	yes	0	1	1	By matching	By matching	By MS/MS	By matching	By MS/MS	By MS/MS			1		1	1	15.848	15.819	3	5.0586e-85	10533	Y211007P00132R19357S05	185.03	181.25	134290000	0	0	27434000	0	37971000	68884000			3231	888	3160	16183;16184;16185	19035;19036;19037;19038	19037	1046	4
EENGVLVLNDANFDNFVADK	Deamidation (N)	2223.03	0.0331572	639	P13667	PDIA4	Protein disulfide-isomerase A4	yes	yes	0	1	0	By matching	By matching	By matching	By MS/MS	By matching	By matching				1			43.485	43.59	2	0.00020863	47673	Y211007P00132R19357S03	55.705	50.036	8383300	0	0	0	8383300	0	0			3241	639	3169	16232	19097	19097	785	1
EERPLNASALK	Deamidation (N)	1227.65	0.645916	109	O14657	TOR1B	Torsin-1B	yes	yes	0	1	1	By MS/MS	By MS/MS	By MS/MS	By MS/MS	By MS/MS	By MS/MS	3	3	2	2	1	2	16.685	16.723	2;3	1.1733e-06	12920	Y211007P00132R19357S02	117.93	69.961	818390000	123780000	235660000	74605000	127220000	96147000	160980000			3250	109	3178	16256;16257;16258;16259;16260;16261;16262;16263;16264;16265;16266;16267;16268	19130;19131;19132;19133;19134;19135;19136;19137;19138;19139;19140;19141;19142;19143;19144;19145	19132	98	16
EERPLNASALKLDLEEK	Deamidation (N)	1955.02	0.021136	109	O14657	TOR1B	Torsin-1B	yes	yes	0	1	2	By MS/MS	By matching	By matching	By matching	By matching	By matching	2						30.001	30.001	3;4	2.5576e-05	30686	Y211007P00132R19357S01	73.138	62.523	49539000	49539000	0	0	0	0	0			3251	109	3179	16269;16270	19146;19147	19147	98	2
EESPYCVVCFETLFANTCEECGKPIGCDCK	Deamidation (N)	3659.47	0.469298	1649	Q14192	FHL2	Four and a half LIM domains protein 2	yes	yes	0	1	1	By matching	By matching	By matching	By matching	By MS/MS	By matching					1		45.542	45.746	3	0.0010375	51001	Y211007P00132R19357S05	42.851	42.652	0	0	0	0	0	0	0			3261	1649	3188	16308	19197	19197	1574	1
EETEHLENGNKYPNLESVNK	Deamidation (N)	2344.08	0.0818983	2342	Q96RT1	ERBB2IP	Protein LAP2	yes	yes	0	1	1	By matching	By matching	By matching	By matching	By matching	By MS/MS						1	20.063	20.172	3	3.8679e-05	15670	Y211007P00132R19357S06	67.579	62.188	13775000	0	0	0	0	0	13775000			3263	2342	3189	16315	19204	19204	2242	1
EETLLYDSNTSSMADR	Deamidation (N)	1831.78	0.778188	2776	Q9UIQ6	LNPEP	Leucyl-cystinyl aminopeptidase;Leucyl-cystinyl aminopeptidase, pregnancy serum form	yes	yes	0	1	0	By MS/MS	By MS/MS	By MS/MS	By MS/MS	By matching	By MS/MS	1	1	1	1		1	24.964	25.098	2	2.3668e-11	22997	Y211007P00132R19357S03	98.281	93.225	348450000	69197000	82783000	39119000	95809000	0	61546000			3266	2776	3192	16324;16325;16326;16327;16328	19214;19215;19216;19217;19218	19216	2560	5
EETLLYDSNTSSMADRK	Deamidation (N)	1959.87	0.873151	2776	Q9UIQ6	LNPEP	Leucyl-cystinyl aminopeptidase;Leucyl-cystinyl aminopeptidase, pregnancy serum form	yes	yes	0	1	1	By MS/MS	By MS/MS	By matching	By MS/MS	By MS/MS	By matching	2	1		2	1		21.964	22.104	2;3	4.9481e-05	20217	Y211007P00132R19357S01	62.203	59.176	55263000	26552000	12969000	0	4029100	11714000	0			3267	2776	3193	16329;16330;16331;16332;16333;16334	19219;19220;19221;19222;19223	19219	2560	5
EETVNLTTDSR	Deamidation (N)	1264.58	0.57829	1919	Q6UWL2	SUSD1	Sushi domain-containing protein 1	yes	yes	0	1	0	By MS/MS	By MS/MS	By matching	By MS/MS	By matching	By matching	1	1	1	1			15.877	15.917	2	1.4419e-05	12229	Y211007P00132R19357S02	83.045	75.158	30255000	9808200	8814900	3564300	8067200	0	0			3273	1919	3199	16347;16348;16349;16350	19238;19239;19240	19239	1841	3
EEVVLWMNTVGPYHNR	Deamidation (N)	1943.92	0.919982	2594	Q9HD45	TM9SF3	Transmembrane 9 superfamily member 3	yes	yes	0	1	0	By matching	By matching	By matching	By MS/MS	By matching	By matching				1	1		36.462	36.667	3	1.5997e-05	38483	Y211007P00132R19357S03	66.246	62.149	14731000	0	0	0	6893100	7837800	0			3279	2594	3205	16371;16372	19265	19265	2420	1
EEYNTTLPQFMPYEDGIYSVIQK	Deamidation (N)	2765.28	0.278215	214	O60449	LY75	Lymphocyte antigen 75	yes	yes	0	1	0	By matching	By matching	By MS/MS	By matching	By matching	By matching			1				48.463	48.465	3	2.3892e-05	52592	Y211007P00132R19357S04	49.765	45.768	29928000	0	0	29928000	0	0	0			3282	214	3208	16397	19289	19289	214	1
EFFNGKEPSR	Deamidation (N)	1210.56	0.561852	593	P11021	HSPA5	78 kDa glucose-regulated protein	yes	yes	0	1	1	By matching	By matching	By matching	By matching	By MS/MS	By matching		1			1		16.366	16.445	3	0.00091045	10900	Y211007P00132R19357S05	63.624	53.969	21909000	0	9469200	0	0	12440000	0			3294	593	3219	16451;16452	19350	19350	687	1
EFLGENISNFLSLAGNTYQLTR	Deamidation (N)	2487.23	0.228169	117	O14791	APOL1	Apolipoprotein L1	yes	yes	0	1	0	By matching	By MS/MS	By matching	By matching	By matching	By MS/MS		1				1	56.898	56.979	3	6.2581e-13	64660	Y211007P00132R19357S06	102.45	95.803	68211000	0	36135000	0	0	0	32075000			3307	117	3232	16475;16476	19370;19371	19371	114	2
EFQSLETLDLSSNNISELQTAFPALQLK	Deamidation (N)	3136.58	0.581591	1929	Q6UXM1	LRIG3	Leucine-rich repeats and immunoglobulin-like domains protein 3	yes	yes	0	1	0	By MS/MS	By MS/MS	By matching	By matching	By matching	By MS/MS	1	1				1	56.767	56.821	3	7.6552e-12	65017	Y211007P00132R19357S01	80.355	79.208	112580000	36136000	35538000	0	0	0	40907000			3319	1929	3244	16523;16524;16525	19438;19439;19440	19438	1860;1861	3
EFVENSECIQCHPECLPQAMNITCTGR	Deamidation (N)	3280.37	0.371573	395	P00533	EGFR	Epidermal growth factor receptor	yes	yes	0	1	0	By MS/MS	By MS/MS	By MS/MS	By MS/MS	By MS/MS	By MS/MS	2	1	1	1	1	1	32.628	32.807	3	1.0818e-127	32526	Y211007P00132R19357S06	221.26	220.8	1498400000	198400000	244080000	142890000	337560000	307890000	267570000			3329	395	3254	16559;16560;16561;16562;16563;16564;16565	19474;19475;19476;19477;19478;19479;19480;19481;19482;19483;19484;19485;19486;19487;19488;19489;19490;19491;19492;19493;19494	19490	373	21
EGDNITLK	Deamidation (N)	889.439	0.439277	1627	Q13740	ALCAM	CD166 antigen	yes	yes	0	1	0	By MS/MS	By matching	By matching	By matching	By matching	By matching	1						15.592	15.592	2	0.008507	11615	Y211007P00132R19357S01	66.692	21.611	146510000	146510000	0	0	0	0	0			3345	1627	3270	16635	19581	19581	1538	1
EGFSANYSVLQSSVSEDFK	Deamidation (N)	2093.94	0.942945	116	O14786	NRP1	Neuropilin-1	yes	yes	0	1	0	By MS/MS	By MS/MS	By MS/MS	By MS/MS	By MS/MS	By MS/MS	1	1	1	1	1	1	40.246	40.375	2	1.6649e-45	44314	Y211007P00132R19357S01	152.01	144.36	96566000	17149000	19926000	10996000	15572000	15445000	17478000			3357	116	3282	16674;16675;16676;16677;16678;16679	19624;19625;19626;19627;19628;19629;19630	19625	111	7
EGICNGFTALCPASDPKPNFTDCNR	Deamidation (N)	2841.22	0.215648	110	O14672	ADAM10	Disintegrin and metalloproteinase domain-containing protein 10	yes	yes	0	1	1	By MS/MS	By MS/MS	By MS/MS	By MS/MS	By MS/MS	By MS/MS	1	1	1	1	1	1	32.512	32.691	3	1.2044e-48	33502	Y211007P00132R19357S03	152.96	150.77	9664600000	1338100000	1708400000	1251300000	1675400000	2057200000	1634200000			3372	110	3297	16727;16728;16729;16730;16731;16732	19693;19694;19695;19696;19697;19698;19699;19700;19701;19702;19703;19704;19705	19698	100;101	13
EGKFDEVYEALTHAHPNLTVYK	Deamidation (N)	2561.24	0.243819	2780	Q9UJA9	ENPP5	Ectonucleotide pyrophosphatase/phosphodiesterase family member 5	yes	yes	0	1	1	By MS/MS	By matching	By MS/MS	By MS/MS	By MS/MS	By MS/MS	1		1	1	1	1	40.917	41.061	4	9.7824e-19	43689	Y211007P00132R19357S06	114.63	109.96	628590000	98320000	0	106790000	105120000	159950000	158410000			3383	2780	3307	16780;16781;16782;16783;16784	19770;19771;19772;19773;19774;19775;19776	19776	2577	7
EGKFDEVYEALTHAHPNLTVYKK	Deamidation (N)	2689.34	0.338782	2780	Q9UJA9	ENPP5	Ectonucleotide pyrophosphatase/phosphodiesterase family member 5	yes	yes	0	1	2	By MS/MS	By matching	By MS/MS	By matching	By MS/MS	By matching	1		1		1	1	37.943	38.072	5	2.7529e-07	39282	Y211007P00132R19357S04	78.976	77.761	286250000	73965000	0	50534000	0	124060000	37700000			3384	2780	3308	16785;16786;16787;16788	19777;19778;19779;19780	19779	2577	4
EGNPFGPFWDQFHVSFNK	Deamidation (N)	2152.96	0.96429	2533	Q9H488	POFUT1	GDP-fucose protein O-fucosyltransferase 1	yes	yes	0	1	0	By MS/MS	By MS/MS	By MS/MS	By MS/MS	By MS/MS	By MS/MS	2	3	6	4	2	3	50.492	50.534	2;3	2.1833e-45	56830	Y211007P00132R19357S03	152.9	143.26	3730200000	331070000	567610000	714850000	627030000	702590000	787000000			3405	2533	3329	16886;16887;16888;16889;16890;16891;16892;16893;16894;16895;16896;16897;16898;16899;16900;16901;16902;16903;16904;16905	19895;19896;19897;19898;19899;19900;19901;19902;19903;19904;19905;19906;19907;19908;19909;19910;19911;19912;19913;19914;19915;19916;19917;19918;19919;19920;19921;19922;19923;19924;19925;19926;19927;19928;19929;19930;19931	19913	2362	37
EGNSALINCSVYGIPDPQFK	Deamidation (N)	2209.04	0.0361341	244	O75121	MFAP3L	Microfibrillar-associated protein 3-like	yes	yes	0	1	0	By MS/MS	By MS/MS	By MS/MS	By MS/MS	By matching	By matching	1	1	1	1			38.265	38.265	2	2.5212e-14	43180	Y211007P00132R19357S02	89.831	87.8	13284000	6279700	0	7004700	0	0	0			3406	244	3330	16906;16907;16908;16909	19932;19933;19934;19935	19933	260	4
EGSGYFFLNTSTADVVK	Deamidation (N)	1834.86	0.86251	2147	Q8TEM1	NUP210	Nuclear pore membrane glycoprotein 210	yes	yes	0	1	0	By MS/MS	By MS/MS	By MS/MS	By MS/MS	By MS/MS	By MS/MS	1	1	1	1	1	1	39.498	39.627	2	8.7756e-08	42467	Y211007P00132R19357S03	87.388	82.014	149650000	22951000	23246000	19742000	23848000	27569000	32294000			3414	2147	3338	16950;16951;16952;16953;16954;16955	19981;19982;19983;19984;19985;19986;19987;19988;19989;19990	19986	2101	10
EGSLPGNSTISIR	Deamidation (N)	1330.67	0.672859	1786	Q16787	LAMA3	Laminin subunit alpha-3	yes	yes	0	1	0	By MS/MS	By MS/MS	By MS/MS	By MS/MS	By MS/MS	By MS/MS	1	1	1	1	1	1	23.739	23.901	2	6.7503e-08	20956	Y211007P00132R19357S05	95.264	70.335	1641600000	329870000	270070000	155170000	256800000	327280000	302390000			3417	1786	3341	16958;16959;16960;16961;16962;16963	19993;19994;19995;19996;19997;19998;19999;20000	19999	1662	7
EGVFVSNGTHWFVTQR	Deamidation (N)	1863.89	0.890397	571	P0DTC2			yes	yes	0	1	0	By matching	By MS/MS	By MS/MS	By MS/MS	By MS/MS	By MS/MS		38	33	4	1	38	51.126	51.204	2;3	1.4384e-183	38683	Y211007P00132R19357S02	297.49	287.34	6288000000	0	2160100000	1506500000	39418000	30248000	2551700000			3425	571	3349	17001;17002;17003;17004;17005;17006;17007;17008;17009;17010;17011;17012;17013;17014;17015;17016;17017;17018;17019;17020;17021;17022;17023;17024;17025;17026;17027;17028;17029;17030;17031;17032;17033;17034;17035;17036;17037;17038;17039;17040;17041;17042;17043;17044;17045;17046;17047;17048;17049;17050;17051;17052;17053;17054;17055;17056;17057;17058;17059;17060;17061;17062;17063;17064;17065;17066;170…	20056;20057;20058;20059;20060;20061;20062;20063;20064;20065;20066;20067;20068;20069;20070;20071;20072;20073;20074;20075;20076;20077;20078;20079;20080;20081;20082;20083;20084;20085;20086;20087;20088;20089;20090;20091;20092;20093;20094;20095;20096;20097;20098;20099;20100;20101;20102;20103;20104;20105;20106;20107;20108;20109;20110;20111;20112;20113;20114;20115;20116;20117;20118;20119;20120;20121;201…	20062	639	105
EHEGAIYPDNTTDFQR	Deamidation (N)	1892.82	0.817685	391	P00450	CP	Ceruloplasmin	yes	yes	0	1	0	By MS/MS	By MS/MS	By matching	By MS/MS	By MS/MS	By matching	1	1		1	1	1	20.752	20.807	3	1.1684e-06	16914	Y211007P00132R19357S05	70.197	65.976	22198000	9704400	0	0	0	0	12493000			3440	391	3364	17170;17171;17172;17173;17174	20243;20244;20245;20246	20246	366	4
EHSNCSHQNPFLVILVTSHPSDVK	Deamidation (N)	2745.32	0.318063	299	O75752	B3GALNT1	UDP-GalNAc:beta-1,3-N-acetylgalactosaminyltransferase 1	yes	yes	0	1	0	By MS/MS	By MS/MS	By matching	By MS/MS	By matching	By MS/MS	1	1		1		1	38.164	38.28	4	1.9804e-15	40851	Y211007P00132R19357S03	108.08	106.74	64368000	11291000	15571000	0	21286000	0	16220000			3457	299	3381	17253;17254;17255;17256	20341;20342;20343;20344;20345	20344	294;295	5
EIANATAKPEDRNDPMLLYNK	Deamidation (N)	2403.17	0.174025	525	P08473	MME	Neprilysin	yes	yes	0	1	2	By MS/MS	By MS/MS	By MS/MS	By MS/MS	By MS/MS	By MS/MS	2	2	2	1	2	2	23.507	23.675	3;4	5.7588e-35	20713	Y211007P00132R19357S05	141.6	133.59	515560000	156000000	93437000	70904000	23036000	118800000	53378000			3466	525	3390	17296;17297;17298;17299;17300;17301;17302;17303;17304;17305;17306	20394;20395;20396;20397;20398;20399;20400;20401;20402;20403;20404;20405	20402	589	12
EIEIDYTGTEPSSPCNK	Deamidation (N)	1939.84	0.835703	2655	Q9NV96	TMEM30A	Cell cycle control protein 50A	yes	yes	0	1	0	By matching	By matching	By matching	By MS/MS	By matching	By matching				1			23.809	23.913	2	0.00064289	21463	Y211007P00132R19357S03	46.337	44.661	10488000	0	0	0	10488000	0	0			3480	2655	3403	17362	20475	20475	2458	1
EIFVANGTQGK	Deamidation (N)	1163.58	0.582253	346	O95297	MPZL1	Myelin protein zero-like protein 1	yes	yes	0	1	0	By MS/MS	By MS/MS	By MS/MS	By MS/MS	By MS/MS	By MS/MS	1	1	1	1	1	1	18.08	18.109	2	2.8321e-15	14344	Y211007P00132R19357S01	157.38	73.43	574780000	103270000	250540000	42111000	79931000	69772000	29163000			3492	346	3415	17408;17409;17410;17411;17412;17413	20525;20526;20527;20528;20529;20530;20531;20532	20525	339	7
EIIDTNGAGDAFVGGFLSQLVSDKPLTECIR	Deamidation (N)	3322.64	0.639122	1241	P55263	ADK	Adenosine kinase	yes	yes	0	1	1	By matching	By matching	By matching	By MS/MS	By matching	By matching				1			56.666	56.67	3	7.1883e-06	64341	Y211007P00132R19357S03	49.152	47.048	0	0	0	0	0	0	0			3501	1241	3424	17452	20584	20584	1255	1
EILQIMNK	Deamidation (N)	988.526	0.526318	2138	Q8TCS8	PNPT1	Polyribonucleotide nucleotidyltransferase 1, mitochondrial	yes	yes	0	1	0	By matching	By MS/MS	By matching	By matching	By MS/MS	By matching		1			1		26.945	27.224	2	0.014778	25639	Y211007P00132R19357S05	54.157	20.068	16552000	0	6081800	0	0	10470000	0			3513	2138	3436	17510;17511	20651;20652	20652	2090	2
EINSLNLTESHNSR	Deamidation (N)	1613.76	0.764527	801	P23229	ITGA6	Integrin alpha-6;Integrin alpha-6 heavy chain;Integrin alpha-6 light chain;Processed integrin alpha-6	yes	yes	0	1	0	By MS/MS	By MS/MS	By MS/MS	By MS/MS	By MS/MS	By MS/MS	2	2	2	2	1	2	18.743	18.783	2;3	8.0644e-60	16128	Y211007P00132R19357S02	206.45	190.65	1306800000	205850000	319920000	76374000	419460000	18570000	266580000			3517	801	3440	17531;17532;17533;17534;17535;17536;17537;17538;17539;17540;17541	20673;20674;20675;20676;20677;20678;20679;20680;20681;20682;20683;20684;20685;20686;20687	20676	980	15
EINSLNLTESHNSRK	Deamidation (N)	1741.86	0.85949	801	P23229	ITGA6	Integrin alpha-6;Integrin alpha-6 heavy chain;Integrin alpha-6 light chain;Processed integrin alpha-6	yes	yes	0	1	1	By MS/MS	By matching	By matching	By matching	By matching	By matching	2				1		16.105	16.107	3;4	0.00062133	12262	Y211007P00132R19357S01	44.252	39.197	23729000	17305000	0	0	0	6423800	0			3518	801	3441	17542;17543;17544	20688;20689	20689	980	2
EIPANGTDIVYDMK	Deamidation (N)	1565.73	0.728325	1712	Q15198	PDGFRL	Platelet-derived growth factor receptor-like protein	yes	yes	0	1	0	By matching	By MS/MS	By MS/MS	By matching	By matching	By matching		1	1			1	30.017	30.239	2	0.001045	31933	Y211007P00132R19357S02	49.066	40.031	32004000	0	17146000	7471900	0	0	7386100			3519	1712	3442	17545;17546;17547	20690;20691	20690	1615	2
EIQWNSLGNGLAYEDFSFPIFLLEDENETK	Deamidation (N)	3518.64	0.640562	2192	Q92542	NCSTN	Nicastrin	yes	yes	0	1	0	By MS/MS	By MS/MS	By MS/MS	By matching	By MS/MS	By MS/MS	1	1	1		1	1	57.085	57.119	3	1.7976e-99	65795	Y211007P00132R19357S05	197.98	196.17	1115200000	327920000	171560000	187660000	0	269770000	158320000			3527	2192	3450	17576;17577;17578;17579;17580	20719;20720;20721;20722;20723;20724;20725	20723	2128	7
EITGFLLIQAWPENR	Deamidation (N)	1786.93	0.925385	395	P00533	EGFR	Epidermal growth factor receptor	yes	yes	0	1	0	By MS/MS	By MS/MS	By MS/MS	By MS/MS	By MS/MS	By MS/MS	2	3	3	3	3	3	50.778	50.826	2;3	2.3702e-49	57488	Y211007P00132R19357S01	192.65	183.37	1888300000	202170000	384900000	173000000	277560000	366860000	483800000			3536	395	3459	17616;17617;17618;17619;17620;17621;17622;17623;17624;17625;17626;17627;17628;17629;17630;17631;17632	20776;20777;20778;20779;20780;20781;20782;20783;20784;20785;20786;20787;20788;20789;20790;20791;20792;20793;20794;20795;20796;20797;20798;20799;20800;20801;20802;20803;20804;20805;20806	20776	374	28
EIYSDLRDNLTAFQK	Deamidation (N)	1812.89	0.889393	2690	Q9NYU1	UGGT2	UDP-glucose:glycoprotein glucosyltransferase 2	yes	yes	0	1	1	By matching	By matching	By matching	By MS/MS	By matching	By matching		1	1	1			36.967	37.12	3	0.00064367	39074	Y211007P00132R19357S03	44.925	34.781	61639000	0	24154000	17008000	20477000	0	0			3547	2690	3470	17691;17692;17693	20866;20867	20866	2486	2
EKDANVVVVDWLPLAHQLYTDAVNNTR	Deamidation (N)	3080.56	0.556713	2926	Q9Y5X9	LIPG	Endothelial lipase	yes	yes	0	1	1	By matching	By MS/MS	By MS/MS	By MS/MS	By MS/MS	By MS/MS		1	1	1	1	1	55.511	55.545	4	1.3485e-11	61439	Y211007P00132R19357S04	80.067	77.096	110430000	0	24850000	15550000	17987000	22833000	29205000			3551	2926	3474	17706;17707;17708;17709;17710	20880;20881;20882;20883;20884;20885	20882	2674	6
EKKPNNLNDTIK	Deamidation (N)	1413.75	0.746358	1548	Q11201	ST3GAL1	CMP-N-acetylneuraminate-beta-galactosamide-alpha-2,3-sialyltransferase 1	yes	yes	0	1	2	By MS/MS	By matching	By matching	By MS/MS	By matching	By matching	1			2	1		11.061	10.963	3	0.0020296	6501	Y211007P00132R19357S01	54.343	42.423	24205000	11339000	0	0	3652800	9212900	0			3564	1548	3487	17763;17764;17765;17766	20941;20942	20941	1458	2
EKLNDTYVNVGLYSTK	Deamidation (N)	1843.92	0.920359	102	O14524	TMEM194A	Transmembrane protein 194A	yes	yes	0	1	1	By MS/MS	By MS/MS	By MS/MS	By MS/MS	By MS/MS	By MS/MS	2	1	1	1	1	1	27.59	27.744	2;3	5.0503e-06	26561	Y211007P00132R19357S03	75.877	63.959	204090000	46144000	41353000	29205000	52356000	0	35029000			3571	102	3494	17796;17797;17798;17799;17800;17801;17802	20989;20990;20991;20992;20993;20994;20995	20992	95	7
EKPFEDFLPSHYNYLQFAYYNIGNYTQAVECAK	Deamidation (N)	4019.84	0.835256	1807	Q32P28	LEPRE1	Prolyl 3-hydroxylase 1	yes	yes	0	1	1	By MS/MS	By matching	By matching	By matching	By matching	By MS/MS	1					2	52.971	53.044	3;4	2.8257e-20	59483	Y211007P00132R19357S06	94.807	94.316	297100000	27558000	0	0	0	0	269550000			3574	1807	3496	17843;17844;17845	21026;21027;21028;21029;21030	21027	1694;1695	5
EKTLTNQTEAELATPEGIYERPVDYLPER	Deamidation (N)	3362.65	0.651796	161	O15460	P4HA2	Prolyl 4-hydroxylase subunit alpha-2	yes	yes	0	1	2	By MS/MS	By MS/MS	By MS/MS	By MS/MS	By MS/MS	By MS/MS	2	1	2	1	2	1	36.447	36.612	3;4	9.686e-195	40730	Y211007P00132R19357S02	274.3	261.83	2263700000	713850000	75368000	392920000	148510000	885350000	47661000			3578	161	3499	17855;17856;17857;17858;17859;17860;17861;17862;17863	21044;21045;21046;21047;21048;21049;21050;21051;21052;21053;21054;21055;21056	21047	174	13
EKVENGSETGPLPPELQPLLEGEVK	Deamidation (N)	2689.37	0.369807	994	P38435	GGCX	Vitamin K-dependent gamma-carboxylase	yes	yes	0	1	1	By matching	By MS/MS	By MS/MS	By MS/MS	By MS/MS	By matching		1	1	1	1		42.948	43.089	3	7.0148e-12	47583	Y211007P00132R19357S05	96.052	93.892	329040000	0	51001000	68540000	112410000	97089000	0			3580	994	3501	17871;17872;17873;17874	21062;21063;21064;21065;21066	21066	1104	5
ELAANITADLR	Deamidation (N)	1186.62	0.619367	2758	Q9UHC9	NPC1L1	Niemann-Pick C1-like protein 1	yes	yes	0	1	0	By MS/MS	By MS/MS	By MS/MS	By MS/MS	By MS/MS	By matching	1	1	1	1	1		30.41	30.563	2	2.8697e-09	32400	Y211007P00132R19357S02	126.71	96.935	268250000	51082000	60173000	36826000	57611000	62562000	0			3585	2758	3506	17896;17897;17898;17899;17900	21085;21086;21087;21088;21089	21086	2537	5
ELAENEEVKENLK	Deamidation (N)	1544.76	0.756982	2973				yes	yes	0	1	1	By matching	By matching	By matching	By matching	By matching	By MS/MS					1	2	18.914	18.955	2	0.017191	14228	Y211007P00132R19357S06	55.258	42.466	107570000	0	0	0	0	55595000	51976000	+		3589	2973	3510	17912;17913;17914	21100	21100	2723	1
ELAVPDGYTNR	Deamidation (N)	1234.58	0.582981	840	P26006	ITGA3	Integrin alpha-3;Integrin alpha-3 heavy chain;Integrin alpha-3 light chain	yes	yes	0	1	0	By MS/MS	By MS/MS	By MS/MS	By MS/MS	By MS/MS	By MS/MS	3	2	2	2	1	4	20.739	20.876	2	2.0293e-12	19355	Y211007P00132R19357S02	147.19	123.81	18633000000	3892200000	4734400000	1697300000	2559900000	2714900000	3034400000			3606	840	3527	17968;17969;17970;17971;17972;17973;17974;17975;17976;17977;17978;17979;17980;17981	21171;21172;21173;21174;21175;21176;21177;21178;21179;21180;21181;21182;21183;21184;21185;21186;21187;21188;21189;21190;21191;21192	21175	1005	19
ELAVPDGYTNRTGAVYLCPLTAHK	Deamidation (N)	2646.31	0.311187	840	P26006	ITGA3	Integrin alpha-3;Integrin alpha-3 heavy chain;Integrin alpha-3 light chain	yes	yes	0	1	1	By MS/MS	By matching	By matching	By matching	By matching	By matching	1						33.528	33.528	4	1.0853e-07	35397	Y211007P00132R19357S01	72.99	70.95	25072000	25072000	0	0	0	0	0			3607	840	3528	17982	21193	21193	1005	1
ELDLTCNITTDR	Deamidation (N)	1450.66	0.660973	2727	Q9P2B2	PTGFRN	Prostaglandin F2 receptor negative regulator	yes	yes	0	1	0	By MS/MS	By MS/MS	By MS/MS	By MS/MS	By MS/MS	By MS/MS	1	1	1	1	1	1	27.075	27.254	2	2.2482e-08	27877	Y211007P00132R19357S02	136.7	114.12	650390000	74821000	158990000	70486000	92030000	117680000	136390000			3617	2727	3538	18007;18008;18009;18010;18011;18012	21218;21219;21220;21221;21222;21223;21224	21219	2513	4
ELDLTCNITTDRADDVRPEVTWSFSR	Deamidation (N)	3096.45	0.445842	2727	Q9P2B2	PTGFRN	Prostaglandin F2 receptor negative regulator	yes	yes	0	1	2	By MS/MS	By MS/MS	By matching	By matching	By MS/MS	By matching	1	1			1		39.048	39.168	4	2.2444e-06	42718	Y211007P00132R19357S01	53.481	50.583	83494000	35250000	20487000	0	0	27756000	0			3619	2727	3539	18014;18015;18016	21226;21227;21228;21229	21227	2513	4
ELEYDYTGDPGTGNCSVCAAAGQGR	Deamidation (N)	2648.08	0.0755091	1811	Q3MIR4	TMEM30B	Cell cycle control protein 50B	yes	yes	0	1	0	By MS/MS	By MS/MS	By matching	By MS/MS	By matching	By matching	2	1		2			23.889	24.004	2;3	1.4792e-83	22734	Y211007P00132R19357S01	174.7	173.97	78337000	18504000	15866000	0	43967000	0	0			3651	1811	3571	18141;18142;18143;18144;18145	21368;21369;21370;21371;21372;21373;21374	21370	1700	7
ELFTDCGPLESSSLCDYRNDMNASK	Deamidation (N)	2909.22	0.215373	1178	P51790	CLCN3	H(+)/Cl(-) exchange transporter 3	yes	yes	0	1	1	By MS/MS	By matching	By matching	By matching	By matching	By matching	1						35.307	35.307	3	7.8309e-15	37691	Y211007P00132R19357S01	104.67	103.52	9497300	9497300	0	0	0	0	0			3658	1178	3578	18166	21398;21399	21399	1206	2
ELFYGHGDHLIDQGLDVGNLTQQR	Deamidation (N)	2725.31	0.309607	1987	Q7Z7M9	GALNT5	Polypeptide N-acetylgalactosaminyltransferase 5	yes	yes	0	1	0	By MS/MS	By MS/MS	By MS/MS	By MS/MS	By MS/MS	By MS/MS	2	2	1	2	2	2	37.303	37.507	3;4	8.8382e-132	42005	Y211007P00132R19357S02	230.99	225	3940600000	700970000	695720000	84721000	842170000	752040000	864970000			3660	1987	3580	18169;18170;18171;18172;18173;18174;18175;18176;18177;18178;18179	21403;21404;21405;21406;21407;21408;21409;21410;21411;21412;21413;21414;21415;21416;21417;21418;21419;21420;21421;21422;21423;21424;21425;21426;21427	21410	1935	25
ELGDNVSMILVPFK	Deamidation (N)	1561.81	0.806181	1548	Q11201	ST3GAL1	CMP-N-acetylneuraminate-beta-galactosamide-alpha-2,3-sialyltransferase 1	yes	yes	0	1	0	By MS/MS	By MS/MS	By MS/MS	By MS/MS	By MS/MS	By MS/MS	1	1	1	1	1	1	48.097	48.159	2	4.6787e-07	54388	Y211007P00132R19357S01	90.707	81.269	961030000	145130000	171860000	115410000	178320000	183520000	166790000			3661	1548	3581	18180;18181;18182;18183;18184;18185	21428;21429;21430;21431;21432;21433;21434;21435;21436;21437;21438;21439;21440	21429	1459	13
ELGPLYTNITADIGTDPR	Deamidation (N)	1945.96	0.963287	219	O60512	B4GALT3	Beta-1,4-galactosyltransferase 3;N-acetyllactosamine synthase;Beta-N-acetylglucosaminylglycopeptide beta-1,4-galactosyltransferase;Beta-N-acetylglucosaminyl-glycolipid beta-1,4-galactosyltransferase	yes	yes	0	1	0	By MS/MS	By MS/MS	By matching	By matching	By MS/MS	By matching	1	1			1		40.83	40.949	2	4.2062e-06	46612	Y211007P00132R19357S02	81.639	73.089	152920000	42965000	51667000	0	0	58284000	0			3669	219	3589	18213;18214;18215	21470;21471;21472;21473;21474	21472	229	5
ELGVVMYNCSCLAR	Deamidation (N)	1671.74	0.741883	2015	Q8IV08	PLD3	Phospholipase D3	yes	yes	0	1	0	By MS/MS	By MS/MS	By MS/MS	By MS/MS	By MS/MS	By MS/MS	1	1	1	1	1	1	31.122	31.302	2	2.237e-49	32568	Y211007P00132R19357S01	196.5	190.6	324170000	45506000	43452000	46400000	77563000	82162000	29089000			3674	2015	3594	18223;18224;18225;18226;18227;18228	21484;21485;21486;21487;21488;21489	21484	1983	6
ELHHLQEQNVSNAFLDK	Deamidation (N)	2021.98	0.980668	391	P00450	CP	Ceruloplasmin	yes	yes	0	1	0	By matching	By MS/MS	By matching	By MS/MS	By matching	By matching		1		1			24.757	24.936	3	4.5342e-19	22820	Y211007P00132R19357S03	121.82	110.7	31306000	0	23952000	0	7354000	0	0			3677	391	3597	18232;18233	21493;21494;21495	21495	367	3
ELISNASDALDK	Deamidation (N)	1275.62	0.619426	665;522	P14625;P08238	HSP90B1;HSP90AB1	Endoplasmin;Heat shock protein HSP 90-beta	no	no	0	1	0	By MS/MS	By MS/MS	By MS/MS	By MS/MS	By MS/MS	By MS/MS	1	1	1	1	1	1	24.189	24.351	2	2.4541e-06	23990	Y211007P00132R19357S02	86.288	38.197	547470000	53572000	142590000	62549000	87650000	88314000	112800000			3685	665;522	3604	18285;18286;18287;18288;18289;18290	21569;21570;21571;21572;21573;21574	21570	587	4
ELISNASDALDKIR	Deamidation (N)	1544.8	0.804601	665;522	P14625;P08238	HSP90B1;HSP90AB1	Endoplasmin;Heat shock protein HSP 90-beta	no	no	0	1	1	By MS/MS	By MS/MS	By MS/MS	By MS/MS	By MS/MS	By MS/MS	2	2	2	1	2	1	32.322	32.504	2;3	2.8358e-07	31523	Y211007P00132R19357S04	90.759	72.182	293510000	78113000	67686000	34386000	10379000	75170000	27778000			3687	665;522	3605	18301;18302;18303;18304;18305;18306;18307;18308;18309;18310	21587;21588;21589;21590;21591;21592;21593;21594;21595;21596	21592	587	10
ELKLNASLPALLLIR	Deamidation (N)	1664.02	0.0236426	1754	Q15904	ATP6AP1	V-type proton ATPase subunit S1	yes	yes	0	1	1	By MS/MS	By matching	By matching	By matching	By MS/MS	By matching	1				1		51.535	51.587	3	0.00012411	58721	Y211007P00132R19357S05	58.268	55.407	54614000	16686000	0	0	0	37928000	0			3691	1754	3609	18322;18323	21608;21609	21609	1638	2
ELLEEVGQNGSR	Deamidation (N)	1330.64	0.636473	1557	Q12866	MERTK	Tyrosine-protein kinase Mer	yes	yes	0	1	0	By MS/MS	By matching	By matching	By matching	By matching	By matching	1						20.681	20.681	2	2.998e-05	18374	Y211007P00132R19357S01	87.216	68.085	0	0	0	0	0	0	0			3694	1557	3612	18333	21620	21620	1470	1
ELLLDFANSSAELTGCLVR	Deamidation (N)	2108.05	0.0459705	2006	Q86WC4	OSTM1	Osteopetrosis-associated transmembrane protein 1	yes	yes	0	1	0	By MS/MS	By MS/MS	By MS/MS	By MS/MS	By MS/MS	By MS/MS	2	2	2	2	2	2	51.885	51.93	2;3	8.0223e-137	58150	Y211007P00132R19357S06	262.5	250.12	787600000	88316000	132660000	129370000	112300000	158440000	166510000			3705	2006	3623	18367;18368;18369;18370;18371;18372;18373;18374;18375;18376;18377;18378	21658;21659;21660;21661;21662;21663;21664;21665;21666;21667;21668;21669;21670;21671;21672;21673;21674;21675;21676;21677;21678;21679	21678	1970	22
ELLLHLIDYLVTSDGKDPEITNLINSTR	Deamidation (N)	3182.67	0.671074	661	P14384	CPM	Carboxypeptidase M	yes	yes	0	1	1	By MS/MS	By MS/MS	By MS/MS	By MS/MS	By MS/MS	By MS/MS	2	2	2	2	2	2	56.946	56.975	3;4	8.5336e-128	65255	Y211007P00132R19357S01	221.8	217.94	1462000000	212150000	146290000	219120000	307840000	307500000	269060000			3706	661	3624	18379;18380;18381;18382;18383;18384;18385;18386;18387;18388;18389;18390	21680;21681;21682;21683;21684;21685;21686;21687;21688;21689;21690;21691;21692;21693;21694;21695;21696	21681	814	17
ELLLNTSEVTVR	Deamidation (N)	1373.74	0.74021	2072	Q8N8Z6	DCBLD1	Discoidin, CUB and LCCL domain-containing protein 1	yes	yes	0	1	0	By MS/MS	By MS/MS	By MS/MS	By MS/MS	By MS/MS	By MS/MS	1	1	1	1	1	1	31.693	31.872	2	1.2029e-08	34240	Y211007P00132R19357S02	117.79	80.612	389560000	63467000	64855000	48110000	64876000	63562000	84688000			3707	2072	3625	18391;18392;18393;18394;18395;18396	21697;21698;21699;21700;21701;21702;21703;21704	21698	2024	8
ELLNLNR	Deamidation (N)	871.476	0.476331	131	O15041	SEMA3E	Semaphorin-3E	yes	yes	0	1	0	By MS/MS	By MS/MS	By matching	By MS/MS	By matching	By MS/MS	1	1		1		1	23.51	23.614	2	0.01626	21164	Y211007P00132R19357S03	73.039	26.118	27915000	12648000	0	0	10105000	0	5162700			3711	131	3629	18408;18409;18410;18411	21718;21719;21720;21721;21722	21721	129	5
ELNESENSVFQAVYGLQR	Deamidation (N)	2082.99	0.985813	1918	Q6UWJ1	TMCO3	Transmembrane and coiled-coil domain-containing protein 3	yes	yes	0	1	0	By MS/MS	By MS/MS	By matching	By MS/MS	By matching	By matching	1	1		1		1	40.634	40.776	2	1.2226e-17	44617	Y211007P00132R19357S01	111.34	99.378	38529000	8128700	11017000	0	7917900	0	11466000			3724	1918	3642	18460;18461;18462;18463	21770;21771;21772	21770	1836	3
ELQQFNYTWLR	Deamidation (N)	1497.73	0.725229	1987	Q7Z7M9	GALNT5	Polypeptide N-acetylgalactosaminyltransferase 5	yes	yes	0	1	0	By MS/MS	By MS/MS	By MS/MS	By MS/MS	By MS/MS	By MS/MS	1	1	1	1	1	1	38.53	38.642	2	1.7859e-36	43561	Y211007P00132R19357S02	193.96	171.91	1793700000	209610000	291680000	202440000	338580000	384680000	366720000			3748	1987	3666	18554;18555;18556;18557;18558;18559	21873;21874;21875;21876;21877;21878;21879	21874	1936	7
ELQSQISDTSVVLSMDNSR	Deamidation (N)	2108.99	0.989578	26	CON__P05787;P05787;CON__H-INV:HIT000292931	KRT8	Keratin, type II cytoskeletal 8	yes	no	0	1	0	By MS/MS	By matching	By matching	By matching	By matching	By MS/MS	1					1	31.996	32.151	2	3.7363e-34	31778	Y211007P00132R19357S06	130.36	114.05	0	0	0	0	0	0	0		+	3751	26	3668	18576;18577	21904;21905	21905	17	2
ELQYYVGQSFANAMYNACR	Deamidation (N)	2284.99	0.988138	134	O15118	NPC1	Niemann-Pick C1 protein	yes	yes	0	1	0	By MS/MS	By MS/MS	By MS/MS	By MS/MS	By MS/MS	By MS/MS	2	2	2	2	2	2	40.562	40.708	2;3	2.7921e-60	44693	Y211007P00132R19357S01	185.28	177.69	646520000	112020000	107380000	53994000	132100000	121750000	119280000			3752	134	3669	18578;18579;18580;18581;18582;18583;18584;18585;18586;18587;18588;18589	21906;21907;21908;21909;21910;21911;21912;21913	21906	135	8
ELSEYNATAIK	Deamidation (N)	1238.6	0.603048	882	P29323	EPHB2	Ephrin type-B receptor 2	yes	yes	0	1	0	By MS/MS	By MS/MS	By MS/MS	By MS/MS	By MS/MS	By MS/MS	1	1	1	1	1	1	19.827	19.873	2	2.0906e-05	17780	Y211007P00132R19357S02	81.92	47.227	151300000	45356000	30553000	12420000	27598000	24309000	11066000			3761	882	3678	18625;18626;18627;18628;18629;18630	21956;21957;21958;21959;21960;21961	21957	1041	5
ELSLLLDGLELNKTALDTMEAK	Deamidation (N)	2417.26	0.261108	2689	Q9NYQ7	CELSR3	Cadherin EGF LAG seven-pass G-type receptor 3	yes	yes	0	1	1	By MS/MS	By matching	By matching	By matching	By MS/MS	By matching	1	1			1		55.579	55.598	3	8.4621e-05	63785	Y211007P00132R19357S05	45.916	42.421	16394000	3369500	6748900	0	0	6275600	0			3764	2689	3681	18633;18634;18635	21964;21965	21965	2485	2
ELYNGTADITLR	Deamidation (N)	1365.68	0.67761	2187	Q92508	PIEZO1	Piezo-type mechanosensitive ion channel component 1	yes	yes	0	1	0	By MS/MS	By MS/MS	By MS/MS	By MS/MS	By MS/MS	By MS/MS	1	1	2	2	1	1	28.065	28.225	2	3.1723e-08	28342	Y211007P00132R19357S01	110.31	88.278	948870000	203340000	216350000	81852000	157400000	118560000	171360000			3796	2187	3713	18756;18757;18758;18759;18760;18761;18762;18763	22100;22101;22102;22103;22104;22105;22106;22107	22100	2121	7
EMLHNATFCLVPR	Deamidation (N)	1587.75	0.753768	1762	Q16394	EXT1	Exostosin-1	yes	yes	0	1	0	By matching	By matching	By matching	By MS/MS	By matching	By MS/MS	1	1	1	1	1	1	32.064	32.243	3	2.1708e-05	31853	Y211007P00132R19357S06	80.69	69.431	107330000	18225000	28905000	13278000	14588000	12539000	19795000			3807	1762	3724	18829;18830;18831;18832;18833;18834	22181;22182	22182	1654	1
EMLTNGTFEYIR	Deamidation (N)	1473.68	0.680981	1539	Q09327	MGAT3	Beta-1,4-mannosyl-glycoprotein 4-beta-N-acetylglucosaminyltransferase	yes	yes	0	1	0	By MS/MS	By MS/MS	By MS/MS	By MS/MS	By MS/MS	By MS/MS	1	1	1	1	1	1	33.54	33.706	2	2.6508e-13	34600	Y211007P00132R19357S05	130.56	112.9	215920000	58549000	55628000	29565000	0	0	72177000			3810	1539	3727	18847;18848;18849;18850;18851;18852	22202;22203;22204;22205;22206;22207;22208	22207	1450	7
EMWLQDYWQGLDQGEALTAMIHNNETEQTK	Deamidation (N)	3579.59	0.592249	1817	Q495W5	FUT11	Alpha-(1,3)-fucosyltransferase 11	yes	yes	0	1	0	By MS/MS	By MS/MS	By MS/MS	By matching	By MS/MS	By MS/MS	1	1	1		1	1	53.892	53.946	3	5.5166e-174	61714	Y211007P00132R19357S05	238.59	228.86	268560000	28061000	45042000	52850000	0	96004000	46601000			3828	1817	3745	18914;18915;18916;18917;18918	22270;22271;22272;22273;22274;22275;22276;22277;22278;22279	22277	1717;1718	10
ENATTDLLTK	Deamidation (N)	1105.55	0.550284	875	P28799	GRN	Granulins;Acrogranin;Paragranulin;Granulin-1;Granulin-2;Granulin-3;Granulin-4;Granulin-5;Granulin-6;Granulin-7	yes	yes	0	1	0	By MS/MS	By MS/MS	By MS/MS	By MS/MS	By matching	By MS/MS	1	1	1	1		2	19.79	19.844	1;2	2.4433e-05	15716	Y211007P00132R19357S03	109.16	67.28	1039600000	161800000	281070000	118370000	192660000	0	285740000			3834	875	3751	18927;18928;18929;18930;18931;18932	22287;22288;22289;22290;22291;22292;22293;22294;22295;22296;22297	22291	1032	10
ENATVPENEEEIIR	Deamidation (N)	1642.77	0.76861	2020	Q8IWB1	ITPRIP	Inositol 1,4,5-trisphosphate receptor-interacting protein	yes	yes	0	1	0	By MS/MS	By matching	By matching	By MS/MS	By matching	By matching	1			1			23.073	23.073	2	0.00013332	21527	Y211007P00132R19357S01	68.972	58.619	4953900	4953900	0	0	0	0	0			3835	2020	3752	18933;18934	22298;22299	22298	1988	2
ENDTHCIDFSYLLYSQK	Deamidation (N)	2132.94	0.936086	1715	Q15262	PTPRK	Receptor-type tyrosine-protein phosphatase kappa	yes	yes	0	1	0	By MS/MS	By MS/MS	By MS/MS	By MS/MS	By MS/MS	By MS/MS	1	1	1	1	1	1	38.601	38.713	3	1.1023e-32	42192	Y211007P00132R19357S01	145.33	142.98	719250000	82265000	135420000	91440000	139680000	82343000	188110000			3836	1715	3753	18935;18936;18937;18938;18939;18940	22300;22301;22302;22303;22304;22305;22306;22307;22308;22309	22300	1622	10
ENETEIIK	Deamidation (N)	975.476	0.476056	475	P06276	BCHE	Cholinesterase	yes	yes	0	1	0	By MS/MS	By matching	By matching	By matching	By matching	By matching	1						15.375	15.375	2	0.0087394	11491	Y211007P00132R19357S01	77.732	15.77	5322100	5322100	0	0	0	0	0			3839	475	3756	18949	22318	22318	504	1
ENFDEVVNDADIILVEFYAPWCGHCK	Deamidation (N)	3140.39	0.389573	639	P13667	PDIA4	Protein disulfide-isomerase A4	yes	yes	0	1	0	By matching	By MS/MS	By matching	By matching	By matching	By matching		1					57.017	57.07	3	6.8676e-20	67692	Y211007P00132R19357S02	97.623	96.259	0	0	0	0	0	0	0			3841	639	3757	18954	22324	22324	786	1
ENFNPTTGILVIGNLTNFEQGYYQCTAINR	Deamidation (N)	3447.64	0.640519	2008	Q86XK7	VSIG1	V-set and immunoglobulin domain-containing protein 1	yes	yes	0	1	0	By matching	By matching	By matching	By MS/MS	By matching	By matching				1			56.022	56.026	3	3.9996e-11	63426	Y211007P00132R19357S03	68.234	67.213	9531500	0	0	0	9531500	0	0			3842	2008	3758	18955	22325	22325	1971;1972	1
ENGCLVYNDTTMVCR	Deamidation (N)	1831.75	0.753904	2777	Q9UIW2	PLXNA1	Plexin-A1	yes	yes	0	1	0	By MS/MS	By MS/MS	By MS/MS	By MS/MS	By MS/MS	By MS/MS	1	1	1	1	1	1	25.177	25.339	2	2.0125e-33	21940	Y211007P00132R19357S04	170.42	159.78	326990000	54665000	59722000	36504000	52884000	66773000	56438000			3845	2777	3761	18963;18964;18965;18966;18967;18968	22337;22338;22339;22340;22341;22342;22343;22344;22345;22346;22347	22342	2569	11
ENGMPMDIVNTSGR	Deamidation (N)	1520.66	0.659928	2932	Q9Y639	NPTN	Neuroplastin	yes	yes	0	1	0	By MS/MS	By MS/MS	By MS/MS	By MS/MS	By MS/MS	By MS/MS	1	1	1	1	1	1	27.566	27.745	2	6.1604e-11	25526	Y211007P00132R19357S06	106.14	94.557	689000000	84230000	125520000	54974000	157340000	119240000	147700000			3847	2932	3763	18971;18972;18973;18974;18975;18976	22349;22350;22351;22352;22353;22354;22355;22356	22356	2683;2684	8
ENGSDNLPSSAGSGDKPLSDPAPF	Deamidation (N)	2359.05	0.0451785	176	O43399	TPD52L2	Tumor protein D54	yes	yes	0	1	1	By matching	By matching	By matching	By matching	By MS/MS	By matching					1		29.313	29.617	2	8.318e-05	28934	Y211007P00132R19357S05	53.444	49.817	0	0	0	0	0	0	0			3849	176	3764	18978	22358	22358	183	1
ENGTDTVQEEEESPAEGSK	Deamidation (N)	2035.83	0.834183	2904	Q9Y4L1	HYOU1	Hypoxia up-regulated protein 1	yes	yes	0	1	0	By MS/MS	By MS/MS	By MS/MS	By MS/MS	By matching	By MS/MS	1	3	3	2		3	12.941	12.87	2;3	6.9612e-69	8010	Y211007P00132R19357S01	195.46	175.8	2975900000	553220000	1198200000	521570000	38024000	0	664840000			3850	2904	3765	18979;18980;18981;18982;18983;18984;18985;18986;18987;18988;18989;18990	22359;22360;22361;22362;22363;22364;22365;22366;22367;22368;22369;22370;22371;22372;22373;22374;22375	22360	2653	17
ENGTLVQVATISGNMFNQMAK	Deamidation (N)	2253.08	0.0769531	281	O75503	CLN5	Ceroid-lipofuscinosis neuronal protein 5	yes	yes	0	1	0	By matching	By matching	By matching	By matching	By matching	By MS/MS						1	47.85	48.059	3	0.00044989	53111	Y211007P00132R19357S06	40.097	36.102	25168000	0	0	0	0	0	25168000			3851	281	3766	18991	22376	22376	279	1
ENGTNLTFIGDK	Deamidation (N)	1308.62	0.619761	2082	Q8NBN3	TMEM87A	Transmembrane protein 87A	yes	yes	0	1	0	By MS/MS	By matching	By matching	By MS/MS	By matching	By MS/MS	1	1		1		1	25.134	25.323	2	0.00072742	23369	Y211007P00132R19357S03	58.32	49.521	36084000	0	7980200	0	14892000	0	13212000			3852	2082	3767	18992;18993;18994;18995	22377;22378;22379	22378	2042;2043	3
ENGVYLIDVK	Deamidation (N)	1149.59	0.591755	768	P21333	FLNA	Filamin-A	yes	yes	0	1	0	By matching	By matching	By matching	By matching	By matching	By MS/MS						1	29.379	29.688	2	0.086074	28350	Y211007P00132R19357S06	42.031	23.074	29038000	0	0	0	0	0	29038000			3856	768	3769	19006	22403	22403		0
ENMTFGSTLVTNPNGGFLACGPLYAYR	Deamidation (N)	2950.36	0.362964	1257	P56199	ITGA1	Integrin alpha-1	yes	yes	0	1	0	By matching	By matching	By matching	By MS/MS	By matching	By matching				1			49.025	49.029	3	1.5401e-06	54837	Y211007P00132R19357S03	49.871	47.659	14928000	0	0	0	14928000	0	0			3867	1257	3780	19041	22443;22444	22444	1266	2
ENMVLNLSCEASGHPR	Deamidation (N)	1813.81	0.808717	1039	P43121	MCAM	Cell surface glycoprotein MUC18	yes	yes	0	1	0	By MS/MS	By matching	By matching	By MS/MS	By matching	By matching	1		1	2			27.942	28.011	2;3	9.9708e-06	26890	Y211007P00132R19357S03	68.861	64.191	87192000	18074000	0	11511000	57606000	0	0			3868	1039	3781	19042;19043;19044;19045	22445;22446;22447	22446	1140	3
ENNTGVVSQTFK	Deamidation (N)	1323.63	0.63066	260	O75355	ENTPD3	Ectonucleoside triphosphate diphosphohydrolase 3	yes	yes	0	1	0	By MS/MS	By matching	By matching	By MS/MS	By matching	By MS/MS	1	1	1	1		1	18.379	18.413	2	1.6632e-06	14494	Y211007P00132R19357S03	92.781	75.042	59937000	4782900	17843000	4425100	15483000	0	17402000			3871	260	3784	19053;19054;19055;19056;19057	22458;22459;22460	22459	269;270	3
ENPVEFDSLFNESK	Deamidation (N)	1654.74	0.736247	353	O95427	PIGN	GPI ethanolamine phosphate transferase 1	yes	yes	0	1	0	By MS/MS	By MS/MS	By MS/MS	By MS/MS	By MS/MS	By MS/MS	1	1	1	1	1	1	37.527	37.639	2	3.5169e-40	42159	Y211007P00132R19357S02	181.71	171.35	468080000	61109000	95023000	49113000	99636000	63526000	99674000			3873	353	3786	19060;19061;19062;19063;19064;19065	22462;22463;22464;22465;22466;22467;22468;22469;22470	22464	344	9
ENQNHSYSLK	Deamidation (N)	1219.55	0.54693	489	P06756	ITGAV	Integrin alpha-V;Integrin alpha-V heavy chain;Integrin alpha-V light chain	yes	yes	0	1	0	By MS/MS	By matching	By matching	By matching	By matching	By matching	2						11.881	11.881	3	0.0012868	7226	Y211007P00132R19357S01	55.353	42.737	13388000	13388000	0	0	0	0	0			3874	489	3787	19066;19067	22471;22472;22473	22471	515	3
ENSTDYLYPEQLK	Deamidation (N)	1599.73	0.730433	397	P00749	PLAU	Urokinase-type plasminogen activator;Urokinase-type plasminogen activator long chain A;Urokinase-type plasminogen activator short chain A;Urokinase-type plasminogen activator chain B	yes	yes	0	1	0	By MS/MS	By MS/MS	By MS/MS	By MS/MS	By MS/MS	By MS/MS	1	1	1	1	1	1	27.616	27.795	2	5.3761e-12	28714	Y211007P00132R19357S02	119.96	100.21	1140800000	112670000	207470000	104110000	272330000	179670000	264540000			3877	397	3790	19074;19075;19076;19077;19078;19079	22476;22477;22478;22479;22480;22481;22482	22478	382	7
ENTSDPSLVIAFGR	Deamidation (N)	1505.74	0.736187	603	P11279	LAMP1	Lysosome-associated membrane glycoprotein 1	yes	yes	0	1	0	By MS/MS	By MS/MS	By MS/MS	By MS/MS	By MS/MS	By MS/MS	1	1	1	2	1	1	34.133	34.301	2;3	2.9937e-27	35301	Y211007P00132R19357S03	155.43	147.12	4371300000	365130000	636960000	518430000	1125100000	607740000	1117900000			3880	603	3793	19090;19091;19092;19093;19094;19095;19096	22495;22496;22497;22498;22499;22500;22501;22502;22503;22504;22505;22506;22507;22508	22500	714	14
ENVGIYNLSK	Deamidation (N)	1136.57	0.571354	1406	Q15155;P69849;Q5JPE7	NOMO1;NOMO3;NOMO2	Nodal modulator 1;Nodal modulator 3;Nodal modulator 2	yes	no	0	1	0	By MS/MS	By MS/MS	By MS/MS	By MS/MS	By MS/MS	By MS/MS	1	1	1	1	1	1	23.789	23.952	2	0.00020482	23137	Y211007P00132R19357S02	101.35	77.26	2763000000	587660000	596460000	232440000	457420000	452350000	436660000			3881	1406	3794	19097;19098;19099;19100;19101;19102	22509;22510;22511;22512;22513;22514;22515;22516;22517;22518;22519;22520;22521;22522;22523;22524	22511	1307;1308	16
ENWNCMQCLHPHNLSQAILDQCK	Deamidation (N)	2896.25	0.251322	841	P26012	ITGB8	Integrin beta-8	yes	yes	0	1	0	By MS/MS	By MS/MS	By MS/MS	By MS/MS	By MS/MS	By MS/MS	1	2	1	2	2	2	34.03	34.235	3;4	8.3252e-48	35316	Y211007P00132R19357S03	157.28	152.78	888480000	83723000	136830000	20184000	253230000	261770000	132740000			3887	841	3800	19119;19120;19121;19122;19123;19124;19125;19126;19127;19128	22541;22542;22543;22544;22545;22546;22547;22548;22549;22550;22551	22546	1013	11
ENYAELLEDAFLKNVTAQICIDK	Deamidation (N)	2697.32	0.320748	612	P12109	COL6A1	Collagen alpha-1(VI) chain	yes	yes	0	1	1	By matching	By MS/MS	By matching	By matching	By matching	By MS/MS	1	1	1	1	1	1	56.926	56.955	3	2.7118e-19	67591	Y211007P00132R19357S02	114.15	110.5	577330000	91630000	79431000	69215000	63818000	156500000	116730000			3889	612	3802	19135;19136;19137;19138;19139;19140	22563;22564	22563	742	2
ENYAELLEDAFLKNVTAQICIDKK	Deamidation (N)	2825.42	0.415711	612	P12109	COL6A1	Collagen alpha-1(VI) chain	yes	yes	0	1	2	By MS/MS	By MS/MS	By MS/MS	By MS/MS	By MS/MS	By MS/MS	1	1	1	1	1	1	56.744	56.772	4	2.2238e-61	64453	Y211007P00132R19357S03	167.61	160.19	1798800000	406280000	239680000	250150000	157400000	570760000	174520000			3890	612	3803	19141;19142;19143;19144;19145;19146	22565;22566;22567;22568;22569;22570;22571;22572	22569	742	8
EPENEISSDCNHLLWNYK	Deamidation (N)	2247.97	0.974262	2221	Q92896	GLG1	Golgi apparatus protein 1	yes	yes	0	1	0	By MS/MS	By matching	By MS/MS	By MS/MS	By matching	By matching	1		1	2			30.245	30.349	3	6.1796e-06	33029	Y211007P00132R19357S01	65.231	61.592	59347000	0	0	17941000	41406000	0	0			3898	2221	3810	19171;19172;19173;19174	22604;22605;22606;22607;22608	22604	2171;2172	5
EPGSNVTMSVDAECVPMVR	Deamidation (N)	2077.91	0.911862	1531	Q08380	LGALS3BP	Galectin-3-binding protein	yes	yes	0	1	0	By MS/MS	By MS/MS	By MS/MS	By MS/MS	By MS/MS	By MS/MS	2	2	2	2	2	2	31.515	31.694	2;3	2.0632e-59	31734	Y211007P00132R19357S05	178.54	176.01	1281900000	197610000	291710000	166230000	238930000	159920000	227500000			3901	1531	3813	19182;19183;19184;19185;19186;19187;19188;19189;19190;19191;19192;19193	22617;22618;22619;22620;22621;22622;22623;22624;22625;22626;22627;22628;22629;22630;22631;22632	22629	1440	16
EPNVLICFIDKFTPPVVNVTWLR	Deamidation (N)	2757.46	0.456394	411	P01903	HLA-DRA	HLA class II histocompatibility antigen, DR alpha chain	yes	yes	0	1	1	By matching	By MS/MS	By matching	By matching	By MS/MS	By matching		1			1		57.173	57.202	3	2.4654e-27	65923	Y211007P00132R19357S05	131.97	129.9	106340000	0	18483000	0	0	87859000	0			3907	411	3819	19207;19208	22661;22662	22662	408	2
EQCQDPSKVPSENKDLYEYSWVQGPLHSNETDR	Deamidation (N)	3935.75	0.75444	2192	Q92542	NCSTN	Nicastrin	yes	yes	0	1	2	By MS/MS	By MS/MS	By MS/MS	By MS/MS	By MS/MS	By MS/MS	1	2	1	1	1	2	31.07	31.275	4;5	1.6841e-58	31186	Y211007P00132R19357S05	158.21	157.55	492490000	28272000	188970000	26492000	41374000	53724000	153650000			3916	2192	3828	19240;19241;19242;19243;19244;19245;19246;19247	22701;22702;22703;22704;22705;22706;22707;22708;22709;22710	22708	2127	10
EQINITLDHR	Deamidation (N)	1238.63	0.625515	1484	Q02809	PLOD1	Procollagen-lysine,2-oxoglutarate 5-dioxygenase 1	yes	yes	0	1	0	By MS/MS	By MS/MS	By MS/MS	By MS/MS	By MS/MS	By MS/MS	3	2	3	2	3	2	21.086	21.223	2;3	1.7298e-05	17980	Y211007P00132R19357S05	108.47	92.84	4392800000	943530000	1102100000	321970000	561730000	708120000	755260000			3934	1484	3846	19324;19325;19326;19327;19328;19329;19330;19331;19332;19333;19334;19335;19336;19337;19338	22792;22793;22794;22795;22796;22797;22798;22799;22800;22801;22802;22803;22804;22805;22806;22807;22808;22809;22810;22811;22812;22813;22814	22807	1374	23
EQNDNTSNGTNDYIGSVEK	Deamidation (N)	2084.88	0.87705	2322	Q96MM7	HS6ST2	Heparan-sulfate 6-O-sulfotransferase 2	yes	yes	0	1	0	By MS/MS	By MS/MS	By matching	By MS/MS	By MS/MS	By MS/MS	1	1		1	1	1	18.571	18.611	2	2.5203e-18	16159	Y211007P00132R19357S02	119.38	115.03	42573000	8793400	10970000	0	12350000	10460000	0			3954	2322	3866	19402;19403;19404;19405;19406	22881;22882;22883;22884;22885	22882	2228	5
EQNPEYNITVTATDR	Deamidation (N)	1750.8	0.800972	2817	Q9UN71	PCDHGB4	Protocadherin gamma-B4	yes	yes	0	1	0	By MS/MS	By MS/MS	By matching	By MS/MS	By MS/MS	By matching	1	1		1	1		23.542	23.594	2	4.1474e-07	22232	Y211007P00132R19357S01	86.497	65.659	15187000	8043000	0	0	7143600	0	0			3955	2817	3867	19407;19408;19409;19410	22886;22887;22888;22889	22886	2604	4
EQNYSDDVLANMISEPR	Deamidation (N)	1980.87	0.873485	451	P05067	APP	Amyloid beta A4 protein;N-APP;Soluble APP-alpha;Soluble APP-beta;C99;Beta-amyloid protein 42;Beta-amyloid protein 40;C83;P3(42);P3(40);C80;Gamma-secretase C-terminal fragment 59;Gamma-secretase C-terminal fragment 57;Gamma-secretase C-terminal fragment 50;C31	yes	yes	0	1	0	By MS/MS	By MS/MS	By MS/MS	By MS/MS	By MS/MS	By MS/MS	1	1	1	1	2	1	37.951	38.077	2;3	3.1362e-42	40651	Y211007P00132R19357S05	171.29	164.69	226350000	27020000	32583000	22276000	50989000	55532000	37948000			3957	451	3868	19418;19419;19420;19421;19422;19423;19424	22898;22899;22900;22901;22902;22903;22904;22905;22906	22903	463	9
EQQEAIEHIDEVQNEIDRLNEQASEEILK	Deamidation (N)	3449.64	0.643416	1461	Q01105	SET	Protein SET	yes	yes	0	1	1	By matching	By MS/MS	By matching	By matching	By matching	By matching		1					45.945	46.099	3	5.6274e-06	53635	Y211007P00132R19357S02	52.465	50.909	0	0	0	0	0	0	0			3963	1461	3873	19453	22938	22938	1359	1
EQQLESCACNETDNSCK	Deamidation (N)	2072.77	0.772133	1418	P78536	ADAM17	Disintegrin and metalloproteinase domain-containing protein 17	yes	yes	0	1	0	By MS/MS	By MS/MS	By MS/MS	By MS/MS	By MS/MS	By matching	1	2	2	2	2		12.781	12.706	2;3	2.3522e-143	7358	Y211007P00132R19357S03	271.19	270.69	227060000	26389000	62774000	31113000	68089000	38698000	0			3968	1418	3878	19474;19475;19476;19477;19478;19479;19480;19481;19482	22961;22962;22963;22964;22965;22966;22967;22968;22969	22964	1327	9
EQSTLAQMYPLQEIQNLTVK	Deamidation (N)	2334.18	0.177713	2467	Q9BYF1	ACE2	Angiotensin-converting enzyme 2;Processed angiotensin-converting enzyme 2	yes	yes	0	1	0	By MS/MS	By MS/MS	By matching	By MS/MS	By MS/MS	By MS/MS	1	1	1	1	2	1	49.084	49.138	2;3	1.1602e-45	54949	Y211007P00132R19357S03	149.93	143.28	434120000	52828000	72022000	31785000	76567000	149900000	51023000			3972	2467	3882	19491;19492;19493;19494;19495;19496;19497	22981;22982;22983;22984;22985;22986	22983	2316	5
EQTPEYNVTIAATDR	Deamidation (N)	1707.8	0.795159	2915	Q9Y5F8	PCDHGB7	Protocadherin gamma-B7	yes	yes	0	1	0	By MS/MS	By matching	By matching	By matching	By matching	By matching	1						24.283	24.283	2	4.9875e-07	23249	Y211007P00132R19357S01	84.508	76.464	17103000	17103000	0	0	0	0	0			3975	2915	3885	19504	22992;22993	22993	2667	2
EQYIHENYSR	Deamidation (N)	1338.58	0.584044	220	O60568	PLOD3	Procollagen-lysine,2-oxoglutarate 5-dioxygenase 3	yes	yes	0	1	0	By MS/MS	By MS/MS	By MS/MS	By MS/MS	By MS/MS	By MS/MS	4	2	6	2	2	4	14.047	13.971	2;3	2.5144e-34	8172	Y211007P00132R19357S04	170.52	155.84	1455100000	271740000	517030000	157950000	266190000	200250000	41904000			3984	220	3894	19554;19555;19556;19557;19558;19559;19560;19561;19562;19563;19564;19565;19566;19567;19568;19569;19570;19571;19572;19573	23049;23050;23051;23052;23053;23054;23055;23056;23057;23058;23059;23060;23061;23062;23063;23064;23065;23066;23067;23068;23069;23070;23071;23072;23073;23074;23075;23076;23077;23078;23079;23080;23081;23082	23074	231	34
EQYTIINR	Deamidation (N)	1036.52	0.518924	1006	P40189	IL6ST	Interleukin-6 receptor subunit beta	yes	yes	0	1	0	By MS/MS	By matching	By matching	By MS/MS	By matching	By MS/MS	1	1	1	2		1	18.873	18.907	2	0.0077109	15761	Y211007P00132R19357S01	69.598	53.734	148690000	47863000	35210000	15410000	29076000	0	21131000			3987	1006	3896	19580;19581;19582;19583;19584;19585	23086;23087;23088;23089	23086	1112	4
ERFNISTPAFR	Deamidation (N)	1337.67	0.672799	1786	Q16787	LAMA3	Laminin subunit alpha-3	yes	yes	0	1	1	By MS/MS	By MS/MS	By MS/MS	By MS/MS	By MS/MS	By MS/MS	2	2	2	1	2	2	27.408	27.594	2;3	7.6602e-07	25455	Y211007P00132R19357S06	123.01	99.63	912240000	148740000	135440000	110380000	100180000	254800000	162700000			3993	1786	3902	19607;19608;19609;19610;19611;19612;19613;19614;19615;19616;19617	23102;23103;23104;23105;23106;23107;23108;23109;23110;23111;23112	23112	1663	8
ERTALWVATDHNMDNTSTVLR	Deamidation (N)	2430.16	0.159771	2077	Q8NBJ5	COLGALT1	Procollagen galactosyltransferase 1	yes	yes	0	1	1	By MS/MS	By matching	By matching	By matching	By matching	By matching	1						30.032	30.032	4	2.0126e-06	30771	Y211007P00132R19357S01	80.412	75.826	12614000	12614000	0	0	0	0	0			4001	2077	3909	19643	23146	23146	2033	1
ESFVSLGHNVFENDSFLQR	Deamidation (N)	2225.04	0.0389113	788	P22309	UGT1A1	UDP-glucuronosyltransferase 1-1	yes	yes	0	1	0	By MS/MS	By MS/MS	By MS/MS	By MS/MS	By MS/MS	By MS/MS	1	1	1	1	1	1	42.143	42.288	3	1.2767e-25	45998	Y211007P00132R19357S03	123.59	110.26	126070000	17850000	19498000	10311000	35613000	20777000	22018000			4016	788	3924	19781;19782;19783;19784;19785;19786	23257;23258;23259;23260;23261;23262	23259	967	6
ESNITVLIK	Deamidation (N)	1016.58	0.575377	2541	Q9H5V8	CDCP1	CUB domain-containing protein 1	yes	yes	0	1	0	By MS/MS	By MS/MS	By MS/MS	By MS/MS	By matching	By matching	1	1	1	1			27.589	27.704	2	0.0045641	26652	Y211007P00132R19357S03	58.699	20.971	868240000	227530000	292380000	142680000	205650000	0	0			4034	2541	3941	19848;19849;19850;19851	23320;23321;23322;23323	23322	2372	2
ESQLNLTVMAK	Deamidation (N)	1233.63	0.627489	1713	Q15223	PVRL1	Nectin-1	yes	yes	0	1	0	By matching	By matching	By matching	By MS/MS	By matching	By matching		1		1			27.093	27.272	2	0.007666	25853	Y211007P00132R19357S03	43.549	24.733	18699000	0	7702000	0	10997000	0	0			4037	1713	3944	19857;19858	23332	23332	1617	1
ESWGQESNAGNQTVVR	Deamidation (N)	1761.79	0.791805	2684	Q9NY97	B3GNT2	UDP-GlcNAc:betaGal beta-1,3-N-acetylglucosaminyltransferase 2	yes	yes	0	1	0	By MS/MS	By MS/MS	By MS/MS	By MS/MS	By MS/MS	By MS/MS	1	1	1	1	1	1	18.342	18.371	2	4.5636e-25	14272	Y211007P00132R19357S03	134.25	106.57	112550000	19187000	22269000	10692000	17854000	18500000	24051000			4052	2684	3959	19929;19930;19931;19932;19933;19934	23400;23401;23402;23403;23404;23405	23402	2475	6
ETASNCNGSLAHPSDLYAEGCEALVVK	Deamidation (N)	2892.29	0.290587	226	O60637	TSPAN3	Tetraspanin-3	yes	yes	0	1	0	By MS/MS	By matching	By matching	By MS/MS	By matching	By matching	1			1			32.395	32.447	3	9.9594e-14	32851	Y211007P00132R19357S03	87.881	87.219	40709000	12457000	0	0	28251000	0	0			4062	226	3969	19975;19976	23454;23455	23455	238	2
ETHLETNFTLK	Deamidation (N)	1332.66	0.656146	1006	P40189	IL6ST	Interleukin-6 receptor subunit beta	yes	yes	0	1	0	By MS/MS	By MS/MS	By MS/MS	By MS/MS	By matching	By MS/MS	2	1	1	2		1	24.518	24.629	2;3	4.5594e-11	23634	Y211007P00132R19357S01	134.99	113.62	225130000	64076000	46813000	26681000	56683000	0	30879000			4088	1006	3995	20090;20091;20092;20093;20094;20095;20096	23604;23605;23606;23607;23608;23609;23610;23611;23612;23613	23606	1113	10
ETLLWHNITVIATEINNPK	Deamidation (N)	2206.16	0.163384	1244	P55285	CDH6	Cadherin-6	yes	yes	0	1	0	By MS/MS	By MS/MS	By MS/MS	By MS/MS	By MS/MS	By MS/MS	1	1	1	1	1	1	55.536	55.565	3	8.5113e-69	63555	Y211007P00132R19357S01	188.58	180.11	262370000	39895000	45643000	23208000	72393000	45275000	35956000			4098	1244	4005	20126;20127;20128;20129;20130;20131	23640;23641;23642;23643;23644;23645;23646;23647;23648;23649;23650;23651	23640	1262	12
ETLVTLFDNR	Deamidation (N)	1207.61	0.608468	1177	P51788	CLCN2	Chloride channel protein 2	yes	yes	0	1	0	By MS/MS	By MS/MS	By matching	By MS/MS	By MS/MS	By MS/MS	1	2		1	1	1	36.826	37.03	2	1.0898e-07	39342	Y211007P00132R19357S03	136.96	112.18	120010000	22885000	43911000	0	28585000	0	24633000			4103	1177	4009	20139;20140;20141;20142;20143;20144	23660;23661;23662;23663;23664;23665	23662	1205	5
ETPGSNQIIPSPSATSELDNKTHSENLK	Deamidation (N)	2994.44	0.441803	242	O75071	EFCAB14	EF-hand calcium-binding domain-containing protein 14	yes	yes	0	1	1	By matching	By MS/MS	By matching	By matching	By MS/MS	By MS/MS		1		1	1	1	25.02	25.239	4	2.4663e-11	25214	Y211007P00132R19357S02	73.865	70.82	108260000	0	25702000	0	24482000	27623000	30456000			4108	242	4014	20158;20159;20160;20161	23684;23685;23686	23684	255	3
ETTRPFSNECLGTTRPVVPIDSSDFALDIR	Deamidation (N)	3393.65	0.651084	736	P19021	PAM	Peptidyl-glycine alpha-amidating monooxygenase;Peptidylglycine alpha-hydroxylating monooxygenase;Peptidyl-alpha-hydroxyglycine alpha-amidating lyase	yes	yes	0	1	2	By matching	By matching	By matching	By MS/MS	By matching	By matching				1			41.54	41.644	4	1.5841e-16	45102	Y211007P00132R19357S03	82.126	78.347	18037000	0	0	0	18037000	0	0			4114	736	4020	20185	23707	23707	912	1
ETVPEYNLSITAR	Deamidation (N)	1492.74	0.740938	2816	Q9UN70	PCDHGC3	Protocadherin gamma-C3	yes	yes	0	1	0	By MS/MS	By MS/MS	By MS/MS	By MS/MS	By MS/MS	By matching	1	1	1	1	1		28.297	28.433	2	5.4111e-05	27457	Y211007P00132R19357S03	75.911	69.764	65007000	17580000	0	0	20124000	27302000	0			4115	2816	4021	20186;20187;20188;20189;20190	23708;23709;23710;23711;23712	23710	2601	5
EVDEQLLNVQTR	Deamidation (N)	1443.72	0.720537	16	CON__ENSEMBL:ENSBTAP00000025008			yes	yes	0	1	0	By matching	By matching	By MS/MS	By matching	By MS/MS	By matching			1		1		20.134	20.339	2	0.0030137	16258	Y211007P00132R19357S05	45.653	9.0806	8096800	0	0	0	0	8096800	0		+	4137	16	4043	20290;20291	23825;23826	23826	13	2
EVETPKNELYNITVLAIDKDDR	Deamidation (N)	2575.3	0.301727	1670	Q14574	DSC3	Desmocollin-3	yes	yes	0	1	2	By MS/MS	By matching	By matching	By matching	By matching	By matching	1						40.274	40.274	4	6.1141e-06	44297	Y211007P00132R19357S01	70.121	65.052	36351000	36351000	0	0	0	0	0			4160	1670	4066	20381	23945;23946	23945	1591	2
EVIDTNLTTLR	Deamidation (N)	1274.67	0.671796	1786	Q16787	LAMA3	Laminin subunit alpha-3	yes	yes	0	1	0	By MS/MS	By MS/MS	By MS/MS	By MS/MS	By MS/MS	By MS/MS	1	1	1	1	1	1	28.682	28.861	2	6.955e-15	26536	Y211007P00132R19357S04	152.67	124.47	2496600000	417790000	427880000	277450000	368840000	517680000	486990000			4177	1786	4083	20465;20466;20467;20468;20469;20470	24036;24037;24038;24039;24040;24041;24042;24043;24044;24045	24040	1664	10
EVLNYTAENICK	Deamidation (N)	1453.68	0.675895	1909	Q6PKC3	TXNDC11	Thioredoxin domain-containing protein 11	yes	yes	0	1	0	By MS/MS	By MS/MS	By MS/MS	By MS/MS	By MS/MS	By MS/MS	1	1	1	1	1	1	23.657	23.82	2	3.9579e-12	21263	Y211007P00132R19357S03	142.08	124.42	288040000	59788000	46814000	30416000	51612000	54250000	45157000			4193	1909	4099	20508;20509;20510;20511;20512;20513	24085;24086;24087;24088;24089;24090;24091	24088	1829	7
EVNVSPCPTQPCQLSK	Deamidation (N)	1843.84	0.844434	1316	P61916	NPC2	Epididymal secretory protein E1	yes	yes	0	1	0	By matching	By matching	By matching	By MS/MS	By matching	By matching		1		1		1	19.655	19.711	2	6.401e-05	16069	Y211007P00132R19357S03	61.265	56.134	34977000	0	11891000	0	13476000	0	9609800			4199	1316	4105	20527;20528;20529	24106	24106	1285	1
EVPRNDTCPELPPPEWGWR	Deamidation (N)	2335.07	0.0691656	1926	Q6UXD5	SEZ6L2	Seizure 6-like protein 2	yes	yes	0	1	1	By MS/MS	By MS/MS	By MS/MS	By MS/MS	By MS/MS	By MS/MS	1	2	2	1	2	1	34.886	35.078	3	5.5557e-08	36785	Y211007P00132R19357S01	85.496	82.35	220140000	23437000	43371000	33608000	30195000	55081000	34452000			4206	1926	4111	20543;20544;20545;20546;20547;20548;20549;20550;20551	24119;24120;24121;24122;24123;24124;24125;24126;24127;24128;24129;24130	24119	1852	11
EWLPLNR	Deamidation (N)	927.481	0.481417	305	O75882	ATRN	Attractin	yes	yes	0	1	0	By matching	By MS/MS	By matching	By matching	By matching	By matching		1					29.388	29.642	2	0.01626	31290	Y211007P00132R19357S02	76.847	10.773	164760000	0	164760000	0	0	0	0			4246	305	4151	20773	24381;24382	24382	303	2
EYLEQISTLINTTDR	Deamidation (N)	1795.88	0.883974	1037	P42892	ECE1	Endothelin-converting enzyme 1	yes	yes	0	1	0	By MS/MS	By MS/MS	By MS/MS	By MS/MS	By MS/MS	By MS/MS	2	1	1	2	1	1	41.875	41.997	2;3	4.8842e-60	45946	Y211007P00132R19357S05	204.28	188.65	308770000	48686000	65938000	35156000	79917000	29113000	49965000			4267	1037	4172	20878;20879;20880;20881;20882;20883;20884;20885	24506;24507;24508;24509;24510;24511;24512;24513;24514	24512	1130	9
FAEAACDVVHVMLNGSR	Deamidation (N)	1875.86	0.860753	878	P28907	CD38	ADP-ribosyl cyclase/cyclic ADP-ribose hydrolase 1	yes	yes	0	1	0	By MS/MS	By matching	By matching	By MS/MS	By matching	By matching	1			1			39.184	39.186	3	0.00018255	42904	Y211007P00132R19357S01	55.755	53.281	0	0	0	0	0	0	0			4297	878	4202	21023;21024	24681;24682	24681	1036	2
FAEINGSALCSYNLKPSEYTTSPK	Deamidation (N)	2677.26	0.258148	2170	Q8WWI5	SLC44A1	Choline transporter-like protein 1	yes	yes	0	1	1	By matching	By MS/MS	By MS/MS	By MS/MS	By MS/MS	By MS/MS		1	1	1	1	1	32.593	32.808	3	3.9246e-37	33328	Y211007P00132R19357S05	136.57	127.37	1311500000	0	287490000	169440000	284110000	276680000	293760000			4299	2170	4204	21031;21032;21033;21034;21035	24688;24689;24690;24691;24692;24693	24692	2117	6
FAHTNVESLVNEYDDNGEGIILFRPSHLTNK	Deamidation (N)	3529.71	0.711376	901	P30101	PDIA3	Protein disulfide-isomerase A3	yes	yes	0	1	1	By matching	By matching	By MS/MS	By matching	By MS/MS	By matching			1		1		43.12	43.274	4	4.2238e-23	47676	Y211007P00132R19357S05	97.469	96.097	40150000	0	0	13346000	0	26804000	0			4320	901	4223	21143;21144	24828;24829	24829	1049;1050	2
FANEYPNITR	Deamidation (N)	1224.58	0.577502	313	O75976	CPD	Carboxypeptidase D	yes	yes	0	1	0	By MS/MS	By MS/MS	By MS/MS	By MS/MS	By MS/MS	By MS/MS	1	1	1	1	1	1	21.341	21.487	2	2.1874e-11	17584	Y211007P00132R19357S06	150.1	135.64	2255600000	473100000	520710000	209460000	487960000	212290000	352060000			4330	313	4233	21192;21193;21194;21195;21196;21197	24883;24884;24885;24886;24887;24888;24889;24890;24891;24892;24893;24894;24895;24896	24896	315	14
FASFINK	Deamidation (N)	826.423	0.422505	54	CON__Q9NSB4;Q9NSB4	KRT82	Keratin, type II cuticular Hb2	yes	no	0	1	0	By matching	By MS/MS	By MS/MS	By MS/MS	By MS/MS	By MS/MS		1	1	1	1	1	22.711	22.885	2	0.014828	21969	Y211007P00132R19357S02	94.407	6.6529	605560000	0	215420000	103250000	44439000	161410000	81046000		+	4340	54	4243	21223;21224;21225;21226;21227	24921;24922;24923;24924;24925;24926;24927;24928;24929;24930;24931	24922	43	11
FASFINKVR	Deamidation (N)	1081.59	0.59203	54	CON__Q9NSB4;Q9NSB4	KRT82	Keratin, type II cuticular Hb2	yes	no	0	1	1	By MS/MS	By matching	By matching	By MS/MS	By MS/MS	By matching	1			1	1		24.484	24.621	3	0.0014679	22354	Y211007P00132R19357S03	88.37	6.4192	117500000	17786000	0	0	74332000	25381000	0		+	4341	54	4244	21228;21229;21230	24932;24933;24934	24933	43	3
FASLSVYKPLAGNNSFYGSK	Deamidation (N)	2150.07	0.0684205	34	CON__P17690			yes	yes	0	1	1	By matching	By MS/MS	By matching	By matching	By MS/MS	By MS/MS	1	1	1		1	1	34.208	34.402	3	1.6725e-12	34653	Y211007P00132R19357S06	104.18	99.425	507340000	18632000	123650000	87147000	0	66854000	211060000		+	4343	34	4246	21232;21233;21234;21235;21236	24936;24937;24938;24939;24940;24941	24940	25;26	6
FCPPPPPPYQNQSTCAVYHR	Deamidation (N)	2416.07	0.0728707	1442	P98088	MUC5AC	Mucin-5AC	yes	yes	0	1	0	By MS/MS	By MS/MS	By MS/MS	By MS/MS	By MS/MS	By MS/MS	1	1	1	1	1	1	23.517	23.679	3	3.5878e-08	20073	Y211007P00132R19357S06	85.087	82.203	144280000	15297000	27262000	22189000	23226000	28423000	27880000			4359	1442	4262	21288;21289;21290;21291;21292;21293	25006;25007;25008;25009;25010;25011;25012;25013;25014	25014	1341	9
FDEVYEALTHAHPNLTVYK	Deamidation (N)	2247.08	0.0847988	2780	Q9UJA9	ENPP5	Ectonucleotide pyrophosphatase/phosphodiesterase family member 5	yes	yes	0	1	0	By matching	By MS/MS	By MS/MS	By MS/MS	By MS/MS	By MS/MS	1	2	2	2	1	2	37.416	37.588	3;4	1.7027e-08	38374	Y211007P00132R19357S04	91.589	82.532	448080000	8869600	80744000	48988000	140300000	17862000	151320000			4374	2780	4277	21355;21356;21357;21358;21359;21360;21361;21362;21363;21364	25088;25089;25090;25091;25092;25093;25094;25095;25096;25097;25098	25095	2577	10
FDGEPCDLSLNITWYLK	Deamidation (N)	2070.96	0.960844	2082	Q8NBN3	TMEM87A	Transmembrane protein 87A	yes	yes	0	1	0	By MS/MS	By MS/MS	By MS/MS	By MS/MS	By MS/MS	By MS/MS	1	1	1	1	1	1	51.153	51.185	2	6.2293e-06	57869	Y211007P00132R19357S01	79.837	77.023	39609000	8875700	10190000	5238400	7688500	7616000	0			4377	2082	4280	21384;21385;21386;21387;21388;21389	25132;25133;25134;25135;25136;25137;25138;25139	25132	2044	8
FDPVTGEVNSTYPR	Deamidation (N)	1581.73	0.731102	46	CON__Q3SZV7			yes	yes	0	1	0	By matching	By matching	By matching	By matching	By matching	By MS/MS						1	25.261	25.47	2	1.2993e-32	22783	Y211007P00132R19357S06	164.88	131.61	35386000	0	0	0	0	0	35386000		+	4390	46	4293	21425	25183	25183	38	1
FDTHEYRNESR	Deamidation (N)	1453.62	0.62222	2764	Q9UHN6	TMEM2	Transmembrane protein 2	yes	yes	0	1	1	By MS/MS	By MS/MS	By matching	By MS/MS	By MS/MS	By matching	3	5	6	5	7	2	11.7	11.605	3;4	3.8561e-05	5201	Y211007P00132R19357S01	74.611	67.246	244060000	31999000	66088000	25406000	27665000	75185000	17720000			4397	2764	4300	21465;21466;21467;21468;21469;21470;21471;21472;21473;21474;21475;21476;21477;21478;21479;21480;21481;21482;21483;21484;21485;21486;21487;21488;21489;21490;21491;21492	25219;25220;25221;25222;25223;25224;25225;25226;25227;25228;25229;25230;25231;25232	25219	2545	11
FEAEHISNYTALLLSR	Deamidation (N)	1863.94	0.936678	2606	Q9NPR2	SEMA4B	Semaphorin-4B	yes	yes	0	1	0	By MS/MS	By MS/MS	By MS/MS	By MS/MS	By MS/MS	By MS/MS	2	2	2	2	2	2	40.702	40.847	2;3	1.371e-57	44435	Y211007P00132R19357S05	186.94	174.74	1190200000	168090000	172170000	121040000	214710000	264530000	249640000			4408	2606	4311	21525;21526;21527;21528;21529;21530;21531;21532;21533;21534;21535;21536	25258;25259;25260;25261;25262;25263;25264;25265;25266;25267;25268;25269;25270;25271;25272;25273;25274;25275	25272	2429	18
FEEHVQSVDIAAFNKI	Deamidation (N)	1846.91	0.910129	887	P29692	EEF1D	Elongation factor 1-delta	yes	yes	0	1	1	By matching	By matching	By matching	By MS/MS	By matching	By MS/MS				1		1	35.231	35.438	2	9.5016e-07	36146	Y211007P00132R19357S06	80.411	69.959	0	0	0	0	0	0	0			4421	887	4323	21589;21590	25338;25339	25339	1043	2
FEHCNFNDVTTR	Deamidation (N)	1539.64	0.641241	654	P13987	CD59	CD59 glycoprotein	yes	yes	0	1	0	By matching	By MS/MS	By matching	By MS/MS	By matching	By matching		2		1			17.87	17.974	2;3	2.2841e-05	15302	Y211007P00132R19357S02	80.312	71.03	42477000	0	27959000	0	14517000	0	0			4430	654	4331	21643;21644;21645	25401;25402;25403	25402	807	3
FENQTGFPPPDSR	Deamidation (N)	1491.66	0.663022	637	P13611	VCAN	Versican core protein	yes	yes	0	1	0	By MS/MS	By matching	By matching	By MS/MS	By MS/MS	By MS/MS	2		1	2	2	2	20.022	20.099	2	4.2359e-05	17248	Y211007P00132R19357S05	77.776	71.765	44466000	10423000	0	9121200	5887900	19034000	0			4444	637	4345	21697;21698;21699;21700;21701;21702;21703;21704;21705	25475;25476;25477;25478;25479;25480;25481;25482	25480	780	8
FEVFKNGTLR	Deamidation (N)	1210.63	0.634623	1594	Q13308	PTK7	Inactive tyrosine-protein kinase 7	yes	yes	0	1	1	By MS/MS	By matching	By matching	By matching	By MS/MS	By matching	1				1		24.652	24.805	3	0.0029133	23796	Y211007P00132R19357S01	50.353	33.123	58847000	42612000	0	0	0	16235000	0			4455	1594	4356	21734;21735	25506;25507	25506	1500	2
FEVLTDLANK	Deamidation (N)	1149.59	0.591755	1850	Q5SGD2	PPM1L	Protein phosphatase 1L	yes	yes	0	1	0	By MS/MS	By MS/MS	By MS/MS	By MS/MS	By MS/MS	By matching	1	1	1	1	1	1	31.536	31.715	2	0.00013845	33018	Y211007P00132R19357S01	104.22	86.991	342380000	31925000	62305000	29405000	109160000	36684000	72903000			4457	1850	4358	21740;21741;21742;21743;21744;21745	25515;25516;25517;25518;25519;25520	25516	1743	6
FFLYVLESLPSPTLTCALTNGSIEVQCMIPEHYNSHR	Deamidation (N)	4324.06	0.0642865	740	P19256	CD58	Lymphocyte function-associated antigen 3	yes	yes	0	1	0	By matching	By matching	By matching	By matching	By matching	By MS/MS		1		1		1	56.866	56.922	4	7.5678e-16	64585	Y211007P00132R19357S06	71.207	70.319	192680000	0	59453000	0	39587000	0	93638000			4481	740	4382	21845;21846;21847	25642	25642	919	0
FFNANQWADIFQASGAK	Deamidation (N)	1914.89	0.890062	2425	Q9BTY2	FUCA2	Plasma alpha-L-fucosidase	yes	yes	0	1	0	By MS/MS	By MS/MS	By MS/MS	By MS/MS	By MS/MS	By MS/MS	1	1	1	1	1	1	47.533	47.678	2	6.2667e-36	52556	Y211007P00132R19357S06	150.39	145.34	82188000	9357700	14765000	10772000	18371000	12164000	16758000			4483	2425	4384	21851;21852;21853;21854;21855;21856	25644;25645;25646;25647;25648;25649;25650;25651;25652;25653	25652	2294	10
FFNFSWR	Deamidation (N)	1003.46	0.455202	1037	P42892	ECE1	Endothelin-converting enzyme 1	yes	yes	0	1	0	By MS/MS	By MS/MS	By matching	By MS/MS	By MS/MS	By MS/MS	1	1	1	1	1	1	40.798	40.944	2	2.8792e-05	46573	Y211007P00132R19357S02	134.66	117.11	1179700000	139510000	190160000	144220000	206840000	248140000	250880000			4484	1037	4385	21857;21858;21859;21860;21861;21862	25654;25655;25656;25657;25658	25655	1131	5
FFPPVLNVTWLCNGELVTEGVAESLFLPR	Deamidation (N)	3304.68	0.684222	747	P20036	HLA-DPA1	HLA class II histocompatibility antigen, DP alpha 1 chain	yes	yes	0	1	0	By matching	By matching	By matching	By matching	By MS/MS	By MS/MS					1	1	57.401	57.457	3	6.903e-12	66238	Y211007P00132R19357S05	77.63	75.526	61348000	0	0	0	0	26381000	34967000			4488	747	4388	21874;21875	25674;25675	25674	928;929	2
FFPYANGTLGIR	Deamidation (N)	1355.69	0.687387	930	P32004	L1CAM	Neural cell adhesion molecule L1	yes	yes	0	1	0	By MS/MS	By matching	By matching	By MS/MS	By matching	By MS/MS	1		1	1		1	37.045	37.199	2	0.0012009	39350	Y211007P00132R19357S03	85.924	78.905	623410000	94501000	0	167010000	149360000	0	212540000			4489	930	4389	21876;21877;21878;21879	25676;25677;25678	25677	1063	2
FFQNVTAEDTDSIGLALFAPHSSR	Deamidation (N)	2623.26	0.255446	2147	Q8TEM1	NUP210	Nuclear pore membrane glycoprotein 210	yes	yes	0	1	0	By MS/MS	By matching	By matching	By matching	By matching	By MS/MS	1					1	46.609	46.609	3	1.9915e-05	52381	Y211007P00132R19357S01	46.065	44.026	9727700	9727700	0	0	0	0	0			4490	2147	4390	21880;21881	25679;25680	25679	2102	2
FGCEIENNR	Deamidation (N)	1138.47	0.471322	825	P25311	AZGP1	Zinc-alpha-2-glycoprotein	yes	yes	0	1	0	By MS/MS	By matching	By matching	By matching	By matching	By matching	1						14.718	14.718	2	0.010474	10355	Y211007P00132R19357S01	46.001	40.781	10911000	10911000	0	0	0	0	0			4513	825	4413	21964	25775	25775	997	1
FGEFGNYSLLVK	Deamidation (N)	1373.69	0.686718	1868	Q68CP4	HGSNAT	Heparan-alpha-glucosaminide N-acetyltransferase	yes	yes	0	1	0	By MS/MS	By MS/MS	By MS/MS	By MS/MS	By MS/MS	By MS/MS	1	1	1	1	1	1	40.094	40.223	2	2.243e-06	41955	Y211007P00132R19357S04	88.021	70.355	788110000	90394000	109030000	125200000	130550000	164560000	168380000			4517	1868	4417	21976;21977;21978;21979;21980;21981	25791;25792;25793;25794;25795;25796;25797;25798;25799;25800;25801	25797	1771	11
FGFNPLEFENFSWR	Deamidation (N)	1789.81	0.810021	144	O15230	LAMA5	Laminin subunit alpha-5	yes	yes	0	1	0	By MS/MS	By MS/MS	By MS/MS	By MS/MS	By MS/MS	By MS/MS	1	1	1	1	1	1	54.46	54.489	2	1.2539e-19	64442	Y211007P00132R19357S02	126.09	118.76	50226000	6194900	9034100	9253700	9150400	7040600	9552100			4523	144	4423	22003;22004;22005;22006;22007;22008	25823;25824;25825;25826;25827;25828;25829	25824	148	6
FGGNPGGFGNQGGFGNSR	Deamidation (N)	1726.74	0.744795	1580	Q13148	TARDBP	TAR DNA-binding protein 43	yes	yes	0	1	0	By MS/MS	By matching	By matching	By matching	By MS/MS	By matching	1				1		23.668	23.668	2	1.9427e-06	20837	Y211007P00132R19357S05	72.359	68.887	6706900	6706900	0	0	0	0	0			4527	1580	4427	22021;22022	25849;25850	25850	1495	2
FGHFTGFNSSTLK	Deamidation (N)	1442.68	0.68303	2455	Q9BXP2	SLC12A9	Solute carrier family 12 member 9	yes	yes	0	1	0	By matching	By matching	By matching	By MS/MS	By matching	By matching				1			27.573	27.677	3	0.00027881	26508	Y211007P00132R19357S03	57.106	49.741	19909000	0	0	0	19909000	0	0			4529	2455	4428	22026	25856	25856	2310	1
FGHSPLVNLTGGLSHASDVVLYHQHK	Deamidation (N)	2813.42	0.424911	1523	Q07954	LRP1	Prolow-density lipoprotein receptor-related protein 1;Low-density lipoprotein receptor-related protein 1 85 kDa subunit;Low-density lipoprotein receptor-related protein 1 515 kDa subunit;Low-density lipoprotein receptor-related protein 1 intracellular domain	yes	yes	0	1	0	By matching	By MS/MS	By matching	By matching	By matching	By matching		1					38.728	38.881	5	2.8524e-06	43688	Y211007P00132R19357S02	50.237	46.338	68501000	0	68501000	0	0	0	0			4530	1523	4429	22027	25857	25857	1409	1
FGLNVSSISR	Deamidation (N)	1079.56	0.561123	1434	P82979	SARNP	SAP domain-containing ribonucleoprotein	yes	yes	0	1	0	By matching	By MS/MS	By matching	By matching	By matching	By matching		1					29.239	29.493	2	0.040803	30967	Y211007P00132R19357S02	42.788	24.73	0	0	0	0	0	0	0			4541	1434	4439	22056	25887	25887	1339	1
FGNETFIIHLDNGR	Deamidation (N)	1632.79	0.78962	2033	Q8IXL6	FAM20C	Extracellular serine/threonine protein kinase FAM20C	yes	yes	0	1	0	By MS/MS	By MS/MS	By MS/MS	By MS/MS	By MS/MS	By MS/MS	1	1	1	1	1	1	34.719	34.898	3	1.5232e-05	35330	Y211007P00132R19357S06	78.814	74.511	320360000	53973000	63424000	42413000	65198000	46287000	49064000			4544	2033	4442	22061;22062;22063;22064;22065;22066	25893;25894;25895;25896;25897;25898;25899	25899	2003;2004	7
FGNWSAQPSCK	Deamidation (N)	1281.54	0.544821	34	CON__P17690			yes	yes	0	1	0	By MS/MS	By MS/MS	By MS/MS	By MS/MS	By MS/MS	By MS/MS	1	1	1	1	1	2	19.747	19.792	2	1.1248e-05	17529	Y211007P00132R19357S02	85.274	73.636	174490000	16179000	49698000	20138000	17102000	16616000	54758000		+	4550	34	4447	22094;22095;22096;22097;22098;22099;22100	25932;25933;25934;25935;25936;25937;25938	25933	27	7
FGTCSQLCNNTK	Deamidation (N)	1429.6	0.596599	1523	Q07954	LRP1	Prolow-density lipoprotein receptor-related protein 1;Low-density lipoprotein receptor-related protein 1 85 kDa subunit;Low-density lipoprotein receptor-related protein 1 515 kDa subunit;Low-density lipoprotein receptor-related protein 1 intracellular domain	yes	yes	0	1	0	By MS/MS	By MS/MS	By MS/MS	By MS/MS	By MS/MS	By matching	1	1	1	1	1		15.113	15.146	2	3.9453e-28	10656	Y211007P00132R19357S01	178.95	172.52	129520000	21373000	41672000	18094000	32739000	15645000	0			4562	1523	4459	22137;22138;22139;22140;22141	25969;25970;25971;25972;25973;25974;25975	25970	1410	7
FGVNSSDVPGPAGLPGVPGR	Deamidation (N)	1879.94	0.942826	1001	P39060	COL18A1	Collagen alpha-1(XVIII) chain;Endostatin	yes	yes	0	1	0	By MS/MS	By MS/MS	By MS/MS	By MS/MS	By MS/MS	By MS/MS	1	1	1	1	1	1	33.927	34.106	2	3.4394e-12	36026	Y211007P00132R19357S01	102.89	91.78	101760000	13128000	15176000	11455000	17980000	26066000	17953000			4568	1001	4465	22165;22166;22167;22168;22169;22170	26000;26001;26002;26003;26004;26005	26000	1111	6
FHELGDVVDAFVVCESNFTAYGEPRPLK	Deamidation (N)	3196.52	0.517551	1539	Q09327	MGAT3	Beta-1,4-mannosyl-glycoprotein 4-beta-N-acetylglucosaminyltransferase	yes	yes	0	1	1	By MS/MS	By matching	By matching	By matching	By MS/MS	By matching	1				1		49.997	50.05	4	3.7094e-19	56811	Y211007P00132R19357S01	108.44	107.91	19727000	10996000	0	0	0	8731600	0			4579	1539	4476	22210;22211	26049;26050;26051	26049	1451	3
FHMVQNVSMAVHHIGR	Deamidation (N)	1862.9	0.903227	2903	Q9Y4D7	PLXND1	Plexin-D1	yes	yes	0	1	0	By matching	By MS/MS	By matching	By MS/MS	By MS/MS	By MS/MS		1		1	1	1	27.445	27.688	4	3.9506e-06	25643	Y211007P00132R19357S06	73.386	68.331	82163000	0	14429000	0	20665000	20297000	26773000			4585	2903	4482	22239;22240;22241;22242	26077;26078;26079;26080	26080	2646	4
FINFFVGNTINSSYFPDHPLHSISVR	Deamidation (N)	3008.48	0.482092	529	P08581	MET	Hepatocyte growth factor receptor	yes	yes	0	1	0	By matching	By MS/MS	By MS/MS	By MS/MS	By MS/MS	By MS/MS		1	1	2	2	2	47.24	47.426	3;4	2.332e-38	55285	Y211007P00132R19357S02	140.31	138.42	393790000	0	63227000	31344000	41596000	95339000	162280000			4610	529	4507	22509;22510;22511;22512;22513;22514;22515;22516	26323;26324;26325;26326;26327;26328;26329;26330;26331;26332	26323	594	10
FINYNQTVSR	Deamidation (N)	1241.6	0.604051	2071	Q8N766	EMC1	ER membrane protein complex subunit 1	yes	yes	0	1	0	By MS/MS	By MS/MS	By MS/MS	By MS/MS	By MS/MS	By MS/MS	2	1	1	1	1	1	19.392	19.431	1;2	5.195e-13	15441	Y211007P00132R19357S03	160.36	124.71	2615800000	911330000	21341000	235260000	457930000	524370000	465540000			4611	2071	4508	22517;22518;22519;22520;22521;22522;22523	26333;26334;26335;26336;26337;26338;26339;26340;26341;26342;26343;26344;26345	26337	2022	12
FITNTETPLNNGSTPR	Deamidation (N)	1761.85	0.853342	2292	Q96GX1	TCTN2	Tectonic-2	yes	yes	0	1	0	By MS/MS	By MS/MS	By matching	By MS/MS	By matching	By matching	1	1		1			24.167	24.286	2	5.487e-24	21934	Y211007P00132R19357S03	127.18	108.76	31283000	7005300	12144000	0	12134000	0	0			4623	2292	4520	22570;22571;22572	26407;26408;26409	26409	2205	3
FITSILYENNVITIDLVQNSSQK	Deamidation (N)	2639.37	0.369413	702	P16422	EPCAM	Epithelial cell adhesion molecule	yes	yes	0	1	0	By MS/MS	By MS/MS	By MS/MS	By MS/MS	By MS/MS	By MS/MS	4	10	4	6	5	5	53.589	53.626	3	2.553e-15	58056	Y211007P00132R19357S04	81.144	77.612	508400000	67574000	147840000	51838000	135910000	54268000	50973000			4624	702	4521	22573;22574;22575;22576;22577;22578;22579;22580;22581;22582;22583;22584;22585;22586;22587;22588;22589;22590;22591;22592;22593;22594;22595;22596;22597;22598;22599;22600;22601;22602;22603;22604;22605;22606	26410;26411;26412;26413;26414;26415;26416;26417;26418;26419;26420;26421;26422;26423;26424;26425;26426;26427;26428;26429;26430;26431;26432;26433;26434;26435;26436;26437;26438;26439;26440;26441;26442;26443	26435	874;875	21
FIVESLTPSSLSLMHSPPGTQNISEINLSPMEISTFR	Deamidation (N)	4060.02	0.0173195	1780	Q16706	MAN2A1	Alpha-mannosidase 2	yes	yes	0	1	0	By MS/MS	By MS/MS	By MS/MS	By MS/MS	By MS/MS	By MS/MS	1	2	2	2	2	2	54.006	54.055	3;4	1.6995e-92	61167	Y211007P00132R19357S03	185.19	181.7	1659700000	91019000	262390000	179470000	319390000	428220000	379200000			4627	1780	4523	22615;22616;22617;22618;22619;22620;22621;22622;22623;22624;22625	26452;26453;26454;26455;26456;26457;26458;26459;26460;26461;26462;26463;26464;26465;26466;26467;26468;26469;26470;26471;26472;26473	26457	1660	22
FKLEWLGNCSGLNDETYGYK	Deamidation (N)	2394.08	0.0838126	450	P05026	ATP1B1	Sodium/potassium-transporting ATPase subunit beta-1	yes	yes	0	1	1	By MS/MS	By MS/MS	By MS/MS	By MS/MS	By MS/MS	By MS/MS	2	2	2	2	2	1	39.912	40.025	2;3	4.911e-242	42460	Y211007P00132R19357S06	325.11	319.15	5914200000	1361800000	1288600000	779080000	892750000	1533300000	58661000			4638	450	4534	22661;22662;22663;22664;22665;22666;22667;22668;22669;22670;22671	26501;26502;26503;26504;26505;26506;26507;26508;26509;26510;26511;26512;26513;26514;26515;26516;26517	26517	459;460	17
FLEQVKHECHFFNGTER	Deamidation (N)	2178	0.995272	645	P13760	HLA-DRB1	HLA class II histocompatibility antigen, DRB1-4 beta chain	yes	yes	0	1	1	By MS/MS	By MS/MS	By MS/MS	By matching	By MS/MS	By matching	2	1	1		3		24.97	25.131	3;4	1.5593e-21	22715	Y211007P00132R19357S05	113.88	99.308	317720000	116990000	23764000	24307000	0	152650000	0			4669	645	4565	22778;22779;22780;22781;22782;22783;22784	26628;26629;26630;26631;26632;26633;26634;26635;26636	26636	805	9
FLEYSTSECHFFNGTER	Deamidation (N)	2123.89	0.88947	748;2490	P20039;Q9GIY3	HLA-DRB1	HLA class II histocompatibility antigen, DRB1-11 beta chain;HLA class II histocompatibility antigen, DRB1-14 beta chain	no	no	0	1	0	By MS/MS	By MS/MS	By MS/MS	By matching	By MS/MS	By MS/MS	1	2	1		1	1	31.307	31.501	3	7.0782e-25	30758	Y211007P00132R19357S06	130.29	128.62	2809300000	491880000	695710000	314150000	0	608140000	699430000			4672	748;2490	4568	22792;22793;22794;22795;22796;22797	26642;26643;26644;26645;26646;26647;26648	26647	931	4
FLGITPFLNYTR	Deamidation (N)	1441.76	0.760552	1199	P52849	NDST2	Bifunctional heparan sulfate N-deacetylase/N-sulfotransferase 2;Heparan sulfate N-deacetylase 2;Heparan sulfate N-sulfotransferase 2	yes	yes	0	1	0	By MS/MS	By MS/MS	By matching	By MS/MS	By MS/MS	By MS/MS	1	1	1	1	1	1	48.196	48.258	2	2.1008e-06	53426	Y211007P00132R19357S06	89.189	81.733	111190000	10308000	19552000	12678000	18071000	26816000	23765000			4675	1199	4571	22802;22803;22804;22805;22806;22807	26651;26652;26653;26654;26655;26656	26656	1215	6
FLGSGGFIGYAPNLSK	Deamidation (N)	1627.82	0.824608	1484	Q02809	PLOD1	Procollagen-lysine,2-oxoglutarate 5-dioxygenase 1	yes	yes	0	1	0	By MS/MS	By matching	By matching	By MS/MS	By matching	By matching	1			1			38.883	38.885	2	6.7208e-09	42557	Y211007P00132R19357S01	95.662	80.275	43278000	18741000	0	0	24537000	0	0			4677	1484	4573	22811;22812	26658;26659	26658	1375	2
FLKPYTLEEQKNLTVCPDGALFEQK	Deamidation (N)	2968.49	0.489211	1222	P54709	ATP1B3	Sodium/potassium-transporting ATPase subunit beta-3	yes	yes	0	1	2	By MS/MS	By MS/MS	By MS/MS	By MS/MS	By MS/MS	By MS/MS	2	3	3	2	3	2	36.194	36.381	3;4	3.1454e-41	38450	Y211007P00132R19357S03	123.29	122.48	7051800000	297170000	1404900000	966950000	845830000	2363600000	1173400000			4687	1222	4583	22856;22857;22858;22859;22860;22861;22862;22863;22864;22865;22866;22867;22868;22869;22870	26722;26723;26724;26725;26726;26727;26728;26729;26730;26731;26732;26733;26734;26735;26736;26737;26738;26739;26740;26741;26742;26743;26744;26745;26746;26747;26748;26749;26750	26734	1234	28
FLNDSIVDPVDSEWFGFYR	Deamidation (N)	2306.05	0.0531644	1150	P50897	PPT1	Palmitoyl-protein thioesterase 1	yes	yes	0	1	0	By MS/MS	By MS/MS	By MS/MS	By MS/MS	By MS/MS	By MS/MS	2	2	2	2	2	1	54.31	54.332	2;3	3.1215e-106	64151	Y211007P00132R19357S02	236.16	224.5	2263600000	186730000	273050000	685650000	439190000	586270000	92710000			4697	1150	4593	22890;22891;22892;22893;22894;22895;22896;22897;22898;22899;22900	26770;26771;26772;26773;26774;26775;26776;26777;26778;26779;26780;26781;26782;26783;26784;26785;26786;26787;26788;26789;26790;26791	26773	1194	22
FLNDTMAVYEAK	Deamidation (N)	1401.65	0.648618	886	P29622	SERPINA4	Kallistatin	yes	yes	0	1	0	By MS/MS	By matching	By matching	By matching	By matching	By matching	1			1			29.468	29.52	2	0.0010559	30140	Y211007P00132R19357S01	56.139	45.094	11257000	5482200	0	0	5775200	0	0			4699	886	4595	22902;22903	26793	26793	1042	1
FLNESYKHEQVYIR	Deamidation (N)	1825.9	0.899899	680	P15309	ACPP	Prostatic acid phosphatase;PAPf39	yes	yes	0	1	1	By MS/MS	By matching	By matching	By matching	By MS/MS	By MS/MS	1				1	1	22.528	22.666	4	1.5995e-05	21118	Y211007P00132R19357S01	78.814	65.713	72360000	24228000	0	0	0	23326000	24807000			4702	680	4598	22920;22921;22922	26822;26823;26824;26825	26823	837	4
FLNNGTCTAEGK	Deamidation (N)	1311.58	0.576516	460	P05156	CFI	Complement factor I;Complement factor I heavy chain;Complement factor I light chain	yes	yes	0	1	0	By matching	By MS/MS	By matching	By matching	By matching	By matching		1					14.203	14.256	2	6.3864e-05	10205	Y211007P00132R19357S02	73.881	66.015	16512000	0	16512000	0	0	0	0			4703	460	4599	22923	26826	26826	474	1
FLQIPWNHSVLHHEEMIGK	Deamidation (N)	2315.15	0.152107	218	O60507	TPST1	Protein-tyrosine sulfotransferase 1	yes	yes	0	1	0	By matching	By matching	By matching	By MS/MS	By matching	By matching	1			1			35.257	35.309	4	9.7683e-05	36734	Y211007P00132R19357S03	54.253	44.779	23500000	6228500	0	0	17272000	0	0			4714	218	4610	22966;22967	26884	26884	227	1
FLSSSPHLPPSSYFNASGR	Deamidation (N)	2050.97	0.974854	114	O14773	TPP1	Tripeptidyl-peptidase 1	yes	yes	0	1	0	By MS/MS	By MS/MS	By MS/MS	By MS/MS	By MS/MS	By MS/MS	1	3	1	1	1	2	30.744	30.942	2;3	7.1028e-35	30803	Y211007P00132R19357S03	136.26	131.91	1294900000	85674000	261370000	219800000	186330000	301370000	240350000			4720	114	4616	22987;22988;22989;22990;22991;22992;22993;22994;22995	26909;26910;26911;26912;26913;26914;26915;26916;26917;26918;26919;26920;26921;26922;26923;26924;26925;26926;26927;26928;26929;26930;26931;26932	26919	107	24
FLSYNVTR	Deamidation (N)	999.503	0.502546	2081	Q8NBL1	POGLUT1	Protein O-glucosyltransferase 1	yes	yes	0	1	0	By MS/MS	By MS/MS	By MS/MS	By MS/MS	By MS/MS	By MS/MS	1	1	2	1	1	1	22.506	22.652	2	0.0013403	21050	Y211007P00132R19357S01	118.32	71.33	761940000	110460000	169610000	67728000	102740000	121860000	189540000			4722	2081	4618	22997;22998;22999;23000;23001;23002;23003	26934;26935;26936;26937;26938;26939;26940;26941;26942	26936	2038	9
FLTEVEKNATALYHVEAFK	Deamidation (N)	2210.13	0.125935	2827	Q9UNW1	MINPP1	Multiple inositol polyphosphate phosphatase 1	yes	yes	0	1	1	By MS/MS	By MS/MS	By MS/MS	By MS/MS	By MS/MS	By MS/MS	1	2	2	2	2	2	40.497	40.655	3;4	2.786e-35	44635	Y211007P00132R19357S01	143.46	134.4	965340000	123490000	146940000	205670000	55707000	313690000	119830000			4726	2827	4622	23016;23017;23018;23019;23020;23021;23022;23023;23024;23025;23026	26963;26964;26965;26966;26967;26968;26969;26970;26971;26972;26973;26974;26975;26976;26977;26978;26979;26980	26965	2608	15
FLVGFTNK	Deamidation (N)	925.491	0.490919	1045	P43307	SSR1	Translocon-associated protein subunit alpha	yes	yes	0	1	0	By matching	By matching	By MS/MS	By matching	By matching	By matching			1				28.94	29.042	2	0.079349	26982	Y211007P00132R19357S04	43.808	19.836	0	0	0	0	0	0	0			4730	1045	4625	23042	27001	27001		1
FLVTAPGIIRPGGNVTIGVELLEHCPSQVTVK	Deamidation (N)	3401.84	0.838097	1937	Q6YHK3	CD109	CD109 antigen	yes	yes	0	1	1	By matching	By MS/MS	By matching	By matching	By matching	By MS/MS		1				1	47.46	47.692	4	2.3458e-05	52529	Y211007P00132R19357S06	41.933	41.588	48762000	0	22578000	0	0	0	26184000			4734	1937	4629	23054;23055	27011;27012	27012	1873	2
FMFMEEGANK	Deamidation (N)	1203.49	0.494031	1908	Q6PK18	OGFOD3	2-oxoglutarate and iron-dependent oxygenase domain-containing protein 3	yes	yes	0	1	0	By MS/MS	By MS/MS	By MS/MS	By MS/MS	By MS/MS	By MS/MS	1	1	1	1	1	1	28.814	28.993	2	0.00011596	27030	Y211007P00132R19357S04	105.2	90.522	199090000	28044000	47953000	18850000	40112000	29613000	34522000			4740	1908	4635	23070;23071;23072;23073;23074;23075	27026;27027;27028;27029;27030;27031;27032;27033	27030	1828	8
FMFMEEGANKTVEPR	Deamidation (N)	1785.81	0.806592	1908	Q6PK18	OGFOD3	2-oxoglutarate and iron-dependent oxygenase domain-containing protein 3	yes	yes	0	1	1	By MS/MS	By MS/MS	By MS/MS	By matching	By MS/MS	By matching	1	1	1		1		28.686	28.851	3	3.2191e-16	29308	Y211007P00132R19357S01	113.4	109.21	114860000	48005000	14576000	10802000	0	41480000	0			4741	1908	4636	23076;23077;23078;23079	27034;27035;27036;27037;27038	27035	1828	5
FMGDMVSFEEDRINATVWK	Deamidation (N)	2275.03	0.0289402	2934	Q9Y653	GPR56	G-protein coupled receptor 56;GPR56 N-terminal fragment;GPR56 C-terminal fragment	yes	yes	0	1	1	By MS/MS	By matching	By matching	By matching	By MS/MS	By MS/MS	1			1	1	1	43.372	43.526	3	2.0795e-11	48123	Y211007P00132R19357S05	83.758	81.037	121490000	25555000	0	0	9408800	58370000	28161000			4743	2934	4638	23084;23085;23086;23087	27044;27045;27046	27045	2689	2
FNDTEVLQR	Deamidation (N)	1121.54	0.535303	1043	P43251	BTD	Biotinidase	yes	yes	0	1	0	By MS/MS	By MS/MS	By matching	By MS/MS	By MS/MS	By MS/MS	1	1		1	2	1	20.382	20.499	2	0.0011819	16891	Y211007P00132R19357S03	100.25	74.686	58179000	4691600	15145000	0	27349000	0	10993000			4757	1043	4652	23149;23150;23151;23152;23153;23154	27114;27115;27116;27117;27118;27119;27120;27121	27117	1146	8
FNFLAPELPAVSEFSTSETMGHSADR	Deamidation (N)	2840.3	0.296325	1238	P55084	HADHB	Trifunctional enzyme subunit beta, mitochondrial;3-ketoacyl-CoA thiolase	yes	yes	0	1	0	By matching	By matching	By MS/MS	By matching	By matching	By MS/MS			1			1	47.462	47.668	3	3.7071e-07	52572	Y211007P00132R19357S06	57.21	56.525	0	0	0	0	0	0	0			4760	1238	4654	23163;23164	27139;27140	27140	1253	2
FNGTHIPGSPFK	Deamidation (N)	1301.64	0.640436	768	P21333	FLNA	Filamin-A	yes	yes	0	1	0	By matching	By matching	By MS/MS	By matching	By matching	By MS/MS			2			1	25.674	25.984	3	0.0013174	23246	Y211007P00132R19357S06	45.357	31.548	11744000	0	0	0	0	0	11744000			4763	768	4656	23185;23186;23187	27165;27166;27167	27167	943	3
FNISGCR	Deamidation (N)	853.375	0.375237	781	P22083	FUT4	Alpha-(1,3)-fucosyltransferase 4	yes	yes	0	1	0	By matching	By MS/MS	By matching	By matching	By matching	By matching		1					16.194	16.348	2	0.057963	13043	Y211007P00132R19357S02	57.281	25.992	0	0	0	0	0	0	0			4765	781	4658	23190	27170	27170		1
FNISTPAFR	Deamidation (N)	1052.53	0.529095	1786	Q16787	LAMA3	Laminin subunit alpha-3	yes	yes	0	1	0	By MS/MS	By MS/MS	By MS/MS	By MS/MS	By MS/MS	By MS/MS	1	1	1	1	2	1	30.39	30.569	2	0.00055307	30229	Y211007P00132R19357S05	112.8	83.653	1183200000	169540000	174130000	128780000	227280000	238680000	244820000			4766	1786	4659	23191;23192;23193;23194;23195;23196;23197	27171;27172;27173;27174;27175;27176;27177;27178;27179;27180;27181	27178	1663	11
FNLTETSEAEIHQSFQHLLR	Deamidation (N)	2400.17	0.170988	400	P01011	SERPINA3	Alpha-1-antichymotrypsin;Alpha-1-antichymotrypsin His-Pro-less	yes	yes	0	1	0	By MS/MS	By MS/MS	By MS/MS	By MS/MS	By MS/MS	By MS/MS	22	22	27	25	15	27	55.101	55.133	3;4	7.9951e-107	47132	Y211007P00132R19357S03	234.49	222.6	15787000000	1925800000	2144600000	1954500000	3343200000	2586900000	3832200000			4770	400	4663	23202;23203;23204;23205;23206;23207;23208;23209;23210;23211;23212;23213;23214;23215;23216;23217;23218;23219;23220;23221;23222;23223;23224;23225;23226;23227;23228;23229;23230;23231;23232;23233;23234;23235;23236;23237;23238;23239;23240;23241;23242;23243;23244;23245;23246;23247;23248;23249;23250;23251;23252;23253;23254;23255;23256;23257;23258;23259;23260;23261;23262;23263;23264;23265;23266;23267;232…	27186;27187;27188;27189;27190;27191;27192;27193;27194;27195;27196;27197;27198;27199;27200;27201;27202;27203;27204;27205;27206;27207;27208;27209;27210;27211;27212;27213;27214;27215;27216;27217;27218;27219;27220;27221;27222;27223;27224;27225;27226;27227;27228;27229;27230;27231;27232;27233;27234;27235;27236;27237;27238;27239;27240;27241;27242;27243;27244;27245;27246;27247;27248;27249;27250;27251;272…	27230	389	113
[truncated: 1,954 more rows]

## Sheet: Table 2
Intensity B1C	Intensity B1V1	Intensity B1V2	Intensity B2C	Intensity B3C	Intensity B3V5	Control	Infection	Ratio	log2(Ratio)	Amino acid	Charge	Reverse	Potential contaminant	Student's T-test Significant Control_Infection	Student's T-test significant	Localization prob	PEP	Score	Delta score	Score for localization	Mass error [ppm]	Intensity	Position	-Log Student's T-test p-value Control_Infection	Student's T-test Difference Control_Infection	Student's T-test Test statistic Control_Infection	Proteins	Positions within proteins	Leading proteins	Protein	Protein names	Gene names	Sequence window	X	Y
[truncated: 2,142 more rows]
