# Supplementary material for: Integrated Immunopeptidomics and Proteomics Study of SARS-CoV-2–Infected Calu-3 Cells Reveals Dynamic Changes in Allele-specific HLA Abundance and Antigen Presentation
Source: Mol Cell Proteomics. 2023 Sep 13;22(10):100645. doi: 10.1016/j.mcpro.2023.100645 (PMC10580047; doi:10.1016/j.mcpro.2023.100645)
Supplement: Supplementary File 6 [file mmc6.xlsx]

## Sheet: Table Caption
List of all identified N-glycopeptides from Flow-through lysate of each biological replicate

## Sheet: Control_1
Peptide	Modified Peptide	Peptide Length	Charge	Retention	Observed Mass	Calibrated Observed Mass	Observed M/Z	Calibrated Observed M/Z	Calculated Peptide Mass	Calculated M/Z	Delta Mass	Expectation	Hyperscore	Nextscore	PeptideProphet Probability	Number of Enzymatic Termini	Number of Missed Cleavages	Intensity	Ion Mobility	Assigned Modifications	Observed Modifications	Is Unique	Protein	Protein ID	Entry Name	Gene	Protein Description	Mapped Genes	Mapped Proteins
AAAAAAAAAAAAAAAGAGAGAK		22	2	1808.85	1595.86	1595.83	798.937	798.924	1595.84	798.926	-0.0041	0	55.503	12.179	1	2	0	0	0			TRUE	sp|P55011|S12A2_HUMAN	P55011	S12A2_HUMAN	SLC12A2	Solute carrier family 12 member 2
AAAAAAAGDSDSWDADAFSVEDPVRK	n[43]AAAAAAAGDSDSWDADAFSVEDPVRK	26	3	2293.77	2634.21	2634.18	879.076	879.069	2634.18	879.068	0.0007	0	43.309	9.869	1	2	0	0	0	N-term(42.0106)		TRUE	sp|O75822|EIF3J_HUMAN	O75822	EIF3J_HUMAN	EIF3J	Eukaryotic translation initiation factor 3 subunit J
AAAAADLANRSGESNTHQDIEEKDR		25	4	1261.92	4370.85	4370.81	1093.72	1093.71	2668.24	668.068	1702.57	0.02043	14.088	13.44	0.8911	2	2	0	0			TRUE	sp|O76031|CLPX_HUMAN	O76031	CLPX_HUMAN	CLPX	ATP-dependent Clp protease ATP-binding subunit clpX-like, mitochondrial
AAAAAPASEDEDDEDDEDDEDDDDDEEDDSEEEAMETTPAK	AAAAAPASEDEDDEDDEDDEDDDDDEEDDSEEEAM[147]ETTPAK	41	4	1083.41	4461.56	4461.54	1116.4	1116.39	4461.55	1116.39	-0.0116	2.29e-12	48.064	48.064	1	2	0	0	0	35M(15.9949)		TRUE	sp|P19338|NUCL_HUMAN	P19338	NUCL_HUMAN	NCL	Nucleolin
AAAAAPASEDEDDEDDEDDEDDDDDEEDDSEEEAMETTPAK	AAAAAPASEDEDDEDDEDDEDDDDDEEDDSEEEAM[147]ETTPAK	41	3	1084.09	4461.56	4461.54	1488.2	1488.19	4461.55	1488.19	-0.0053	0	63.386	63.386	1	2	0	0	0	35M(15.9949)		TRUE	sp|P19338|NUCL_HUMAN	P19338	NUCL_HUMAN	NCL	Nucleolin
AAAAAPASEDEDDEDDEDDEDDDDDEEDDSEEEAMETTPAK	AAAAAPASEDEDDEDDEDDEDDDDDEEDDSEEEAM[147]ETTPAK	41	4	1093.98	4461.56	4461.53	1116.4	1116.39	4461.55	1116.39	-0.019	2.5e-13	51.891	51.891	1	2	0	0	0	35M(15.9949)		TRUE	sp|P19338|NUCL_HUMAN	P19338	NUCL_HUMAN	NCL	Nucleolin
AAAAAPASEDEDDEDDEDDEDDDDDEEDDSEEEAMETTPAK	AAAAAPASEDEDDEDDEDDEDDDDDEEDDSEEEAM[147]ETTPAK	41	3	1095.13	4461.55	4461.53	1488.19	1488.18	4461.55	1488.19	-0.0209	1e-14	63.491	63.491	1	2	0	0	0	35M(15.9949)		TRUE	sp|P19338|NUCL_HUMAN	P19338	NUCL_HUMAN	NCL	Nucleolin
AAAAAPASEDEDDEDDEDDEDDDDDEEDDSEEEAMETTPAKGK	AAAAAPASEDEDDEDDEDDEDDDDDEEDDSEEEAM[147]ETTPAKGK	43	4	1020.03	4646.69	4646.67	1162.68	1162.68	4646.66	1162.67	0.0078	0	89.642	6.939	1	2	1	0	0	35M(15.9949)		TRUE	sp|P19338|NUCL_HUMAN	P19338	NUCL_HUMAN	NCL	Nucleolin
AAAAAPASEDEDDEDDEDDEDDDDDEEDDSEEEAMETTPAKGK	AAAAAPASEDEDDEDDEDDEDDDDDEEDDSEEEAM[147]ETTPAKGK	43	3	1025.15	4646.71	4646.68	1549.91	1549.9	4646.66	1549.9	0.0141	5.164e-11	48.648	48.648	1	2	1	0	0	35M(15.9949)		TRUE	sp|P19338|NUCL_HUMAN	P19338	NUCL_HUMAN	NCL	Nucleolin
AAAAAPASEDEDDEDDEDDEDDDDDEEDDSEEEAMETTPAKGK	AAAAAPASEDEDDEDDEDDEDDDDDEEDDSEEEAM[147]ETTPAKGK	43	4	1030.79	4646.71	4646.67	1162.68	1162.68	4646.66	1162.67	0.0073	0	80.221	80.221	1	2	1	0	0	35M(15.9949)		TRUE	sp|P19338|NUCL_HUMAN	P19338	NUCL_HUMAN	NCL	Nucleolin
AAAAAPASEDEDDEDDEDDEDDDDDEEDDSEEEAMETTPAKGKK	AAAAAPASEDEDDEDDEDDEDDDDDEEDDSEEEAM[147]ETTPAKGKK	44	4	933.647	4775.76	4775.77	1194.95	1194.95	4774.76	1194.7	1.0088	2.225e-06	31.111	31.111	1	2	1	0	0	35M(15.9949)		TRUE	sp|P19338|NUCL_HUMAN	P19338	NUCL_HUMAN	NCL	Nucleolin
AAAAAPASEDEDDEDDEDDEDDDDDEEDDSEEEAMETTPAKGKK	AAAAAPASEDEDDEDDEDDEDDDDDEEDDSEEEAM[147]ETTPAKGKK	44	4	952.211	4775.77	4775.75	1194.95	1194.94	4774.76	1194.7	0.9868	0	64.084	64.084	1	2	1	0	0	35M(15.9949)	Asn->Asp(0.984016), Deamidated(0.984016), Gln->Glu(0.984016)	TRUE	sp|P19338|NUCL_HUMAN	P19338	NUCL_HUMAN	NCL	Nucleolin
AAAAAPASEDEDDEDDEDDEDDDDDEEDDSEEEAMETTPAKGKK	AAAAAPASEDEDDEDDEDDEDDDDDEEDDSEEEAM[147]ETTPAKGKK	44	5	965.376	4774.77	4774.76	955.962	955.959	4774.76	955.959	-0.0028	0	67.304	67.304	1	2	1	0	0	35M(15.9949)		TRUE	sp|P19338|NUCL_HUMAN	P19338	NUCL_HUMAN	NCL	Nucleolin
AAAAAPASEDEDDEDDEDDEDDDDDEEDDSEEEAMETTPAKGKK	AAAAAPASEDEDDEDDEDDEDDDDDEEDDSEEEAM[147]ETTPAKGKK	44	6	965.826	4774.77	4774.76	796.803	796.801	4774.76	796.801	-0.0009	5.84e-12	51.435	51.435	1	2	1	0	0	35M(15.9949)		TRUE	sp|P19338|NUCL_HUMAN	P19338	NUCL_HUMAN	NCL	Nucleolin
AAAAAWEEPSSGNGTAR		17	5	1995.72	4287.76	4287.69	858.559	858.545	1644.75	329.957	2642.94	1.821	8.842	8.258	0.7119	2	0	0	0			TRUE	sp|Q9P258|RCC2_HUMAN	Q9P258	RCC2_HUMAN	RCC2	Protein RCC2
AAAAVQGGRSGGSGGCSGAGGASNCGTGSGR	n[43]AAAAVQGGRSGGSGGCSGAGGASNCGTGSGR	31	3	893.263	2681.13	2681.12	894.718	894.715	2680.14	894.388	0.9805	2.367e-11	52.003	9.572	1	2	1	0	0	16C(57.0215), 25C(57.0215), N-term(42.0106)	Asn->Asp(0.984016), Deamidated(0.984016), Gln->Glu(0.984016)	TRUE	sp|Q15005|SPCS2_HUMAN	Q15005	SPCS2_HUMAN	SPCS2	Signal peptidase complex subunit 2
AAAEEVPIEPYNIPLSQAEVIQEGSDVTLVAWGTQVHVIR		40	4	3335.21	4328.31	4328.24	1083.09	1083.07	4328.23	1083.07	0.0039	2.515e-10	49.898	14.348	1	2	0	0	0			TRUE	sp|P21953|ODBB_HUMAN	P21953	ODBB_HUMAN	BCKDHB	2-oxoisovalerate dehydrogenase subunit beta, mitochondrial
AAAEEVPIEPYNIPLSQAEVIQEGSDVTLVAWGTQVHVIR		40	5	3339.15	4328.3	4328.24	866.666	866.655	4328.23	866.654	0.0044	1.053e-07	35.411	6.611	1	2	0	0	0			TRUE	sp|P21953|ODBB_HUMAN	P21953	ODBB_HUMAN	BCKDHB	2-oxoisovalerate dehydrogenase subunit beta, mitochondrial
AAAIGIDLGTTYSCVGVFQHGK	AAAIGIDLGTTYSCVGVFQHGK	22	3	2345.11	2264.16	2264.12	755.728	755.715	2264.13	755.716	-0.0024	4e-14	49.182	38.352	1	2	0	0	0	14C(57.0215)		TRUE	sp|P0DMV8|HS71A_HUMAN	P0DMV8	HS71A_HUMAN	HSPA1A	Heat shock 70 kDa protein 1A	HSPA1B	sp|P0DMV9|HS71B_HUMAN
AAAIGIDLGTTYSCVGVFQHGK	AAAIGIDLGTTYSCVGVFQHGK	22	2	2347.28	2264.16	2264.12	1133.09	1133.07	2264.13	1133.07	-0.0019	0	55.899	41.366	1	2	0	0	0	14C(57.0215)		TRUE	sp|P0DMV8|HS71A_HUMAN	P0DMV8	HS71A_HUMAN	HSPA1A	Heat shock 70 kDa protein 1A	HSPA1B	sp|P0DMV9|HS71B_HUMAN
AAAIGIDLGTTYSCVGVFQHGK	AAAIGIDLGTTYSCVGVFQHGK	22	3	2355.81	2264.16	2264.12	755.726	755.715	2264.13	755.716	-0.0024	0	55.097	40.824	1	2	0	0	0	14C(57.0215)		TRUE	sp|P0DMV8|HS71A_HUMAN	P0DMV8	HS71A_HUMAN	HSPA1A	Heat shock 70 kDa protein 1A	HSPA1B	sp|P0DMV9|HS71B_HUMAN
AAAIGIDLGTTYSCVGVFQHGK	AAAIGIDLGTTYSCVGVFQHGK	22	2	2359.47	2264.16	2264.13	1133.09	1133.07	2264.13	1133.07	-0.0009	0	53.196	41.829	1	2	0	0	0	14C(57.0215)		TRUE	sp|P0DMV8|HS71A_HUMAN	P0DMV8	HS71A_HUMAN	HSPA1A	Heat shock 70 kDa protein 1A	HSPA1B	sp|P0DMV9|HS71B_HUMAN
AAAIGIDLGTTYSCVGVFQHGK	AAAIGIDLGTTYSCVGVFQHGK	22	3	2366.53	2264.16	2264.12	755.728	755.715	2264.13	755.716	-0.0024	0	42.874	34.288	1	2	0	0	0	14C(57.0215)		TRUE	sp|P0DMV8|HS71A_HUMAN	P0DMV8	HS71A_HUMAN	HSPA1A	Heat shock 70 kDa protein 1A	HSPA1B	sp|P0DMV9|HS71B_HUMAN
AAAIGIDLGTTYSCVGVFQHGK	AAAIGIDLGTTYSCVGVFQHGK	22	3	2377.02	2264.16	2264.13	755.727	755.717	2264.13	755.716	0.0015	1.01e-12	39.586	36.039	1	2	0	0	0	14C(57.0215)		TRUE	sp|P0DMV8|HS71A_HUMAN	P0DMV8	HS71A_HUMAN	HSPA1A	Heat shock 70 kDa protein 1A	HSPA1B	sp|P0DMV9|HS71B_HUMAN
AAAIGIDLGTTYSCVGVFQHGK	AAAIGIDLGTTYSCVGVFQHGK	22	3	2387.71	2264.17	2264.13	755.73	755.718	2264.13	755.716	0.0068	7e-14	42.997	39.729	1	2	0	0	0	14C(57.0215)		TRUE	sp|P0DMV8|HS71A_HUMAN	P0DMV8	HS71A_HUMAN	HSPA1A	Heat shock 70 kDa protein 1A	HSPA1B	sp|P0DMV9|HS71B_HUMAN
AAAIGIDLGTTYSCVGVFQHGK	AAAIGIDLGTTYSCVGVFQHGK	22	3	2398.45	2264.16	2264.13	755.729	755.716	2264.13	755.716	0.001	7.3e-13	39.656	36.386	1	2	0	0	0	14C(57.0215)		TRUE	sp|P0DMV8|HS71A_HUMAN	P0DMV8	HS71A_HUMAN	HSPA1A	Heat shock 70 kDa protein 1A	HSPA1B	sp|P0DMV9|HS71B_HUMAN
AAAIGIDLGTTYSCVGVFQHGK	AAAIGIDLGTTYSCVGVFQHGK	22	3	2409.43	2264.15	2264.13	755.725	755.716	2264.13	755.716	-0.0009	5e-14	41.753	36.977	1	2	0	0	0	14C(57.0215)		TRUE	sp|P0DMV8|HS71A_HUMAN	P0DMV8	HS71A_HUMAN	HSPA1A	Heat shock 70 kDa protein 1A	HSPA1B	sp|P0DMV9|HS71B_HUMAN
AAAIGIDLGTTYSCVGVFQHGK	AAAIGIDLGTTYSCVGVFQHGK	22	3	2420.59	2264.16	2264.13	755.727	755.717	2264.13	755.716	0.0037	1.03e-12	37.414	34.612	1	2	0	0	0	14C(57.0215)		TRUE	sp|P0DMV8|HS71A_HUMAN	P0DMV8	HS71A_HUMAN	HSPA1A	Heat shock 70 kDa protein 1A	HSPA1B	sp|P0DMV9|HS71B_HUMAN
AAAIGIDLGTTYSCVGVFQHGK	AAAIGIDLGTTYSCVGVFQHGK	22	3	2442.58	2264.16	2264.12	755.726	755.714	2264.13	755.716	-0.006	4.2e-13	39.065	37.819	1	2	0	0	0	14C(57.0215)		TRUE	sp|P0DMV8|HS71A_HUMAN	P0DMV8	HS71A_HUMAN	HSPA1A	Heat shock 70 kDa protein 1A	HSPA1B	sp|P0DMV9|HS71B_HUMAN
AAAIGIDLGTTYSCVGVFQHGK	AAAIGIDLGTTYSCVGVFQHGK	22	3	2957.33	2264.15	2264.12	755.723	755.713	2264.13	755.716	-0.0104	1.706e-07	26.743	25.967	1	2	0	0	0	14C(57.0215)		TRUE	sp|P0DMV8|HS71A_HUMAN	P0DMV8	HS71A_HUMAN	HSPA1A	Heat shock 70 kDa protein 1A	HSPA1B	sp|P0DMV9|HS71B_HUMAN
AAAIGIDLGTTYSCVGVFQHGK	AAAIGIDLGTTYSCVGVFQHGK	22	3	3211.67	2264.14	2264.12	755.721	755.713	2264.13	755.716	-0.0099	3.8e-12	30.987	29.183	1	2	0	0	0	14C(57.0215)		TRUE	sp|P0DMV8|HS71A_HUMAN	P0DMV8	HS71A_HUMAN	HSPA1A	Heat shock 70 kDa protein 1A	HSPA1B	sp|P0DMV9|HS71B_HUMAN
AAAIGIDLGTTYSCVGVFQHGK	AAAIGIDLGTTYSCVGVFQHGK	22	3	3396.66	2264.14	2264.12	755.722	755.713	2264.13	755.716	-0.0092	4.564e-11	33.598	31.448	1	2	0	0	0	14C(57.0215)		TRUE	sp|P0DMV8|HS71A_HUMAN	P0DMV8	HS71A_HUMAN	HSPA1A	Heat shock 70 kDa protein 1A	HSPA1B	sp|P0DMV9|HS71B_HUMAN
AAAIGIDLGTTYSCVGVFQHGK	AAAIGIDLGTTYSCVGVFQHGK	22	3	3479.79	2264.15	2264.12	755.725	755.715	2264.13	755.716	-0.0043	3.625e-11	35.384	31.363	1	2	0	0	0	14C(57.0215)		TRUE	sp|P0DMV8|HS71A_HUMAN	P0DMV8	HS71A_HUMAN	HSPA1A	Heat shock 70 kDa protein 1A	HSPA1B	sp|P0DMV9|HS71B_HUMAN
AAAIGIDLGTTYSCVGVFQHGK	AAAIGIDLGTTYSCVGVFQHGK	22	3	3490.21	2265.16	2265.13	756.059	756.051	2264.13	755.716	1.0056	3.35e-10	33.972	27.652	1	2	0	0	0	14C(57.0215)	Label:15N(1)(0.997035)	TRUE	sp|P0DMV8|HS71A_HUMAN	P0DMV8	HS71A_HUMAN	HSPA1A	Heat shock 70 kDa protein 1A	HSPA1B	sp|P0DMV9|HS71B_HUMAN
AAAIGIDLGTTYSCVGVFQHGK	AAAIGIDLGTTYSCVGVFQHGK	22	3	3500.65	2264.15	2264.13	755.724	755.717	2264.13	755.716	0.0027	1.5e-13	42.235	36.734	1	2	0	0	0	14C(57.0215)		TRUE	sp|P0DMV8|HS71A_HUMAN	P0DMV8	HS71A_HUMAN	HSPA1A	Heat shock 70 kDa protein 1A	HSPA1B	sp|P0DMV9|HS71B_HUMAN
AAAIGIDLGTTYSCVGVFQHGK	AAAIGIDLGTTYSCVGVFQHGK	22	3	3574.81	2264.12	2264.1	755.713	755.706	2264.13	755.716	-0.0292	2.5e-13	43.534	33.904	1	2	0	0	0	14C(57.0215)	Lys->Gln(-0.036386)	TRUE	sp|P0DMV8|HS71A_HUMAN	P0DMV8	HS71A_HUMAN	HSPA1A	Heat shock 70 kDa protein 1A	HSPA1B	sp|P0DMV9|HS71B_HUMAN
AAAIGIDLGTTYSCVGVFQHGK	AAAIGIDLGTTYSCVGVFQHGK	22	3	3585.8	2264.12	2264.09	755.714	755.705	2264.13	755.716	-0.0338	2e-14	37.888	28.445	1	2	0	0	0	14C(57.0215)	Lys->Gln(-0.036386)	TRUE	sp|P0DMV8|HS71A_HUMAN	P0DMV8	HS71A_HUMAN	HSPA1A	Heat shock 70 kDa protein 1A	HSPA1B	sp|P0DMV9|HS71B_HUMAN
AAAIGIDLGTTYSCVGVFQHGK	AAAIGIDLGTTYSCVGVFQHGK	22	3	3606.95	2264.12	2264.1	755.715	755.708	2264.13	755.716	-0.0251	4.506e-09	36.619	28.401	1	2	0	0	0	14C(57.0215)		TRUE	sp|P0DMV8|HS71A_HUMAN	P0DMV8	HS71A_HUMAN	HSPA1A	Heat shock 70 kDa protein 1A	HSPA1B	sp|P0DMV9|HS71B_HUMAN
AAAIGIDLGTTYSCVGVFQHGK	AAAIGIDLGTTYSCVGVFQHGK	22	3	3638.64	2264.1	2264.09	755.707	755.703	2264.13	755.716	-0.0378	0	43.563	33.99	1	2	0	0	0	14C(57.0215)	Lys->Gln(-0.036386)	TRUE	sp|P0DMV8|HS71A_HUMAN	P0DMV8	HS71A_HUMAN	HSPA1A	Heat shock 70 kDa protein 1A	HSPA1B	sp|P0DMV9|HS71B_HUMAN
AAAIGIDLGTTYSCVGVFQHGK	AAAIGIDLGTTYSCVGVFQHGK	22	3	3652.19	2264.13	2264.1	755.716	755.706	2264.13	755.716	-0.0304	9.3e-13	39.275	31.128	1	2	0	0	0	14C(57.0215)	Lys->Gln(-0.036386)	TRUE	sp|P0DMV8|HS71A_HUMAN	P0DMV8	HS71A_HUMAN	HSPA1A	Heat shock 70 kDa protein 1A	HSPA1B	sp|P0DMV9|HS71B_HUMAN
AAAIGIDLGTTYSCVGVFQHGK	AAAIGIDLGTTYSCVGVFQHGK	22	3	3673.32	2264.13	2264.09	755.716	755.704	2264.13	755.716	-0.0375	2.831e-08	40.692	33.979	1	2	0	0	0	14C(57.0215)	Lys->Gln(-0.036386)	TRUE	sp|P0DMV8|HS71A_HUMAN	P0DMV8	HS71A_HUMAN	HSPA1A	Heat shock 70 kDa protein 1A	HSPA1B	sp|P0DMV9|HS71B_HUMAN
AAAIGIDLGTTYSCVGVFQHGK	AAAIGIDLGTTYSCVGVFQHGK	22	3	3685.61	2264.13	2264.1	755.716	755.706	2264.13	755.716	-0.0312	1.952e-06	32.338	25.677	1	2	0	0	0	14C(57.0215)	Lys->Gln(-0.036386)	TRUE	sp|P0DMV8|HS71A_HUMAN	P0DMV8	HS71A_HUMAN	HSPA1A	Heat shock 70 kDa protein 1A	HSPA1B	sp|P0DMV9|HS71B_HUMAN
AAAIGIDLGTTYSCVGVFQHGK	AAAIGIDLGTTYSCVGVFQHGK	22	3	3696.28	2264.12	2264.1	755.713	755.707	2264.13	755.716	-0.027	1.106e-06	32.325	26.427	1	2	0	0	0	14C(57.0215)	Lys->Gln(-0.036386)	TRUE	sp|P0DMV8|HS71A_HUMAN	P0DMV8	HS71A_HUMAN	HSPA1A	Heat shock 70 kDa protein 1A	HSPA1B	sp|P0DMV9|HS71B_HUMAN
AAAIGIDLGTTYSCVGVFQHGK	AAAIGIDLGTTYSCVGVFQHGK	22	3	3707.57	2264.12	2264.1	755.713	755.706	2264.13	755.716	-0.0292	2.858e-06	29.676	24.449	1	2	0	0	0	14C(57.0215)	Lys->Gln(-0.036386)	TRUE	sp|P0DMV8|HS71A_HUMAN	P0DMV8	HS71A_HUMAN	HSPA1A	Heat shock 70 kDa protein 1A	HSPA1B	sp|P0DMV9|HS71B_HUMAN
AAAIGIDLGTTYSCVGVFQHGK	AAAIGIDLGTTYSCVGVFQHGK	22	3	3722.28	2264.13	2264.1	755.717	755.707	2264.13	755.716	-0.0263	9.512e-06	26.587	21.652	0.9999	2	0	0	0	14C(57.0215)		TRUE	sp|P0DMV8|HS71A_HUMAN	P0DMV8	HS71A_HUMAN	HSPA1A	Heat shock 70 kDa protein 1A	HSPA1B	sp|P0DMV9|HS71B_HUMAN
AAAIGIDLGTTYSCVGVFQHGK	AAAIGIDLGTTYSCVGVFQHGK	22	3	3733.9	2264.11	2264.08	755.711	755.702	2264.13	755.716	-0.0429	0.0003972	19.104	14.178	0.9998	2	0	0	0	14C(57.0215)	Lys->Gln(-0.036386)	TRUE	sp|P0DMV8|HS71A_HUMAN	P0DMV8	HS71A_HUMAN	HSPA1A	Heat shock 70 kDa protein 1A	HSPA1B	sp|P0DMV9|HS71B_HUMAN
AAAIGIDLGTTYSCVGVFQHGK	AAAIGIDLGTTYSCVGVFQHGK	22	3	3744.64	2264.12	2264.1	755.714	755.708	2264.13	755.716	-0.0238	0.3495	11.326	8.052	0.6596	2	0	0	0	14C(57.0215)		TRUE	sp|P0DMV8|HS71A_HUMAN	P0DMV8	HS71A_HUMAN	HSPA1A	Heat shock 70 kDa protein 1A	HSPA1B	sp|P0DMV9|HS71B_HUMAN
AAAIGIDLGTTYSCVGVFQHGKVEIIANDQGNR	AAAIGIDLGTTYSCVGVFQHGKVEIIANDQGNR	33	4	2482.08	3473.77	3473.73	869.451	869.44	3473.74	869.441	-0.0041	4e-13	47.987	39.951	1	2	1	0	0	14C(57.0215)		TRUE	sp|P0DMV8|HS71A_HUMAN	P0DMV8	HS71A_HUMAN	HSPA1A	Heat shock 70 kDa protein 1A	HSPA1B	sp|P0DMV9|HS71B_HUMAN
AAAIGIDLGTTYSCVGVFQHGKVEIIANDQGNR	AAAIGIDLGTTYSCVGVFQHGKVEIIANDQGNR	33	4	2492.72	3473.79	3473.74	869.456	869.442	3473.74	869.441	0.0044	1.297e-10	39.142	31.332	1	2	1	0	0	14C(57.0215)		TRUE	sp|P0DMV8|HS71A_HUMAN	P0DMV8	HS71A_HUMAN	HSPA1A	Heat shock 70 kDa protein 1A	HSPA1B	sp|P0DMV9|HS71B_HUMAN
AAAIGIDLGTTYSCVGVFQHGKVEIIANDQGNR	AAAIGIDLGTTYSCVGVFQHGKVEIIANDQGNR	33	4	3541.5	3474.75	3474.72	869.695	869.688	3473.74	869.441	0.9861	2.718e-05	28.763	9.478	1	2	1	0	0	14C(57.0215)	Asn->Asp(0.984016), Deamidated(0.984016), Gln->Glu(0.984016)	TRUE	sp|P0DMV8|HS71A_HUMAN	P0DMV8	HS71A_HUMAN	HSPA1A	Heat shock 70 kDa protein 1A	HSPA1B	sp|P0DMV9|HS71B_HUMAN
AAAIGIDLGTTYSCVGVFQHGKVEIIANDQGNRTTPSYVAFTDTER	AAAIGIDLGTTYSCVGVFQHGKVEIIANDQGNRTTPSYVAFTDTER	46	4	2600.3	4944.44	4944.38	1237.12	1237.1	4942.42	1236.61	1.9619	1.085e-08	34.138	10.426	1	2	2	0	0	14C(57.0215)	Thr->Cys(1.961506)	TRUE	sp|P0DMV8|HS71A_HUMAN	P0DMV8	HS71A_HUMAN	HSPA1A	Heat shock 70 kDa protein 1A	HSPA1B	sp|P0DMV9|HS71B_HUMAN
AAAIGIDLGTTYSCVGVFQHGKVEIIANDQGNRTTPSYVAFTDTER	AAAIGIDLGTTYSCVGVFQHGKVEIIANDQGNRTTPSYVAFTDTER	46	5	2601.08	4944.43	4944.44	989.894	989.896	4942.42	989.491	2.022	0	58.237	8.939	1	2	2	0	0	14C(57.0215)	Pro->Val(2.015650)	TRUE	sp|P0DMV8|HS71A_HUMAN	P0DMV8	HS71A_HUMAN	HSPA1A	Heat shock 70 kDa protein 1A	HSPA1B	sp|P0DMV9|HS71B_HUMAN
AAAIGIDLGTTYSCVGVFQHGKVEIIANDQGNRTTPSYVAFTDTER	AAAIGIDLGTTYSCVGVFQHGKVEIIANDQGNRTTPSYVAFTDTER	46	4	2602.09	4942.56	4942.48	1236.65	1236.63	4942.42	1236.61	0.0644	1.078e-08	41.37	30.043	1	2	2	0	0	14C(57.0215)		TRUE	sp|P0DMV8|HS71A_HUMAN	P0DMV8	HS71A_HUMAN	HSPA1A	Heat shock 70 kDa protein 1A	HSPA1B	sp|P0DMV9|HS71B_HUMAN
AAAIGIDLGTTYSCVGVFQHGKVEIIANDQGNRTTPSYVAFTDTER	AAAIGIDLGTTYSCVGVFQHGKVEIIANDQGNRTTPSYVAFTDTER	46	5	2623.45	4942.51	4942.42	989.509	989.491	4942.42	989.491	-0.0038	8.9e-13	45.911	38.831	1	2	2	0	0	14C(57.0215)		TRUE	sp|P0DMV8|HS71A_HUMAN	P0DMV8	HS71A_HUMAN	HSPA1A	Heat shock 70 kDa protein 1A	HSPA1B	sp|P0DMV9|HS71B_HUMAN
AAALVLQTIWGYKELR		16	3	2685.08	1831.06	1831.03	611.361	611.352	1831.04	611.352	-0.0013	4.484e-09	35.244	12.183	1	2	1	0	0			TRUE	sp|O60716|CTND1_HUMAN	O60716	CTND1_HUMAN	CTNND1	Catenin delta-1
AAAPAPVSEAVCR	AAAPAPVSEAVCR	13	2	1169.62	1297.65	1297.65	649.833	649.831	1297.64	649.83	0.0011	7.656e-08	27.658	7.093	1	2	0	0	0	12C(57.0215)		TRUE	sp|P20810|ICAL_HUMAN	P20810	ICAL_HUMAN	CAST	Calpastatin
AAASLAAVSGTAAASLGSAQPTDLGAHKRPASVSSSAAVEHEQR		44	5	1811.81	4186.16	4186.11	838.239	838.23	4185.12	838.03	0.9946	0	38.493	9.341	1	2	1	0	0		Label:15N(1)(0.997035)	TRUE	sp|Q7Z5L9|I2BP2_HUMAN	Q7Z5L9	I2BP2_HUMAN	IRF2BP2	Interferon regulatory factor 2-binding protein 2
AAASLAAVSGTAAASLGSAQPTDLGAHKRPASVSSSAAVEHEQR		44	6	1812.81	4185.15	4185.11	698.532	698.526	4185.12	698.527	-0.0063	0.0006012	20.384	20.384	0.9954	2	1	0	0			TRUE	sp|Q7Z5L9|I2BP2_HUMAN	Q7Z5L9	I2BP2_HUMAN	IRF2BP2	Interferon regulatory factor 2-binding protein 2
AAATDHRQELIECVANSDEQLGEMFLEEK	AAATDHRQELIECVANSDEQLGEMFLEEK	29	4	2777.13	3332.57	3332.53	834.15	834.139	3332.53	834.139	-0.0031	3.504e-07	29.338	11.358	1	2	1	0	0	13C(57.0215)		TRUE	sp|Q96RP9|EFGM_HUMAN	Q96RP9	EFGM_HUMAN	GFM1	Elongation factor G, mitochondrial
AAAVGTANKSTVEGIQASVK		20	3	1315.92	1901.04	1901.02	634.686	634.68	1901.02	634.681	-0.0046	1.22e-12	49.035	10.338	1	2	1	0	0			TRUE	sp|P18206|VINC_HUMAN	P18206	VINC_HUMAN	VCL	Vinculin
AADEEAFEDNSEEYIRR		17	3	1508.9	2042.9	2042.88	681.974	681.968	2042.88	681.968	0.001	9.611e-06	30.569	9.565	0.9999	2	0	0	0			TRUE	sp|P55060|XPO2_HUMAN	P55060	XPO2_HUMAN	CSE1L	Exportin-2
AADEVAEGKLNDHFPLVVWQTGSGTQTNMNVNEVISNR	AADEVAEGKLNDHFPLVVWQTGSGTQTNM[147]NVNEVISNR	38	4	2428.59	4156.06	4156	1040.02	1040.01	4155.99	1040.01	0.0083	0	50.641	11.85	1	2	1	0	0	29M(15.9949)		TRUE	sp|P07954|FUMH_HUMAN	P07954	FUMH_HUMAN	FH	Fumarate hydratase, mitochondrial
AADEVAEGKLNDHFPLVVWQTGSGTQTNMNVNEVISNR		38	4	2561.07	4140.07	4139.99	1036.03	1036.01	4140	1036.01	-0.0053	0	43.937	11.572	1	2	1	0	0			TRUE	sp|P07954|FUMH_HUMAN	P07954	FUMH_HUMAN	FH	Fumarate hydratase, mitochondrial
AADEVAEGKLNDHFPLVVWQTGSGTQTNMNVNEVISNR		38	5	2566.47	4140.06	4139.99	829.019	829.006	4140	829.007	-0.0028	1.484e-05	18.41	8.741	1	2	1	0	0			TRUE	sp|P07954|FUMH_HUMAN	P07954	FUMH_HUMAN	FH	Fumarate hydratase, mitochondrial
AAEAVLKGQVETIVSFHIQNISNNK		25	6	2050.14	4736.19	4736.12	790.373	790.361	2709.44	452.581	2026.68	1.512	13.749	13.536	0.9989	2	1	0	0			TRUE	sp|O00512|BCL9_HUMAN	O00512	BCL9_HUMAN	BCL9	B-cell CLL/lymphoma 9 protein
AAEESASQIQSSAQR		15	2	797.886	1561.74	1561.73	781.876	781.872	1561.73	781.874	-0.0032	1.6e-13	43.993	10.896	1	2	0	0	0			TRUE	sp|Q13751|LAMB3_HUMAN	Q13751	LAMB3_HUMAN	LAMB3	Laminin subunit beta-3
AAELFGLTAEEVYLVHDELDKPLGR		25	4	3116.61	2784.47	2784.44	697.125	697.116	2784.43	697.116	0.0019	3.03e-08	29.205	11.267	1	2	1	0	0			TRUE	sp|Q86Y79|PTH_HUMAN	Q86Y79	PTH_HUMAN	PTRH1	Probable peptidyl-tRNA hydrolase
AAELIANSLATAGDGLIELR		20	3	2889.7	1997.11	1997.08	666.711	666.7	1997.08	666.7	-0.0005	4.165e-10	43.9	13.262	1	2	0	0	0			TRUE	sp|P35232|PHB_HUMAN	P35232	PHB_HUMAN	PHB	Prohibitin
AAELIANSLATAGDGLIELR		20	2	2892.82	1997.11	1997.08	999.562	999.548	1997.08	999.547	0.0028	1.297e-11	47.759	14.18	1	2	0	0	0			TRUE	sp|P35232|PHB_HUMAN	P35232	PHB_HUMAN	PHB	Prohibitin
AAELIANSLATAGDGLIELR		20	3	2900.06	1997.11	1997.08	666.709	666.7	1997.08	666.7	-0.0003	7.519e-09	41.341	13.267	1	2	0	0	0			TRUE	sp|P35232|PHB_HUMAN	P35232	PHB_HUMAN	PHB	Prohibitin
AAELIANSLATAGDGLIELRK		21	3	2646.95	2125.2	2125.17	709.408	709.399	2125.17	709.399	-0.0004	1.805e-06	28.025	11.212	1	2	0	0	0			TRUE	sp|P35232|PHB_HUMAN	P35232	PHB_HUMAN	PHB	Prohibitin
AAFGLSEAGFNTACVTK	AAFGLSEAGFNTACVTK	17	2	2094.57	1742.86	1742.83	872.436	872.423	1742.83	872.422	0.0004	1.23e-12	39.405	10.078	1	2	0	0	0	14C(57.0215)		TRUE	sp|P31040|SDHA_HUMAN	P31040	SDHA_HUMAN	SDHA	Succinate dehydrogenase [ubiquinone] flavoprotein subunit, mitochondrial
AAFGQGSGPIMLDEVQCTGTEASLADCK	AAFGQGSGPIMLDEVQCTGTEASLADCK	28	3	2330.8	2912.34	2912.3	971.787	971.774	2912.3	971.774	0.001	0	56.952	11.519	1	2	0	0	0	17C(57.0215), 27C(57.0215)		TRUE	sp|Q08380|LG3BP_HUMAN	Q08380	LG3BP_HUMAN	LGALS3BP	Galectin-3-binding protein
AAFNSGKVDIVAINDPFIDLNYMVYMFQYDSTHGKFHGTVK	AAFNSGKVDIVAINDPFIDLNYM[147]VYMFQYDSTHGKFHGTVK	41	5	3079.22	4668.3	4668.25	934.668	934.658	4668.25	934.657	0.0044	4.691e-10	31.078	26.107	1	2	2	0	0	23M(15.9949)		TRUE	sp|P04406|G3P_HUMAN	P04406	G3P_HUMAN	GAPDH	Glyceraldehyde-3-phosphate dehydrogenase
AAFNSGKVDIVAINDPFIDLNYMVYMFQYDSTHGKFHGTVK		41	6	3439.62	4652.33	4652.27	776.396	776.386	4652.25	776.382	0.0185	5.108e-08	38.667	8.052	1	2	2	0	0			TRUE	sp|P04406|G3P_HUMAN	P04406	G3P_HUMAN	GAPDH	Glyceraldehyde-3-phosphate dehydrogenase
AAFNSGKVDIVAINDPFIDLNYMVYMFQYDSTHGKFHGTVK		41	5	3439.96	4652.33	4652.27	931.473	931.461	4652.25	931.457	0.0185	0	61.746	12.146	1	2	2	0	0			TRUE	sp|P04406|G3P_HUMAN	P04406	G3P_HUMAN	GAPDH	Glyceraldehyde-3-phosphate dehydrogenase
AAGAAEAAVAAVEEVGSAGQFEELLR	n[43]AAGAAEAAVAAVEEVGSAGQFEELLR	26	3	3467.85	2558.31	2558.28	853.777	853.768	2557.27	853.429	1.0168	2e-14	46.326	9.774	1	2	0	0	0	N-term(42.0106)		TRUE	sp|O76003|GLRX3_HUMAN	O76003	GLRX3_HUMAN	GLRX3	Glutaredoxin-3
AAGVEAAAEVAATEIK	n[43]AAGVEAAAEVAATEIK	16	2	2752.69	1541.82	1541.79	771.915	771.901	1541.79	771.904	-0.0065	7.5e-13	48.953	14.224	1	2	0	0	0	N-term(42.0106)		TRUE	sp|P52272|HNRPM_HUMAN	P52272	HNRPM_HUMAN	HNRNPM	Heterogeneous nuclear ribonucleoprotein M
AAIDWFDGKEFHGNIIK		17	3	2326.87	1960.01	1959.99	654.345	654.336	1959.98	654.335	0.0005	4.909e-08	28.561	11.875	1	2	1	0	0			TRUE	sp|Q92804|RBP56_HUMAN	Q92804	RBP56_HUMAN	TAF15	TATA-binding protein-associated factor 2N
AAIPSALDTNSSK		13	3	1124.37	2976.24	2976.22	993.088	993.082	1273.65	425.558	1702.57	0.001448	21.849	10.393	0.9756	2	0	0	0		Hex(8)HexNAc(2)(1702.581333)	TRUE	sp|Q08380|LG3BP_HUMAN	Q08380	LG3BP_HUMAN	LGALS3BP	Galectin-3-binding protein
AAIPSALDTNSSK		13	3	1129.78	2814.18	2814.17	939.068	939.065	1273.65	425.558	1540.52	0.002129	22.212	10.598	0.9723	2	0	0	0		Hex(7)HexNAc(2)(1540.528510)	TRUE	sp|Q08380|LG3BP_HUMAN	Q08380	LG3BP_HUMAN	LGALS3BP	Galectin-3-binding protein
AAIPSALDTNSSK		13	3	1154.47	2490.09	2490.07	831.038	831.031	1273.65	425.558	1216.42	0.0002284	28.417	11.358	0.9985	2	0	0	0		Hex(5)HexNAc(2)(1216.422863)	TRUE	sp|Q08380|LG3BP_HUMAN	Q08380	LG3BP_HUMAN	LGALS3BP	Galectin-3-binding protein
AAIPSALDTNSSK		13	3	1179.45	2312.05	2312.02	771.689	771.682	1273.65	425.558	1038.37	0.003062	24.339	15.006	0.9509	2	0	0	0		dHex(1)Hex(3)HexNAc(2)(1038.375125)	TRUE	sp|Q08380|LG3BP_HUMAN	Q08380	LG3BP_HUMAN	LGALS3BP	Galectin-3-binding protein
AAIPSALDTNSSKSTSSFPCPAGHFNGFR	AAIPSALDTNSSKSTSSFPCPAGHFNGFR	29	5	1924.99	5726.49	5726.4	1146.31	1146.29	3023.42	605.691	2702.98	0.009739	15.258	9.552	0.9999	2	1	0	0	20C(57.0215)		TRUE	sp|Q08380|LG3BP_HUMAN	Q08380	LG3BP_HUMAN	LGALS3BP	Galectin-3-binding protein
AAIPSALDTNSSKSTSSFPCPAGHFNGFR	AAIPSALDTNSSKSTSSFPCPAGHFNGFR	29	4	1928.47	5725.45	5725.39	1432.37	1432.36	3023.42	756.862	2701.97	0.001288	18.34	10.511	0.9971	2	1	0	0	20C(57.0215)		TRUE	sp|Q08380|LG3BP_HUMAN	Q08380	LG3BP_HUMAN	LGALS3BP	Galectin-3-binding protein
AAIPSALDTNSSKSTSSFPCPAGHFNGFR	AAIPSALDTNSSKSTSSFPCPAGHFNGFR	29	4	1944.51	4889.11	4889.06	1223.29	1223.27	3023.42	756.862	1865.64	2.014e-06	24.468	11.029	1	2	1	0	0	20C(57.0215)		TRUE	sp|Q08380|LG3BP_HUMAN	Q08380	LG3BP_HUMAN	LGALS3BP	Galectin-3-binding protein
AAIPSALDTNSSKSTSSFPCPAGHFNGFR	AAIPSALDTNSSKSTSSFPCPAGHFNGFR	29	4	1948.58	4564.01	4563.95	1142.01	1142	3023.42	756.862	1540.53	1.61e-08	36.534	14.063	1	2	1	0	0	20C(57.0215)	Hex(7)HexNAc(2)(1540.528510)	TRUE	sp|Q08380|LG3BP_HUMAN	Q08380	LG3BP_HUMAN	LGALS3BP	Galectin-3-binding protein
AAIPSALDTNSSKSTSSFPCPAGHFNGFR	AAIPSALDTNSSKSTSSFPCPAGHFNGFR	29	5	1951.28	4564.01	4563.95	913.81	913.798	3023.42	605.691	1540.53	0.09927	13.832	10.7	0.7878	2	1	0	0	20C(57.0215)	Hex(7)HexNAc(2)(1540.528510)	TRUE	sp|Q08380|LG3BP_HUMAN	Q08380	LG3BP_HUMAN	LGALS3BP	Galectin-3-binding protein
AAIPSALDTNSSKSTSSFPCPAGHFNGFR	AAIPSALDTNSSKSTSSFPCPAGHFNGFR	29	4	1951.78	4401.96	4401.89	1101.5	1101.48	3023.42	756.862	1378.47	3.385e-08	29.765	8.178	1	2	1	0	0	20C(57.0215)	Hex(6)HexNAc(2)(1378.475686)	TRUE	sp|Q08380|LG3BP_HUMAN	Q08380	LG3BP_HUMAN	LGALS3BP	Galectin-3-binding protein
AAIPSALDTNSSKSTSSFPCPAGHFNGFR	AAIPSALDTNSSKSTSSFPCPAGHFNGFR	29	5	1952	4564.02	4563.96	913.812	913.8	3023.42	605.691	1540.54	0.09344	14.981	11.004	0.7929	2	1	0	0	20C(57.0215)		TRUE	sp|Q08380|LG3BP_HUMAN	Q08380	LG3BP_HUMAN	LGALS3BP	Galectin-3-binding protein
AAIPSALDTNSSKSTSSFPCPAGHFNGFR	AAIPSALDTNSSKSTSSFPCPAGHFNGFR	29	4	1958.72	4239.9	4239.85	1060.98	1060.97	3023.42	756.862	1216.43	2.786e-09	32.63	9.735	1	2	1	0	0	20C(57.0215)	Hex(5)HexNAc(2)(1216.422863)	TRUE	sp|Q08380|LG3BP_HUMAN	Q08380	LG3BP_HUMAN	LGALS3BP	Galectin-3-binding protein
AAIPSALDTNSSKSTSSFPCPAGHFNGFR	AAIPSALDTNSSKSTSSFPCPAGHFNGFR	29	4	1959.38	4564.01	4563.95	1142.01	1141.99	3023.42	756.862	1540.53	0.004825	16.86	10.573	0.9569	2	1	0	0	20C(57.0215)	Hex(7)HexNAc(2)(1540.528510)	TRUE	sp|Q08380|LG3BP_HUMAN	Q08380	LG3BP_HUMAN	LGALS3BP	Galectin-3-binding protein
AAIPSALDTNSSKSTSSFPCPAGHFNGFR	AAIPSALDTNSSKSTSSFPCPAGHFNGFR	29	4	1962.24	4401.96	4401.89	1101.5	1101.48	3023.42	756.862	1378.47	3.822e-07	27.889	11.064	1	2	1	0	0	20C(57.0215)	Hex(6)HexNAc(2)(1378.475686)	TRUE	sp|Q08380|LG3BP_HUMAN	Q08380	LG3BP_HUMAN	LGALS3BP	Galectin-3-binding protein
AALEACHKGWGVSVVVGVAASGEEIATRPFQLVTGR	AALEACHKGWGVSVVVGVAASGEEIATRPFQLVTGR	36	4	3150.78	3722	3721.94	931.506	931.492	3721.94	931.491	0.0027	2.801e-06	31.711	8.429	1	2	2	0	0	6C(57.0215)		TRUE	sp|P11766|ADHX_HUMAN	P11766	ADHX_HUMAN	ADH5	Alcohol dehydrogenase class-3
AALEACHKGWGVSVVVGVAASGEEIATRPFQLVTGR	AALEACHKGWGVSVVVGVAASGEEIATRPFQLVTGR	36	5	3152.07	3721.99	3721.94	745.405	745.396	3721.94	745.394	0.0063	0.0008346	21.814	8.377	0.9984	2	2	0	0	6C(57.0215)		TRUE	sp|P11766|ADHX_HUMAN	P11766	ADHX_HUMAN	ADH5	Alcohol dehydrogenase class-3
AALEACHKGWGVSVVVGVAASGEEIATRPFQLVTGR	AALEACHKGWGVSVVVGVAASGEEIATRPFQLVTGR	36	4	3161.21	3721.99	3721.93	931.505	931.491	3721.94	931.491	-0.0021	5.682e-08	38.482	7.846	1	2	2	0	0	6C(57.0215)		TRUE	sp|P11766|ADHX_HUMAN	P11766	ADHX_HUMAN	ADH5	Alcohol dehydrogenase class-3
AALEACHKGWGVSVVVGVAASGEEIATRPFQLVTGR	AALEACHKGWGVSVVVGVAASGEEIATRPFQLVTGR	36	5	3162.53	3722	3721.94	745.406	745.395	3721.94	745.394	0.001	2.854e-06	31.678	8.753	1	2	2	0	0	6C(57.0215)		TRUE	sp|P11766|ADHX_HUMAN	P11766	ADHX_HUMAN	ADH5	Alcohol dehydrogenase class-3
AALEALGSCLNNKYSEGYPGKR	AALEALGSCLNNKYSEGYPGKR	22	4	1764.95	2397.21	2397.18	600.309	600.302	2397.17	600.301	0.0032	9.5e-13	42.344	10.677	1	2	1	0	0	9C(57.0215)		TRUE	sp|P34897|GLYM_HUMAN	P34897	GLYM_HUMAN	SHMT2	Serine hydroxymethyltransferase, mitochondrial
AALEALGSCLNNKYSEGYPGKR	AALEALGSCLNNKYSEGYPGKR	22	3	1768.39	2397.21	2397.18	800.076	800.068	2397.17	800.066	0.0061	2.67e-12	41.408	10.37	1	2	1	0	0	9C(57.0215)		TRUE	sp|P34897|GLYM_HUMAN	P34897	GLYM_HUMAN	SHMT2	Serine hydroxymethyltransferase, mitochondrial
AALEDTLAETEAR		13	2	1574.58	1388.69	1388.68	695.354	695.348	1388.68	695.346	0.0021	5.002e-08	32.419	11	1	2	0	0	0			TRUE	sp|P08727|K1C19_HUMAN	P08727	K1C19_HUMAN	KRT19	Keratin, type I cytoskeletal 19		P08727
AALHLYSNTLNFQISEVEPK		20	3	2429.9	2273.2	2273.17	758.742	758.731	2273.17	758.73	0.0015	1.434e-10	32.549	8.694	1	2	0	0	0			TRUE	sp|P41227|NAA10_HUMAN	P41227	NAA10_HUMAN	NAA10	N-alpha-acetyltransferase 10
AALSAGKVSPETVDSVIMGNVLQSSSDAIYLAR		33	3	3157.61	3348.77	3348.73	1117.26	1117.25	3348.72	1117.25	0.009	0	55.159	11.703	1	2	1	0	0			TRUE	sp|P42765|THIM_HUMAN	P42765	THIM_HUMAN	ACAA2	3-ketoacyl-CoA thiolase, mitochondrial
AALSAGKVSPETVDSVIMGNVLQSSSDAIYLAR		33	4	3157.72	3348.77	3348.72	838.201	838.188	3348.72	838.188	0.0002	3.907e-11	39.956	10.491	1	2	1	0	0			TRUE	sp|P42765|THIM_HUMAN	P42765	THIM_HUMAN	ACAA2	3-ketoacyl-CoA thiolase, mitochondrial
AALSAGKVSPETVDSVIMGNVLQSSSDAIYLAR		33	3	3168.48	3348.78	3348.72	1117.27	1117.25	3348.72	1117.25	0.0002	0	67.691	11.474	1	2	1	0	0			TRUE	sp|P42765|THIM_HUMAN	P42765	THIM_HUMAN	ACAA2	3-ketoacyl-CoA thiolase, mitochondrial
AALSAGKVSPETVDSVIMGNVLQSSSDAIYLAR		33	4	3168.59	3348.78	3348.72	838.201	838.188	3348.72	838.188	0.001	0	46.439	9.968	1	2	1	0	0			TRUE	sp|P42765|THIM_HUMAN	P42765	THIM_HUMAN	ACAA2	3-ketoacyl-CoA thiolase, mitochondrial
AALSASEGEEVPQDKAPSHVPFLLIGGGTAAFAAAR		36	4	2605.97	3534.87	3534.82	884.726	884.712	3534.81	884.71	0.0073	9.196e-10	37.023	8.791	1	2	1	0	0			TRUE	sp|O95831|AIFM1_HUMAN	O95831	AIFM1_HUMAN	AIFM1	Apoptosis-inducing factor 1, mitochondrial
AALTGLLHRTSVPKEVVDYIIFGTVIQEVK		30	4	3195.99	3295.91	3295.86	824.984	824.972	3295.85	824.971	0.0029	0.0002783	21.722	10.656	0.9995	2	2	0	0			TRUE	sp|P55084|ECHB_HUMAN	P55084	ECHB_HUMAN	HADHB	Trifunctional enzyme subunit beta, mitochondrial
AALWALQGGTSVVIANGTHPK		21	3	2227.3	2090.16	2090.13	697.728	697.717	2090.13	697.716	0.0007	1.355e-09	37.585	11.762	1	2	0	0	0			TRUE	sp|P54886|P5CS_HUMAN	P54886	P5CS_HUMAN	ALDH18A1	Delta-1-pyrroline-5-carboxylate synthase
AANSLEAFIFETQDKLYQPEYQEVSTEEQR		30	3	2970.88	3562.71	3562.67	1188.58	1188.57	3562.67	1188.57	-0.0006	0	70.124	9.394	1	2	1	0	0			TRUE	sp|Q9Y4L1|HYOU1_HUMAN	Q9Y4L1	HYOU1_HUMAN	HYOU1	Hypoxia up-regulated protein 1
AANSLEAFIFETQDKLYQPEYQEVSTEEQR		30	4	2970.99	3562.71	3562.68	891.685	891.677	3562.67	891.676	0.0054	3.64e-12	38.32	12.294	1	2	1	0	0			TRUE	sp|Q9Y4L1|HYOU1_HUMAN	Q9Y4L1	HYOU1_HUMAN	HYOU1	Hypoxia up-regulated protein 1
AANSLEAFIFETQDKLYQPEYQEVSTEEQR		30	4	2972.22	3562.73	3562.69	891.691	891.679	3562.67	891.676	0.012	3.45e-10	35.91	11.943	1	2	1	0	0			TRUE	sp|Q9Y4L1|HYOU1_HUMAN	Q9Y4L1	HYOU1_HUMAN	HYOU1	Hypoxia up-regulated protein 1
AAPAPGLISVFSSSQELGAALAQLVAQR	n[43]AAPAPGLISVFSSSQELGAALAQLVAQR	28	3	3480.99	2793.55	2793.51	932.189	932.178	2793.5	932.175	0.01	6.159e-06	31.342	9.276	1	2	0	0	0	N-term(42.0106)		TRUE	sp|O95336|6PGL_HUMAN	O95336	6PGL_HUMAN	PGLS	6-phosphogluconolactonase
AAPSGGVNCEEFAEFQELLK	n[43]AAPSGGVNCEEFAEFQELLK	20	3	3077.17	2237.06	2237.04	746.695	746.686	2237.03	746.684	0.0044	5.27e-06	21.488	10.899	1	2	0	0	0	9C(57.0215), N-term(42.0106)		TRUE	sp|Q4VC31|CCD58_HUMAN	Q4VC31	CCD58_HUMAN	CCDC58	Coiled-coil domain-containing protein 58
AAQAGVAVGDWVLSIDGENAGSLTHIEAQNK		31	3	2755.22	3120.61	3120.55	1041.21	1041.19	3120.55	1041.19	0.0019	0	45.361	8.267	1	2	0	0	0			TRUE	sp|Q9NR12|PDLI7_HUMAN	Q9NR12	PDLI7_HUMAN	PDLIM7	PDZ and LIM domain protein 7
AAQAGVAVGDWVLSIDGENAGSLTHIEAQNKIR		33	4	2684.82	3389.78	3389.74	848.453	848.442	3389.73	848.441	0.0044	1.576e-10	38.698	10.272	1	2	1	0	0			TRUE	sp|Q9NR12|PDLI7_HUMAN	Q9NR12	PDLI7_HUMAN	PDLIM7	PDZ and LIM domain protein 7
AASAAAASAAAASAASGSPGPGEGSAGGEK	n[43]AASAAAASAAAASAASGSPGPGEGSAGGEK	30	3	1679.14	2428.12	2428.11	810.382	810.377	2428.11	810.377	-0.0016	0	62.031	9.407	1	2	0	0	0	N-term(42.0106)		TRUE	sp|Q13263|TIF1B_HUMAN	Q13263	TIF1B_HUMAN	TRIM28	Transcription intermediary factor 1-beta
AASAAAASAAAASAASGSPGPGEGSAGGEKR	n[43]AASAAAASAAAASAASGSPGPGEGSAGGEKR	31	3	1603.12	2584.23	2584.21	862.416	862.41	2584.21	862.411	-0.0036	0	64.891	8.185	1	2	0	0	0	N-term(42.0106)		TRUE	sp|Q13263|TIF1B_HUMAN	Q13263	TIF1B_HUMAN	TRIM28	Transcription intermediary factor 1-beta
AASAAAASAAAASAASGSPGPGEGSAGGEKR	n[43]AASAAAASAAAASAASGSPGPGEGSAGGEKR	31	4	1609.84	2584.23	2584.21	647.065	647.059	2584.21	647.06	-0.0055	1e-14	65.016	8.399	1	2	0	0	0	N-term(42.0106)		TRUE	sp|Q13263|TIF1B_HUMAN	Q13263	TIF1B_HUMAN	TRIM28	Transcription intermediary factor 1-beta
AASAAAASAAAASAASGSPGPGEGSAGGEKR	n[43]AASAAAASAAAASAASGSPGPGEGSAGGEKR	31	3	1614.11	2584.24	2584.21	862.419	862.41	2584.21	862.411	-0.0036	0	79.832	10.801	1	2	0	0	0	N-term(42.0106)		TRUE	sp|Q13263|TIF1B_HUMAN	Q13263	TIF1B_HUMAN	TRIM28	Transcription intermediary factor 1-beta
AASAAGAAGSAGGSSGAAGAAGGGAGAGTRPGDGGTASAGAAGPGAATK		49	5	944.29	3668.75	3668.7	734.756	734.748	3668.71	734.75	-0.0111	1e-14	64.378	7.097	1	2	1	0	0			TRUE	sp|Q9UKY7|CDV3_HUMAN	Q9UKY7	CDV3_HUMAN	CDV3	Protein CDV3 homolog
AASAAGAAGSAGGSSGAAGAAGGGAGAGTRPGDGGTASAGAAGPGAATK		49	6	945.095	3668.74	3668.7	612.464	612.458	3668.71	612.459	-0.0107	8.438e-07	31.795	6.485	1	2	1	0	0			TRUE	sp|Q9UKY7|CDV3_HUMAN	Q9UKY7	CDV3_HUMAN	CDV3	Protein CDV3 homolog
AASAAGAAGSAGGSSGAAGAAGGGAGAGTRPGDGGTASAGAAGPGAATK		49	3	945.207	3668.74	3668.7	1223.92	1223.91	3668.71	1223.91	-0.0104	0	116.337	11.332	1	2	1	0	0			TRUE	sp|Q9UKY7|CDV3_HUMAN	Q9UKY7	CDV3_HUMAN	CDV3	Protein CDV3 homolog
AASAAGAAGSAGGSSGAAGAAGGGAGAGTRPGDGGTASAGAAGPGAATK		49	4	954.325	3668.72	3668.7	918.188	918.182	3668.71	918.185	-0.0133	0	90.399	13.828	1	2	1	0	0			TRUE	sp|Q9UKY7|CDV3_HUMAN	Q9UKY7	CDV3_HUMAN	CDV3	Protein CDV3 homolog
AASAAGAAGSAGGSSGAAGAAGGGAGAGTRPGDGGTASAGAAGPGAATK		49	5	955.445	3668.73	3668.7	734.753	734.747	3668.71	734.75	-0.0114	1e-14	64.371	6.964	1	2	1	0	0			TRUE	sp|Q9UKY7|CDV3_HUMAN	Q9UKY7	CDV3_HUMAN	CDV3	Protein CDV3 homolog
AASAAGAAGSAGGSSGAAGAAGGGAGAGTRPGDGGTASAGAAGPGAATK		49	6	955.498	3668.73	3668.7	612.462	612.458	3668.71	612.459	-0.0109	7.889e-07	31.912	6.215	1	2	1	0	0			TRUE	sp|Q9UKY7|CDV3_HUMAN	Q9UKY7	CDV3_HUMAN	CDV3	Protein CDV3 homolog
AASAAGAAGSAGGSSGAAGAAGGGAGAGTRPGDGGTASAGAAGPGAATK		49	3	955.609	3668.73	3668.7	1223.92	1223.91	3668.71	1223.91	-0.0104	0	114.79	11.535	1	2	1	0	0			TRUE	sp|Q9UKY7|CDV3_HUMAN	Q9UKY7	CDV3_HUMAN	CDV3	Protein CDV3 homolog
AASAAGAAGSAGGSSGAAGAAGGGAGAGTRPGDGGTASAGAAGPGAATK		49	4	965.178	3668.73	3668.7	918.189	918.182	3668.71	918.185	-0.0133	0	90.661	15.895	1	2	1	0	0			TRUE	sp|Q9UKY7|CDV3_HUMAN	Q9UKY7	CDV3_HUMAN	CDV3	Protein CDV3 homolog
AASAAGAAGSAGGSSGAAGAAGGGAGAGTRPGDGGTASAGAAGPGAATK		49	5	966.602	3668.73	3668.7	734.754	734.748	3668.71	734.75	-0.0102	0	64.463	12.53	1	2	1	0	0			TRUE	sp|Q9UKY7|CDV3_HUMAN	Q9UKY7	CDV3_HUMAN	CDV3	Protein CDV3 homolog
AASAAGAAGSAGGSSGAAGAAGGGAGAGTRPGDGGTASAGAAGPGAATK		49	3	966.714	3668.73	3668.7	1223.92	1223.91	3668.71	1223.91	-0.0107	0	113.649	11.287	1	2	1	0	0			TRUE	sp|Q9UKY7|CDV3_HUMAN	Q9UKY7	CDV3_HUMAN	CDV3	Protein CDV3 homolog
AASAAGAAGSAGGSSGAAGAAGGGAGAGTRPGDGGTASAGAAGPGAATK		49	6	969.048	3668.73	3668.7	612.463	612.458	3668.71	612.459	-0.0077	2.835e-06	30.69	30.69	1	2	1	0	0			TRUE	sp|Q9UKY7|CDV3_HUMAN	Q9UKY7	CDV3_HUMAN	CDV3	Protein CDV3 homolog
AASAAGAAGSAGGSSGAAGAAGGGAGAGTRPGDGGTASAGAAGPGAATK		49	4	976.406	3668.74	3668.7	918.191	918.183	3668.71	918.185	-0.0097	0	93.605	12.983	1	2	1	0	0			TRUE	sp|Q9UKY7|CDV3_HUMAN	Q9UKY7	CDV3_HUMAN	CDV3	Protein CDV3 homolog
AASAAGAAGSAGGSSGAAGAAGGGAGAGTRPGDGGTASAGAAGPGAATK		49	5	979.293	3668.72	3668.71	734.752	734.749	3668.71	734.75	-0.0043	7.639e-06	21.529	10.238	1	2	1	0	0			TRUE	sp|Q9UKY7|CDV3_HUMAN	Q9UKY7	CDV3_HUMAN	CDV3	Protein CDV3 homolog
AASAAGAAGSAGGSSGAAGAAGGGAGAGTRPGDGGTASAGAAGPGAATK		49	5	990.465	3668.74	3668.71	734.755	734.75	3668.71	734.75	0.0012	5.801e-07	24.289	10.347	1	2	1	0	0			TRUE	sp|Q9UKY7|CDV3_HUMAN	Q9UKY7	CDV3_HUMAN	CDV3	Protein CDV3 homolog
AASAAGAAGSAGGSSGAAGAAGGGAGAGTRPGDGGTASAGAAGPGAATK		49	4	1008.95	3668.74	3668.71	918.192	918.184	3668.71	918.185	-0.0075	2.849e-06	26.367	9.15	1	2	1	0	0			TRUE	sp|Q9UKY7|CDV3_HUMAN	Q9UKY7	CDV3_HUMAN	CDV3	Protein CDV3 homolog
AASAAGAAGSAGGSSGAAGAAGGGAGAGTRPGDGGTASAGAAGPGAATK		49	4	1019.81	3668.74	3668.72	918.192	918.188	3668.71	918.185	0.012	0	78.904	11.82	1	2	1	0	0			TRUE	sp|Q9UKY7|CDV3_HUMAN	Q9UKY7	CDV3_HUMAN	CDV3	Protein CDV3 homolog
AASAAGAAGSAGGSSGAAGAAGGGAGAGTRPGDGGTASAGAAGPGAATK		49	4	1031.23	3668.75	3668.72	918.195	918.188	3668.71	918.185	0.0112	0	90.744	11.707	1	2	1	0	0			TRUE	sp|Q9UKY7|CDV3_HUMAN	Q9UKY7	CDV3_HUMAN	CDV3	Protein CDV3 homolog
AASAAGAAGSAGGSSGAAGAAGGGAGAGTRPGDGGTASAGAAGPGAATK		49	4	1041.63	3668.76	3668.74	918.196	918.193	3668.71	918.185	0.0293	0	75.859	12.246	1	2	1	0	0		Gln->Lys(0.036386)	TRUE	sp|Q9UKY7|CDV3_HUMAN	Q9UKY7	CDV3_HUMAN	CDV3	Protein CDV3 homolog
AASAAGAAGSAGGSSGAAGAAGGGAGAGTRPGDGGTASAGAAGPGAATK		49	4	1053.74	3668.75	3668.72	918.194	918.188	3668.71	918.185	0.0098	0	78.167	11.161	1	2	1	0	0			TRUE	sp|Q9UKY7|CDV3_HUMAN	Q9UKY7	CDV3_HUMAN	CDV3	Protein CDV3 homolog
AASAAGAAGSAGGSSGAAGAAGGGAGAGTRPGDGGTASAGAAGPGAATK		49	4	1065.37	3668.74	3668.73	918.191	918.19	3668.71	918.185	0.019	0	78.782	12.061	1	2	1	0	0			TRUE	sp|Q9UKY7|CDV3_HUMAN	Q9UKY7	CDV3_HUMAN	CDV3	Protein CDV3 homolog
AASAIYSGYIFDYDYYR		17	2	2586.72	2036.94	2036.91	1019.48	1019.46	2036.92	1019.47	-0.0091	3.751e-09	39.782	10.417	1	2	0	0	0			TRUE	sp|Q9UKM9|RALY_HUMAN	Q9UKM9	RALY_HUMAN	RALY	RNA-binding protein Raly
AASAIYSGYIFDYDYYR		17	3	2588.82	2036.94	2036.91	679.988	679.978	2036.92	679.979	-0.0035	5.67e-11	30.037	10.221	1	2	0	0	0			TRUE	sp|Q9UKM9|RALY_HUMAN	Q9UKM9	RALY_HUMAN	RALY	RNA-binding protein Raly
AASAIYSGYIFDYDYYRDDFYDR		23	3	2709.63	2848.27	2848.23	950.43	950.417	2848.23	950.417	-0.0009	0.001213	16.005	9.678	0.9975	2	1	0	0			TRUE	sp|Q9UKM9|RALY_HUMAN	Q9UKM9	RALY_HUMAN	RALY	RNA-binding protein Raly
AASAIYSGYIFDYDYYRDDFYDRLFDYR		28	4	3195.88	3542.62	3542.58	886.662	886.651	3542.57	886.65	0.0017	0.004458	17.226	10.008	0.9897	2	2	0	0			TRUE	sp|Q9UKM9|RALY_HUMAN	Q9UKM9	RALY_HUMAN	RALY	RNA-binding protein Raly
AATDAQDANQCCTSCEDNAPATSYCVECSEPLCETCVEAHQR	AATDAQDANQCCTSCEDNAPATSYCVECSEPLCETCVEAHQR	42	4	1647.93	4864.93	4864.89	1217.24	1217.23	4864.88	1217.23	0.0088	0	71.611	9.299	1	2	0	0	0	11C(57.0215), 12C(57.0215), 15C(57.0215), 25C(57.0215), 28C(57.0215), 33C(57.0215), 36C(57.0215)		TRUE	sp|Q13263|TIF1B_HUMAN	Q13263	TIF1B_HUMAN	TRIM28	Transcription intermediary factor 1-beta
AATDAQDANQCCTSCEDNAPATSYCVECSEPLCETCVEAHQR	AATDAQDANQCCTSCEDNAPATSYCVECSEPLCETCVEAHQR	42	5	1650.23	4864.93	4864.87	973.994	973.982	4864.88	973.983	-0.0033	0	60.527	9.458	1	2	0	0	0	11C(57.0215), 12C(57.0215), 15C(57.0215), 25C(57.0215), 28C(57.0215), 33C(57.0215), 36C(57.0215)		TRUE	sp|Q13263|TIF1B_HUMAN	Q13263	TIF1B_HUMAN	TRIM28	Transcription intermediary factor 1-beta
AATDAQDANQCCTSCEDNAPATSYCVECSEPLCETCVEAHQR	AATDAQDANQCCTSCEDNAPATSYCVECSEPLCETCVEAHQR	42	6	1651.7	4864.94	4864.89	811.83	811.822	4864.88	811.82	0.0132	0	52.251	8.684	1	2	0	0	0	11C(57.0215), 12C(57.0215), 15C(57.0215), 25C(57.0215), 28C(57.0215), 33C(57.0215), 36C(57.0215)		TRUE	sp|Q13263|TIF1B_HUMAN	Q13263	TIF1B_HUMAN	TRIM28	Transcription intermediary factor 1-beta
AATDAQDANQCCTSCEDNAPATSYCVECSEPLCETCVEAHQR	AATDAQDANQCCTSCEDNAPATSYCVECSEPLCETCVEAHQR	42	5	1652.03	4864.93	4864.88	973.994	973.983	4864.88	973.983	0.001	0	65.484	10.002	1	2	0	0	0	11C(57.0215), 12C(57.0215), 15C(57.0215), 25C(57.0215), 28C(57.0215), 33C(57.0215), 36C(57.0215)		TRUE	sp|Q13263|TIF1B_HUMAN	Q13263	TIF1B_HUMAN	TRIM28	Transcription intermediary factor 1-beta
AATDAQDANQCCTSCEDNAPATSYCVECSEPLCETCVEAHQR	AATDAQDANQCCTSCEDNAPATSYCVECSEPLCETCVEAHQR	42	3	1653.85	4864.93	4864.88	1622.65	1622.63	4864.88	1622.63	0.0039	0	91.952	8.663	1	2	0	0	0	11C(57.0215), 12C(57.0215), 15C(57.0215), 25C(57.0215), 28C(57.0215), 33C(57.0215), 36C(57.0215)		TRUE	sp|Q13263|TIF1B_HUMAN	Q13263	TIF1B_HUMAN	TRIM28	Transcription intermediary factor 1-beta
AATDAQDANQCCTSCEDNAPATSYCVECSEPLCETCVEAHQR	AATDAQDANQCCTSCEDNAPATSYCVECSEPLCETCVEAHQR	42	4	1658.28	4864.93	4864.89	1217.24	1217.23	4864.88	1217.23	0.0083	0	71.981	71.981	1	2	0	0	0	11C(57.0215), 12C(57.0215), 15C(57.0215), 25C(57.0215), 28C(57.0215), 33C(57.0215), 36C(57.0215)		TRUE	sp|Q13263|TIF1B_HUMAN	Q13263	TIF1B_HUMAN	TRIM28	Transcription intermediary factor 1-beta
AATDAQDANQCCTSCEDNAPATSYCVECSEPLCETCVEAHQR	AATDAQDANQCCTSCEDNAPATSYCVECSEPLCETCVEAHQR	42	4	1669.34	4864.9	4864.88	1217.23	1217.23	4864.88	1217.23	0.0019	0	61.805	7.204	1	2	0	0	0	11C(57.0215), 12C(57.0215), 15C(57.0215), 25C(57.0215), 28C(57.0215), 33C(57.0215), 36C(57.0215)		TRUE	sp|Q13263|TIF1B_HUMAN	Q13263	TIF1B_HUMAN	TRIM28	Transcription intermediary factor 1-beta
AATDAQDANQCCTSCEDNAPATSYCVECSEPLCETCVEAHQR	AATDAQDANQCCTSCEDNAPATSYCVECSEPLCETCVEAHQR	42	4	1680.33	4865.92	4865.87	1217.49	1217.48	4864.88	1217.23	0.9936	0	51.549	7.359	1	2	0	0	0	11C(57.0215), 12C(57.0215), 15C(57.0215), 25C(57.0215), 28C(57.0215), 33C(57.0215), 36C(57.0215)	Asn->Asp(0.984016), Deamidated(0.984016), Gln->Glu(0.984016), Label:15N(1)(0.997035)	TRUE	sp|Q13263|TIF1B_HUMAN	Q13263	TIF1B_HUMAN	TRIM28	Transcription intermediary factor 1-beta
AATFGLILDDVSLTHLTFGK		20	3	3251.59	2118.17	2118.13	707.065	707.052	2118.14	707.053	-0.0016	2.996e-07	37.594	10.28	1	2	0	0	0			TRUE	sp|P35232|PHB_HUMAN	P35232	PHB_HUMAN	PHB	Prohibitin
AATFGLILDDVSLTHLTFGK		20	3	3261.72	2118.17	2118.13	707.063	707.052	2118.14	707.053	-0.0016	1.742e-07	35.525	9.854	1	2	0	0	0			TRUE	sp|P35232|PHB_HUMAN	P35232	PHB_HUMAN	PHB	Prohibitin
AATFGLILDDVSLTHLTFGKEFTEAVEAK		29	4	3376.48	3122.66	3122.62	781.672	781.663	3122.62	781.662	0.0058	3.75e-11	53.204	10.104	1	2	1	0	0			TRUE	sp|P35232|PHB_HUMAN	P35232	PHB_HUMAN	PHB	Prohibitin
AATFGLILDDVSLTHLTFGKEFTEAVEAK		29	3	3378.47	3122.66	3122.62	1041.9	1041.88	3122.62	1041.88	0.0046	0	59.165	10.364	1	2	1	0	0			TRUE	sp|P35232|PHB_HUMAN	P35232	PHB_HUMAN	PHB	Prohibitin
AATFGLILDDVSLTHLTFGKEFTEAVEAK		29	4	3386.58	3122.66	3122.63	781.673	781.664	3122.62	781.662	0.0073	1.1e-13	62.367	9.939	1	2	1	0	0			TRUE	sp|P35232|PHB_HUMAN	P35232	PHB_HUMAN	PHB	Prohibitin
AATFGLILDDVSLTHLTFGKEFTEAVEAK		29	3	3388.81	3122.66	3122.63	1041.9	1041.88	3122.62	1041.88	0.0078	1.675e-11	42.364	10.564	1	2	1	0	0			TRUE	sp|P35232|PHB_HUMAN	P35232	PHB_HUMAN	PHB	Prohibitin
AATFGLILDDVSLTHLTFGKEFTEAVEAK		29	4	3397.44	3122.67	3122.62	781.675	781.663	3122.62	781.662	0.0049	2e-14	39.7	9.835	1	2	1	0	0			TRUE	sp|P35232|PHB_HUMAN	P35232	PHB_HUMAN	PHB	Prohibitin
AATGEEVSAEDLGGADLHCR	AATGEEVSAEDLGGADLHCR	20	3	1461.27	2057.93	2057.91	686.984	686.976	2056.91	686.645	0.9944	2.5e-13	36.765	11.839	1	2	0	0	0	19C(57.0215)	Label:15N(1)(0.997035)	TRUE	sp|Q9HCC0|MCCB_HUMAN	Q9HCC0	MCCB_HUMAN	MCCC2	Methylcrotonoyl-CoA carboxylase beta chain, mitochondrial
AAVDTYCRHNYGVVESFTVQR	AAVDTYCRHNYGVVESFTVQR	21	4	1728.24	2471.19	2471.16	618.804	618.796	2471.16	618.798	-0.0094	1.994e-09	37.22	20.391	1	2	1	0	0	7C(57.0215)		TRUE	sp|Q5Y7A7|2B1D_HUMAN	Q5Y7A7	2B1D_HUMAN	HLA-DRB1	HLA class II histocompatibility antigen, DRB1-13 beta chain		sp|P01911|2B1F_HUMAN
AAVDTYCRHNYGVVESFTVQRR	AAVDTYCRHNYGVVESFTVQRR	22	4	1615.96	2627.29	2627.27	657.829	657.825	2627.27	657.824	0.0027	1.5e-10	37.475	9.794	1	2	1	0	0	7C(57.0215)		TRUE	sp|Q5Y7A7|2B1D_HUMAN	Q5Y7A7	2B1D_HUMAN	HLA-DRB1	HLA class II histocompatibility antigen, DRB1-13 beta chain		sp|P01911|2B1F_HUMAN
AAVEEGIVLGGGCALLR	AAVEEGIVLGGGCALLR	17	2	2333.74	1683.93	1683.9	842.971	842.957	1683.9	842.956	0.0005	1.647e-07	41.332	16.607	1	2	0	0	0	13C(57.0215)		TRUE	sp|P10809|CH60_HUMAN	P10809	CH60_HUMAN	HSPD1	60 kDa heat shock protein, mitochondrial
AAVEEGIVLGGGCALLR	AAVEEGIVLGGGCALLR	17	2	2344.08	1683.92	1683.9	842.969	842.957	1683.9	842.956	0.0005	2.806e-07	41.305	16.521	1	2	0	0	0	13C(57.0215)		TRUE	sp|P10809|CH60_HUMAN	P10809	CH60_HUMAN	HSPD1	60 kDa heat shock protein, mitochondrial
AAVEEGIVLGGGCALLR	AAVEEGIVLGGGCALLR	17	2	2354.77	1683.93	1683.9	842.971	842.956	1683.9	842.956	-0.0003	4.78e-06	34.309	16.633	1	2	0	0	0	13C(57.0215)		TRUE	sp|P10809|CH60_HUMAN	P10809	CH60_HUMAN	HSPD1	60 kDa heat shock protein, mitochondrial
AAVEEGIVLGGGCALLR	AAVEEGIVLGGGCALLR	17	2	2365.65	1683.93	1683.9	842.971	842.957	1683.9	842.956	0.0011	1.819e-08	32.006	15.113	1	2	0	0	0	13C(57.0215)		TRUE	sp|P10809|CH60_HUMAN	P10809	CH60_HUMAN	HSPD1	60 kDa heat shock protein, mitochondrial
AAVEEGIVLGGGCALLR	AAVEEGIVLGGGCALLR	17	2	2376.52	1683.92	1683.9	842.969	842.958	1683.9	842.956	0.0027	5.274e-09	34.386	16.707	1	2	0	0	0	13C(57.0215)		TRUE	sp|P10809|CH60_HUMAN	P10809	CH60_HUMAN	HSPD1	60 kDa heat shock protein, mitochondrial
AAVEEGIVLGGGCALLR	AAVEEGIVLGGGCALLR	17	2	2394.29	1683.93	1683.9	842.97	842.956	1683.9	842.956	-0.0002	2.5e-06	30.275	13.759	1	2	0	0	0	13C(57.0215)		TRUE	sp|P10809|CH60_HUMAN	P10809	CH60_HUMAN	HSPD1	60 kDa heat shock protein, mitochondrial
AAVPSGASTGIYEALELR		18	3	2414.26	1803.96	1803.94	602.328	602.32	1803.94	602.319	0.0002	1.675e-10	40.282	10.578	1	2	0	0	0			FALSE	sp|P06733|ENOA_HUMAN	P06733	ENOA_HUMAN	ENO1	Alpha-enolase	ENO2, ENO3	sp|P09104|ENOG_HUMAN, sp|P13929|ENOB_HUMAN
AAVPSGASTGIYEALELR		18	2	2416.23	1803.96	1803.94	902.99	902.976	1803.94	902.976	0.001	6.707e-10	37.259	10.625	1	2	0	0	0			FALSE	sp|P06733|ENOA_HUMAN	P06733	ENOA_HUMAN	ENO1	Alpha-enolase	ENO2, ENO3	sp|P09104|ENOG_HUMAN, sp|P13929|ENOB_HUMAN
AAVPSGASTGIYEALELRDNDKTR		24	4	1993.58	2533.32	2533.27	634.336	634.326	2533.28	634.327	-0.0046	4.867e-10	36.147	8.746	1	2	2	0	0			TRUE	sp|P06733|ENOA_HUMAN	P06733	ENOA_HUMAN	ENO1	Alpha-enolase
AAVVESHKLGGTCVNVGCVPK	AAVVESHKLGGTCVNVGCVPK	21	3	1395.53	2181.13	2181.11	728.049	728.044	2181.1	728.042	0.0058	1.423e-11	54.307	10.039	1	2	1	0	0	13C(57.0215), 18C(57.0215)		TRUE	sp|P00390|GSHR_HUMAN	P00390	GSHR_HUMAN	GSR	Glutathione reductase, mitochondrial
ACGLVASNLNLKPGECLR	n[43]ACGLVASNLNLKPGECLR	18	3	2235.17	2013.05	2013.02	672.022	672.013	2013.01	672.012	0.0022	4.417e-07	25.004	10.777	1	2	1	0	0	16C(57.0215), 2C(57.0215), N-term(42.0106)		TRUE	sp|P09382|LEG1_HUMAN	P09382	LEG1_HUMAN	LGALS1	Galectin-1
ACLIFFDEIDAIGGAR	ACLIFFDEIDAIGGAR	16	2	3111.38	1766.88	1766.86	884.447	884.44	1766.87	884.44	-0.0016	1.112e-08	29.959	12.409	1	2	0	0	0	2C(57.0215)		TRUE	sp|P35998|PRS7_HUMAN	P35998	PRS7_HUMAN	PSMC2	26S protease regulatory subunit 7
ACPLDQAIGLLVAIFHKYSGR	n[43]ACPLDQAIGLLVAIFHKYSGR	21	3	3485.26	2370.3	2370.27	791.107	791.098	2370.25	791.091	0.0207	0.0002019	17.404	10.499	0.9999	2	1	0	0	2C(57.0215), N-term(42.0106)		TRUE	sp|P06703|S10A6_HUMAN	P06703	S10A6_HUMAN	S100A6	Protein S100-A6
ACTYKGHKTVVTGEQIWEIQK	ACTYKGHKTVVTGEQIWEIQK	21	4	1561.19	2475.29	2475.26	619.829	619.822	2475.26	619.822	-0.0016	1.008e-05	23.725	10.277	1	2	2	0	0	2C(57.0215)		TRUE	sp|Q14435|GALT3_HUMAN	Q14435	GALT3_HUMAN	GALNT3	Polypeptide N-acetylgalactosaminyltransferase 3
ACVAGFTNITFHPQNK	ACVAGFTNITFHPQNK	16	3	1722.32	3182.35	3182.33	1061.79	1061.78	1803.87	602.298	1378.46	4.213e-05	39.674	15.349	0.983	2	0	0	0	2C(57.0215)		TRUE	sp|Q12913|PTPRJ_HUMAN	Q12913	PTPRJ_HUMAN	PTPRJ	Receptor-type tyrosine-protein phosphatase eta
ACVAGFTNITFHPQNK	ACVAGFTNITFHPQNK	16	3	1726.55	3182.37	3182.33	1061.8	1061.78	1803.87	602.298	1378.46	8.759e-05	42.402	17.831	0.9933	2	0	0	0	2C(57.0215)		TRUE	sp|Q12913|PTPRJ_HUMAN	Q12913	PTPRJ_HUMAN	PTPRJ	Receptor-type tyrosine-protein phosphatase eta
ACVAGFTNITFHPQNK	ACVAGFTNITFHPQNK	16	3	1735.21	3020.32	3020.3	1007.78	1007.77	1803.87	602.298	1216.42	2.658e-06	33.076	14.115	1	2	0	0	0	2C(57.0215)	Hex(5)HexNAc(2)(1216.422863)	TRUE	sp|Q12913|PTPRJ_HUMAN	Q12913	PTPRJ_HUMAN	PTPRJ	Receptor-type tyrosine-protein phosphatase eta
ACVVHGSDLKDMTSEQLDDILKYHTEIVFAR	ACVVHGSDLKDMTSEQLDDILKYHTEIVFAR	31	5	2683.89	3589.82	3589.76	718.972	718.96	3589.75	718.958	0.0093	0	70.408	10.237	1	2	2	0	0	2C(57.0215)		TRUE	sp|P05023|AT1A1_HUMAN	P05023	AT1A1_HUMAN	ATP1A1	Sodium/potassium-transporting ATPase subunit alpha-1
ADDLDFETGDAGASATFPMQCSALRK	n[43]ADDLDFETGDAGASATFPMQCSALRK	26	3	2394.74	2815.32	2815.25	939.448	939.425	2815.24	939.422	0.011	0.0002636	16.463	9.676	0.9999	2	0	0	0	21C(57.0215), N-term(42.0106)		TRUE	sp|P63241|IF5A1_HUMAN	P63241	IF5A1_HUMAN	EIF5A	Eukaryotic translation initiation factor 5A-1	EIF5AL1	sp|Q6IS14|IF5AL_HUMAN
ADDNATIRVTNLSEDTR		17	3	1423.69	1889.92	1889.91	630.981	630.977	1889.91	630.976	0.0008	7.5e-13	45.187	14.662	1	2	1	0	0			TRUE	sp|O75821|EIF3G_HUMAN	O75821	EIF3G_HUMAN	EIF3G	Eukaryotic translation initiation factor 3 subunit G
ADFREPNAEVPRPIPHIGPDYIPTEEER		28	5	2005.4	3243.63	3243.59	649.734	649.726	3243.59	649.726	-0.0002	8.128e-06	28.86	6.497	1	2	2	0	0			TRUE	sp|Q9NX40|OCAD1_HUMAN	Q9NX40	OCAD1_HUMAN	OCIAD1	OCIA domain-containing protein 1
ADFREPNAEVPRPIPHIGPDYIPTEEER		28	4	2005.71	3243.66	3243.6	811.921	811.907	3243.59	811.906	0.0049	2.2e-13	38.376	8.921	1	2	2	0	0			TRUE	sp|Q9NX40|OCAD1_HUMAN	Q9NX40	OCAD1_HUMAN	OCIAD1	OCIA domain-containing protein 1
ADKDYHFKVDNDENEHQLSLR		21	4	1366.49	2572.22	2572.2	644.062	644.056	2572.19	644.056	0.0019	2.1e-13	60.183	8.248	1	2	2	0	0			TRUE	sp|P06748|NPM_HUMAN	P06748	NPM_HUMAN	NPM1	Nucleophosmin
ADNIEVFAQGHGIIQVDKAYDYLVQNTSFANKLGFTVTVGNNR		43	6	2808.69	7672.6	7672.49	1279.77	1279.76	4726.38	788.737	2946.11	2.379	8.468	8.288	0.9989	2	2	0	0			TRUE	sp|P29144|TPP2_HUMAN	P29144	TPP2_HUMAN	TPP2	Tripeptidyl-peptidase 2
ADNSSDECEEENNK	ADNSSDECEEENNK	14	3	621.317	3504.25	3504.22	1169.09	1169.08	1639.59	547.537	1864.63	0.008399	13.803	13.803	0.8827	2	0	0	0	8C(57.0215)	Hex(9)HexNAc(2)(1864.634157)	TRUE	sp|Q9NQC8|IFT46_HUMAN	Q9NQC8	IFT46_HUMAN	IFT46	Intraflagellar transport protein 46 homolog
ADNSSDECEEENNK	ADNSSDECEEENNK	14	3	632.026	3504.25	3504.22	1169.09	1169.08	1639.59	547.537	1864.63	0.02626	11.823	11.823	0.7055	2	0	0	0	8C(57.0215)	Hex(9)HexNAc(2)(1864.634157)	TRUE	sp|Q9NQC8|IFT46_HUMAN	Q9NQC8	IFT46_HUMAN	IFT46	Intraflagellar transport protein 46 homolog
ADQELLLYSHDNIICGITSVAFSK	ADQELLLYSHDNIICGITSVAFSK	24	3	3059.5	2693.39	2693.34	898.802	898.787	2693.34	898.786	0.0019	0	56.674	13.05	1	2	0	0	0	15C(57.0215)		TRUE	sp|Q9HAV0|GBB4_HUMAN	Q9HAV0	GBB4_HUMAN	GNB4	Guanine nucleotide-binding protein subunit beta-4
ADQELMTYSHDNIICGITSVSFSK	ADQELM[147]TYSHDNIICGITSVSFSK	24	3	2428.04	2731.27	2731.24	911.432	911.422	2731.25	911.423	-0.0024	4.458e-10	31.514	9.705	1	2	0	0	0	15C(57.0215), 6M(15.9949)		TRUE	sp|P62873|GBB1_HUMAN	P62873	GBB1_HUMAN	GNB1	Guanine nucleotide-binding protein G(I)/G(S)/G(T) subunit beta-1
ADQELMTYSHDNIICGITSVSFSK	ADQELMTYSHDNIICGITSVSFSK	24	3	2572.16	2715.29	2715.25	906.102	906.09	2715.25	906.091	-0.0046	0	55.448	12.644	1	2	0	0	0	15C(57.0215)		TRUE	sp|P62873|GBB1_HUMAN	P62873	GBB1_HUMAN	GNB1	Guanine nucleotide-binding protein G(I)/G(S)/G(T) subunit beta-1
ADQLTEEQIAEFK	n[43]ADQLTEEQIAEFK	13	2	2171.36	1562.78	1562.75	782.396	782.384	1562.75	782.38	0.0058	6.037e-06	24.458	11.149	1	2	0	0	0	N-term(42.0106)		TRUE	sp|P62158|CALM_HUMAN	P62158	CALM_HUMAN	CALM1	Calmodulin
ADQLTEEQIAEFKEAFSLFDKDGDGTITTK	n[43]ADQLTEEQIAEFKEAFSLFDKDGDGTITTK	30	4	3349.62	3388.68	3388.63	848.178	848.165	3388.62	848.162	0.0112	2.558e-10	39.467	10.899	1	2	2	0	0	N-term(42.0106)		TRUE	sp|P62158|CALM_HUMAN	P62158	CALM_HUMAN	CALM1	Calmodulin
ADQLTEEQIAEFKEAFSLFDKDGDGTITTK	n[43]ADQLTEEQIAEFKEAFSLFDKDGDGTITTK	30	3	3349.73	3388.68	3388.63	1130.57	1130.55	3388.62	1130.55	0.0083	0	56.195	9.809	1	2	2	0	0	N-term(42.0106)		TRUE	sp|P62158|CALM_HUMAN	P62158	CALM_HUMAN	CALM1	Calmodulin
AEAEKIKAALEAVGGTVVLE		20	3	2558.36	1997.13	1997.1	666.716	666.707	1997.1	666.709	-0.0042	3.3e-13	41.553	9.89	1	2	2	0	0			TRUE	sp|P52815|RM12_HUMAN	P52815	RM12_HUMAN	MRPL12	39S ribosomal protein L12, mitochondrial
AEAGAGLSETVTETTVTVTTEPENR	n[43]AEAGAGLSETVTETTVTVTTEPENR	25	3	2375.45	2604.28	2604.24	869.102	869.088	2604.24	869.087	0.0007	2.8e-12	47.465	11.933	1	2	0	0	0	N-term(42.0106)		TRUE	sp|O60927|PP1RB_HUMAN	O60927	PP1RB_HUMAN	PPP1R11	Protein phosphatase 1 regulatory subunit 11
AEAGAGLSETVTETTVTVTTEPENR	n[43]AEAGAGLSETVTETTVTVTTEPENR	25	3	2385.69	2604.29	2604.24	869.102	869.088	2604.24	869.087	0.0032	2.71e-12	47.459	12.024	1	2	0	0	0	N-term(42.0106)		TRUE	sp|O60927|PP1RB_HUMAN	O60927	PP1RB_HUMAN	PPP1R11	Protein phosphatase 1 regulatory subunit 11
AEAGAGLSETVTETTVTVTTEPENR	n[43]AEAGAGLSETVTETTVTVTTEPENR	25	3	2396.23	2604.29	2604.24	869.103	869.087	2604.24	869.087	0.0002	4.64e-12	40.697	12.232	1	2	0	0	0	N-term(42.0106)		TRUE	sp|O60927|PP1RB_HUMAN	O60927	PP1RB_HUMAN	PPP1R11	Protein phosphatase 1 regulatory subunit 11
AEAGAGLSETVTETTVTVTTEPENR	n[43]AEAGAGLSETVTETTVTVTTEPENR	25	3	2408.55	2604.29	2604.24	869.104	869.089	2604.24	869.087	0.0037	5.596e-10	34.494	9.12	1	2	0	0	0	N-term(42.0106)		TRUE	sp|O60927|PP1RB_HUMAN	O60927	PP1RB_HUMAN	PPP1R11	Protein phosphatase 1 regulatory subunit 11
AEAGAGLSETVTETTVTVTTEPENR	n[43]AEAGAGLSETVTETTVTVTTEPENR	25	3	3495.74	2606.22	2606.2	869.749	869.742	2604.24	869.087	1.9624	0.007177	16.62	9.959	0.7705	2	0	0	0	N-term(42.0106)	Thr->Cys(1.961506)	TRUE	sp|O60927|PP1RB_HUMAN	O60927	PP1RB_HUMAN	PPP1R11	Protein phosphatase 1 regulatory subunit 11
AEAIRILAAALTQHNGDAAASLTVAEQYVSAFSK		34	4	3401.86	3486.86	3486.82	872.723	872.712	3486.81	872.71	0.0098	9.937e-08	38.511	9.734	1	2	1	0	0			TRUE	sp|Q9UJZ1|STML2_HUMAN	Q9UJZ1	STML2_HUMAN	STOML2	Stomatin-like protein 2, mitochondrial
AEASIQAGAGDGEWEESEVK		20	3	1535.2	2061.93	2061.91	688.316	688.311	2061.91	688.312	-0.0033	2e-14	48.665	10.922	1	2	0	0	0			TRUE	sp|Q09666|AHNK_HUMAN	Q09666	AHNK_HUMAN	AHNAK	Neuroblast differentiation-associated protein AHNAK
AEASIQAGAGDGEWEESEVKLKK		23	4	1547.14	2431.22	2431.19	608.811	608.805	2431.19	608.804	0.0039	5.75e-12	38.095	11.589	1	2	1	0	0			TRUE	sp|Q09666|AHNK_HUMAN	Q09666	AHNK_HUMAN	AHNAK	Neuroblast differentiation-associated protein AHNAK
AEAVESAQAGDKCDFTGTLIVVPDVSK	AEAVESAQAGDKCDFTGTLIVVPDVSK	27	3	2229.76	2806.42	2806.38	936.479	936.466	2806.37	936.464	0.0066	3.192e-11	36.319	9.611	1	2	1	0	0	13C(57.0215)		TRUE	sp|Q14566|MCM6_HUMAN	Q14566	MCM6_HUMAN	MCM6	DNA replication licensing factor MCM6
AEAVESAQAGDKCDFTGTLIVVPDVSKLSTPGAR	AEAVESAQAGDKCDFTGTLIVVPDVSKLSTPGAR	34	4	2417.96	3488.82	3488.75	873.211	873.195	3488.75	873.194	0.0056	5.634e-06	29.645	8.77	1	2	2	0	0	13C(57.0215)		TRUE	sp|Q14566|MCM6_HUMAN	Q14566	MCM6_HUMAN	MCM6	DNA replication licensing factor MCM6
AEDGSVIDYELIDQDAR		17	2	2077.46	1907.9	1907.87	954.959	954.944	1907.87	954.945	-0.0011	1e-14	48.923	9.74	1	2	0	0	0			TRUE	sp|P07355|ANXA2_HUMAN	P07355	ANXA2_HUMAN	ANXA2	Annexin A2
AEDGSVIDYELIDQDAR		17	3	2077.74	1907.9	1907.87	636.975	636.966	1907.87	636.966	-0.0004	3.6e-13	42.87	8.86	1	2	0	0	0			TRUE	sp|P07355|ANXA2_HUMAN	P07355	ANXA2_HUMAN	ANXA2	Annexin A2
AEDGSVIDYELIDQDAR		17	2	2087.96	1907.9	1907.87	954.959	954.944	1907.87	954.945	-0.0011	2.3e-13	48.833	11.229	1	2	0	0	0			TRUE	sp|P07355|ANXA2_HUMAN	P07355	ANXA2_HUMAN	ANXA2	Annexin A2
AEDGSVIDYELIDQDAR		17	3	2088.13	1907.9	1907.87	636.975	636.965	1907.87	636.966	-0.0006	8.622e-08	34.263	10.719	1	2	0	0	0			TRUE	sp|P07355|ANXA2_HUMAN	P07355	ANXA2_HUMAN	ANXA2	Annexin A2
AEDSGEYHCVYHFVSAPK	AEDSGEYHCVYHFVSAPK	18	3	1544.05	2094.93	2094.91	699.316	699.312	2094.91	699.311	0.0037	2e-14	34.475	9.999	1	2	0	0	0	9C(57.0215)		TRUE	sp|Q9Y639|NPTN_HUMAN	Q9Y639	NPTN_HUMAN	NPTN	Neuroplastin
AEDSGEYHCVYHFVSAPKANATIEVK	AEDSGEYHCVYHFVSAPKANATIEVK	26	5	1661.86	4786.05	4786	958.217	958.207	2921.37	585.28	1864.63	0.002591	27.23	15.093	0.982	2	1	0	0	9C(57.0215)	Hex(9)HexNAc(2)(1864.634157)	TRUE	sp|Q9Y639|NPTN_HUMAN	Q9Y639	NPTN_HUMAN	NPTN	Neuroplastin
AEDSGEYHCVYHFVSAPKANATIEVK	AEDSGEYHCVYHFVSAPKANATIEVK	26	4	1662.59	4786.06	4786	1197.52	1197.51	2921.37	731.349	1864.64	5.682e-06	43.614	16.326	1	2	1	0	0	9C(57.0215)	Hex(9)HexNAc(2)(1864.634157)	TRUE	sp|Q9Y639|NPTN_HUMAN	Q9Y639	NPTN_HUMAN	NPTN	Neuroplastin
AEDSGEYHCVYHFVSAPKANATIEVK	AEDSGEYHCVYHFVSAPKANATIEVK	26	5	1663.68	4624	4623.95	925.808	925.797	2921.37	585.28	1702.58	0.02706	22.861	14.3	0.9264	2	1	0	0	9C(57.0215)	Hex(8)HexNAc(2)(1702.581333)	TRUE	sp|Q9Y639|NPTN_HUMAN	Q9Y639	NPTN_HUMAN	NPTN	Neuroplastin
AEDSGEYHCVYHFVSAPKANATIEVK	AEDSGEYHCVYHFVSAPKANATIEVK	26	4	1663.89	4624	4623.95	1157.01	1156.99	2921.37	731.349	1702.58	8.803e-05	39.922	15.268	1	2	1	0	0	9C(57.0215)	Hex(8)HexNAc(2)(1702.581333)	TRUE	sp|Q9Y639|NPTN_HUMAN	Q9Y639	NPTN_HUMAN	NPTN	Neuroplastin
AEDSGEYHCVYHFVSAPKANATIEVK	AEDSGEYHCVYHFVSAPKANATIEVK	26	3	1666.24	4786.05	4786.01	1596.36	1596.34	2921.37	974.796	1864.64	1.258e-08	26.087	8.4	1	2	1	0	0	9C(57.0215)	Hex(9)HexNAc(2)(1864.634157)	TRUE	sp|Q9Y639|NPTN_HUMAN	Q9Y639	NPTN_HUMAN	NPTN	Neuroplastin
AEDSGEYHCVYHFVSAPKANATIEVK	AEDSGEYHCVYHFVSAPKANATIEVK	26	3	1667.79	4623.99	4623.96	1542.34	1542.33	2921.37	974.796	1702.59	3.965e-07	32.256	11.418	1	2	1	0	0	9C(57.0215)	Hex(8)HexNAc(2)(1702.581333)	TRUE	sp|Q9Y639|NPTN_HUMAN	Q9Y639	NPTN_HUMAN	NPTN	Neuroplastin
AEDSGEYHCVYHFVSAPKANATIEVK	AEDSGEYHCVYHFVSAPKANATIEVK	26	5	1668.45	4461.96	4461.89	893.399	893.386	2921.37	585.28	1540.53	0.04049	19.924	13.982	0.8632	2	1	0	0	9C(57.0215)	Hex(7)HexNAc(2)(1540.528510)	TRUE	sp|Q9Y639|NPTN_HUMAN	Q9Y639	NPTN_HUMAN	NPTN	Neuroplastin
AEDSGEYHCVYHFVSAPKANATIEVK	AEDSGEYHCVYHFVSAPKANATIEVK	26	4	1669.51	4461.96	4461.89	1116.5	1116.48	2921.37	731.349	1540.53	1.732e-06	37.803	14.111	1	2	1	0	0	9C(57.0215)	Hex(7)HexNAc(2)(1540.528510)	TRUE	sp|Q9Y639|NPTN_HUMAN	Q9Y639	NPTN_HUMAN	NPTN	Neuroplastin
AEDSGEYHCVYHFVSAPKANATIEVK	AEDSGEYHCVYHFVSAPKANATIEVK	26	3	1670.99	4623.99	4623.95	1542.34	1542.33	2921.37	974.796	1702.59	0.006074	19.642	13.558	0.8274	2	1	0	0	9C(57.0215)	Hex(8)HexNAc(2)(1702.581333)	TRUE	sp|Q9Y639|NPTN_HUMAN	Q9Y639	NPTN_HUMAN	NPTN	Neuroplastin
AEDSGEYHCVYHFVSAPKANATIEVK	AEDSGEYHCVYHFVSAPKANATIEVK	26	5	1672.27	4786.04	4786	958.216	958.207	2921.37	585.28	1864.63	0.0003254	34.257	13.809	1	2	1	0	0	9C(57.0215)	Hex(9)HexNAc(2)(1864.634157)	TRUE	sp|Q9Y639|NPTN_HUMAN	Q9Y639	NPTN_HUMAN	NPTN	Neuroplastin
AEDSGEYHCVYHFVSAPKANATIEVK	AEDSGEYHCVYHFVSAPKANATIEVK	26	4	1673.32	4786.05	4786	1197.52	1197.51	2921.37	731.349	1864.64	0.08463	23.164	17.866	0.6734	2	1	0	0	9C(57.0215)	Hex(9)HexNAc(2)(1864.634157)	TRUE	sp|Q9Y639|NPTN_HUMAN	Q9Y639	NPTN_HUMAN	NPTN	Neuroplastin
AEDSGEYHCVYHFVSAPKANATIEVK	AEDSGEYHCVYHFVSAPKANATIEVK	26	5	1674.32	4624	4623.95	925.807	925.797	2921.37	585.28	1702.58	6.531e-06	31.452	16.592	1	2	1	0	0	9C(57.0215)	Hex(8)HexNAc(2)(1702.581333)	TRUE	sp|Q9Y639|NPTN_HUMAN	Q9Y639	NPTN_HUMAN	NPTN	Neuroplastin
AEDSGEYHCVYHFVSAPKANATIEVK	AEDSGEYHCVYHFVSAPKANATIEVK	26	4	1674.43	4624	4623.94	1157.01	1156.99	2921.37	731.349	1702.58	2.64e-05	41.351	14.307	1	2	1	0	0	9C(57.0215)	Hex(8)HexNAc(2)(1702.581333)	TRUE	sp|Q9Y639|NPTN_HUMAN	Q9Y639	NPTN_HUMAN	NPTN	Neuroplastin
AEDYGPVEVISHWHPNITINIVDDHTPWVK		30	4	2896.46	5345.43	5345.36	1337.37	1337.35	3480.71	871.185	1864.65	3.21e-08	28.807	8.275	1	2	0	0	0			TRUE	sp|O96005|CLPT1_HUMAN	O96005	CLPT1_HUMAN	CLPTM1	Cleft lip and palate transmembrane protein 1
AEDYGPVEVISHWHPNITINIVDDHTPWVK		30	5	2898.89	5345.42	5345.34	1070.09	1070.08	3480.71	697.149	1864.63	1.675e-06	32.947	12.298	1	2	0	0	0		Hex(9)HexNAc(2)(1864.634157)	TRUE	sp|O96005|CLPT1_HUMAN	O96005	CLPT1_HUMAN	CLPTM1	Cleft lip and palate transmembrane protein 1
AEDYGPVEVISHWHPNITINIVDDHTPWVK		30	4	2907.64	5345.43	5345.35	1337.36	1337.34	3480.71	871.185	1864.64	3.452e-06	29.356	14.649	1	2	0	0	0		Hex(9)HexNAc(2)(1864.634157)	TRUE	sp|O96005|CLPT1_HUMAN	O96005	CLPT1_HUMAN	CLPTM1	Cleft lip and palate transmembrane protein 1
AEDYGPVEVISHWHPNITINIVDDHTPWVK		30	5	2909.58	5345.43	5345.35	1070.09	1070.08	3480.71	697.149	1864.64	7.664e-07	36.725	14.265	1	2	0	0	0		Hex(9)HexNAc(2)(1864.634157)	TRUE	sp|O96005|CLPT1_HUMAN	O96005	CLPT1_HUMAN	CLPTM1	Cleft lip and palate transmembrane protein 1
AEDYGPVEVISHWHPNITINIVDDHTPWVK		30	5	2911.78	5186.37	5186.29	1038.28	1038.27	3480.71	697.149	1705.58	0.01019	21.738	14.202	0.7271	2	0	0	0			TRUE	sp|O96005|CLPT1_HUMAN	O96005	CLPT1_HUMAN	CLPTM1	Cleft lip and palate transmembrane protein 1
AEDYGPVEVISHWHPNITINIVDDHTPWVK		30	4	2918.45	5345.42	5345.35	1337.36	1337.34	3480.71	871.185	1864.64	5.5e-13	43.102	12.446	1	2	0	0	0		Hex(9)HexNAc(2)(1864.634157)	TRUE	sp|O96005|CLPT1_HUMAN	O96005	CLPT1_HUMAN	CLPTM1	Cleft lip and palate transmembrane protein 1
AEDYGPVEVISHWHPNITINIVDDHTPWVK		30	5	2920.34	5345.43	5345.34	1070.09	1070.08	3480.71	697.149	1864.63	1.402e-05	31.084	14.384	1	2	0	0	0		Hex(9)HexNAc(2)(1864.634157)	TRUE	sp|O96005|CLPT1_HUMAN	O96005	CLPT1_HUMAN	CLPTM1	Cleft lip and palate transmembrane protein 1
AEDYGPVEVISHWHPNITINIVDDHTPWVK		30	5	2923.47	5183.37	5183.3	1037.68	1037.67	3480.71	697.149	1702.59	0.002636	19.145	11.103	0.9906	2	0	0	0		Hex(8)HexNAc(2)(1702.581333)	TRUE	sp|O96005|CLPT1_HUMAN	O96005	CLPT1_HUMAN	CLPTM1	Cleft lip and palate transmembrane protein 1
AEDYGPVEVISHWHPNITINIVDDHTPWVK		30	5	2931.37	5345.41	5345.33	1070.09	1070.07	3480.71	697.149	1864.62	0.04035	14.323	11.605	0.9256	2	0	0	0			TRUE	sp|O96005|CLPT1_HUMAN	O96005	CLPT1_HUMAN	CLPTM1	Cleft lip and palate transmembrane protein 1
AEEFKKLNCQVIGASVDSHFCHLAWVNTPK	AEEFKKLNCQVIGASVDSHFCHLAWVNTPK	30	5	2220.77	3484.76	3484.7	697.959	697.948	3484.7	697.948	0.0022	3.666e-10	47.243	7.871	1	2	1	0	0	21C(57.0215), 9C(57.0215)		TRUE	sp|Q06830|PRDX1_HUMAN	Q06830	PRDX1_HUMAN	PRDX1	Peroxiredoxin-1
AEEFKKLNCQVIGASVDSHFCHLAWVNTPK	AEEFKKLNCQVIGASVDSHFCHLAWVNTPK	30	4	2221.26	3484.76	3484.7	872.197	872.183	3484.7	872.183	0.0007	1e-14	53.382	10.281	1	2	1	0	0	21C(57.0215), 9C(57.0215)		TRUE	sp|Q06830|PRDX1_HUMAN	Q06830	PRDX1_HUMAN	PRDX1	Peroxiredoxin-1
AEEGIAAGGVMDVNTALQEVLK	n[43]AEEGIAAGGVM[147]DVNTALQEVLK	22	3	3276.94	2272.16	2272.12	758.394	758.381	2272.13	758.383	-0.005	0	37.345	9.095	1	2	0	0	0	11M(15.9949), N-term(42.0106)		TRUE	sp|P25398|RS12_HUMAN	P25398	RS12_HUMAN	RPS12	40S ribosomal protein S12
AEEGIAAGGVMDVNTALQEVLK	n[43]AEEGIAAGGVM[147]DVNTALQEVLK	22	3	3301.13	2272.16	2272.13	758.393	758.383	2272.13	758.383	0.0002	0	40.002	8.449	1	2	0	0	0	11M(15.9949), N-term(42.0106)		TRUE	sp|P25398|RS12_HUMAN	P25398	RS12_HUMAN	RPS12	40S ribosomal protein S12
AEEGIAAGGVMDVNTALQEVLK	n[43]AEEGIAAGGVM[147]DVNTALQEVLK	22	3	3311.43	2272.16	2272.13	758.395	758.384	2272.13	758.383	0.0034	0	37.327	9.133	1	2	0	0	0	11M(15.9949), N-term(42.0106)		TRUE	sp|P25398|RS12_HUMAN	P25398	RS12_HUMAN	RPS12	40S ribosomal protein S12
AEFEVHEVYAVDVLVSSGEGK		21	3	2476.27	2263.1	2263.09	755.375	755.372	2263.1	755.374	-0.0072	2.814e-08	28.539	26.733	1	2	0	0	0			TRUE	sp|Q9UQ80|PA2G4_HUMAN	Q9UQ80	PA2G4_HUMAN	PA2G4	Proliferation-associated protein 2G4
AEFEVHEVYAVDVLVSSGEGK		21	3	2487.11	2263.15	2263.11	755.389	755.377	2263.1	755.374	0.008	1.296e-09	34.962	29.615	1	2	0	0	0			TRUE	sp|Q9UQ80|PA2G4_HUMAN	Q9UQ80	PA2G4_HUMAN	PA2G4	Proliferation-associated protein 2G4
AEGSDVANAVLDGADCIMLSGETAK	AEGSDVANAVLDGADCIMLSGETAK	25	3	2816.89	2493.17	2493.13	832.063	832.052	2493.14	832.053	-0.0024	0	48.364	9.624	1	2	0	0	0	16C(57.0215)		TRUE	sp|P14618|KPYM_HUMAN	P14618	KPYM_HUMAN	PKM	Pyruvate kinase PKM
AEGSDVANAVLDGADCIMLSGETAKGDYPLEAVR	AEGSDVANAVLDGADCIM[147]LSGETAKGDYPLEAVR	34	3	2624.01	3509.68	3509.63	1170.9	1170.88	3509.63	1170.88	0.0007	0	51.38	9.978	1	2	1	0	0	16C(57.0215), 18M(15.9949)		TRUE	sp|P14618|KPYM_HUMAN	P14618	KPYM_HUMAN	PKM	Pyruvate kinase PKM
AEGSDVANAVLDGADCIMLSGETAKGDYPLEAVR	AEGSDVANAVLDGADCIM[147]LSGETAKGDYPLEAVR	34	4	2625.57	3509.68	3509.63	878.428	878.415	3509.63	878.414	0.0002	1.6e-12	40.996	10.843	1	2	1	0	0	16C(57.0215), 18M(15.9949)		TRUE	sp|P14618|KPYM_HUMAN	P14618	KPYM_HUMAN	PKM	Pyruvate kinase PKM
AEGSDVANAVLDGADCIMLSGETAKGDYPLEAVR	AEGSDVANAVLDGADCIMLSGETAKGDYPLEAVR	34	3	3013.75	3493.69	3493.64	1165.57	1165.55	3493.63	1165.55	0.0071	0	68.173	10.847	1	2	1	0	0	16C(57.0215)		TRUE	sp|P14618|KPYM_HUMAN	P14618	KPYM_HUMAN	PKM	Pyruvate kinase PKM
AEIGIAMGSGTAVAK	AEIGIAM[147]GSGTAVAK	15	2	1251.02	1390.71	1390.71	696.365	696.362	1390.71	696.364	-0.003	5.446e-08	32.829	11.959	1	2	0	0	0	7M(15.9949)		FALSE	sp|P16615|AT2A2_HUMAN	P16615	AT2A2_HUMAN	ATP2A2	Sarcoplasmic/endoplasmic reticulum calcium ATPase 2	ATP2A1, ATP2A3	sp|O14983|AT2A1_HUMAN, sp|Q93084|AT2A3_HUMAN
AEISCTDNQDGTCSVSYLPVLPGDYSILVK	AEISCTDNQDGTCSVSYLPVLPGDYSILVK	30	3	2926.07	3300.59	3300.56	1101.2	1101.19	3300.55	1101.19	0.0024	5.921e-08	28.188	9.161	1	2	0	0	0	13C(57.0215), 5C(57.0215)		TRUE	sp|P21333|FLNA_HUMAN	P21333	FLNA_HUMAN	FLNA	Filamin-A
AEISCTDNQDGTCSVSYLPVLPGDYSILVKYNEQHVPGSPFTAR	AEISCTDNQDGTCSVSYLPVLPGDYSILVKYNEQHVPGSPFTAR	44	4	2887.29	4884.39	4884.32	1222.11	1222.09	4884.3	1222.08	0.021	0	57.585	10.241	1	2	1	0	0	13C(57.0215), 5C(57.0215)		TRUE	sp|P21333|FLNA_HUMAN	P21333	FLNA_HUMAN	FLNA	Filamin-A
AELTKVEEEIVTLRQVLAAK		20	3	2928.08	2239.32	2239.28	747.446	747.434	2239.28	747.433	0.0002	0.0003323	21.414	6.522	0.9996	2	2	0	0			TRUE	sp|O43399|TPD54_HUMAN	O43399	TPD54_HUMAN	TPD52L2	Tumor protein D54
AENDVDNELLDYEDDEVETAAGGDGAEAPAKKDVK	n[43]AENDVDNELLDYEDDEVETAAGGDGAEAPAKKDVK	35	3	2216.81	3733.66	3733.63	1245.56	1245.55	3733.66	1245.56	-0.0321	0	48.625	10.064	1	2	1	0	0	N-term(42.0106)	Lys->Gln(-0.036386)	TRUE	sp|Q13838|DX39B_HUMAN	Q13838	DX39B_HUMAN	DDX39B	Spliceosome RNA helicase DDX39B
AEPPLNASASDQGEK		15	3	796.738	3215.32	3215.28	1072.78	1072.77	1512.71	505.242	1702.58	0.001955	17.856	10.263	0.9729	2	0	0	0		Hex(8)HexNAc(2)(1702.581333)	TRUE	sp|Q9Y4L1|HYOU1_HUMAN	Q9Y4L1	HYOU1_HUMAN	HYOU1	Hypoxia up-regulated protein 1
AEPPLNASASDQGEK		15	3	801.881	3053.25	3053.23	1018.76	1018.75	1512.71	505.242	1540.53	0.01161	17.693	8.612	0.8371	2	0	0	0		Hex(7)HexNAc(2)(1540.528510)	TRUE	sp|Q9Y4L1|HYOU1_HUMAN	Q9Y4L1	HYOU1_HUMAN	HYOU1	Hypoxia up-regulated protein 1
AEPPLNASASDQGEK		15	3	804.078	2891.19	2891.18	964.738	964.735	1512.71	505.242	1378.48	0.0006845	20.58	9.431	0.9881	2	0	0	0		Hex(6)HexNAc(2)(1378.475686)	TRUE	sp|Q9Y4L1|HYOU1_HUMAN	Q9Y4L1	HYOU1_HUMAN	HYOU1	Hypoxia up-regulated protein 1
AEPPLNASASDQGEK		15	3	806.521	2729.14	2729.13	910.721	910.718	1512.71	505.242	1216.43	0.0005747	25.823	7.711	0.9877	2	0	0	0		Hex(5)HexNAc(2)(1216.422863)	TRUE	sp|Q9Y4L1|HYOU1_HUMAN	Q9Y4L1	HYOU1_HUMAN	HYOU1	Hypoxia up-regulated protein 1
AEPPLNASASDQGEK		15	3	807.066	3215.31	3215.29	1072.78	1072.77	1512.71	505.242	1702.58	0.001891	27.736	13.411	0.9732	2	0	0	0		Hex(8)HexNAc(2)(1702.581333)	TRUE	sp|Q9Y4L1|HYOU1_HUMAN	Q9Y4L1	HYOU1_HUMAN	HYOU1	Hypoxia up-regulated protein 1
AEPPLNASASDQGEK		15	3	811.804	2567.09	2567.08	856.704	856.699	1512.71	505.242	1054.37	1.341e-06	33.99	9.408	1	2	0	0	0		Hex(4)HexNAc(2)(1054.370039)	TRUE	sp|Q9Y4L1|HYOU1_HUMAN	Q9Y4L1	HYOU1_HUMAN	HYOU1	Hypoxia up-regulated protein 1
AEPPLNASASDQGEK		15	3	812.911	3053.26	3053.24	1018.76	1018.75	1512.71	505.242	1540.53	0.00326	22.376	9.47	0.9636	2	0	0	0		Hex(7)HexNAc(2)(1540.528510)	TRUE	sp|Q9Y4L1|HYOU1_HUMAN	Q9Y4L1	HYOU1_HUMAN	HYOU1	Hypoxia up-regulated protein 1
AEPPLNASASDQGEK		15	3	814.806	2891.2	2891.18	964.741	964.734	1512.71	505.242	1378.48	1.174e-06	34.222	9.025	1	2	0	0	0		Hex(6)HexNAc(2)(1378.475686)	TRUE	sp|Q9Y4L1|HYOU1_HUMAN	Q9Y4L1	HYOU1_HUMAN	HYOU1	Hypoxia up-regulated protein 1
AEPPLNASASDQGEK		15	3	816.806	2729.15	2729.13	910.724	910.718	1512.71	505.242	1216.42	5.194e-06	29.638	7.017	0.9996	2	0	0	0		Hex(5)HexNAc(2)(1216.422863)	TRUE	sp|Q9Y4L1|HYOU1_HUMAN	Q9Y4L1	HYOU1_HUMAN	HYOU1	Hypoxia up-regulated protein 1
AEPPLNASASDQGEK		15	3	817.917	3215.3	3215.29	1072.78	1072.77	1512.71	505.242	1702.58	0.004972	15.56	9.283	0.9401	2	0	0	0		Hex(8)HexNAc(2)(1702.581333)	TRUE	sp|Q9Y4L1|HYOU1_HUMAN	Q9Y4L1	HYOU1_HUMAN	HYOU1	Hypoxia up-regulated protein 1
AEPPLNASASDQGEK		15	3	823.741	2567.09	2567.08	856.706	856.7	1512.71	505.242	1054.37	1.975e-05	26.318	6.65	0.9753	2	0	0	0		Hex(4)HexNAc(2)(1054.370039)	TRUE	sp|Q9Y4L1|HYOU1_HUMAN	Q9Y4L1	HYOU1_HUMAN	HYOU1	Hypoxia up-regulated protein 1
AEPPLNASASDQGEK		15	3	825.394	2891.2	2891.18	964.74	964.734	1512.71	505.242	1378.48	2.715e-07	40.495	11.337	1	2	0	0	0		Hex(6)HexNAc(2)(1378.475686)	TRUE	sp|Q9Y4L1|HYOU1_HUMAN	Q9Y4L1	HYOU1_HUMAN	HYOU1	Hypoxia up-regulated protein 1
AEPPLNASASDQGEK		15	3	827.116	2729.15	2729.13	910.723	910.717	1512.71	505.242	1216.42	5.327e-05	25.594	7.517	0.981	2	0	0	0		Hex(5)HexNAc(2)(1216.422863)	TRUE	sp|Q9Y4L1|HYOU1_HUMAN	Q9Y4L1	HYOU1_HUMAN	HYOU1	Hypoxia up-regulated protein 1
AEPPLNASASDQGEK		15	3	835.959	2891.2	2891.18	964.742	964.735	1512.71	505.242	1378.48	0.001233	14.488	7.839	0.9804	2	0	0	0		Hex(6)HexNAc(2)(1378.475686)	TRUE	sp|Q9Y4L1|HYOU1_HUMAN	Q9Y4L1	HYOU1_HUMAN	HYOU1	Hypoxia up-regulated protein 1
AEPPLNASASDQGEK		15	3	837.465	2729.15	2729.13	910.725	910.719	1512.71	505.242	1216.43	1.297e-06	18.563	7.713	1	2	0	0	0		Hex(5)HexNAc(2)(1216.422863)	TRUE	sp|Q9Y4L1|HYOU1_HUMAN	Q9Y4L1	HYOU1_HUMAN	HYOU1	Hypoxia up-regulated protein 1
AEPPLNASASDQGEKVIPPAGQTEDAEPISEPEK		34	4	1597.99	4879.22	4879.16	1220.81	1220.8	3500.68	876.177	1378.48	7e-14	45.703	10.6	1	2	1	0	0		Hex(6)HexNAc(2)(1378.475686)	TRUE	sp|Q9Y4L1|HYOU1_HUMAN	Q9Y4L1	HYOU1_HUMAN	HYOU1	Hypoxia up-regulated protein 1
AEPPLNASASDQGEKVIPPAGQTEDAEPISEPEK		34	5	1599.65	4879.21	4879.17	976.85	976.841	3500.68	701.143	1378.49	1.838e-06	26.597	10.637	1	2	1	0	0			TRUE	sp|Q9Y4L1|HYOU1_HUMAN	Q9Y4L1	HYOU1_HUMAN	HYOU1	Hypoxia up-regulated protein 1
AEPPLNASASDQGEKVIPPAGQTEDAEPISEPEK		34	4	1609.95	4879.19	4879.15	1220.8	1220.8	3500.68	876.177	1378.47	1e-14	43.532	11.376	1	2	1	0	0		Hex(6)HexNAc(2)(1378.475686)	TRUE	sp|Q9Y4L1|HYOU1_HUMAN	Q9Y4L1	HYOU1_HUMAN	HYOU1	Hypoxia up-regulated protein 1
AEPPQCTSLAWSADGQTLFAGYTDNLVR	AEPPQCTSLAWSADGQTLFAGYTDNLVR	28	3	2872.27	3067.47	3067.43	1023.5	1023.49	3067.43	1023.49	-0.0019	4.8e-13	41.227	9.018	1	2	0	0	0	6C(57.0215)		TRUE	sp|P63244|RACK1_HUMAN	P63244	RACK1_HUMAN	RACK1	Receptor of activated protein C kinase 1
AEPPQCTSLAWSADGQTLFAGYTDNLVR	AEPPQCTSLAWSADGQTLFAGYTDNLVR	28	3	2873.61	3067.48	3067.43	1023.5	1023.49	3067.43	1023.49	-0.0019	1e-13	45.855	9.342	1	2	0	0	0	6C(57.0215)		TRUE	sp|P63244|RACK1_HUMAN	P63244	RACK1_HUMAN	RACK1	Receptor of activated protein C kinase 1
AEPPQCTSLAWSADGQTLFAGYTDNLVR	AEPPQCTSLAWSADGQTLFAGYTDNLVR	28	3	2884	3067.47	3067.43	1023.5	1023.49	3067.43	1023.49	-0.0019	1.902e-07	30.071	10.242	1	2	0	0	0	6C(57.0215)		TRUE	sp|P63244|RACK1_HUMAN	P63244	RACK1_HUMAN	RACK1	Receptor of activated protein C kinase 1
AEPSAATQSHSISSSSFGAEPSAPGGGGSPGACPALGTK	n[43]AEPSAATQSHSISSSSFGAEPSAPGGGGSPGACPALGTK	39	4	1771.13	3611.7	3611.65	903.932	903.919	3611.64	903.918	0.0022	0	61.159	10.76	1	2	0	0	0	33C(57.0215), N-term(42.0106)		TRUE	sp|O95197|RTN3_HUMAN	O95197	RTN3_HUMAN	RTN3	Reticulon-3
AEPSAATQSHSISSSSFGAEPSAPGGGGSPGACPALGTK	n[43]AEPSAATQSHSISSSSFGAEPSAPGGGGSPGACPALGTK	39	3	1771.66	3611.7	3611.65	1204.91	1204.89	3611.64	1204.89	0.0027	0	69.583	9.409	1	2	0	0	0	33C(57.0215), N-term(42.0106)		TRUE	sp|O95197|RTN3_HUMAN	O95197	RTN3_HUMAN	RTN3	Reticulon-3
AEPSAATQSHSISSSSFGAEPSAPGGGGSPGACPALGTK	n[43]AEPSAATQSHSISSSSFGAEPSAPGGGGSPGACPALGTK	39	5	1774.97	3611.69	3611.64	723.345	723.336	3611.64	723.336	0.0007	0.0001579	23.707	8.174	1	2	0	0	0	33C(57.0215), N-term(42.0106)		TRUE	sp|O95197|RTN3_HUMAN	O95197	RTN3_HUMAN	RTN3	Reticulon-3
AEPSAATQSHSISSSSFGAEPSAPGGGGSPGACPALGTK	n[43]AEPSAATQSHSISSSSFGAEPSAPGGGGSPGACPALGTK	39	4	1781.49	3611.69	3611.65	903.93	903.919	3611.64	903.918	0.0017	0	47.572	11.803	1	2	0	0	0	33C(57.0215), N-term(42.0106)		TRUE	sp|O95197|RTN3_HUMAN	O95197	RTN3_HUMAN	RTN3	Reticulon-3
AEPSAATQSHSISSSSFGAEPSAPGGGGSPGACPALGTK	n[43]AEPSAATQSHSISSSSFGAEPSAPGGGGSPGACPALGTK	39	3	1782.68	3611.68	3611.65	1204.9	1204.89	3611.64	1204.89	0.0022	9.125e-10	27.871	7.913	1	2	0	0	0	33C(57.0215), N-term(42.0106)		TRUE	sp|O95197|RTN3_HUMAN	O95197	RTN3_HUMAN	RTN3	Reticulon-3
AEQINQAAGEASAVLAK		17	2	1750.59	1669.88	1669.86	835.946	835.938	1669.86	835.939	-0.0014	9.994e-09	42.501	9.848	1	2	0	0	0			TRUE	sp|Q9UJZ1|STML2_HUMAN	Q9UJZ1	STML2_HUMAN	STOML2	Stomatin-like protein 2, mitochondrial
AEQINQAAGEASAVLAK		17	2	1761.93	1669.89	1669.86	835.951	835.938	1669.86	835.939	-0.0016	1.313e-09	32.05	10.278	1	2	0	0	0			TRUE	sp|Q9UJZ1|STML2_HUMAN	Q9UJZ1	STML2_HUMAN	STOML2	Stomatin-like protein 2, mitochondrial
AEQWNVNYVETSAK		14	2	1671.72	1637.78	1637.77	819.899	819.892	1637.77	819.891	0	0.0001245	27.12	10.054	1	2	0	0	0			TRUE	sp|P11233|RALA_HUMAN	P11233	RALA_HUMAN	RALA	Ras-related protein Ral-A
AETLEFNDVYQEVK	n[43]AETLEFNDVYQEVK	14	2	2456.49	1725.82	1725.81	863.919	863.912	1725.81	863.912	-0.0011	4.858e-09	26.052	9.056	1	2	0	0	0	N-term(42.0106)		TRUE	sp|Q08945|SSRP1_HUMAN	Q08945	SSRP1_HUMAN	SSRP1	FACT complex subunit SSRP1
AEVIMNYHVGETVLSLQK		18	3	2252.22	2031.08	2031.05	678.034	678.024	2030.05	677.691	1.0007	0.0007522	19.212	11.071	0.9924	2	0	0	0		Label:15N(1)(0.997035)	TRUE	sp|Q15393|SF3B3_HUMAN	Q15393	SF3B3_HUMAN	SF3B3	Splicing factor 3B subunit 3
AEVITCDVLLVCIGRRPFTK	AEVITCDVLLVCIGRRPFTK	20	3	2438.26	2346.29	2346.25	783.104	783.092	2346.26	783.092	-0.0014	0.003569	15.815	10.921	0.9954	2	1	0	0	12C(57.0215), 6C(57.0215)		TRUE	sp|P09622|DLDH_HUMAN	P09622	DLDH_HUMAN	DLD	Dihydrolipoyl dehydrogenase, mitochondrial
AEVQHQLHVAVGSLQESILAQVQR		24	4	2466.26	2639.46	2639.41	660.873	660.861	2639.41	660.861	0.0002	1.103e-07	36.329	10.209	1	2	0	0	0			TRUE	sp|Q6P2E9|EDC4_HUMAN	Q6P2E9	EDC4_HUMAN	EDC4	Enhancer of mRNA-decapping protein 4
AEYLASIFGTEKDKVNCSFYFK	n[43]AEYLASIFGTEKDKVNCSFYFK	22	3	3270.82	2658.31	2658.29	887.111	887.103	2658.27	887.096	0.0188	0	48.91	28.139	1	2	2	0	0	17C(57.0215), N-term(42.0106)		TRUE	sp|P0DN76|U2AF5_HUMAN	P0DN76	U2AF5_HUMAN	U2AF1L5	Splicing factor U2AF 35 kDa subunit-like protein	U2AF1, U2AF1L4	sp|Q01081|U2AF1_HUMAN, sp|Q8WU68|U2AF4_HUMAN
AFAFVTFADDQIAQSLCGEDLIIKGISVHISNAEPKHNSNR	AFAFVTFADDQIAQSLCGEDLIIKGISVHISNAEPKHNSNR	41	6	3437.02	4512.3	4512.27	753.057	753.052	4512.25	753.049	0.0185	0.0007503	20.999	7.235	0.9898	2	2	0	0	17C(57.0215)		TRUE	sp|Q13148|TADBP_HUMAN	Q13148	TADBP_HUMAN	TARDBP	TAR DNA-binding protein 43
AFGAPVPSVQWLDEDGTTVLQDERFFPYANGTLGIR		36	4	3240.43	5506.58	5506.5	1377.65	1377.63	3965.96	992.497	1540.54	1.782e-09	32.625	10.53	1	2	1	0	0			TRUE	sp|P32004|L1CAM_HUMAN	P32004	L1CAM_HUMAN	L1CAM	Neural cell adhesion molecule L1
AFSDPFVEAEKSNLAYDIVQLPTGLTGIKVTYMEEER		37	4	3345.31	4160.16	4160.08	1041.05	1041.03	4160.07	1041.02	0.0093	1e-13	44.844	10.035	1	2	2	0	0			TRUE	sp|P34932|HSP74_HUMAN	P34932	HSP74_HUMAN	HSPA4	Heat shock 70 kDa protein 4
AFSEVPTTANGSTK		14	3	1089.98	3274.31	3274.3	1092.44	1092.44	1408.68	470.568	1865.62	0.0007879	14.804	11.043	0.9675	2	0	0	0			TRUE	sp|P40200|TACT_HUMAN	P40200	TACT_HUMAN	CD96	T-cell surface protein tactile
AFSNSSYVLNPTTGELVFDPLSASDTGEYSCEAR	AFSNSSYVLNPTTGELVFDPLSASDTGEYSCEAR	34	4	2677.84	5387.37	5387.31	1347.85	1347.83	3683.66	921.922	1703.65	7e-14	42.399	12.504	1	2	0	0	0	31C(57.0215)		TRUE	sp|Q9Y624|JAM1_HUMAN	Q9Y624	JAM1_HUMAN	F11R	Junctional adhesion molecule A
AFSNSSYVLNPTTGELVFDPLSASDTGEYSCEAR	AFSNSSYVLNPTTGELVFDPLSASDTGEYSCEAR	34	4	2732.28	5889.56	5889.5	1473.4	1473.38	3683.66	921.922	2205.84	0	53.195	11.298	1	2	0	0	0	31C(57.0215)		TRUE	sp|Q9Y624|JAM1_HUMAN	Q9Y624	JAM1_HUMAN	F11R	Junctional adhesion molecule A
AFSNSSYVLNPTTGELVFDPLSASDTGEYSCEAR	AFSNSSYVLNPTTGELVFDPLSASDTGEYSCEAR	34	4	2739.64	5743.45	5743.39	1436.87	1436.85	3683.66	921.922	2059.73	0	87.393	13.096	1	2	0	0	0	31C(57.0215)	dHex(1)Hex(5)HexNAc(4)NeuAc(1)(2059.734933)	TRUE	sp|Q9Y624|JAM1_HUMAN	Q9Y624	JAM1_HUMAN	F11R	Junctional adhesion molecule A
AFSNSSYVLNPTTGELVFDPLSASDTGEYSCEAR	AFSNSSYVLNPTTGELVFDPLSASDTGEYSCEAR	34	4	2744.01	5703.42	5703.36	1426.86	1426.85	3683.66	921.922	2019.7	0	84.761	12.193	1	2	0	0	0	31C(57.0215)		TRUE	sp|Q9Y624|JAM1_HUMAN	Q9Y624	JAM1_HUMAN	F11R	Junctional adhesion molecule A
AFSNSSYVLNPTTGELVFDPLSASDTGEYSCEAR	AFSNSSYVLNPTTGELVFDPLSASDTGEYSCEAR	34	4	2749.82	5540.4	5540.31	1386.11	1386.08	3683.66	921.922	1856.65	0	81.474	12.158	1	2	0	0	0	31C(57.0215)	dHex(1)Hex(5)HexNAc(3)NeuAc(1)(1856.655561)	TRUE	sp|Q9Y624|JAM1_HUMAN	Q9Y624	JAM1_HUMAN	F11R	Junctional adhesion molecule A
AFSNSSYVLNPTTGELVFDPLSASDTGEYSCEAR	AFSNSSYVLNPTTGELVFDPLSASDTGEYSCEAR	34	5	2754	5541.39	5541.31	1109.29	1109.27	3683.66	737.739	1857.65	0	41.727	8.926	1	2	0	0	0	31C(57.0215)		TRUE	sp|Q9Y624|JAM1_HUMAN	Q9Y624	JAM1_HUMAN	F11R	Junctional adhesion molecule A
AFSNSSYVLNPTTGELVFDPLSASDTGEYSCEAR	AFSNSSYVLNPTTGELVFDPLSASDTGEYSCEAR	34	4	2757.55	5556.37	5556.29	1390.1	1390.08	3683.66	921.922	1872.63	0	62.648	13.619	1	2	0	0	0	31C(57.0215)		TRUE	sp|Q9Y624|JAM1_HUMAN	Q9Y624	JAM1_HUMAN	F11R	Junctional adhesion molecule A
AFSNSSYVLNPTTGELVFDPLSASDTGEYSCEAR	AFSNSSYVLNPTTGELVFDPLSASDTGEYSCEAR	34	4	2761.38	5541.38	5541.31	1386.35	1386.33	3683.66	921.922	1857.65	0	52.827	9.014	1	2	0	0	0	31C(57.0215)		TRUE	sp|Q9Y624|JAM1_HUMAN	Q9Y624	JAM1_HUMAN	F11R	Junctional adhesion molecule A
AFSNSSYVLNPTTGELVFDPLSASDTGEYSCEAR	AFSNSSYVLNPTTGELVFDPLSASDTGEYSCEAR	34	4	2763.8	5379.35	5379.27	1345.85	1345.82	3683.66	921.922	1695.61	3.258e-11	32.637	8.908	1	2	0	0	0	31C(57.0215)		TRUE	sp|Q9Y624|JAM1_HUMAN	Q9Y624	JAM1_HUMAN	F11R	Junctional adhesion molecule A
AFVHWYVGEGMEEGEFSEAR	AFVHWYVGEGM[147]EEGEFSEAR	20	3	2073.42	2345.04	2345.01	782.688	782.676	2345.01	782.676	0.001	1.401e-11	41.285	11.502	1	2	0	0	0	11M(15.9949)		FALSE	sp|P68363|TBA1B_HUMAN	P68363	TBA1B_HUMAN	TUBA1B	Tubulin alpha-1B chain	TUBA1A, TUBA1C, TUBA3C, TUBA3E, TUBA4A, TUBA8	sp|P68366|TBA4A_HUMAN, sp|Q13748|TBA3C_HUMAN, sp|Q6PEY2|TBA3E_HUMAN, sp|Q71U36|TBA1A_HUMAN, sp|Q9BQE3|TBA1C_HUMAN, sp|Q9NY65|TBA8_HUMAN
AFVHWYVGEGMEEGEFSEAR	AFVHWYVGEGM[147]EEGEFSEAR	20	2	2075.69	2345.04	2345.01	1173.53	1173.51	2345.01	1173.51	-0.0004	0	56.81	8.713	1	2	0	0	0	11M(15.9949)		FALSE	sp|P68363|TBA1B_HUMAN	P68363	TBA1B_HUMAN	TUBA1B	Tubulin alpha-1B chain	TUBA1A, TUBA1C, TUBA3C, TUBA3E, TUBA4A, TUBA8	sp|P68366|TBA4A_HUMAN, sp|Q13748|TBA3C_HUMAN, sp|Q6PEY2|TBA3E_HUMAN, sp|Q71U36|TBA1A_HUMAN, sp|Q9BQE3|TBA1C_HUMAN, sp|Q9NY65|TBA8_HUMAN
AFVHWYVGEGMEEGEFSEAR	AFVHWYVGEGM[147]EEGEFSEAR	20	3	2083.68	2345.04	2345.01	782.688	782.676	2345.01	782.676	0.0007	3.949e-10	46.114	7.226	1	2	0	0	0	11M(15.9949)		FALSE	sp|P68363|TBA1B_HUMAN	P68363	TBA1B_HUMAN	TUBA1B	Tubulin alpha-1B chain	TUBA1A, TUBA1C, TUBA3C, TUBA3E, TUBA4A, TUBA8	sp|P68366|TBA4A_HUMAN, sp|Q13748|TBA3C_HUMAN, sp|Q6PEY2|TBA3E_HUMAN, sp|Q71U36|TBA1A_HUMAN, sp|Q9BQE3|TBA1C_HUMAN, sp|Q9NY65|TBA8_HUMAN
AFVHWYVGEGMEEGEFSEAR	AFVHWYVGEGM[147]EEGEFSEAR	20	3	2094.13	2345.05	2345.01	782.689	782.676	2345.01	782.676	0.0005	3.2e-12	41.28	12.165	1	2	0	0	0	11M(15.9949)		FALSE	sp|P68363|TBA1B_HUMAN	P68363	TBA1B_HUMAN	TUBA1B	Tubulin alpha-1B chain	TUBA1A, TUBA1C, TUBA3C, TUBA3E, TUBA4A, TUBA8	sp|P68366|TBA4A_HUMAN, sp|Q13748|TBA3C_HUMAN, sp|Q6PEY2|TBA3E_HUMAN, sp|Q71U36|TBA1A_HUMAN, sp|Q9BQE3|TBA1C_HUMAN, sp|Q9NY65|TBA8_HUMAN
AFVHWYVGEGMEEGEFSEAR	AFVHWYVGEGM[147]EEGEFSEAR	20	3	2105.37	2345.05	2345.01	782.689	782.676	2345.01	782.676	0.0012	6.147e-10	34.564	10.213	1	2	0	0	0	11M(15.9949)		FALSE	sp|P68363|TBA1B_HUMAN	P68363	TBA1B_HUMAN	TUBA1B	Tubulin alpha-1B chain	TUBA1A, TUBA1C, TUBA3C, TUBA3E, TUBA4A, TUBA8	sp|P68366|TBA4A_HUMAN, sp|Q13748|TBA3C_HUMAN, sp|Q6PEY2|TBA3E_HUMAN, sp|Q71U36|TBA1A_HUMAN, sp|Q9BQE3|TBA1C_HUMAN, sp|Q9NY65|TBA8_HUMAN
AFVHWYVGEGMEEGEFSEAR	AFVHWYVGEGM[147]EEGEFSEAR	20	3	2117.83	2345.04	2345.01	782.688	782.677	2345.01	782.676	0.0017	5.3e-13	32.265	10.259	1	2	0	0	0	11M(15.9949)		FALSE	sp|P68363|TBA1B_HUMAN	P68363	TBA1B_HUMAN	TUBA1B	Tubulin alpha-1B chain	TUBA1A, TUBA1C, TUBA3C, TUBA3E, TUBA4A, TUBA8	sp|P68366|TBA4A_HUMAN, sp|Q13748|TBA3C_HUMAN, sp|Q6PEY2|TBA3E_HUMAN, sp|Q71U36|TBA1A_HUMAN, sp|Q9BQE3|TBA1C_HUMAN, sp|Q9NY65|TBA8_HUMAN
AFVHWYVGEGMEEGEFSEAR	AFVHWYVGEGM[147]EEGEFSEAR	20	3	2142.7	2345.04	2345.01	782.688	782.677	2345.01	782.676	0.0019	1.4e-12	36.769	13.404	1	2	0	0	0	11M(15.9949)		FALSE	sp|P68363|TBA1B_HUMAN	P68363	TBA1B_HUMAN	TUBA1B	Tubulin alpha-1B chain	TUBA1A, TUBA1C, TUBA3C, TUBA3E, TUBA4A, TUBA8	sp|P68366|TBA4A_HUMAN, sp|Q13748|TBA3C_HUMAN, sp|Q6PEY2|TBA3E_HUMAN, sp|Q71U36|TBA1A_HUMAN, sp|Q9BQE3|TBA1C_HUMAN, sp|Q9NY65|TBA8_HUMAN
AFVHWYVGEGMEEGEFSEAR		20	3	2302.76	2329.05	2329.01	777.356	777.345	2329.01	777.344	0.0005	5.7e-13	39.306	9.666	1	2	0	0	0			FALSE	sp|P68363|TBA1B_HUMAN	P68363	TBA1B_HUMAN	TUBA1B	Tubulin alpha-1B chain	TUBA1A, TUBA1C, TUBA3C, TUBA3E, TUBA4A, TUBA8	sp|P68366|TBA4A_HUMAN, sp|Q13748|TBA3C_HUMAN, sp|Q6PEY2|TBA3E_HUMAN, sp|Q71U36|TBA1A_HUMAN, sp|Q9BQE3|TBA1C_HUMAN, sp|Q9NY65|TBA8_HUMAN
AFVHWYVGEGMEEGEFSEAR		20	2	2308.74	2329.05	2329.01	1165.53	1165.51	2329.01	1165.51	0.001	3.949e-07	26.088	6.107	1	2	0	0	0			FALSE	sp|P68363|TBA1B_HUMAN	P68363	TBA1B_HUMAN	TUBA1B	Tubulin alpha-1B chain	TUBA1A, TUBA1C, TUBA3C, TUBA3E, TUBA4A, TUBA8	sp|P68366|TBA4A_HUMAN, sp|Q13748|TBA3C_HUMAN, sp|Q6PEY2|TBA3E_HUMAN, sp|Q71U36|TBA1A_HUMAN, sp|Q9BQE3|TBA1C_HUMAN, sp|Q9NY65|TBA8_HUMAN
AFVHWYVGEGMEEGEFSEAR		20	3	2313.47	2329.05	2329.01	777.357	777.345	2329.01	777.344	0.0005	5.681e-09	34.482	10.287	1	2	0	0	0			FALSE	sp|P68363|TBA1B_HUMAN	P68363	TBA1B_HUMAN	TUBA1B	Tubulin alpha-1B chain	TUBA1A, TUBA1C, TUBA3C, TUBA3E, TUBA4A, TUBA8	sp|P68366|TBA4A_HUMAN, sp|Q13748|TBA3C_HUMAN, sp|Q6PEY2|TBA3E_HUMAN, sp|Q71U36|TBA1A_HUMAN, sp|Q9BQE3|TBA1C_HUMAN, sp|Q9NY65|TBA8_HUMAN
AFVHWYVGEGMEEGEFSEAR		20	3	2324.19	2329.06	2329.01	777.359	777.345	2329.01	777.344	0.0017	5.705e-11	39.417	12.019	1	2	0	0	0			FALSE	sp|P68363|TBA1B_HUMAN	P68363	TBA1B_HUMAN	TUBA1B	Tubulin alpha-1B chain	TUBA1A, TUBA1C, TUBA3C, TUBA3E, TUBA4A, TUBA8	sp|P68366|TBA4A_HUMAN, sp|Q13748|TBA3C_HUMAN, sp|Q6PEY2|TBA3E_HUMAN, sp|Q71U36|TBA1A_HUMAN, sp|Q9BQE3|TBA1C_HUMAN, sp|Q9NY65|TBA8_HUMAN
AFVHWYVGEGMEEGEFSEAR		20	3	2339.58	2329.06	2329.02	777.359	777.346	2329.01	777.344	0.0054	4.227e-11	34.029	12.081	1	2	0	0	0			FALSE	sp|P68363|TBA1B_HUMAN	P68363	TBA1B_HUMAN	TUBA1B	Tubulin alpha-1B chain	TUBA1A, TUBA1C, TUBA3C, TUBA3E, TUBA4A, TUBA8	sp|P68366|TBA4A_HUMAN, sp|Q13748|TBA3C_HUMAN, sp|Q6PEY2|TBA3E_HUMAN, sp|Q71U36|TBA1A_HUMAN, sp|Q9BQE3|TBA1C_HUMAN, sp|Q9NY65|TBA8_HUMAN
AFYVPFLSDQYTVYVNYTILKPR		23	3	3123.4	4662.13	4662.07	1555.05	1555.03	2796.45	933.158	1865.62	2.287e-05	31.004	14.927	0.918	2	1	0	0			TRUE	sp|Q9H6U8|ALG9_HUMAN	Q9H6U8	ALG9_HUMAN	ALG9	Alpha-1,2-mannosyltransferase ALG9
AGAGSATLSMAYAGAR	AGAGSATLSM[147]AYAGAR	16	2	1223.49	1469.71	1469.7	735.86	735.856	1469.69	735.854	0.0038	1.59e-12	36.569	10.059	1	2	0	0	0	10M(15.9949)		TRUE	sp|P40926|MDHM_HUMAN	P40926	MDHM_HUMAN	MDH2	Malate dehydrogenase, mitochondrial
AGAGSATLSMAYAGAR	AGAGSATLSM[147]AYAGAR	16	2	1234.35	1469.72	1469.7	735.865	735.857	1469.69	735.854	0.0068	0.003169	16.307	13.37	0.9752	2	0	0	0	10M(15.9949)		TRUE	sp|P40926|MDHM_HUMAN	P40926	MDHM_HUMAN	MDH2	Malate dehydrogenase, mitochondrial
AGAGSATLSMAYAGAR		16	2	1529.23	1453.72	1453.7	727.865	727.856	1453.7	727.856	-0.0013	2.4e-12	38.653	8.979	1	2	0	0	0			TRUE	sp|P40926|MDHM_HUMAN	P40926	MDHM_HUMAN	MDH2	Malate dehydrogenase, mitochondrial
AGALNSNDAFVLKTPSAAYLWVGTGASEAEK		31	3	2698.51	3138.61	3138.57	1047.21	1047.2	3137.57	1046.86	1.0024	5e-14	40.983	9.094	1	2	1	0	0		Label:15N(1)(0.997035)	TRUE	sp|P06396|GELS_HUMAN	P06396	GELS_HUMAN	GSN	Gelsolin
AGALNSNDAFVLKTPSAAYLWVGTGASEAEKTGAQELLR		39	4	2989.88	4006.08	4006.02	1002.53	1002.51	4006.04	1002.52	-0.0236	1.095e-09	34.757	11.704	1	2	2	0	0			TRUE	sp|P06396|GELS_HUMAN	P06396	GELS_HUMAN	GSN	Gelsolin
AGEAEESSAVCQVDAEQR	AGEAEESSAVCQVDAEQR	18	3	1083.02	1934.84	1934.82	645.952	645.948	1934.83	645.95	-0.0061	2.069e-05	29.237	9.528	0.9993	2	0	0	0	11C(57.0215)		TRUE	sp|Q8N3D4|EH1L1_HUMAN	Q8N3D4	EH1L1_HUMAN	EHBP1L1	EH domain-binding protein 1-like protein 1
AGENRWGTDEDKFTEILCLR	AGENRWGTDEDKFTEILCLR	20	3	2425.43	2409.17	2409.15	804.063	804.059	2409.14	804.053	0.0161	2.78e-10	32.471	10.101	1	2	2	0	0	18C(57.0215)		TRUE	sp|P12429|ANXA3_HUMAN	P12429	ANXA3_HUMAN	ANXA3	Annexin A3
AGESVLVHGASGGVGLAACQIAR	AGESVLVHGASGGVGLAACQIAR	23	3	1870.59	2179.15	2179.12	727.39	727.38	2179.12	727.38	0.0012	0	69.636	11.163	1	2	0	0	0	19C(57.0215)		TRUE	sp|Q08257|QOR_HUMAN	Q08257	QOR_HUMAN	CRYZ	Quinone oxidoreductase
AGESVLVHGASGGVGLAACQIAR	AGESVLVHGASGGVGLAACQIAR	23	2	1873.32	2179.15	2179.12	1090.58	1090.57	2179.12	1090.57	-0.0002	0	55.931	8.372	1	2	0	0	0	19C(57.0215)		TRUE	sp|Q08257|QOR_HUMAN	Q08257	QOR_HUMAN	CRYZ	Quinone oxidoreductase
AGESVLVHGASGGVGLAACQIAR	AGESVLVHGASGGVGLAACQIAR	23	3	1881.11	2179.15	2179.12	727.39	727.38	2179.12	727.38	0.001	0	56.091	10.884	1	2	0	0	0	19C(57.0215)		TRUE	sp|Q08257|QOR_HUMAN	Q08257	QOR_HUMAN	CRYZ	Quinone oxidoreductase
AGGIETIANEYSDR		14	2	1664.34	1494.72	1494.7	748.368	748.357	1494.69	748.355	0.0049	2.565e-07	21.567	7.617	1	2	0	0	0			TRUE	sp|P34932|HSP74_HUMAN	P34932	HSP74_HUMAN	HSPA4	Heat shock 70 kDa protein 4
AGGSCFRECGGRALLTNVSSVALGSR	AGGSCFRECGGRALLTNVSSVALGSR	26	3	1858.16	3250.55	3250.5	1084.52	1084.51	2681.31	894.778	569.188	7.136e-07	25.1	8.705	1	2	2	0	0	5C(57.0215), 9C(57.0215)		TRUE	sp|Q7Z7M0|MEGF8_HUMAN	Q7Z7M0	MEGF8_HUMAN	MEGF8	Multiple epidermal growth factor-like domains protein 8
AGKYEQAIQCYTEAISLCPTEK	AGKYEQAIQCYTEAISLCPTEK	22	3	2249.51	2559.23	2559.2	854.084	854.074	2559.2	854.073	0.0012	1e-13	43.745	11.868	1	2	1	0	0	10C(57.0215), 18C(57.0215)		TRUE	sp|O94826|TOM70_HUMAN	O94826	TOM70_HUMAN	TOMM70A	Mitochondrial import receptor subunit TOM70
AGLFQHPLQSEYSSITTTHTSATEPFLVDGLTLGAQHLEAGGSLTR		46	5	2881.12	4838.49	4838.41	968.705	968.689	4838.41	968.69	-0.0043	6.48e-08	37.367	8.956	1	2	0	0	0			TRUE	sp|P16144|ITB4_HUMAN	P16144	ITB4_HUMAN	ITGB4	Integrin beta-4
AGLLAGDRLVEVNGENVEKETHQQVVSR		28	4	1862.55	3046.62	3046.58	762.663	762.653	3046.58	762.652	0.0041	1.6e-12	58.686	10.924	1	2	2	0	0			TRUE	sp|O14745|NHRF1_HUMAN	O14745	NHRF1_HUMAN	SLC9A3R1	Na(+)/H(+) exchange regulatory cofactor NHE-RF1
AGLLAGDRLVEVNGENVEKETHQQVVSR		28	5	1863.11	3046.62	3046.61	610.332	610.33	3046.58	610.323	0.0325	8.923e-06	31.698	11.957	1	2	2	0	0		Gln->Lys(0.036386)	TRUE	sp|O14745|NHRF1_HUMAN	O14745	NHRF1_HUMAN	SLC9A3R1	Na(+)/H(+) exchange regulatory cofactor NHE-RF1
AGLPCQDLEFVQFHPTGIYGAGCLITEGCRGEGGILINSQGER	AGLPCQDLEFVQFHPTGIYGAGCLITEGCRGEGGILINSQGER	43	4	2858.88	4676.29	4676.21	1170.08	1170.06	4676.22	1170.06	-0.0067	0	52.132	8.002	1	2	1	0	0	23C(57.0215), 29C(57.0215), 5C(57.0215)		TRUE	sp|P31040|SDHA_HUMAN	P31040	SDHA_HUMAN	SDHA	Succinate dehydrogenase [ubiquinone] flavoprotein subunit, mitochondrial
AGLPCQDLEFVQFHPTGIYGAGCLITEGCRGEGGILINSQGER	AGLPCQDLEFVQFHPTGIYGAGCLITEGCRGEGGILINSQGER	43	5	2861.05	4676.29	4676.22	936.265	936.252	4676.22	936.251	0.0019	7.576e-10	36.094	10.463	1	2	1	0	0	23C(57.0215), 29C(57.0215), 5C(57.0215)		TRUE	sp|P31040|SDHA_HUMAN	P31040	SDHA_HUMAN	SDHA	Succinate dehydrogenase [ubiquinone] flavoprotein subunit, mitochondrial
AGLPCQDLEFVQFHPTGIYGAGCLITEGCRGEGGILINSQGER	AGLPCQDLEFVQFHPTGIYGAGCLITEGCRGEGGILINSQGER	43	5	2864.18	4676.29	4676.22	936.264	936.252	4676.22	936.251	0.0019	1.36e-10	33.531	10.684	1	2	1	0	0	23C(57.0215), 29C(57.0215), 5C(57.0215)		TRUE	sp|P31040|SDHA_HUMAN	P31040	SDHA_HUMAN	SDHA	Succinate dehydrogenase [ubiquinone] flavoprotein subunit, mitochondrial
AGLQVYNKCWKFEHCNFNDVTTR	AGLQVYNKCWKFEHCNFNDVTTR	23	4	1833.57	2886.37	2886.33	722.601	722.591	2886.33	722.591	0.001	0	55.831	10.738	1	2	2	0	0	15C(57.0215), 9C(57.0215)		TRUE	sp|P13987|CD59_HUMAN	P13987	CD59_HUMAN	CD59	CD59 glycoprotein
AGLSLKDMDLVEVNEAFAPQYLAVER		26	3	2976.91	2877.5	2877.46	960.175	960.16	2877.46	960.16	-0.0011	9.605e-10	35.533	9.585	1	2	1	0	0			TRUE	sp|P42765|THIM_HUMAN	P42765	THIM_HUMAN	ACAA2	3-ketoacyl-CoA thiolase, mitochondrial
AGLTMNDIDAFEFHEAFSGQILANFK		26	3	3223.65	2885.41	2885.37	962.811	962.798	2885.37	962.797	0.0022	1.5e-12	46.066	9.923	1	2	0	0	0			TRUE	sp|P55084|ECHB_HUMAN	P55084	ECHB_HUMAN	HADHB	Trifunctional enzyme subunit beta, mitochondrial
AGLTMNDIDAFEFHEAFSGQILANFK		26	3	3234.07	2885.41	2885.37	962.811	962.798	2885.37	962.797	0.0012	2.162e-09	40.222	9.98	1	2	0	0	0			TRUE	sp|P55084|ECHB_HUMAN	P55084	ECHB_HUMAN	HADHB	Trifunctional enzyme subunit beta, mitochondrial
AGLTVSDVDIFEINEAFASQAAYCVEK	AGLTVSDVDIFEINEAFASQAAYCVEK	27	3	3227.8	2946.45	2946.4	983.158	983.14	2946.4	983.139	0.0034	1e-14	49.105	11.026	1	2	0	0	0	24C(57.0215)		TRUE	sp|P09110|THIK_HUMAN	P09110	THIK_HUMAN	ACAA1	3-ketoacyl-CoA thiolase, peroxisomal
AGLVIGKGGETIKQLQER		18	3	1617.3	1896.1	1896.08	633.041	633.034	1896.08	633.034	0.0006	3.361e-11	51.394	11.363	1	2	2	0	0			FALSE	sp|Q92945|FUBP2_HUMAN	Q92945	FUBP2_HUMAN	KHSRP	Far upstream element-binding protein 2	FUBP1	sp|Q96AE4|FUBP1_HUMAN
AGPNGTLFVADAYK		14	3	1693.93	3125.33	3125.29	1042.78	1042.77	1422.71	475.245	1702.58	0.0001163	33.052	13.642	0.996	2	0	0	0		Hex(8)HexNAc(2)(1702.581333)	TRUE	sp|Q9HDC9|APMAP_HUMAN	Q9HDC9	APMAP_HUMAN	APMAP	Adipocyte plasma membrane-associated protein
AGPNGTLFVADAYK		14	3	1704.62	2801.2	2801.18	934.742	934.735	1422.71	475.245	1378.47	9.055e-06	38.156	12.299	0.9976	2	0	0	0		Hex(6)HexNAc(2)(1378.475686)	TRUE	sp|Q9HDC9|APMAP_HUMAN	Q9HDC9	APMAP_HUMAN	APMAP	Adipocyte plasma membrane-associated protein
AGPNGTLFVADAYK		14	2	1706.78	2801.21	2801.19	1401.61	1401.6	1422.71	712.364	1378.47	1.887e-08	44.397	21.07	1	2	0	0	0		Hex(6)HexNAc(2)(1378.475686)	TRUE	sp|Q9HDC9|APMAP_HUMAN	Q9HDC9	APMAP_HUMAN	APMAP	Adipocyte plasma membrane-associated protein
AGPNGTLFVADAYK		14	3	1714.94	2801.22	2801.18	934.747	934.735	1422.71	475.245	1378.47	0.003109	15.322	8.713	0.9696	2	0	0	0		Hex(6)HexNAc(2)(1378.475686)	TRUE	sp|Q9HDC9|APMAP_HUMAN	Q9HDC9	APMAP_HUMAN	APMAP	Adipocyte plasma membrane-associated protein
AGPNGTLFVADAYK		14	3	1716.67	2639.17	2639.13	880.731	880.716	1422.71	475.245	1216.41	4.635e-09	33.513	9.406	1	2	0	0	0			TRUE	sp|Q9HDC9|APMAP_HUMAN	Q9HDC9	APMAP_HUMAN	APMAP	Adipocyte plasma membrane-associated protein
AGPNGTLFVADAYKGLFEVNPWKR		24	4	2881.01	4352.03	4351.95	1089.02	1089	2649.37	663.35	1702.58	8.028e-06	36.237	16.799	1	2	1	0	0		Hex(8)HexNAc(2)(1702.581333)	TRUE	sp|Q9HDC9|APMAP_HUMAN	Q9HDC9	APMAP_HUMAN	APMAP	Adipocyte plasma membrane-associated protein
AGPNGTLFVADAYKGLFEVNPWKR		24	4	2881.45	4514.06	4514.01	1129.52	1129.51	2649.37	663.35	1864.64	0.0454	17.023	11.804	0.7826	2	1	0	0		Hex(9)HexNAc(2)(1864.634157)	TRUE	sp|Q9HDC9|APMAP_HUMAN	Q9HDC9	APMAP_HUMAN	APMAP	Adipocyte plasma membrane-associated protein
AGPNGTLFVADAYKGLFEVNPWKR		24	4	2888.7	4189.96	4189.9	1048.5	1048.48	2649.37	663.35	1540.53	0.01159	20.123	11.904	0.916	2	1	0	0		Hex(7)HexNAc(2)(1540.528510)	TRUE	sp|Q9HDC9|APMAP_HUMAN	Q9HDC9	APMAP_HUMAN	APMAP	Adipocyte plasma membrane-associated protein
AGPNGTLFVADAYKGLFEVNPWKR		24	4	2891.97	4352.01	4351.96	1089.01	1089	2649.37	663.35	1702.58	0.01712	18.296	13.049	0.9039	2	1	0	0		Hex(8)HexNAc(2)(1702.581333)	TRUE	sp|Q9HDC9|APMAP_HUMAN	Q9HDC9	APMAP_HUMAN	APMAP	Adipocyte plasma membrane-associated protein
AGPNGTLFVADAYKGLFEVNPWKR		24	4	2893.16	4027.91	4027.81	1007.99	1007.96	2649.37	663.35	1378.44	0.1337	15.212	11.855	0.6936	2	1	0	0		Hex(3)HexNAc(4)Sulf(1)(1378.432776)	TRUE	sp|Q9HDC9|APMAP_HUMAN	Q9HDC9	APMAP_HUMAN	APMAP	Adipocyte plasma membrane-associated protein
AGQVVTIWAAGAGATHSPPTDLVWK		25	3	2542.47	2532.36	2532.32	845.126	845.114	2532.31	845.111	0.0073	7.761e-09	28.328	10.302	1	2	0	0	0			TRUE	sp|P02545|LMNA_HUMAN	P02545	LMNA_HUMAN	LMNA	Prelamin-A/C
AGRVEGRNGSITQIPILTMPNDDITHPIPDLTGYITEGQIYVDR		44	6	2952.03	5038.62	5038.54	840.777	840.764	4835.46	806.917	203.081	0.189	11.06	8.04	0.9991	2	2	0	0		HexNAc(203.079373)	TRUE	sp|P21281|VATB2_HUMAN	P21281	VATB2_HUMAN	ATP6V1B2	V-type proton ATPase subunit B, brain isoform
AGSANAMAFIGKMYLEGNAAVPQNNATAFK	AGSANAM[147]AFIGKM[147]YLEGNAAVPQNNATAFK	30	6	1875.7	5164.33	5164.27	861.729	861.718	3088.47	515.753	2075.79	2.482	12.636	12.087	0.9989	2	1	0	0	13M(15.9949), 7M(15.9949)		TRUE	sp|Q5TEA6|SE1L2_HUMAN	Q5TEA6	SE1L2_HUMAN	SEL1L2	Protein sel-1 homolog 2
AGTFQAFEQFGQQLLAHGHYASPEIK		26	4	2964.76	2874.43	2874.41	719.615	719.609	2874.41	719.61	-0.0041	9.9e-13	41.939	9.363	1	2	0	0	0			TRUE	sp|Q13813|SPTN1_HUMAN	Q13813	SPTN1_HUMAN	SPTAN1	Spectrin alpha chain, non-erythrocytic 1
AGVLAGHDNRVSCLGVTDDGMAVATGSWDSFLK	AGVLAGHDNRVSCLGVTDDGMAVATGSWDSFLK	33	4	2692.7	3405.65	3405.61	852.42	852.409	3405.61	852.409	-0.0024	8.3e-08	27.946	9.048	1	2	1	0	0	13C(57.0215)		FALSE	sp|P62873|GBB1_HUMAN	P62873	GBB1_HUMAN	GNB1	Guanine nucleotide-binding protein G(I)/G(S)/G(T) subunit beta-1	GNB2	sp|P62879|GBB2_HUMAN
AGVLAGHDNRVSCLGVTDDGMAVATGSWDSFLKIWN	AGVLAGHDNRVSCLGVTDDGMAVATGSWDSFLKIWN	36	4	3302.43	3818.86	3818.81	955.723	955.71	3818.81	955.711	-0.0024	6.5e-13	43.437	11.413	1	2	2	0	0	13C(57.0215)		FALSE	sp|P62873|GBB1_HUMAN	P62873	GBB1_HUMAN	GNB1	Guanine nucleotide-binding protein G(I)/G(S)/G(T) subunit beta-1	GNB2	sp|P62879|GBB2_HUMAN
AGVSFSGHRLELLAAYEEVIR	n[43]AGVSFSGHRLELLAAYEEVIR	21	3	2913.61	2358.27	2358.24	787.098	787.086	2358.23	787.085	0.0029	6.06e-12	36.145	11.157	1	2	1	0	0	N-term(42.0106)		TRUE	sp|Q16643|DREB_HUMAN	Q16643	DREB_HUMAN	DBN1	Drebrin
AGVSISVVHGNLSEEAAK		18	2	1611.48	1766.94	1766.92	884.476	884.466	1766.92	884.465	0	0	56.794	8.788	1	2	0	0	0			TRUE	sp|P36551|HEM6_HUMAN	P36551	HEM6_HUMAN	CPOX	Oxygen-dependent coproporphyrinogen-III oxidase, mitochondrial
AGYFNFTSATITYLAQEDGPVVIGSTSAPGQGGILAQR		38	4	3081.93	5235.5	5235.43	1309.88	1309.86	3856.93	965.239	1378.5	0	51.755	12.321	1	2	0	0	0			TRUE	sp|P43308|SSRB_HUMAN	P43308	SSRB_HUMAN	SSR2	Translocon-associated protein subunit beta
AGYLSTNTQQFVAAFEDGPYVFFVFNQQDKHPARNR		36	4	3280.78	5864.68	5864.6	1467.18	1467.16	4162.01	1041.51	1702.59	0.000918	21.497	12.239	0.9917	2	2	0	0			TRUE	sp|O15031|PLXB2_HUMAN	O15031	PLXB2_HUMAN	PLXNB2	Plexin-B2
AGYTDKVVIGMDVAASEFFR	AGYTDKVVIGM[147]DVAASEFFR	20	3	2341.26	2191.09	2191.07	731.37	731.363	2191.06	731.361	0.0044	2.224e-11	33.874	8.42	1	2	1	0	0	11M(15.9949)		TRUE	sp|P06733|ENOA_HUMAN	P06733	ENOA_HUMAN	ENO1	Alpha-enolase
AGYTDKVVIGMDVAASEFFR	AGYTDKVVIGM[147]DVAASEFFR	20	3	2352.78	2191.09	2191.06	731.37	731.36	2191.06	731.361	-0.0041	1.05e-12	33.74	10.527	1	2	1	0	0	11M(15.9949)		TRUE	sp|P06733|ENOA_HUMAN	P06733	ENOA_HUMAN	ENO1	Alpha-enolase
AGYTDKVVIGMDVAASEFFR		20	3	2965.57	2175.1	2175.07	726.04	726.03	2175.07	726.03	-0.0004	1e-14	43.43	10.243	1	2	1	0	0			TRUE	sp|P06733|ENOA_HUMAN	P06733	ENOA_HUMAN	ENO1	Alpha-enolase
AGYTDKVVIGMDVAASEFFR		20	3	2975.78	2175.1	2175.07	726.041	726.03	2175.07	726.03	-0.0004	0	45.913	10.391	1	2	1	0	0			TRUE	sp|P06733|ENOA_HUMAN	P06733	ENOA_HUMAN	ENO1	Alpha-enolase
AGYTDKVVIGMDVAASEFFR		20	3	2986.93	2175.1	2175.07	726.041	726.03	2175.07	726.03	0.001	1.31e-12	38.967	10.554	1	2	1	0	0			TRUE	sp|P06733|ENOA_HUMAN	P06733	ENOA_HUMAN	ENO1	Alpha-enolase
AGYTDKVVIGMDVAASEFFR		20	3	3000.49	2175.1	2175.07	726.042	726.029	2175.07	726.03	-0.0009	5e-14	39.09	12.134	1	2	1	0	0			TRUE	sp|P06733|ENOA_HUMAN	P06733	ENOA_HUMAN	ENO1	Alpha-enolase
AGYTDKVVIGMDVAASEFFR		20	3	3022.32	2175.1	2175.07	726.041	726.03	2175.07	726.03	0.001	1.248e-08	28.476	11.173	1	2	1	0	0			TRUE	sp|P06733|ENOA_HUMAN	P06733	ENOA_HUMAN	ENO1	Alpha-enolase
AGYTDKVVIGMDVAASEFFR		20	3	3485.6	2176.09	2176.07	726.37	726.365	2175.07	726.03	1.0068	2.64e-06	24.022	11.495	1	2	1	0	0		Label:15N(1)(0.997035)	TRUE	sp|P06733|ENOA_HUMAN	P06733	ENOA_HUMAN	ENO1	Alpha-enolase
AGYTDKVVIGMDVAASEFFR		20	3	3528.94	2175.09	2175.07	726.039	726.029	2175.07	726.03	-0.0009	1.29e-12	32.388	11.914	1	2	1	0	0			TRUE	sp|P06733|ENOA_HUMAN	P06733	ENOA_HUMAN	ENO1	Alpha-enolase
AGYTDKVVIGMDVAASEFFR		20	3	3544.93	2175.08	2175.05	726.035	726.025	2175.07	726.03	-0.0133	1.633e-09	30.364	12.747	1	2	1	0	0			TRUE	sp|P06733|ENOA_HUMAN	P06733	ENOA_HUMAN	ENO1	Alpha-enolase
AHALSDETWGLVECHPHLALER	AHALSDETWGLVECHPHLALER	22	4	2129.07	2540.26	2540.22	636.072	636.063	2540.22	636.063	-0.0002	0	46.44	9.324	1	2	0	0	0	14C(57.0215)		TRUE	sp|Q14451|GRB7_HUMAN	Q14451	GRB7_HUMAN	GRB7	Growth factor receptor-bound protein 7
AHCVTLVQLSISCDHLIDK	n[43]AHCVTLVQLSISCDHLIDK	19	3	2428.93	2250.15	2250.11	751.058	751.045	2250.11	751.045	-0.0004	3.496e-06	23.478	11.942	1	2	0	0	0	13C(57.0215), 3C(57.0215), N-term(42.0106)		TRUE	sp|Q99829|CPNE1_HUMAN	Q99829	CPNE1_HUMAN	CPNE1	Copine-1
AHCVTLVQLSISCDHLIDKDIGSK	n[43]AHCVTLVQLSISCDHLIDKDIGSK	24	4	2413.82	2750.43	2750.38	688.616	688.601	2750.37	688.601	0.0019	0	46.709	10.61	1	2	1	0	0	13C(57.0215), 3C(57.0215), N-term(42.0106)		TRUE	sp|Q99829|CPNE1_HUMAN	Q99829	CPNE1_HUMAN	CPNE1	Copine-1
AHCVTLVQLSISCDHLIDKDIGSK	n[43]AHCVTLVQLSISCDHLIDKDIGSK	24	4	2415	2750.41	2750.38	688.611	688.601	2750.37	688.601	0.0024	1e-14	47.417	12.059	1	2	1	0	0	13C(57.0215), 3C(57.0215), N-term(42.0106)		TRUE	sp|Q99829|CPNE1_HUMAN	Q99829	CPNE1_HUMAN	CPNE1	Copine-1
AHCVWLECPIPDAPVVTNVTVK	AHCVWLECPIPDAPVVTNVTVK	22	4	2294.32	4638.09	4638.02	1160.53	1160.51	2504.26	627.071	2133.77	1.285e-05	38.22	17.167	1	2	0	0	0	3C(57.0215), 8C(57.0215)		TRUE	sp|P26006|ITA3_HUMAN	P26006	ITA3_HUMAN	ITGA3	Integrin alpha-3
AHCVWLECPIPDAPVVTNVTVK	AHCVWLECPIPDAPVVTNVTVK	22	4	2295.93	4492.05	4491.97	1124.02	1124	2504.26	627.071	1987.71	2.036e-09	51.47	17.542	1	2	0	0	0	3C(57.0215), 8C(57.0215)	Hex(6)HexNAc(5)(1987.713804)	TRUE	sp|P26006|ITA3_HUMAN	P26006	ITA3_HUMAN	ITGA3	Integrin alpha-3
AHCVWLECPIPDAPVVTNVTVK	AHCVWLECPIPDAPVVTNVTVK	22	4	2297.32	4492.04	4491.97	1124.02	1124	2504.26	627.071	1987.71	2.59e-12	62.319	19.611	1	2	0	0	0	3C(57.0215), 8C(57.0215)	Hex(6)HexNAc(5)(1987.713804)	TRUE	sp|P26006|ITA3_HUMAN	P26006	ITA3_HUMAN	ITGA3	Integrin alpha-3
AHCVWLECPIPDAPVVTNVTVK	AHCVWLECPIPDAPVVTNVTVK	22	4	2297.97	4695.14	4695.05	1174.79	1174.77	2504.26	627.071	2190.79	1.88e-12	54.199	51.441	1	2	0	0	0	3C(57.0215), 8C(57.0215)		TRUE	sp|P26006|ITA3_HUMAN	P26006	ITA3_HUMAN	ITGA3	Integrin alpha-3
AHCVWLECPIPDAPVVTNVTVK	AHCVWLECPIPDAPVVTNVTVK	22	4	2298.56	4857.14	4857.1	1215.29	1215.28	2504.26	627.071	2352.85	2.146e-08	36.312	36.312	1	2	0	0	0	3C(57.0215), 8C(57.0215)		TRUE	sp|P26006|ITA3_HUMAN	P26006	ITA3_HUMAN	ITGA3	Integrin alpha-3
AHCVWLECPIPDAPVVTNVTVK	AHCVWLECPIPDAPVVTNVTVK	22	5	2298.68	4492.04	4491.97	899.415	899.402	2504.26	501.858	1987.72	2.481e-08	35.777	14.997	1	2	0	0	0	3C(57.0215), 8C(57.0215)	Hex(6)HexNAc(5)(1987.713804)	TRUE	sp|P26006|ITA3_HUMAN	P26006	ITA3_HUMAN	ITGA3	Integrin alpha-3
AHCVWLECPIPDAPVVTNVTVK	AHCVWLECPIPDAPVVTNVTVK	22	3	2300.3	4492.04	4491.99	1498.35	1498.34	2504.26	835.759	1987.73	7.765e-11	53.908	15.874	1	2	0	0	0	3C(57.0215), 8C(57.0215)		TRUE	sp|P26006|ITA3_HUMAN	P26006	ITA3_HUMAN	ITGA3	Integrin alpha-3
AHCVWLECPIPDAPVVTNVTVK	AHCVWLECPIPDAPVVTNVTVK	22	5	2300.6	4695.12	4695.05	940.032	940.017	2504.26	501.858	2190.79	1.446e-07	39.342	36.902	1	2	0	0	0	3C(57.0215), 8C(57.0215)		TRUE	sp|P26006|ITA3_HUMAN	P26006	ITA3_HUMAN	ITGA3	Integrin alpha-3
AHCVWLECPIPDAPVVTNVTVK	AHCVWLECPIPDAPVVTNVTVK	22	6	2302.99	4492.03	4491.97	749.68	749.669	2504.26	418.383	1987.71	0.02601	15.088	10.233	0.9998	2	0	0	0	3C(57.0215), 8C(57.0215)	Hex(6)HexNAc(5)(1987.713804)	TRUE	sp|P26006|ITA3_HUMAN	P26006	ITA3_HUMAN	ITGA3	Integrin alpha-3
AHCVWLECPIPDAPVVTNVTVK	AHCVWLECPIPDAPVVTNVTVK	22	6	2303.32	4695.11	4695.05	783.526	783.515	2504.26	418.383	2190.79	0.0001165	20.232	15.048	1	2	0	0	0	3C(57.0215), 8C(57.0215)		TRUE	sp|P26006|ITA3_HUMAN	P26006	ITA3_HUMAN	ITGA3	Integrin alpha-3
AHCVWLECPIPDAPVVTNVTVK	AHCVWLECPIPDAPVVTNVTVK	22	4	2307.19	4368.95	4368.89	1093.25	1093.23	2504.26	627.071	1864.63	4e-14	57.434	14.282	1	2	0	0	0	3C(57.0215), 8C(57.0215)	Hex(9)HexNAc(2)(1864.634157)	TRUE	sp|P26006|ITA3_HUMAN	P26006	ITA3_HUMAN	ITGA3	Integrin alpha-3
AHCVWLECPIPDAPVVTNVTVK	AHCVWLECPIPDAPVVTNVTVK	22	4	2308.09	4492.03	4491.97	1124.01	1124	2504.26	627.071	1987.71	1.434e-07	46.438	16.52	1	2	0	0	0	3C(57.0215), 8C(57.0215)	Hex(6)HexNAc(5)(1987.713804)	TRUE	sp|P26006|ITA3_HUMAN	P26006	ITA3_HUMAN	ITGA3	Integrin alpha-3
AHCVWLECPIPDAPVVTNVTVK	AHCVWLECPIPDAPVVTNVTVK	22	4	2309.18	4695.12	4695.05	1174.79	1174.77	2504.26	627.071	2190.79	1.594e-10	48.752	16.809	1	2	0	0	0	3C(57.0215), 8C(57.0215)		TRUE	sp|P26006|ITA3_HUMAN	P26006	ITA3_HUMAN	ITGA3	Integrin alpha-3
AHCVWLECPIPDAPVVTNVTVK	AHCVWLECPIPDAPVVTNVTVK	22	4	2309.33	4857.18	4857.1	1215.3	1215.28	2504.26	627.071	2352.85	3.9e-07	43.272	40.661	1	2	0	0	0	3C(57.0215), 8C(57.0215)		TRUE	sp|P26006|ITA3_HUMAN	P26006	ITA3_HUMAN	ITGA3	Integrin alpha-3
AHCVWLECPIPDAPVVTNVTVK	AHCVWLECPIPDAPVVTNVTVK	22	3	2309.88	4368.95	4368.9	1457.33	1457.31	2504.26	835.759	1864.65	7.2e-13	64.755	15.933	1	2	0	0	0	3C(57.0215), 8C(57.0215)		TRUE	sp|P26006|ITA3_HUMAN	P26006	ITA3_HUMAN	ITGA3	Integrin alpha-3
AHCVWLECPIPDAPVVTNVTVK	AHCVWLECPIPDAPVVTNVTVK	22	4	2310.66	4206.89	4206.84	1052.73	1052.72	2504.26	627.071	1702.59	9.238e-10	33.441	10.456	1	2	0	0	0	3C(57.0215), 8C(57.0215)	Hex(8)HexNAc(2)(1702.581333)	TRUE	sp|P26006|ITA3_HUMAN	P26006	ITA3_HUMAN	ITGA3	Integrin alpha-3
AHCVWLECPIPDAPVVTNVTVK	AHCVWLECPIPDAPVVTNVTVK	22	4	2312.51	4044.86	4044.79	1012.22	1012.2	2504.26	627.071	1540.53	2.316e-09	31.725	8.61	1	2	0	0	0	3C(57.0215), 8C(57.0215)	Hex(7)HexNAc(2)(1540.528510)	TRUE	sp|P26006|ITA3_HUMAN	P26006	ITA3_HUMAN	ITGA3	Integrin alpha-3
AHCVWLECPIPDAPVVTNVTVK	AHCVWLECPIPDAPVVTNVTVK	22	4	2313.59	4329.98	4329.92	1083.5	1083.49	2504.26	627.071	1825.66	2.483e-07	38.006	13.627	1	2	0	0	0	3C(57.0215), 8C(57.0215)	Hex(5)HexNAc(5)(1825.660981)	TRUE	sp|P26006|ITA3_HUMAN	P26006	ITA3_HUMAN	ITGA3	Integrin alpha-3
AHCVWLECPIPDAPVVTNVTVK	AHCVWLECPIPDAPVVTNVTVK	22	4	2313.7	4126.9	4126.84	1032.73	1032.72	2504.26	627.071	1622.58	1.696e-07	38.108	15.828	1	2	0	0	0	3C(57.0215), 8C(57.0215)	Hex(5)HexNAc(4)(1622.581608)	TRUE	sp|P26006|ITA3_HUMAN	P26006	ITA3_HUMAN	ITGA3	Integrin alpha-3
AHCVWLECPIPDAPVVTNVTVK	AHCVWLECPIPDAPVVTNVTVK	22	3	2314.89	3558.64	3558.58	1187.22	1187.2	2504.26	835.759	1054.33	4.97e-07	23.42	9.508	1	2	0	0	0	3C(57.0215), 8C(57.0215)		TRUE	sp|P26006|ITA3_HUMAN	P26006	ITA3_HUMAN	ITGA3	Integrin alpha-3
AHCVWLECPIPDAPVVTNVTVK	AHCVWLECPIPDAPVVTNVTVK	22	3	2315.12	4044.85	4044.8	1349.29	1349.27	2504.26	835.759	1540.54	5e-14	65.434	14.927	1	2	0	0	0	3C(57.0215), 8C(57.0215)		TRUE	sp|P26006|ITA3_HUMAN	P26006	ITA3_HUMAN	ITGA3	Integrin alpha-3
AHCVWLECPIPDAPVVTNVTVK	AHCVWLECPIPDAPVVTNVTVK	22	3	2316.3	4044.84	4044.78	1349.29	1349.27	2504.26	835.759	1540.53	0	65.034	13.364	1	2	0	0	0	3C(57.0215), 8C(57.0215)	Hex(7)HexNAc(2)(1540.528510)	TRUE	sp|P26006|ITA3_HUMAN	P26006	ITA3_HUMAN	ITGA3	Integrin alpha-3
AHCVWLECPIPDAPVVTNVTVK	AHCVWLECPIPDAPVVTNVTVK	22	4	2317.85	4368.95	4368.89	1093.25	1093.23	2504.26	627.071	1864.63	3.469e-11	38.153	10.686	1	2	0	0	0	3C(57.0215), 8C(57.0215)	Hex(9)HexNAc(2)(1864.634157)	TRUE	sp|P26006|ITA3_HUMAN	P26006	ITA3_HUMAN	ITGA3	Integrin alpha-3
AHCVWLECPIPDAPVVTNVTVK	AHCVWLECPIPDAPVVTNVTVK	22	4	2319.08	4492.04	4491.97	1124.02	1124	2504.26	627.071	1987.71	3.511e-07	30.541	10.431	1	2	0	0	0	3C(57.0215), 8C(57.0215)	Hex(6)HexNAc(5)(1987.713804)	TRUE	sp|P26006|ITA3_HUMAN	P26006	ITA3_HUMAN	ITGA3	Integrin alpha-3
AHCVWLECPIPDAPVVTNVTVK	AHCVWLECPIPDAPVVTNVTVK	22	4	2321.27	4085.87	4085.85	1022.48	1022.47	2504.26	627.071	1581.59	0.0009087	17.804	9.6	0.9881	2	0	0	0	3C(57.0215), 8C(57.0215)		TRUE	sp|P26006|ITA3_HUMAN	P26006	ITA3_HUMAN	ITGA3	Integrin alpha-3
AHCVWLECPIPDAPVVTNVTVK	AHCVWLECPIPDAPVVTNVTVK	22	4	2323.13	4044.85	4044.78	1012.22	1012.2	2504.26	627.071	1540.53	5.866e-05	20.894	9.117	1	2	0	0	0	3C(57.0215), 8C(57.0215)	Hex(7)HexNAc(2)(1540.528510)	TRUE	sp|P26006|ITA3_HUMAN	P26006	ITA3_HUMAN	ITGA3	Integrin alpha-3
AHCVWLECPIPDAPVVTNVTVK	AHCVWLECPIPDAPVVTNVTVK	22	4	2324.64	4126.92	4126.84	1032.74	1032.72	2504.26	627.071	1622.58	0.0001667	21.654	10.193	0.9964	2	0	0	0	3C(57.0215), 8C(57.0215)	Hex(5)HexNAc(4)(1622.581608)	TRUE	sp|P26006|ITA3_HUMAN	P26006	ITA3_HUMAN	ITGA3	Integrin alpha-3
AHCVWLECPIPDAPVVTNVTVK	AHCVWLECPIPDAPVVTNVTVK	22	4	2327.86	3923.83	3923.76	981.966	981.948	2504.26	627.071	1419.51	6.632e-08	28.328	9.689	1	2	0	0	0	3C(57.0215), 8C(57.0215)	Hex(5)HexNAc(3)(1419.502235)	TRUE	sp|P26006|ITA3_HUMAN	P26006	ITA3_HUMAN	ITGA3	Integrin alpha-3
AHCVWLECPIPDAPVVTNVTVK	AHCVWLECPIPDAPVVTNVTVK	22	4	2327.98	4127.88	4127.84	1032.98	1032.97	2504.26	627.071	1623.59	0.004609	19.158	13.105	0.7955	2	0	0	0	3C(57.0215), 8C(57.0215)		TRUE	sp|P26006|ITA3_HUMAN	P26006	ITA3_HUMAN	ITGA3	Integrin alpha-3
AHCVWLECPIPDAPVVTNVTVK	AHCVWLECPIPDAPVVTNVTVK	22	4	2377.62	4930.17	4930.11	1233.55	1233.54	2504.26	627.071	2425.86	3.547e-05	27.357	12.267	1	2	0	0	0	3C(57.0215), 8C(57.0215)		TRUE	sp|P26006|ITA3_HUMAN	P26006	ITA3_HUMAN	ITGA3	Integrin alpha-3
AHCVWLECPIPDAPVVTNVTVK	AHCVWLECPIPDAPVVTNVTVK	22	4	2380.39	4783.15	4783.07	1196.79	1196.78	2504.26	627.071	2278.82	5.471e-08	41.189	14.977	1	2	0	0	0	3C(57.0215), 8C(57.0215)		TRUE	sp|P26006|ITA3_HUMAN	P26006	ITA3_HUMAN	ITGA3	Integrin alpha-3
AHCVWLECPIPDAPVVTNVTVK	AHCVWLECPIPDAPVVTNVTVK	22	5	2384.25	4783.14	4783.11	957.635	957.63	2504.26	501.858	2278.86	3.149e-05	20.958	11.305	1	2	0	0	0	3C(57.0215), 8C(57.0215)		TRUE	sp|P26006|ITA3_HUMAN	P26006	ITA3_HUMAN	ITGA3	Integrin alpha-3
AHCVWLECPIPDAPVVTNVTVK	AHCVWLECPIPDAPVVTNVTVK	22	4	2390.9	4783.14	4783.07	1196.79	1196.78	2504.26	627.071	2278.82	1.68e-09	51.217	18.368	1	2	0	0	0	3C(57.0215), 8C(57.0215)		TRUE	sp|P26006|ITA3_HUMAN	P26006	ITA3_HUMAN	ITGA3	Integrin alpha-3
AHCVWLECPIPDAPVVTNVTVK	AHCVWLECPIPDAPVVTNVTVK	22	4	2391.18	4986.23	4986.15	1247.56	1247.54	2504.26	627.071	2481.89	8.411e-06	38.054	17.143	1	2	0	0	0	3C(57.0215), 8C(57.0215)		TRUE	sp|P26006|ITA3_HUMAN	P26006	ITA3_HUMAN	ITGA3	Integrin alpha-3
AHCVWLECPIPDAPVVTNVTVK	AHCVWLECPIPDAPVVTNVTVK	22	5	2393.52	4987.22	4987.14	998.45	998.436	2504.26	501.858	2482.89	0.1989	15.378	12.148	0.7028	2	0	0	0	3C(57.0215), 8C(57.0215)		TRUE	sp|P26006|ITA3_HUMAN	P26006	ITA3_HUMAN	ITGA3	Integrin alpha-3
AHCVWLECPIPDAPVVTNVTVK	AHCVWLECPIPDAPVVTNVTVK	22	4	2398.9	4417.99	4417.93	1105.5	1105.49	2504.26	627.071	1913.67	4.675e-06	30.193	12.933	1	2	0	0	0	3C(57.0215), 8C(57.0215)	Hex(5)HexNAc(4)NeuAc(1)(1913.677025)	TRUE	sp|P26006|ITA3_HUMAN	P26006	ITA3_HUMAN	ITGA3	Integrin alpha-3
AHCVWLECPIPDAPVVTNVTVK	AHCVWLECPIPDAPVVTNVTVK	22	4	2468.42	5076.23	5076.17	1270.07	1270.05	2504.26	627.071	2571.92	0.0008363	23.884	12.664	0.963	2	0	0	0	3C(57.0215), 8C(57.0215)		TRUE	sp|P26006|ITA3_HUMAN	P26006	ITA3_HUMAN	ITGA3	Integrin alpha-3
AHEPTYFTVDCAEAGQGDVSIGIK	AHEPTYFTVDCAEAGQGDVSIGIK	24	3	2069.61	2564.22	2564.18	855.748	855.736	2564.19	855.736	-0.0011	2e-14	36.638	6.405	1	2	0	0	0	11C(57.0215)		TRUE	sp|P21333|FLNA_HUMAN	P21333	FLNA_HUMAN	FLNA	Filamin-A
AHESAVTGLSLHATGDYLLSSSDDQYWAFSDIQTGR		36	4	2727.11	3897.87	3897.81	975.474	975.461	3897.81	975.459	0.0044	0	51.368	10.944	1	2	0	0	0			TRUE	sp|Q9UMS4|PRP19_HUMAN	Q9UMS4	PRP19_HUMAN	PRPF19	Pre-mRNA-processing factor 19
AHIANPSGASTECFVTDNADGTYQVEYTPFEK	AHIANPSGASTECFVTDNADGTYQVEYTPFEK	32	3	2148.16	3518.66	3518.59	1173.89	1173.87	3518.56	1173.86	0.0351	0	75.521	11.62	1	2	0	0	0	13C(57.0215)	Gln->Lys(0.036386)	TRUE	sp|O75369|FLNB_HUMAN	O75369	FLNB_HUMAN	FLNB	Filamin-B
AHIANPSGASTECFVTDNADGTYQVEYTPFEK	AHIANPSGASTECFVTDNADGTYQVEYTPFEK	32	4	2149.65	3518.63	3518.57	880.665	880.65	3518.56	880.647	0.0117	1.72e-12	43.05	12.3	1	2	0	0	0	13C(57.0215)		TRUE	sp|O75369|FLNB_HUMAN	O75369	FLNB_HUMAN	FLNB	Filamin-B
AHIANPSGASTECFVTDNADGTYQVEYTPFEK	AHIANPSGASTECFVTDNADGTYQVEYTPFEK	32	3	2152.81	3518.63	3518.6	1173.88	1173.87	3518.56	1173.86	0.0403	0	59.079	11.213	1	2	0	0	0	13C(57.0215)	Gln->Lys(0.036386)	TRUE	sp|O75369|FLNB_HUMAN	O75369	FLNB_HUMAN	FLNB	Filamin-B
AHLMEIQVNGGTVAEKLDWAR		21	3	2262.77	2337.22	2337.19	780.081	780.071	2337.19	780.071	0.0019	3.886e-06	27.387	12.716	1	2	1	0	0			TRUE	sp|P39023|RL3_HUMAN	P39023	RL3_HUMAN	RPL3	60S ribosomal protein L3
AIAGVSGFGYDHLILNVEWAKPSTN		25	3	2821.41	2658.37	2658.35	887.131	887.124	2658.34	887.122	0.0044	3.593e-08	31.071	9.31	1	2	1	0	0			TRUE	sp|O75821|EIF3G_HUMAN	O75821	EIF3G_HUMAN	EIF3G	Eukaryotic translation initiation factor 3 subunit G
AIAKGVGIISEGNETVEDIAARLNIPVSQVNPR		33	4	2981.3	3429.91	3429.86	858.485	858.472	3429.86	858.472	0.0017	3.926e-08	39.124	8.261	1	2	2	0	0			TRUE	sp|P05023|AT1A1_HUMAN	P05023	AT1A1_HUMAN	ATP1A1	Sodium/potassium-transporting ATPase subunit alpha-1	ATP1A3	sp|P13637|AT1A3_HUMAN
AIANECQANFISIKGPELLTMWFGESEANVR	AIANECQANFISIKGPELLTM[147]WFGESEANVR	31	3	3369.82	3510.75	3510.71	1171.26	1171.25	3510.69	1171.24	0.0227	0	63.959	7.09	1	2	1	0	0	21M(15.9949), 6C(57.0215)		TRUE	sp|P55072|TERA_HUMAN	P55072	TERA_HUMAN	VCP	Transitional endoplasmic reticulum ATPase
AIANECQANFISIKGPELLTMWFGESEANVR	AIANECQANFISIKGPELLTM[147]WFGESEANVR	31	4	3370.22	3510.76	3510.7	878.697	878.682	3510.69	878.68	0.008	7.303e-07	32.046	5.429	1	2	1	0	0	21M(15.9949), 6C(57.0215)		TRUE	sp|P55072|TERA_HUMAN	P55072	TERA_HUMAN	VCP	Transitional endoplasmic reticulum ATPase
AIANECQANFISIKGPELLTMWFGESEANVR	AIANECQANFISIKGPELLTM[147]WFGESEANVR	31	3	3380.5	3510.75	3510.7	1171.26	1171.24	3510.69	1171.24	0.0088	0	68.493	9.765	1	2	1	0	0	21M(15.9949), 6C(57.0215)		TRUE	sp|P55072|TERA_HUMAN	P55072	TERA_HUMAN	VCP	Transitional endoplasmic reticulum ATPase
AIANECQANFISIKGPELLTMWFGESEANVR	AIANECQANFISIKGPELLTM[147]WFGESEANVR	31	4	3381.09	3510.74	3510.7	878.693	878.683	3510.69	878.68	0.011	2.502e-06	29.907	5.726	1	2	1	0	0	21M(15.9949), 6C(57.0215)		TRUE	sp|P55072|TERA_HUMAN	P55072	TERA_HUMAN	VCP	Transitional endoplasmic reticulum ATPase
AIASSLKSWNETLTSR		16	2	1910.41	1762.94	1762.92	882.478	882.468	1762.92	882.468	-0.001	0	46.15	7.467	1	2	1	0	0			TRUE	sp|O75947|ATP5H_HUMAN	O75947	ATP5H_HUMAN	ATP5H	ATP synthase subunit d, mitochondrial
AIDTIYQTTDFSGIRNISFMVKR		23	4	2442.69	4378.01	4377.96	1095.51	1095.5	2675.37	669.851	1702.59	0.07042	19.158	14.425	0.7137	2	1	0	0		Hex(8)HexNAc(2)(1702.581333)	TRUE	sp|O14672|ADA10_HUMAN	O14672	ADA10_HUMAN	ADAM10	Disintegrin and metalloproteinase domain-containing protein 10
AIEALKEFNEDGALAVLQQFK		21	3	3010.32	2333.26	2333.23	778.76	778.75	2333.23	778.75	0.0012	2.954e-10	41.422	8.898	1	2	1	0	0			TRUE	sp|O60506|HNRPQ_HUMAN	O60506	HNRPQ_HUMAN	SYNCRIP	Heterogeneous nuclear ribonucleoprotein Q
AIEKYSESLLCSNLESATYSNR	AIEKYSESLLCSNLESATYSNR	22	3	2033.9	2534.23	2534.2	845.752	845.742	2534.2	845.739	0.0066	1.6e-13	43.29	10.696	1	2	1	0	0	11C(57.0215)		TRUE	sp|Q15785|TOM34_HUMAN	Q15785	TOM34_HUMAN	TOMM34	Mitochondrial import receptor subunit TOM34
AIETLIKNFHQYSVEGGKETLTPSELR		27	4	2245.86	3059.64	3059.59	765.918	765.906	3059.59	765.905	0.001	3.302e-09	43.425	8.535	1	2	2	0	0			TRUE	sp|Q9HCY8|S10AE_HUMAN	Q9HCY8	S10AE_HUMAN	S100A14	Protein S100-A14
AIETLIKNFHQYSVEGGKETLTPSELR		27	5	2248.22	3059.64	3059.59	612.934	612.925	3059.59	612.926	-0.0028	0	55.238	10.163	1	2	2	0	0			TRUE	sp|Q9HCY8|S10AE_HUMAN	Q9HCY8	S10AE_HUMAN	S100A14	Protein S100-A14
AIETLIKNFHQYSVEGGKETLTPSELR		27	3	2248.95	3059.64	3059.59	1020.89	1020.87	3059.59	1020.87	0.001	0	58.738	10.015	1	2	2	0	0			TRUE	sp|Q9HCY8|S10AE_HUMAN	Q9HCY8	S10AE_HUMAN	S100A14	Protein S100-A14
AIETLIKNFHQYSVEGGKETLTPSELR		27	4	2256.88	3059.64	3059.59	765.918	765.906	3059.59	765.905	0.0012	2.505e-08	40.905	9.337	1	2	2	0	0			TRUE	sp|Q9HCY8|S10AE_HUMAN	Q9HCY8	S10AE_HUMAN	S100A14	Protein S100-A14
AIFLADGNVFTTGFSR		16	2	2702.86	1714.9	1714.88	858.458	858.448	1714.87	858.441	0.0123	3.753e-11	34.249	12.724	1	2	0	0	0			TRUE	sp|Q9ULV4|COR1C_HUMAN	Q9ULV4	COR1C_HUMAN	CORO1C	Coronin-1C
AIFTGHSAVVEDVAWHLLHESLFGSVADDQK		31	4	3404.52	3377.72	3377.68	845.438	845.427	3377.67	845.424	0.0107	2.5e-13	45.572	10.146	1	2	0	0	0			TRUE	sp|Q16576|RBBP7_HUMAN	Q16576	RBBP7_HUMAN	RBBP7	Histone-binding protein RBBP7
AIFTTGQGASAVGLTAYVQRHPVSR		25	4	2046.25	2586.4	2586.37	647.608	647.599	2586.37	647.599	-0.0009	2.097e-07	35.214	7.906	1	2	1	0	0			TRUE	sp|P49736|MCM2_HUMAN	P49736	MCM2_HUMAN	MCM2	DNA replication licensing factor MCM2
AIGSASEGAQSSLQEVYHK		19	3	1446.56	1960.97	1960.95	654.663	654.656	1960.95	654.657	-0.0043	1.479e-11	42.45	11.389	1	2	0	0	0			TRUE	sp|P28066|PSA5_HUMAN	P28066	PSA5_HUMAN	PSMA5	Proteasome subunit alpha type-5
AIGSASEGAQSSLQEVYHK		19	3	1459.24	1960.97	1960.94	654.662	654.656	1960.95	654.657	-0.0044	1.463e-08	34.136	8.71	1	2	0	0	0			TRUE	sp|P28066|PSA5_HUMAN	P28066	PSA5_HUMAN	PSMA5	Proteasome subunit alpha type-5
AIHYALNCCGLAGGVEQFISDICPK	AIHYALNCCGLAGGVEQFISDICPK	25	3	3188.84	2792.34	2792.31	931.787	931.776	2792.31	931.777	-0.0019	0	52.004	8.853	1	2	0	0	0	23C(57.0215), 8C(57.0215), 9C(57.0215)		TRUE	sp|P21926|CD9_HUMAN	P21926	CD9_HUMAN	CD9	CD9 antigen
AIKDLGISPSTCSFNPGVIVANMTEWK	AIKDLGISPSTCSFNPGVIVANMTEWK	27	6	1104.02	4178	4177.97	697.34	697.336	2934.46	490.084	1243.51	5.188	9.532	9.302	0.9989	2	1	0	0	12C(57.0215)		TRUE	sp|Q9H1C3|GL8D2_HUMAN	Q9H1C3	GL8D2_HUMAN	GLT8D2	Glycosyltransferase 8 domain-containing protein 2
AIKNDSVVAGGGAIEMELSK	AIKNDSVVAGGGAIEM[147]ELSK	20	3	1790.59	2004.04	2004.02	669.02	669.014	2004.02	669.014	0	8.402e-09	32.235	12.04	1	2	1	0	0	16M(15.9949)		TRUE	sp|Q99832|TCPH_HUMAN	Q99832	TCPH_HUMAN	CCT7	T-complex protein 1 subunit eta
AIKNDSVVAGGGAIEMELSK	AIKNDSVVAGGGAIEM[147]ELSK	20	3	1801.96	2004.04	2004.02	669.021	669.013	2004.02	669.014	-0.0043	6.264e-10	35.124	12.481	1	2	1	0	0	16M(15.9949)		TRUE	sp|Q99832|TCPH_HUMAN	Q99832	TCPH_HUMAN	CCT7	T-complex protein 1 subunit eta
AIKQADEDIQGTQNLLTSIESETAASEETLFNASQR		36	4	3201.63	5610.56	5610.5	1403.65	1403.63	3907.89	977.98	1702.6	0	63.189	46.176	1	2	1	0	0			TRUE	sp|P07942|LAMB1_HUMAN	P07942	LAMB1_HUMAN	LAMB1	Laminin subunit beta-1
AIKQADEDIQGTQNLLTSIESETAASEETLFNASQR		36	4	3215.88	5448.49	5448.42	1363.13	1363.11	3907.89	977.98	1540.53	0	63.58	41.582	1	2	1	0	0		Hex(7)HexNAc(2)(1540.528510)	TRUE	sp|P07942|LAMB1_HUMAN	P07942	LAMB1_HUMAN	LAMB1	Laminin subunit beta-1
AIKQADEDIQGTQNLLTSIESETAASEETLFNASQR		36	4	3219.99	5286.45	5286.38	1322.62	1322.6	3907.89	977.98	1378.48	0	90.57	13.412	1	2	1	0	0		Hex(6)HexNAc(2)(1378.475686)	TRUE	sp|P07942|LAMB1_HUMAN	P07942	LAMB1_HUMAN	LAMB1	Laminin subunit beta-1
AIKQMFGPFPSSSATAACNATNR	AIKQM[147]FGPFPSSSATAACNATNR	23	4	1368.94	3886.7	3886.66	972.681	972.672	2442.14	611.543	1444.52	0.002885	18.581	18.576	0.8842	2	1	0	0	18C(57.0215), 5M(15.9949)		TRUE	sp|Q8N3C0|ASCC3_HUMAN	Q8N3C0	ASCC3_HUMAN	ASCC3	Activating signal cointegrator 1 complex subunit 3
AIKQVYEEEYGSSLEDDVVGDTSGYYQR		28	3	2141.57	3199.5	3199.45	1067.51	1067.49	3199.45	1067.49	0	0	60.523	7.422	1	2	1	0	0			TRUE	sp|P08758|ANXA5_HUMAN	P08758	ANXA5_HUMAN	ANXA5	Annexin A5
AIKYRQENQEAVGGFFSQIGELYVVHHLWAYK		32	5	2988.38	3779.97	3779.92	757.002	756.991	3779.92	756.991	-0.0036	2.402e-08	40.978	9.877	1	2	2	0	0			TRUE	sp|Q9BPW8|NIPS1_HUMAN	Q9BPW8	NIPS1_HUMAN	NIPSNAP1	Protein NipSnap homolog 1
AIKYRQENQEAVGGFFSQIGELYVVHHLWAYK		32	4	2989.76	3779.97	3779.92	946.001	945.987	3779.92	945.988	-0.0043	1e-14	51.198	10.704	1	2	2	0	0			TRUE	sp|Q9BPW8|NIPS1_HUMAN	Q9BPW8	NIPS1_HUMAN	NIPSNAP1	Protein NipSnap homolog 1
AIMTYVSSFYHAFSGAQK	AIM[147]TYVSSFYHAFSGAQK	18	3	2450.21	2022.98	2022.95	675.333	675.324	2022.95	675.324	-0.001	2.052e-09	30.195	9.28	1	2	0	0	0	3M(15.9949)		FALSE	sp|O43707|ACTN4_HUMAN	O43707	ACTN4_HUMAN	ACTN4	Alpha-actinin-4	ACTN1	sp|P12814|ACTN1_HUMAN
AIMTYVSSFYHAFSGAQK	AIM[147]TYVSSFYHAFSGAQK	18	3	2469.23	2022.98	2022.95	675.334	675.324	2022.95	675.324	-0.0009	8.013e-10	27.291	8.084	1	2	0	0	0	3M(15.9949)		FALSE	sp|O43707|ACTN4_HUMAN	O43707	ACTN4_HUMAN	ACTN4	Alpha-actinin-4	ACTN1	sp|P12814|ACTN1_HUMAN
AIMTYVSSFYHAFSGAQK		18	3	2812.52	2006.98	2006.96	670.002	669.992	2006.96	669.993	-0.0005	1.566e-09	36.191	8.758	1	2	0	0	0			FALSE	sp|O43707|ACTN4_HUMAN	O43707	ACTN4_HUMAN	ACTN4	Alpha-actinin-4	ACTN1	sp|P12814|ACTN1_HUMAN
AIMTYVSSFYHAFSGAQK		18	2	2817.11	2006.98	2006.97	1004.5	1004.49	2006.96	1004.49	0.0146	3e-14	48.891	10.296	1	2	0	0	0			FALSE	sp|O43707|ACTN4_HUMAN	O43707	ACTN4_HUMAN	ACTN4	Alpha-actinin-4	ACTN1	sp|P12814|ACTN1_HUMAN
AIMTYVSSFYHAFSGAQK		18	3	2822.84	2006.99	2006.96	670.002	669.993	2006.96	669.993	-0.0003	5.308e-09	36.21	8.785	1	2	0	0	0			FALSE	sp|O43707|ACTN4_HUMAN	O43707	ACTN4_HUMAN	ACTN4	Alpha-actinin-4	ACTN1	sp|P12814|ACTN1_HUMAN
AIMTYVSSFYHAFSGAQKAETAANR		25	4	2684.88	2720.34	2720.31	681.093	681.084	2720.3	681.083	0.0041	5.009e-10	46.701	11.005	1	2	1	0	0			FALSE	sp|O43707|ACTN4_HUMAN	O43707	ACTN4_HUMAN	ACTN4	Alpha-actinin-4	ACTN1	sp|P12814|ACTN1_HUMAN
AIMTYVSSFYHAFSGAQKAETAANR		25	3	2689.5	2720.34	2720.29	907.787	907.772	2720.3	907.774	-0.0075	8.258e-09	31.213	8.941	1	2	1	0	0			FALSE	sp|O43707|ACTN4_HUMAN	O43707	ACTN4_HUMAN	ACTN4	Alpha-actinin-4	ACTN1	sp|P12814|ACTN1_HUMAN
AIMTYVSSFYHAFSGAQKAETAANRICK	AIMTYVSSFYHAFSGAQKAETAANRICK	28	4	2616.78	3121.56	3121.51	781.398	781.386	3121.51	781.385	0.0015	2.973e-11	53.607	11.429	1	2	2	0	0	27C(57.0215)		FALSE	sp|O43707|ACTN4_HUMAN	O43707	ACTN4_HUMAN	ACTN4	Alpha-actinin-4	ACTN1	sp|P12814|ACTN1_HUMAN
AIMTYVSSFYHAFSGAQKAETAANRICK	AIMTYVSSFYHAFSGAQKAETAANRICK	28	5	2617.72	3121.56	3121.51	625.319	625.31	3121.51	625.309	0.001	1.538e-11	51.752	7.945	1	2	2	0	0	27C(57.0215)		FALSE	sp|O43707|ACTN4_HUMAN	O43707	ACTN4_HUMAN	ACTN4	Alpha-actinin-4	ACTN1	sp|P12814|ACTN1_HUMAN
AIMTYVSSFYHAFSGAQKAETAANRICK	AIMTYVSSFYHAFSGAQKAETAANRICK	28	3	2622.38	3121.56	3121.54	1041.53	1041.52	3121.51	1041.51	0.0273	0.02782	14.911	9.681	0.9536	2	2	0	0	27C(57.0215)	Gln->Lys(0.036386)	FALSE	sp|O43707|ACTN4_HUMAN	O43707	ACTN4_HUMAN	ACTN4	Alpha-actinin-4	ACTN1	sp|P12814|ACTN1_HUMAN
AINQGGLTSVAVRGKDCAVIVTQK	AINQGGLTSVAVRGKDCAVIVTQK	24	4	1679.99	2484.38	2484.35	622.101	622.095	2484.35	622.094	0.0019	1.512e-09	38.891	9.514	1	2	2	0	0	17C(57.0215)		TRUE	sp|P60900|PSA6_HUMAN	P60900	PSA6_HUMAN	PSMA6	Proteasome subunit alpha type-6
AINQQTGAFVEISR		14	2	1668.34	1532.81	1532.79	767.414	767.404	1532.79	767.405	-0.0005	2.929e-09	34.751	9.557	1	2	0	0	0			TRUE	sp|Q92945|FUBP2_HUMAN	Q92945	FUBP2_HUMAN	KHSRP	Far upstream element-binding protein 2
AITTGLQEYVEAVSFQHFIK		20	3	3005.53	2280.21	2280.18	761.078	761.067	2280.18	761.067	0.0007	6e-14	37.72	9.181	1	2	0	0	0			TRUE	sp|Q99598|TSNAX_HUMAN	Q99598	TSNAX_HUMAN	TSNAX	Translin-associated protein X
AITVFSPDGHLFQVEYAQEAVKKGSTAVGVR		31	4	2470.57	3303.77	3303.73	826.95	826.94	3303.73	826.939	0.0066	1.542e-05	28.748	8.586	1	2	1	0	0			TRUE	sp|O14818|PSA7_HUMAN	O14818	PSA7_HUMAN	PSMA7	Proteasome subunit alpha type-7
AITVFSPDGHLFQVEYAQEAVKKGSTAVGVR		31	5	2472.13	3303.78	3303.73	661.763	661.752	3303.73	661.752	0	8.705e-09	42.741	8.323	1	2	1	0	0			TRUE	sp|O14818|PSA7_HUMAN	O14818	PSA7_HUMAN	PSMA7	Proteasome subunit alpha type-7
AIWNVINWENVTER		14	2	2832.55	1742.9	1742.9	872.458	872.456	1742.87	872.444	0.0232	2.077e-06	26.012	11.469	1	2	0	0	0			TRUE	sp|P04179|SODM_HUMAN	P04179	SODM_HUMAN	SOD2	Superoxide dismutase [Mn], mitochondrial
AKAAAIGIDLGTTYSCVGVFQHGK	n[43]AKAAAIGIDLGTTYSCVGVFQHGK	24	3	2333.97	2505.28	2505.23	836.102	836.086	2505.27	836.097	-0.0341	0.1095	14.048	10.041	0.844	2	1	0	0	16C(57.0215), N-term(42.0106)	Lys->Gln(-0.036386)	TRUE	sp|P0DMV8|HS71A_HUMAN	P0DMV8	HS71A_HUMAN	HSPA1A	Heat shock 70 kDa protein 1A	HSPA1B	sp|P0DMV9|HS71B_HUMAN
AKAEAIRILAAALTQHNGDAAASLTVAEQYVSAFSK		36	4	3264.58	3686	3685.94	922.507	922.492	3685.94	922.493	-0.0028	0.0002864	23.672	7.2	0.9995	2	2	0	0			TRUE	sp|Q9UJZ1|STML2_HUMAN	Q9UJZ1	STML2_HUMAN	STOML2	Stomatin-like protein 2, mitochondrial
AKASLNGADIYSGCCTLK	AKASLNGADIYSGCCTLK	18	3	1499.02	1927.93	1927.91	643.649	643.645	1927.91	643.645	0.0012	1.584e-09	29.785	11.385	1	2	1	0	0	14C(57.0215), 15C(57.0215)		TRUE	sp|P14866|HNRPL_HUMAN	P14866	HNRPL_HUMAN	HNRNPL	Heterogeneous nuclear ribonucleoprotein L
AKDDTQVKGTEVNTTVIGENDPIDEVQGFLFGK		33	5	2910.02	4942.31	4942.23	989.47	989.454	3563.76	713.76	1378.47	3.393e-05	22.742	11.971	1	2	2	0	0		Hex(6)HexNAc(2)(1378.475686)	TRUE	sp|Q9NYU2|UGGG1_HUMAN	Q9NYU2	UGGG1_HUMAN	UGGT1	UDP-glucose:glycoprotein glucosyltransferase 1
AKDDTQVKGTEVNTTVIGENDPIDEVQGFLFGK		33	4	2917.08	4942.28	4942.24	1236.58	1236.57	3563.76	891.948	1378.47	0	65.902	10.288	1	2	2	0	0		Hex(6)HexNAc(2)(1378.475686)	TRUE	sp|Q9NYU2|UGGG1_HUMAN	Q9NYU2	UGGG1_HUMAN	UGGT1	UDP-glucose:glycoprotein glucosyltransferase 1
AKDDTQVKGTEVNTTVIGENDPIDEVQGFLFGK		33	4	2917.46	4780.27	4780.2	1196.08	1196.06	3563.76	891.948	1216.44	0	57.373	10.942	1	2	2	0	0			TRUE	sp|Q9NYU2|UGGG1_HUMAN	Q9NYU2	UGGG1_HUMAN	UGGT1	UDP-glucose:glycoprotein glucosyltransferase 1
AKDFSLILDDVAITELSFSR		20	3	3293.34	2239.21	2239.18	747.409	747.4	2239.17	747.399	0.0029	3.6e-13	38.799	11.127	1	2	1	0	0			TRUE	sp|Q99623|PHB2_HUMAN	Q99623	PHB2_HUMAN	PHB2	Prohibitin-2
AKDFSLILDDVAITELSFSR		20	3	3303.79	2239.21	2239.18	747.412	747.4	2239.17	747.399	0.0046	2e-14	40.922	10.116	1	2	1	0	0			TRUE	sp|Q99623|PHB2_HUMAN	Q99623	PHB2_HUMAN	PHB2	Prohibitin-2
AKEPETSDQTSTESATNENNTNPEPQFQTEATGPSAHEETSTR		43	4	1232.01	4648.09	4648.04	1163.03	1163.02	4648.02	1163.01	0.0181	0	86.093	12.521	1	2	1	0	0			TRUE	sp|Q58WW2|DCAF6_HUMAN	Q58WW2	DCAF6_HUMAN	DCAF6	DDB1- and CUL4-associated factor 6
AKEPETSDQTSTESATNENNTNPEPQFQTEATGPSAHEETSTR		43	5	1234.02	4648.07	4648.04	930.622	930.615	4648.02	930.611	0.021	0	66.049	10.72	1	2	1	0	0			TRUE	sp|Q58WW2|DCAF6_HUMAN	Q58WW2	DCAF6_HUMAN	DCAF6	DDB1- and CUL4-associated factor 6
AKEPETSDQTSTESATNENNTNPEPQFQTEATGPSAHEETSTR		43	4	1243.38	4648.07	4648.04	1163.02	1163.02	4648.02	1163.01	0.0181	0	69.03	10.163	1	2	1	0	0			TRUE	sp|Q58WW2|DCAF6_HUMAN	Q58WW2	DCAF6_HUMAN	DCAF6	DDB1- and CUL4-associated factor 6
AKGSQSGRHLQTHSNTIVVSLQSK		24	4	1137.94	2562.38	2562.36	641.601	641.596	2562.36	641.598	-0.0077	8.959e-08	36.691	10.542	1	2	2	0	0			TRUE	sp|Q13190|STX5_HUMAN	Q13190	STX5_HUMAN	STX5	Syntaxin-5
AKGTFIADSHQNFALFFQLVDVNTGAELTPHQTFVR		36	5	3180.91	4019.1	4019.04	804.827	804.815	4019.03	804.814	0.0037	2.217e-07	35.117	7.065	1	2	1	0	0			TRUE	sp|P04844|RPN2_HUMAN	P04844	RPN2_HUMAN	RPN2	Dolichyl-diphosphooligosaccharide--protein glycosyltransferase subunit 2
AKGVQVVACLSVNDAFVTGEWGR	AKGVQVVACLSVNDAFVTGEWGR	23	3	2543.6	2462.28	2462.24	821.768	821.754	2462.24	821.753	0.001	3e-14	40.027	11.715	1	2	1	0	0	9C(57.0215)		TRUE	sp|P30044|PRDX5_HUMAN	P30044	PRDX5_HUMAN	PRDX5	Peroxiredoxin-5, mitochondrial
AKITYYQNTLTVMINNGFTPDKNDYEFCAK	AKITYYQNTLTVMINNGFTPDKNDYEFCAK	30	4	2613.78	3558.74	3558.68	890.692	890.678	3558.68	890.677	0.0022	5.3e-13	45.475	9.852	1	2	2	0	0	28C(57.0215)		TRUE	sp|P49257|LMAN1_HUMAN	P49257	LMAN1_HUMAN	LMAN1	Protein ERGIC-53
AKITYYQNTLTVMINNGFTPDKNDYEFCAK	AKITYYQNTLTVMINNGFTPDKNDYEFCAK	30	3	2615.01	3558.74	3558.69	1187.25	1187.24	3558.68	1187.23	0.0066	8.631e-08	27.178	6.455	1	2	2	0	0	28C(57.0215)		TRUE	sp|P49257|LMAN1_HUMAN	P49257	LMAN1_HUMAN	LMAN1	Protein ERGIC-53
AKLDAFFALEGFPTEPNSSSR		21	4	2532.97	3661.64	3661.59	916.417	916.405	2283.12	571.787	1378.47	1.62e-12	37.879	10.673	1	2	1	0	0		Hex(6)HexNAc(2)(1378.475686)	TRUE	sp|P08294|SODE_HUMAN	P08294	SODE_HUMAN	SOD3	Extracellular superoxide dismutase [Cu-Zn]
AKLDAFFALEGFPTEPNSSSR		21	3	2533.75	3661.65	3661.59	1221.56	1221.54	2283.12	762.046	1378.48	4e-14	61.999	14.25	1	2	1	0	0		Hex(6)HexNAc(2)(1378.475686)	TRUE	sp|P08294|SODE_HUMAN	P08294	SODE_HUMAN	SOD3	Extracellular superoxide dismutase [Cu-Zn]
AKLDAFFALEGFPTEPNSSSR		21	3	2543.93	3661.65	3661.59	1221.56	1221.54	2283.12	762.046	1378.48	5.642e-10	47.707	14.127	1	2	1	0	0		Hex(6)HexNAc(2)(1378.475686)	TRUE	sp|P08294|SODE_HUMAN	P08294	SODE_HUMAN	SOD3	Extracellular superoxide dismutase [Cu-Zn]
AKLDAFFALEGFPTEPNSSSR		21	4	2544.16	3661.65	3661.59	916.419	916.405	2283.12	571.787	1378.47	2.029e-07	30.542	12.412	1	2	1	0	0		Hex(6)HexNAc(2)(1378.475686)	TRUE	sp|P08294|SODE_HUMAN	P08294	SODE_HUMAN	SOD3	Extracellular superoxide dismutase [Cu-Zn]
AKLDNNKELAFFANALEEVSIETIEAGFMTK		31	4	3457.98	3442.79	3442.74	861.704	861.692	3442.73	861.691	0.0061	8.2e-13	40.684	10.468	1	2	2	0	0			TRUE	sp|O75874|IDHC_HUMAN	O75874	IDHC_HUMAN	IDH1	Isocitrate dehydrogenase [NADP] cytoplasmic
AKLEAAIAEAEER		13	2	1476.04	1399.74	1399.73	700.879	700.871	1399.73	700.873	-0.0037	1.961e-08	32.752	12.587	1	2	1	0	0			TRUE	Q3KNV1	Q3KNV1 TREMBL:Q3KNV1;Q96GE1 Tax_Id=9606 Gene_Symbol=KRT7 keratin 7				KRT7	P08729, sp|P08729|K2C7_HUMAN
AKNGAGEALEISSEIEQEIGSLNLEANVTADGALAMEK	AKNGAGEALEISSEIEQEIGSLNLEANVTADGALAM[147]EK	38	4	3116.73	5309.47	5309.39	1328.37	1328.36	3887.89	972.981	1421.5	6.925e-07	27.414	15.286	1	2	1	0	0	36M(15.9949)		TRUE	sp|Q13753|LAMC2_HUMAN	Q13753	LAMC2_HUMAN	LAMC2	Laminin subunit gamma-2
AKNGAGEALEISSEIEQEIGSLNLEANVTADGALAMEK	AKNGAGEALEISSEIEQEIGSLNLEANVTADGALAM[147]EK	38	5	3116.84	5307.51	5307.4	1062.51	1062.49	3887.89	778.586	1419.51	0.06659	14.57	10.661	0.7084	2	1	0	0	36M(15.9949)	Hex(5)HexNAc(3)(1419.502235)	TRUE	sp|Q13753|LAMC2_HUMAN	Q13753	LAMC2_HUMAN	LAMC2	Laminin subunit gamma-2
AKQCNGTSMCWCVNTAGVR	AKQCNGTSM[147]CWCVNTAGVR	19	4	1047.64	3796.53	3796.5	950.139	950.132	2214.94	554.742	1581.56	0.02645	12.425	6.966	0.7895	2	1	0	0	10C(57.0215), 12C(57.0215), 4C(57.0215), 9M(15.9949)	Hex(6)HexNAc(3)(1581.555059)	TRUE	sp|P16422|EPCAM_HUMAN	P16422	EPCAM_HUMAN	EPCAM	Epithelial cell adhesion molecule
AKQIVWNGPVGVFEWEAFAR		20	3	3016.25	2303.22	2303.19	768.748	768.737	2303.19	768.736	0.0029	0	41.466	9.56	1	2	1	0	0			TRUE	sp|P00558|PGK1_HUMAN	P00558	PGK1_HUMAN	PGK1	Phosphoglycerate kinase 1
AKQIVWNGPVGVFEWEAFAR		20	3	3026.72	2303.22	2303.19	768.748	768.737	2303.19	768.736	0.0037	0	50.981	9.594	1	2	1	0	0			TRUE	sp|P00558|PGK1_HUMAN	P00558	PGK1_HUMAN	PGK1	Phosphoglycerate kinase 1
AKQLTVVGCQFTEFLLESEEDGQGYLEDLVKDIVQWLNASSGMK	AKQLTVVGCQFTEFLLESEEDGQGYLEDLVKDIVQWLNASSGM[147]K	44	6	1084.75	5193.47	5193.43	866.585	866.579	4990.43	832.745	203.006	3.355	11.081	10.997	0.9989	2	2	0	0	43M(15.9949), 9C(57.0215)		TRUE	sp|Q6R327|RICTR_HUMAN	Q6R327	RICTR_HUMAN	RICTOR	Rapamycin-insensitive companion of mTOR
ALAAAGYDVEKNNSR		15	2	1028.7	1577.79	1577.78	789.904	789.898	1577.78	789.897	0.0017	1.2e-13	48.044	8.635	1	2	1	0	0			TRUE	sp|P10412|H14_HUMAN	P10412	H14_HUMAN	HIST1H1E	Histone H1.4	HIST1H1A, HIST1H1C, HIST1H1D, HIST1H1T	sp|P16402|H13_HUMAN, sp|P16403|H12_HUMAN, sp|P22492|H1T_HUMAN, sp|Q02539|H11_HUMAN
ALAGLVYNASGSEHCYDIYR	ALAGLVYNASGSEHCYDIYR	20	3	1918.73	3636.54	3636.51	1213.19	1213.18	2258.04	753.688	1378.47	1.34e-10	53.991	13.63	1	2	0	0	0	15C(57.0215)	Hex(6)HexNAc(2)(1378.475686)	TRUE	sp|Q9UHL4|DPP2_HUMAN	Q9UHL4	DPP2_HUMAN	DPP7	Dipeptidyl peptidase 2
ALAGLVYNASGSEHCYDIYR	ALAGLVYNASGSEHCYDIYR	20	4	1919.78	3636.55	3636.51	910.145	910.136	2258.04	565.518	1378.47	1.3e-09	38.392	16.338	1	2	0	0	0	15C(57.0215)	Hex(6)HexNAc(2)(1378.475686)	TRUE	sp|Q9UHL4|DPP2_HUMAN	Q9UHL4	DPP2_HUMAN	DPP7	Dipeptidyl peptidase 2
ALANSLACQGKYTPSGQAGAAASESLFVSNHAY	ALANSLACQGKYTPSGQAGAAASESLFVSNHAY	33	3	2137.89	3340.63	3340.58	1114.55	1114.53	3340.58	1114.53	0.0005	0	60.596	11.467	1	2	1	0	0	8C(57.0215)		TRUE	sp|P04075|ALDOA_HUMAN	P04075	ALDOA_HUMAN	ALDOA	Fructose-bisphosphate aldolase A
ALANSLACQGKYTPSGQAGAAASESLFVSNHAY	ALANSLACQGKYTPSGQAGAAASESLFVSNHAY	33	4	2138.56	3340.63	3340.58	836.164	836.152	3340.58	836.152	0.0015	0	45.583	9.214	1	2	1	0	0	8C(57.0215)		TRUE	sp|P04075|ALDOA_HUMAN	P04075	ALDOA_HUMAN	ALDOA	Fructose-bisphosphate aldolase A
ALANSLACQGKYTPSGQAGAAASESLFVSNHAY	ALANSLACQGKYTPSGQAGAAASESLFVSNHAY	33	3	2149.21	3340.62	3340.58	1114.55	1114.53	3340.58	1114.53	0.0005	4e-14	51.103	11.994	1	2	1	0	0	8C(57.0215)		TRUE	sp|P04075|ALDOA_HUMAN	P04075	ALDOA_HUMAN	ALDOA	Fructose-bisphosphate aldolase A
ALANVNIGSLICNVGAGGPAPAAGAAPAGGPAPSTAAAPAEEK	ALANVNIGSLICNVGAGGPAPAAGAAPAGGPAPSTAAAPAEEK	43	4	2596.09	3807.98	3807.93	953.003	952.989	3807.92	952.988	0.0068	0	65.171	9.411	1	2	0	0	0	12C(57.0215)		TRUE	sp|P05386|RLA1_HUMAN	P05386	RLA1_HUMAN	RPLP1	60S acidic ribosomal protein P1
ALANVNIGSLICNVGAGGPAPAAGAAPAGGPAPSTAAAPAEEK	ALANVNIGSLICNVGAGGPAPAAGAAPAGGPAPSTAAAPAEEK	43	3	2596.86	3808.99	3808.93	1270.67	1270.65	3807.92	1270.31	1.0083	0	81.376	8.589	1	2	0	0	0	12C(57.0215)		TRUE	sp|P05386|RLA1_HUMAN	P05386	RLA1_HUMAN	RPLP1	60S acidic ribosomal protein P1
ALANVNIGSLICNVGAGGPAPAAGAAPAGGPAPSTAAAPAEEK	ALANVNIGSLICNVGAGGPAPAAGAAPAGGPAPSTAAAPAEEK	43	5	2598.54	3807.98	3807.92	762.603	762.592	3807.92	762.591	0.0007	9.026e-09	40.678	7.431	1	2	0	0	0	12C(57.0215)		TRUE	sp|P05386|RLA1_HUMAN	P05386	RLA1_HUMAN	RPLP1	60S acidic ribosomal protein P1
ALANVNIGSLICNVGAGGPAPAAGAAPAGGPAPSTAAAPAEEK	ALANVNIGSLICNVGAGGPAPAAGAAPAGGPAPSTAAAPAEEK	43	6	2599.97	3807.98	3807.92	635.671	635.661	3807.92	635.661	-0.0011	6.611e-07	34.219	8.764	1	2	0	0	0	12C(57.0215)		TRUE	sp|P05386|RLA1_HUMAN	P05386	RLA1_HUMAN	RPLP1	60S acidic ribosomal protein P1
ALANVNIGSLICNVGAGGPAPAAGAAPAGGPAPSTAAAPAEEKK	ALANVNIGSLICNVGAGGPAPAAGAAPAGGPAPSTAAAPAEEKK	44	4	2489.16	3936.08	3936.02	985.028	985.013	3936.02	985.011	0.0044	3e-14	65.359	10.654	1	2	0	0	0	12C(57.0215)		TRUE	sp|P05386|RLA1_HUMAN	P05386	RLA1_HUMAN	RPLP1	60S acidic ribosomal protein P1
ALANVNIGSLICNVGAGGPAPAAGAAPAGGPAPSTAAAPAEEKK	ALANVNIGSLICNVGAGGPAPAAGAAPAGGPAPSTAAAPAEEKK	44	6	2490.72	3936.08	3936.02	657.021	657.01	3936.02	657.01	0.0002	2.179e-11	54.147	10.486	1	2	0	0	0	12C(57.0215)		TRUE	sp|P05386|RLA1_HUMAN	P05386	RLA1_HUMAN	RPLP1	60S acidic ribosomal protein P1
ALANVNIGSLICNVGAGGPAPAAGAAPAGGPAPSTAAAPAEEKK	ALANVNIGSLICNVGAGGPAPAAGAAPAGGPAPSTAAAPAEEKK	44	3	2491.48	3936.08	3936.03	1313.03	1313.02	3936.02	1313.01	0.0093	0	68.997	8.018	1	2	0	0	0	12C(57.0215)		TRUE	sp|P05386|RLA1_HUMAN	P05386	RLA1_HUMAN	RPLP1	60S acidic ribosomal protein P1
ALANVNIGSLICNVGAGGPAPAAGAAPAGGPAPSTAAAPAEEKKVEAK	ALANVNIGSLICNVGAGGPAPAAGAAPAGGPAPSTAAAPAEEKKVEAK	48	4	2397.56	4363.33	4363.26	1091.84	1091.82	4363.26	1091.82	0.0049	4.96e-10	47.718	9.932	1	2	1	0	0	12C(57.0215)		TRUE	sp|P05386|RLA1_HUMAN	P05386	RLA1_HUMAN	RPLP1	60S acidic ribosomal protein P1
ALCNGDSKLENAGGDLKDGHHHYEGAVVILDAGAQYGK	n[43]ALCNGDSKLENAGGDLKDGHHHYEGAVVILDAGAQYGK	38	5	2002.99	4020.97	4020.91	805.201	805.19	4020.9	805.188	0.0102	0.0001025	21.804	8.797	1	2	2	0	0	3C(57.0215), N-term(42.0106)		TRUE	sp|P49915|GUAA_HUMAN	P49915	GUAA_HUMAN	GMPS	GMP synthase [glutamine-hydrolyzing]
ALDLDSSCKEAADGYQR	ALDLDSSCKEAADGYQR	17	3	1282.52	1897.86	1897.85	633.628	633.622	1897.85	633.623	-0.0025	7.695e-11	44.688	10.582	1	2	1	0	0	8C(57.0215)		TRUE	sp|P31948|STIP1_HUMAN	P31948	STIP1_HUMAN	STIP1	Stress-induced-phosphoprotein 1
ALEQQASTPPPPPPPPLLPGSSAEPPPPPPPPPLPSVGAK		40	4	2424.5	3903.16	3903.08	976.796	976.778	3903.08	976.778	0.0007	1.977e-11	50.316	7.217	1	2	0	0	0			TRUE	sp|Q27J81|INF2_HUMAN	Q27J81	INF2_HUMAN	INF2	Inverted formin-2
ALEQQASTPPPPPPPPLLPGSSAEPPPPPPPPPLPSVGAK		40	5	2426.34	3903.14	3903.09	781.635	781.625	3903.08	781.624	0.0071	2.836e-08	38.689	38.689	1	2	0	0	0			TRUE	sp|Q27J81|INF2_HUMAN	Q27J81	INF2_HUMAN	INF2	Inverted formin-2
ALEQQASTPPPPPPPPLLPGSSAEPPPPPPPPPLPSVGAK		40	6	2427.14	3903.14	3903.08	651.531	651.521	3903.08	651.521	-0.0026	1.562e-07	36.725	36.725	1	2	0	0	0			TRUE	sp|Q27J81|INF2_HUMAN	Q27J81	INF2_HUMAN	INF2	Inverted formin-2
ALEQQASTPPPPPPPPLLPGSSAEPPPPPPPPPLPSVGAK		40	3	2429.15	3903.14	3903.08	1302.05	1302.03	3903.08	1302.03	-0.0053	0	65.713	8.333	1	2	0	0	0			TRUE	sp|Q27J81|INF2_HUMAN	Q27J81	INF2_HUMAN	INF2	Inverted formin-2
ALEQQASTPPPPPPPPLLPGSSAEPPPPPPPPPLPSVGAK		40	4	2434.64	3903.14	3903.08	976.792	976.778	3903.08	976.778	0.0012	2.56e-12	52.865	52.865	1	2	0	0	0			TRUE	sp|Q27J81|INF2_HUMAN	Q27J81	INF2_HUMAN	INF2	Inverted formin-2
ALEQQASTPPPPPPPPLLPGSSAEPPPPPPPPPLPSVGAK		40	5	2436.88	3903.14	3903.08	781.635	781.624	3903.08	781.624	0.0012	3.922e-09	44.126	9.013	1	2	0	0	0			TRUE	sp|Q27J81|INF2_HUMAN	Q27J81	INF2_HUMAN	INF2	Inverted formin-2
ALEQQASTPPPPPPPPLLPGSSAEPPPPPPPPPLPSVGAK		40	6	2437.92	3903.14	3903.08	651.531	651.52	3903.08	651.521	-0.0043	4.205e-08	39.005	39.005	1	2	0	0	0			TRUE	sp|Q27J81|INF2_HUMAN	Q27J81	INF2_HUMAN	INF2	Inverted formin-2
ALEQQASTPPPPPPPPLLPGSSAEPPPPPPPPPLPSVGAK		40	3	2441.34	3903.14	3903.07	1302.05	1302.03	3903.08	1302.03	-0.0107	9e-14	60.623	7.198	1	2	0	0	0			TRUE	sp|Q27J81|INF2_HUMAN	Q27J81	INF2_HUMAN	INF2	Inverted formin-2
ALEQQASTPPPPPPPPLLPGSSAEPPPPPPPPPLPSVGAK		40	3	2444.85	3903.13	3903.07	1302.05	1302.03	3903.08	1302.03	-0.0099	6.05e-12	52.373	5.648	1	2	0	0	0			TRUE	sp|Q27J81|INF2_HUMAN	Q27J81	INF2_HUMAN	INF2	Inverted formin-2
ALEQQASTPPPPPPPPLLPGSSAEPPPPPPPPPLPSVGAK		40	4	2445.4	3903.13	3903.08	976.791	976.778	3903.08	976.778	-0.0016	2.59e-12	52.845	52.845	1	2	0	0	0			TRUE	sp|Q27J81|INF2_HUMAN	Q27J81	INF2_HUMAN	INF2	Inverted formin-2
ALEQQASTPPPPPPPPLLPGSSAEPPPPPPPPPLPSVGAK		40	5	2447.95	3903.14	3903.08	781.635	781.623	3903.08	781.624	-0.0026	7.499e-08	37	37	1	2	0	0	0			TRUE	sp|Q27J81|INF2_HUMAN	Q27J81	INF2_HUMAN	INF2	Inverted formin-2
ALEQQASTPPPPPPPPLLPGSSAEPPPPPPPPPLPSVGAK		40	6	2448.83	3903.14	3903.08	651.53	651.52	3903.08	651.521	-0.0048	3.13e-07	34.518	10.825	1	2	0	0	0			TRUE	sp|Q27J81|INF2_HUMAN	Q27J81	INF2_HUMAN	INF2	Inverted formin-2
ALEQQASTPPPPPPPPLLPGSSAEPPPPPPPPPLPSVGAK		40	4	2456	3903.14	3903.08	976.791	976.778	3903.08	976.778	-0.0006	1.823e-08	38.457	38.457	1	2	0	0	0			TRUE	sp|Q27J81|INF2_HUMAN	Q27J81	INF2_HUMAN	INF2	Inverted formin-2
ALEQQASTPPPPPPPPLLPGSSAEPPPPPPPPPLPSVGAK		40	4	2466.68	3903.13	3903.08	976.79	976.778	3903.08	976.778	0.0007	8.595e-08	35.763	6.963	1	2	0	0	0			TRUE	sp|Q27J81|INF2_HUMAN	Q27J81	INF2_HUMAN	INF2	Inverted formin-2
ALEVNTVTCQLNCSDHGHCDSFTKR	ALEVNTVTCQLNCSDHGHCDSFTKR	25	5	1504.37	4488.87	4488.82	898.781	898.772	2948.3	590.667	1540.53	0.001387	22.773	15.65	0.9953	2	0	0	0	13C(57.0215), 19C(57.0215), 9C(57.0215)	Hex(7)HexNAc(2)(1540.528510)	TRUE	sp|Q8IZA0|K319L_HUMAN	Q8IZA0	K319L_HUMAN	KIAA0319L	Dyslexia-associated protein KIAA0319-like protein
ALEVNTVTCQLNCSDHGHCDSFTKR	ALEVNTVTCQLNCSDHGHCDSFTKR	25	4	1505.92	4488.87	4488.83	1123.22	1123.22	2948.3	738.081	1540.54	0.01798	18.681	12.341	0.9187	2	0	0	0	13C(57.0215), 19C(57.0215), 9C(57.0215)	Hex(7)HexNAc(2)(1540.528510)	TRUE	sp|Q8IZA0|K319L_HUMAN	Q8IZA0	K319L_HUMAN	KIAA0319L	Dyslexia-associated protein KIAA0319-like protein
ALEVNTVTCQLNCSDHGHCDSFTKR	ALEVNTVTCQLNCSDHGHCDSFTKR	25	5	1507.26	4326.83	4326.77	866.373	866.362	2948.3	590.667	1378.48	7.566e-09	34.123	15.508	1	2	0	0	0	13C(57.0215), 19C(57.0215), 9C(57.0215)	Hex(6)HexNAc(2)(1378.475686)	TRUE	sp|Q8IZA0|K319L_HUMAN	Q8IZA0	K319L_HUMAN	KIAA0319L	Dyslexia-associated protein KIAA0319-like protein
ALEVNTVTCQLNCSDHGHCDSFTKR	ALEVNTVTCQLNCSDHGHCDSFTKR	25	4	1508.15	4326.82	4326.8	1082.71	1082.71	2948.3	738.081	1378.5	0.0004177	22.449	11.466	0.9847	2	0	0	0	13C(57.0215), 19C(57.0215), 9C(57.0215)		TRUE	sp|Q8IZA0|K319L_HUMAN	Q8IZA0	K319L_HUMAN	KIAA0319L	Dyslexia-associated protein KIAA0319-like protein
ALGFENATQALGR		13	3	1777.33	3211.37	3211.33	1071.46	1071.45	1346.69	449.905	1864.63	0.0001477	30.63	14.74	0.9979	2	0	0	0		Hex(9)HexNAc(2)(1864.634157)	TRUE	sp|Q08380|LG3BP_HUMAN	Q08380	LG3BP_HUMAN	LGALS3BP	Galectin-3-binding protein
ALGFENATQALGR		13	3	1784.58	3049.32	3049.28	1017.45	1017.43	1346.69	449.905	1702.59	2.869e-06	38.655	15.398	1	2	0	0	0		Hex(8)HexNAc(2)(1702.581333)	TRUE	sp|Q08380|LG3BP_HUMAN	Q08380	LG3BP_HUMAN	LGALS3BP	Galectin-3-binding protein
ALGFENATQALGR		13	3	1787.85	3211.37	3211.33	1071.46	1071.45	1346.69	449.905	1864.63	2.082e-05	29.1	12.955	0.984	2	0	0	0		Hex(9)HexNAc(2)(1864.634157)	TRUE	sp|Q08380|LG3BP_HUMAN	Q08380	LG3BP_HUMAN	LGALS3BP	Galectin-3-binding protein
ALGFENATQALGR		13	3	1792.6	2887.26	2887.22	963.426	963.415	1346.69	449.905	1540.53	0.0007131	25.269	11.758	0.9856	2	0	0	0		Hex(7)HexNAc(2)(1540.528510)	TRUE	sp|Q08380|LG3BP_HUMAN	Q08380	LG3BP_HUMAN	LGALS3BP	Galectin-3-binding protein
ALGFENATQALGR		13	3	1795.26	3049.31	3049.28	1017.44	1017.43	1346.69	449.905	1702.59	1.16e-05	33.408	13.445	0.9944	2	0	0	0		Hex(8)HexNAc(2)(1702.581333)	TRUE	sp|Q08380|LG3BP_HUMAN	Q08380	LG3BP_HUMAN	LGALS3BP	Galectin-3-binding protein
ALGFENATQALGR		13	3	1800.92	2725.2	2725.17	909.407	909.397	1346.69	449.905	1378.47	0.00364	21.488	11.066	0.9647	2	0	0	0		Hex(6)HexNAc(2)(1378.475686)	TRUE	sp|Q08380|LG3BP_HUMAN	Q08380	LG3BP_HUMAN	LGALS3BP	Galectin-3-binding protein
ALGISSDSNKSSKSLQLDIIPASIPGSEVK		30	6	1240.24	4908.41	4908.36	819.076	819.067	3040.63	507.779	1867.73	0.1949	13.692	11.57	0.9991	2	2	0	0			TRUE	sp|O75962|TRIO_HUMAN	O75962	TRIO_HUMAN	TRIO	Triple functional domain protein
ALGQLFHIACFTCHQCAQQLQGQQFYSLEGAPYCEGCYTDTLEK	ALGQLFHIACFTCHQCAQQLQGQQFYSLEGAPYCEGCYTDTLEK	44	4	2782.78	5228.38	5228.3	1308.1	1308.08	5227.3	1307.83	1	0	60.752	10.563	1	2	0	0	0	10C(57.0215), 13C(57.0215), 16C(57.0215), 34C(57.0215), 37C(57.0215)	Label:15N(1)(0.997035)	TRUE	sp|Q15942|ZYX_HUMAN	Q15942	ZYX_HUMAN	ZYX	Zyxin
ALGSGMAVDCSTLTSK	ALGSGMAVDCSTLTSK	16	2	1585.17	1596.76	1596.75	799.389	799.38	1596.75	799.382	-0.0039	1.108e-10	39.774	11.815	1	2	0	0	0	10C(57.0215)		TRUE	sp|P09758|TACD2_HUMAN	P09758	TACD2_HUMAN	TACSTD2	Tumor-associated calcium signal transducer 2
ALIYQFSPIYTGNISSFQQCYIFD	ALIYQFSPIYTGNISSFQQCYIFD	24	4	3216.61	4414.96	4414.88	1104.75	1104.73	2874.36	719.597	1540.53	0.00542	19.121	12.646	0.9635	2	0	0	0	20C(57.0215)	Hex(7)HexNAc(2)(1540.528510)	TRUE	sp|Q92820|GGH_HUMAN	Q92820	GGH_HUMAN	GGH	Gamma-glutamyl hydrolase
ALIYQFSPIYTGNISSFQQCYIFD	ALIYQFSPIYTGNISSFQQCYIFD	24	3	3217.86	4414.96	4414.89	1472.66	1472.64	2874.36	959.126	1540.54	8.038e-09	30.853	10.678	1	2	0	0	0	20C(57.0215)	Hex(7)HexNAc(2)(1540.528510)	TRUE	sp|Q92820|GGH_HUMAN	Q92820	GGH_HUMAN	GGH	Gamma-glutamyl hydrolase
ALIYQFSPIYTGNISSFQQCYIFD	ALIYQFSPIYTGNISSFQQCYIFD	24	4	3225.14	4252.9	4252.83	1064.23	1064.22	2874.36	719.597	1378.47	0.005573	14.967	9.629	0.978	2	0	0	0	20C(57.0215)	Hex(6)HexNAc(2)(1378.475686)	TRUE	sp|Q92820|GGH_HUMAN	Q92820	GGH_HUMAN	GGH	Gamma-glutamyl hydrolase
ALIYQFSPIYTGNISSFQQCYIFD	ALIYQFSPIYTGNISSFQQCYIFD	24	3	3225.36	4252.9	4252.86	1418.64	1418.63	2874.36	959.126	1378.5	1.04e-12	39.267	10.357	1	2	0	0	0	20C(57.0215)		TRUE	sp|Q92820|GGH_HUMAN	Q92820	GGH_HUMAN	GGH	Gamma-glutamyl hydrolase
ALKLASALESGTVWINCYNALYAQAPFGGFK	ALKLASALESGTVWINCYNALYAQAPFGGFK	31	3	3341.23	3359.76	3359.71	1120.93	1120.91	3359.7	1120.91	0.0054	0	59.013	8.942	1	2	1	0	0	17C(57.0215)		TRUE	sp|P47895|AL1A3_HUMAN	P47895	AL1A3_HUMAN	ALDH1A3	Aldehyde dehydrogenase family 1 member A3
ALKLASALESGTVWINCYNALYAQAPFGGFK	ALKLASALESGTVWINCYNALYAQAPFGGFK	31	4	3341.34	3359.76	3359.71	840.947	840.934	3359.7	840.933	0.0073	2.54e-10	31.987	9.811	1	2	1	0	0	17C(57.0215)		TRUE	sp|P47895|AL1A3_HUMAN	P47895	AL1A3_HUMAN	ALDH1A3	Aldehyde dehydrogenase family 1 member A3
ALKLGQEGKVPLQSAHLYYNVTEK		24	5	1761.59	4551.15	4551.1	911.237	911.226	2685.45	538.097	1865.65	6.83e-05	27.703	11.916	1	2	2	0	0			TRUE	sp|Q32P28|P3H1_HUMAN	Q32P28	P3H1_HUMAN	P3H1	Prolyl 3-hydroxylase 1
ALKLGQEGKVPLQSAHLYYNVTEK		24	5	1762.48	4388.08	4388.04	878.623	878.615	2685.45	538.097	1702.59	4.907e-05	30.326	11.834	1	2	2	0	0		Hex(8)HexNAc(2)(1702.581333)	TRUE	sp|Q32P28|P3H1_HUMAN	Q32P28	P3H1_HUMAN	P3H1	Prolyl 3-hydroxylase 1
ALKLGQEGKVPLQSAHLYYNVTEK		24	4	1762.59	4550.14	4550.07	1138.54	1138.52	2685.45	672.37	1864.62	8.952e-07	30.233	11.892	1	2	2	0	0			TRUE	sp|Q32P28|P3H1_HUMAN	Q32P28	P3H1_HUMAN	P3H1	Prolyl 3-hydroxylase 1
ALKLGQEGKVPLQSAHLYYNVTEK		24	4	1762.82	4388.08	4388.04	1098.03	1098.02	2685.45	672.37	1702.59	0.0001824	30.551	11.222	0.9995	2	2	0	0		Hex(8)HexNAc(2)(1702.581333)	TRUE	sp|Q32P28|P3H1_HUMAN	Q32P28	P3H1_HUMAN	P3H1	Prolyl 3-hydroxylase 1
ALKLGQEGKVPLQSAHLYYNVTEK		24	4	1766.83	4226.04	4225.99	1057.52	1057.5	2685.45	672.37	1540.54	0.009137	22.599	12.304	0.9258	2	2	0	0			TRUE	sp|Q32P28|P3H1_HUMAN	Q32P28	P3H1_HUMAN	P3H1	Prolyl 3-hydroxylase 1
ALKLGQEGKVPLQSAHLYYNVTEK		24	5	1767.06	4064	4063.93	813.808	813.794	2685.45	538.097	1378.48	3.16e-07	29.642	9.615	1	2	2	0	0		Hex(6)HexNAc(2)(1378.475686)	TRUE	sp|Q32P28|P3H1_HUMAN	Q32P28	P3H1_HUMAN	P3H1	Prolyl 3-hydroxylase 1
ALKLGQEGKVPLQSAHLYYNVTEK		24	4	1767.17	4064	4063.93	1017.01	1016.99	2685.45	672.37	1378.48	3.958e-06	39.751	12.763	1	2	2	0	0		Hex(6)HexNAc(2)(1378.475686)	TRUE	sp|Q32P28|P3H1_HUMAN	Q32P28	P3H1_HUMAN	P3H1	Prolyl 3-hydroxylase 1
ALKLPSTGEGTQFYLFENVDNAQQFK		26	3	2652.14	2944.51	2944.46	982.51	982.495	2944.46	982.494	0.0017	1e-14	44.812	10.155	1	2	1	0	0			TRUE	sp|P30519|HMOX2_HUMAN	P30519	HMOX2_HUMAN	HMOX2	Heme oxygenase 2
ALKLPSTGEGTQFYLFENVDNAQQFKQLYR		30	4	2718.18	3504.82	3504.77	877.213	877.2	3504.77	877.199	0.0032	6.138e-11	40.944	10.784	1	2	2	0	0			TRUE	sp|P30519|HMOX2_HUMAN	P30519	HMOX2_HUMAN	HMOX2	Heme oxygenase 2
ALLEVVQSGGKNIELAVMR		19	3	2577.31	2026.15	2026.12	676.39	676.382	2026.12	676.382	0.0001	3.233e-08	35.175	10.076	1	2	1	0	0			TRUE	sp|O14818|PSA7_HUMAN	O14818	PSA7_HUMAN	PSMA7	Proteasome subunit alpha type-7
ALLEVVQSGGKNIELAVMRR		20	3	2475.22	2182.26	2182.23	728.426	728.416	2182.23	728.416	0	0.0003788	23.203	9.403	0.9995	2	1	0	0			TRUE	sp|O14818|PSA7_HUMAN	O14818	PSA7_HUMAN	PSMA7	Proteasome subunit alpha type-7
ALLQTMASKNISQCMTPDQLMTLCKAGIHSSNVGVR	ALLQTM[147]ASKNISQCMTPDQLMTLCKAGIHSSNVGVR	36	6	767.594	4382.11	4382.09	731.359	731.355	3975.95	663.665	406.142	0.9949	12.506	10.751	0.9989	2	2	0	0	14C(57.0215), 24C(57.0215), 6M(15.9949)		TRUE	sp|Q7Z4Q2|HEAT3_HUMAN	Q7Z4Q2	HEAT3_HUMAN	HEATR3	HEAT repeat-containing protein 3
ALMLQGVDLLADAVAVTMGPK	ALM[147]LQGVDLLADAVAVTM[147]GPK	21	3	3245.34	2144.15	2144.12	715.725	715.715	2144.12	715.715	-0.0006	1e-14	48.719	9.386	1	2	0	0	0	18M(15.9949), 3M(15.9949)		TRUE	sp|P10809|CH60_HUMAN	P10809	CH60_HUMAN	HSPD1	60 kDa heat shock protein, mitochondrial
ALMLQGVDLLADAVAVTMGPK	ALM[147]LQGVDLLADAVAVTM[147]GPK	21	3	3256.99	2144.15	2144.12	715.724	715.715	2144.12	715.715	-0.0004	2.94e-12	36.892	8.171	1	2	0	0	0	18M(15.9949), 3M(15.9949)		TRUE	sp|P10809|CH60_HUMAN	P10809	CH60_HUMAN	HSPD1	60 kDa heat shock protein, mitochondrial
ALMLQGVDLLADAVAVTMGPK		21	3	3465.23	2112.17	2112.14	705.064	705.055	2112.13	705.051	0.0105	1.26e-12	53.478	11.566	1	2	0	0	0			TRUE	sp|P10809|CH60_HUMAN	P10809	CH60_HUMAN	HSPD1	60 kDa heat shock protein, mitochondrial
ALMLQGVDLLADAVAVTMGPK		21	2	3466.51	2112.17	2112.14	1057.09	1057.08	2112.13	1057.07	0.011	0	58.106	14.066	1	2	0	0	0			TRUE	sp|P10809|CH60_HUMAN	P10809	CH60_HUMAN	HSPD1	60 kDa heat shock protein, mitochondrial
ALMLQGVDLLADAVAVTMGPKGR	ALMLQGVDLLADAVAVTM[147]GPKGR	23	3	3277.61	2341.28	2341.25	781.435	781.424	2341.25	781.424	0	2.876e-11	45.138	13.177	1	2	1	0	0	18M(15.9949)		TRUE	sp|P10809|CH60_HUMAN	P10809	CH60_HUMAN	HSPD1	60 kDa heat shock protein, mitochondrial
ALQWNAGSGGLPENETTFAR		20	3	1903.32	3820.66	3820.6	1274.56	1274.54	2118.01	707.012	1702.59	0	51.768	13.818	1	2	0	0	0		Hex(8)HexNAc(2)(1702.581333)	TRUE	sp|P51689|ARSD_HUMAN	P51689	ARSD_HUMAN	ARSD	Arylsulfatase D
ALRLDVGNFSWGSECCTR	ALRLDVGNFSWGSECCTR	18	3	2290.01	2127	2126.96	710.007	709.995	2126.96	709.995	0.0005	7.916e-08	35.906	6.131	1	2	1	0	0	15C(57.0215), 16C(57.0215)		TRUE	sp|P62241|RS8_HUMAN	P62241	RS8_HUMAN	RPS8	40S ribosomal protein S8
ALRLDVGNFSWGSECCTRK	ALRLDVGNFSWGSECCTRK	19	3	2126.92	2255.09	2255.06	752.704	752.693	2255.06	752.693	-0.0009	1.816e-06	25.168	10.595	1	2	1	0	0	15C(57.0215), 16C(57.0215)		TRUE	sp|P62241|RS8_HUMAN	P62241	RS8_HUMAN	RPS8	40S ribosomal protein S8
ALRTDYNASVSVPDSSGPER		20	3	1390.54	2120.03	2120.01	707.683	707.678	2120.01	707.678	-0.0011	4e-14	37.398	10.674	1	2	1	0	0			TRUE	sp|P61978|HNRPK_HUMAN	P61978	HNRPK_HUMAN	HNRNPK	Heterogeneous nuclear ribonucleoprotein K
ALSNISLR		8	3	1248.71	2575.11	2575.08	859.377	859.368	872.508	291.843	1702.58	0.03346	13.402	13.399	0.6589	2	0	0	0		Hex(8)HexNAc(2)(1702.581333)	TRUE	sp|O15031|PLXB2_HUMAN	O15031	PLXB2_HUMAN	PLXNB2	Plexin-B2
ALSPNSTISSAPK		13	3	1035.02	2974.28	2974.26	992.435	992.427	1271.67	424.898	1702.59	0.007955	18.761	13.325	0.8895	2	0	0	0		Hex(8)HexNAc(2)(1702.581333)	TRUE	sp|Q9UH99|SUN2_HUMAN	Q9UH99	SUN2_HUMAN	SUN2	SUN domain-containing protein 2
ALSPNSTISSAPK		13	3	1044.2	2650.18	2650.16	884.399	884.392	1271.67	424.898	1378.48	0.01103	18.438	10.338	0.8626	2	0	0	0		Hex(6)HexNAc(2)(1378.475686)	TRUE	sp|Q9UH99|SUN2_HUMAN	Q9UH99	SUN2_HUMAN	SUN2	SUN domain-containing protein 2
ALSTGEKGFGYKGSCFHR	ALSTGEKGFGYKGSCFHR	18	3	1207.76	2000.97	2000.95	667.996	667.991	2000.95	667.991	-0.0014	1.19e-12	46.309	10.986	1	2	2	0	0	15C(57.0215)		TRUE	sp|P62937|PPIA_HUMAN	P62937	PPIA_HUMAN	PPIA	Peptidyl-prolyl cis-trans isomerase A
ALSTGEKGFGYKGSCFHR	ALSTGEKGFGYKGSCFHR	18	3	1220.06	2000.97	2000.95	667.996	667.991	2000.95	667.991	-0.0014	0.092	10.594	7.674	0.8673	2	2	0	0	15C(57.0215)		TRUE	sp|P62937|PPIA_HUMAN	P62937	PPIA_HUMAN	PPIA	Peptidyl-prolyl cis-trans isomerase A
ALSVGNIDDALQCYSEAIKLDPHNHVLYSNR	ALSVGNIDDALQCYSEAIKLDPHNHVLYSNR	31	5	2724.91	3511.77	3511.72	703.361	703.351	3511.72	703.35	0.0051	2.24e-05	27.099	7.2	1	2	1	0	0	13C(57.0215)		TRUE	sp|P31948|STIP1_HUMAN	P31948	STIP1_HUMAN	STIP1	Stress-induced-phosphoprotein 1
ALTEDSTQTSDTATNSTLPSAEVELQAK		28	5	1712.42	4609.96	4609.94	922.999	922.995	2907.38	582.484	1702.56	0.03198	15.991	14.297	0.9476	2	0	0	0			TRUE	sp|P21462|FPR1_HUMAN	P21462	FPR1_HUMAN	FPR1	fMet-Leu-Phe receptor
ALTGGIAHLFKQNKVVHVNGYGK		23	3	1807.85	2450.38	2450.36	817.801	817.793	2450.35	817.792	0.001	0.05012	12.7	6.341	0.8346	2	2	0	0			TRUE	sp|P09622|DLDH_HUMAN	P09622	DLDH_HUMAN	DLD	Dihydrolipoyl dehydrogenase, mitochondrial
ALVDELEWEIAQVDPK		16	3	3094.78	1853.97	1853.94	618.997	618.987	1853.94	618.988	-0.0009	2.107e-06	26.865	9.362	1	2	0	0	0			TRUE	sp|Q9Y2B0|CNPY2_HUMAN	Q9Y2B0	CNPY2_HUMAN	CNPY2	Protein canopy homolog 2
ALVDELEWEIAQVDPKK		17	3	2915.66	1982.06	1982.04	661.695	661.687	1982.04	661.686	0.0027	0.000306	21.541	9.828	0.9999	2	0	0	0			TRUE	sp|Q9Y2B0|CNPY2_HUMAN	Q9Y2B0	CNPY2_HUMAN	CNPY2	Protein canopy homolog 2
ALVLELCCNDESGEDVEVPYVR	ALVLELCCNDESGEDVEVPYVR	22	3	2505.14	2565.2	2565.16	856.075	856.062	2565.17	856.065	-0.0094	3.98e-09	33.876	17.308	1	2	0	0	0	7C(57.0215), 8C(57.0215)		TRUE	sp|P22314|UBA1_HUMAN	P22314	UBA1_HUMAN	UBA1	Ubiquitin-like modifier-activating enzyme 1
ALVLELCCNDESGEDVEVPYVR	ALVLELCCNDESGEDVEVPYVR	22	3	2516.49	2565.2	2565.16	856.074	856.061	2565.17	856.065	-0.0109	4.994e-06	25.689	24.793	1	2	0	0	0	7C(57.0215), 8C(57.0215)		TRUE	sp|P22314|UBA1_HUMAN	P22314	UBA1_HUMAN	UBA1	Ubiquitin-like modifier-activating enzyme 1
ALYDTFSAFGNILSCKVVCDENGSKGYGFVHFETQEAAER	ALYDTFSAFGNILSCKVVCDENGSKGYGFVHFETQEAAER	40	5	2979.36	4516.13	4516.08	904.234	904.222	4516.07	904.222	0.0015	0	68.328	10.758	1	2	2	0	0	15C(57.0215), 19C(57.0215)		TRUE	sp|P11940|PABP1_HUMAN	P11940	PABP1_HUMAN	PABPC1	Polyadenylate-binding protein 1
ALYDTFSAFGNILSCKVVCDENGSKGYGFVHFETQEAAER	ALYDTFSAFGNILSCKVVCDENGSKGYGFVHFETQEAAER	40	4	2980.85	4516.14	4516.07	1130.04	1130.03	4516.07	1130.03	-0.0019	0	65.56	12.311	1	2	2	0	0	15C(57.0215), 19C(57.0215)		TRUE	sp|P11940|PABP1_HUMAN	P11940	PABP1_HUMAN	PABPC1	Polyadenylate-binding protein 1
ALYDTFSAFGNILSCKVVCDENGSKGYGFVHFETQEAAER	ALYDTFSAFGNILSCKVVCDENGSKGYGFVHFETQEAAER	40	5	2990.32	4516.17	4516.07	904.241	904.222	4516.07	904.222	0	7.102e-09	32.599	11.907	1	2	2	0	0	15C(57.0215), 19C(57.0215)		TRUE	sp|P11940|PABP1_HUMAN	P11940	PABP1_HUMAN	PABPC1	Polyadenylate-binding protein 1
AMESTATAAVAAELVSADKIEDVPAPSTSADKVESLDVDSEAK	n[43]AM[147]ESTATAAVAAELVSADKIEDVPAPSTSADKVESLDVDSEAK	43	4	2707.07	4376.11	4376.06	1095.03	1095.02	4376.1	1095.03	-0.0331	0	76.323	8.49	1	2	2	0	0	2M(15.9949), N-term(42.0106)	Lys->Gln(-0.036386)	TRUE	sp|P49321|NASP_HUMAN	P49321	NASP_HUMAN	NASP	Nuclear autoantigenic sperm protein
AMESTATAAVAAELVSADKIEDVPAPSTSADKVESLDVDSEAK	n[43]AMESTATAAVAAELVSADKIEDVPAPSTSADKVESLDVDSEAK	43	4	2922.03	4360.19	4360.12	1091.06	1091.04	4360.1	1091.03	0.0166	0	73.782	11.404	1	2	2	0	0	N-term(42.0106)		TRUE	sp|P49321|NASP_HUMAN	P49321	NASP_HUMAN	NASP	Nuclear autoantigenic sperm protein
AMKGAGTDEGCLIEILASR	AMKGAGTDEGCLIEILASR	19	3	2411.59	1991.01	1990.98	664.678	664.667	1990.98	664.668	-0.0027	1e-14	38.122	7.466	1	2	1	0	0	11C(57.0215)		TRUE	sp|P09525|ANXA4_HUMAN	P09525	ANXA4_HUMAN	ANXA4	Annexin A4
AMMAFTADLFSLVAQTSTCPNLILSPLSVALALSHLALGAQNHTLQR	AM[147]M[147]AFTADLFSLVAQTSTCPNLILSPLSVALALSHLALGAQNHTLQR	47	6	2835.48	5026.6	5026.53	838.773	838.763	5024.59	838.439	1.9394	0.3092	10.539	10.539	0.6857	2	0	0	0	19C(57.0215), 2M(15.9949), 3M(15.9949)	Xle->Asp(1.942879)	TRUE	sp|P08697|A2AP_HUMAN	P08697	A2AP_HUMAN	SERPINF2	Alpha-2-antiplasmin
AMQDAEVSKSDIGEVILVGGMTR	AM[147]QDAEVSKSDIGEVILVGGM[147]TR	23	3	1984.94	2437.22	2437.19	813.413	813.403	2437.18	813.402	0.0046	5e-14	40.31	10.048	1	2	1	0	0	21M(15.9949), 2M(15.9949)		TRUE	sp|P38646|GRP75_HUMAN	P38646	GRP75_HUMAN	HSPA9	Stress-70 protein, mitochondrial
AMQDAEVSKSDIGEVILVGGMTR	AMQDAEVSKSDIGEVILVGGM[147]TR	23	3	2089.8	2421.23	2421.19	808.084	808.07	2421.19	808.07	-0.0002	6.43e-12	38.851	10.391	1	2	1	0	0	21M(15.9949)		TRUE	sp|P38646|GRP75_HUMAN	P38646	GRP75_HUMAN	HSPA9	Stress-70 protein, mitochondrial
AMQDAEVSKSDIGEVILVGGMTR	AM[147]QDAEVSKSDIGEVILVGGMTR	23	3	2224.59	2421.24	2421.19	808.086	808.071	2421.19	808.07	0.0032	0	48.626	10.714	1	2	1	0	0	2M(15.9949)		TRUE	sp|P38646|GRP75_HUMAN	P38646	GRP75_HUMAN	HSPA9	Stress-70 protein, mitochondrial
AMQDAEVSKSDIGEVILVGGMTR		23	3	2319.14	2405.23	2405.2	802.75	802.739	2405.19	802.738	0.0022	0	67.059	8.846	1	2	1	0	0			TRUE	sp|P38646|GRP75_HUMAN	P38646	GRP75_HUMAN	HSPA9	Stress-70 protein, mitochondrial
AMQDAEVSKSDIGEVILVGGMTR		23	4	2324.7	2405.23	2405.19	602.315	602.305	2405.19	602.306	-0.0006	2.377e-05	23.357	9.74	1	2	1	0	0			TRUE	sp|P38646|GRP75_HUMAN	P38646	GRP75_HUMAN	HSPA9	Stress-70 protein, mitochondrial
AMQDAEVSKSDIGEVILVGGMTR		23	3	2329.38	2405.23	2405.2	802.751	802.739	2405.19	802.738	0.0019	0	48.687	9.895	1	2	1	0	0			TRUE	sp|P38646|GRP75_HUMAN	P38646	GRP75_HUMAN	HSPA9	Stress-70 protein, mitochondrial
AMSNGNNDFVVLSNSSIATSAANPSPLTPCDGDHAAQQLTPK	n[43]AMSNGNNDFVVLSNSSIATSAANPSPLTPCDGDHAAQQLTPK	42	6	1903.75	6278.89	6278.78	1047.49	1047.47	4339.01	724.176	1939.77	2.389	11.585	10.82	0.9939	2	0	0	0	30C(57.0215), N-term(42.0106)		TRUE	sp|Q96F81|DISP1_HUMAN	Q96F81	DISP1_HUMAN	DISP1	Protein dispatched homolog 1
AMSSNETAAYKIMRTLDVDYVLVIFGGVIGYSGDDINK	AMSSNETAAYKIM[147]RTLDVDYVLVIFGGVIGYSGDDINK	38	5	1968.18	7003.24	7003.12	1401.65	1401.63	4141.04	829.215	2862.08	4.297	9.116	9.022	0.6856	2	2	0	0	13M(15.9949)		TRUE	sp|Q8TCJ2|STT3B_HUMAN	Q8TCJ2	STT3B_HUMAN	STT3B	Dolichyl-diphosphooligosaccharide--protein glycosyltransferase subunit STT3B
ANHSGAVVLLK		11	3	1071.81	2486.14	2486.11	829.719	829.712	1107.64	370.221	1378.47	0.01497	17.807	11.53	0.8208	2	0	0	0		Hex(6)HexNAc(2)(1378.475686)	TRUE	sp|P23229|ITA6_HUMAN	P23229	ITA6_HUMAN	ITGA6	Integrin alpha-6
ANHSGAVVLLKR		12	4	898.512	2966.34	2966.32	742.593	742.587	1263.74	316.943	1702.58	0.01448	17.857	11.606	0.935	2	0	0	0		Hex(8)HexNAc(2)(1702.581333)	TRUE	sp|P23229|ITA6_HUMAN	P23229	ITA6_HUMAN	ITGA6	Integrin alpha-6
ANHSGAVVLLKR		12	4	899.115	3128.39	3128.37	783.104	783.1	1263.74	316.943	1864.63	0.005058	15.684	11.64	0.9682	2	0	0	0		Hex(9)HexNAc(2)(1864.634157)	TRUE	sp|P23229|ITA6_HUMAN	P23229	ITA6_HUMAN	ITGA6	Integrin alpha-6
ANHSGAVVLLKR		12	3	899.226	3128.39	3128.37	1043.8	1043.8	1263.74	422.254	1864.63	0.0005429	20.517	11.962	0.9903	2	0	0	0		Hex(9)HexNAc(2)(1864.634157)	TRUE	sp|P23229|ITA6_HUMAN	P23229	ITA6_HUMAN	ITGA6	Integrin alpha-6
ANHSGAVVLLKR		12	3	900.399	2480.17	2480.16	827.732	827.728	1263.74	422.254	1216.42	0.01149	20.259	13.582	0.8172	2	0	0	0		Hex(5)HexNAc(2)(1216.422863)	TRUE	sp|P23229|ITA6_HUMAN	P23229	ITA6_HUMAN	ITGA6	Integrin alpha-6
ANHSGAVVLLKR		12	3	901.213	2642.23	2642.21	881.749	881.745	1263.74	422.254	1378.47	0.001043	20.311	11.734	0.9822	2	0	0	0		Hex(6)HexNAc(2)(1378.475686)	TRUE	sp|P23229|ITA6_HUMAN	P23229	ITA6_HUMAN	ITGA6	Integrin alpha-6
ANHSGAVVLLKR		12	4	901.666	2804.28	2804.27	702.078	702.074	1263.74	316.943	1540.53	0.01809	13.47	9.699	0.9183	2	0	0	0		Hex(7)HexNAc(2)(1540.528510)	TRUE	sp|P23229|ITA6_HUMAN	P23229	ITA6_HUMAN	ITGA6	Integrin alpha-6
ANHSGAVVLLKR		12	3	902.105	2804.28	2804.27	935.768	935.763	1263.74	422.254	1540.53	0.01117	18.128	11.871	0.8428	2	0	0	0		Hex(7)HexNAc(2)(1540.528510)	TRUE	sp|P23229|ITA6_HUMAN	P23229	ITA6_HUMAN	ITGA6	Integrin alpha-6
ANHSGAVVLLKR		12	3	905.9	2156.07	2156.05	719.696	719.692	1263.74	422.254	892.313	0.002889	20.657	9.707	0.9437	2	0	0	0		Hex(3)HexNAc(2)(892.317216)	TRUE	sp|P23229|ITA6_HUMAN	P23229	ITA6_HUMAN	ITGA6	Integrin alpha-6
ANHSGAVVLLKR		12	4	907.488	2642.24	2642.22	661.566	661.561	1263.74	316.943	1378.47	0.02566	11.448	8.947	0.935	2	0	0	0		Hex(6)HexNAc(2)(1378.475686)	TRUE	sp|P23229|ITA6_HUMAN	P23229	ITA6_HUMAN	ITGA6	Integrin alpha-6
ANHSGAVVLLKR		12	4	908.976	2966.34	2966.32	742.592	742.587	1263.74	316.943	1702.58	0.009051	15.663	12.105	0.9495	2	0	0	0		Hex(8)HexNAc(2)(1702.581333)	TRUE	sp|P23229|ITA6_HUMAN	P23229	ITA6_HUMAN	ITGA6	Integrin alpha-6
ANHSGAVVLLKR		12	3	910.95	2480.18	2480.16	827.733	827.728	1263.74	422.254	1216.42	0.003298	20.427	13.58	0.9575	2	0	0	0		Hex(5)HexNAc(2)(1216.422863)	TRUE	sp|P23229|ITA6_HUMAN	P23229	ITA6_HUMAN	ITGA6	Integrin alpha-6
ANHSGAVVLLKR		12	3	911.496	2642.23	2642.22	881.751	881.746	1263.74	422.254	1378.47	0.007362	18.032	11.772	0.9127	2	0	0	0		Hex(6)HexNAc(2)(1378.475686)	TRUE	sp|P23229|ITA6_HUMAN	P23229	ITA6_HUMAN	ITGA6	Integrin alpha-6
ANHSGAVVLLKR		12	4	912.047	2804.29	2804.27	702.079	702.074	1263.74	316.943	1540.53	0.01798	13.481	9.716	0.9187	2	0	0	0		Hex(7)HexNAc(2)(1540.528510)	TRUE	sp|P23229|ITA6_HUMAN	P23229	ITA6_HUMAN	ITGA6	Integrin alpha-6
ANHSGAVVLLKR		12	4	912.271	2480.18	2480.16	621.052	621.048	1263.74	316.943	1216.42	0.001194	22.865	9.701	0.9888	2	0	0	0		Hex(5)HexNAc(2)(1216.422863)	TRUE	sp|P23229|ITA6_HUMAN	P23229	ITA6_HUMAN	ITGA6	Integrin alpha-6
ANHSGAVVLLKR		12	3	912.713	2804.29	2804.27	935.769	935.763	1263.74	422.254	1540.53	0.02231	18.106	11.853	0.7351	2	0	0	0		Hex(7)HexNAc(2)(1540.528510)	TRUE	sp|P23229|ITA6_HUMAN	P23229	ITA6_HUMAN	ITGA6	Integrin alpha-6
ANHSGAVVLLKR		12	3	913.264	2318.12	2318.11	773.715	773.711	1263.74	422.254	1054.37	0.01391	17.927	9.663	0.7189	2	0	0	0		Hex(4)HexNAc(2)(1054.370039)	TRUE	sp|P23229|ITA6_HUMAN	P23229	ITA6_HUMAN	ITGA6	Integrin alpha-6
ANHSGAVVLLKR		12	4	914.381	2845.32	2845.3	712.336	712.331	1263.74	316.943	1581.55	0.0006645	20.21	11.642	0.9899	2	0	0	0		Hex(6)HexNAc(3)(1581.555059)	TRUE	sp|P23229|ITA6_HUMAN	P23229	ITA6_HUMAN	ITGA6	Integrin alpha-6
ANHSGAVVLLKR		12	3	914.491	1994.02	1994.01	665.681	665.676	1263.74	422.254	730.264	2.939e-06	32.627	11.484	0.9999	2	0	0	0		Hex(2)HexNAc(2)(730.264392)	TRUE	sp|P23229|ITA6_HUMAN	P23229	ITA6_HUMAN	ITGA6	Integrin alpha-6
ANHSGAVVLLKR		12	3	914.826	1831.96	1831.95	611.662	611.658	1263.74	422.254	568.212	6.584e-07	34.226	7.909	1	2	0	0	0		Hex(1)HexNAc(2)(568.211569)	TRUE	sp|P23229|ITA6_HUMAN	P23229	ITA6_HUMAN	ITGA6	Integrin alpha-6
ANHSGAVVLLKR		12	2	915.38	1466.83	1466.82	734.422	734.418	1263.74	632.878	203.079	2.22e-12	57.111	8.955	1	2	0	0	0		HexNAc(203.079373)	TRUE	sp|P23229|ITA6_HUMAN	P23229	ITA6_HUMAN	ITGA6	Integrin alpha-6
ANHSGAVVLLKR		12	3	916.921	2156.07	2156.06	719.698	719.693	1263.74	422.254	892.317	0.007035	17.111	7.987	0.8465	2	0	0	0		Hex(3)HexNAc(2)(892.317216)	TRUE	sp|P23229|ITA6_HUMAN	P23229	ITA6_HUMAN	ITGA6	Integrin alpha-6
ANHSGAVVLLKR		12	4	917.924	2642.23	2642.22	661.566	661.561	1263.74	316.943	1378.47	0.001528	17.764	9.692	0.9957	2	0	0	0		Hex(6)HexNAc(2)(1378.475686)	TRUE	sp|P23229|ITA6_HUMAN	P23229	ITA6_HUMAN	ITGA6	Integrin alpha-6
ANHSGAVVLLKR		12	3	922.325	2480.18	2480.17	827.734	827.729	1263.74	422.254	1216.42	6.429e-05	20.315	9.768	0.9848	2	0	0	0		Hex(5)HexNAc(2)(1216.422863)	TRUE	sp|P23229|ITA6_HUMAN	P23229	ITA6_HUMAN	ITGA6	Integrin alpha-6
ANHSGAVVLLKR		12	3	925.222	2318.13	2318.11	773.716	773.711	1263.74	422.254	1054.37	0.0004317	20.472	11.495	0.9899	2	0	0	0		Hex(4)HexNAc(2)(1054.370039)	TRUE	sp|P23229|ITA6_HUMAN	P23229	ITA6_HUMAN	ITGA6	Integrin alpha-6
ANHSGAVVLLKR		12	4	968.824	3136.41	3136.39	785.11	785.105	1263.74	316.943	1872.65	0.02312	18.044	11.793	0.7467	2	0	0	0		dHex(1)Hex(5)HexNAc(3)NeuGc(1)(1872.650475)	TRUE	sp|P23229|ITA6_HUMAN	P23229	ITA6_HUMAN	ITGA6	Integrin alpha-6
ANKEFGDSLSLEILQIIK		18	3	3187.08	2017.14	2017.11	673.387	673.377	2017.11	673.377	-0.0005	5.44e-12	34.342	9.755	1	2	1	0	0			TRUE	sp|Q9UHB9|SRP68_HUMAN	Q9UHB9	SRP68_HUMAN	SRP68	Signal recognition particle subunit SRP68
ANLEKAQAELVGTADEATR		19	3	1803.47	1986.02	1986	663.014	663.006	1986	663.008	-0.007	5.961e-05	23.214	8.368	0.9984	2	1	0	0			TRUE	sp|P30049|ATPD_HUMAN	P30049	ATPD_HUMAN	ATP5D	ATP synthase subunit delta, mitochondrial
ANNSPALTGNSQPQHQAAAAAAQQQQQCGGGGATKPAVSGK	ANNSPALTGNSQPQHQAAAAAAQQQQQCGGGGATKPAVSGK	41	4	1090.73	3956.9	3956.88	990.233	990.227	3956.89	990.23	-0.0121	0	69.316	10.521	1	2	1	0	0	28C(57.0215)		TRUE	sp|Q5VTL8|PR38B_HUMAN	Q5VTL8	PR38B_HUMAN	PRPF38B	Pre-mRNA-splicing factor 38B
ANNSPALTGNSQPQHQAAAAAAQQQQQCGGGGATKPAVSGK	n[43]ANNSPALTGNSQPQHQAAAAAAQQQQQCGGGGATKPAVSGK	41	4	1210.96	3998.92	3998.9	1000.74	1000.73	3998.9	1000.73	0.0029	0	75.8	11.62	1	2	1	0	0	28C(57.0215), N-term(42.0106)		TRUE	sp|Q5VTL8|PR38B_HUMAN	Q5VTL8	PR38B_HUMAN	PRPF38B	Pre-mRNA-splicing factor 38B
ANNSPALTGNSQPQHQAAAAAAQQQQQCGGGGATKPAVSGK	n[43]ANNSPALTGNSQPQHQAAAAAAQQQQQCGGGGATKPAVSGK	41	5	1213.18	3998.93	3998.91	800.793	800.789	3998.9	800.787	0.0071	9e-14	46.693	9.935	1	2	1	0	0	28C(57.0215), N-term(42.0106)		TRUE	sp|Q5VTL8|PR38B_HUMAN	Q5VTL8	PR38B_HUMAN	PRPF38B	Pre-mRNA-splicing factor 38B
ANNSPALTGNSQPQHQAAAAAAQQQQQCGGGGATKPAVSGK	n[43]ANNSPALTGNSQPQHQAAAAAAQQQQQCGGGGATKPAVSGK	41	3	1215.3	3998.93	3998.9	1333.98	1333.98	3998.9	1333.97	0.0044	0	90.292	9.363	1	2	1	0	0	28C(57.0215), N-term(42.0106)		TRUE	sp|Q5VTL8|PR38B_HUMAN	Q5VTL8	PR38B_HUMAN	PRPF38B	Pre-mRNA-splicing factor 38B
ANNSPALTGNSQPQHQAAAAAAQQQQQCGGGGATKPAVSGK	n[43]ANNSPALTGNSQPQHQAAAAAAQQQQQCGGGGATKPAVSGK	41	4	1221.28	3998.93	3998.9	1000.74	1000.73	3998.9	1000.73	0.0029	0	63.135	10.311	1	2	1	0	0	28C(57.0215), N-term(42.0106)		TRUE	sp|Q5VTL8|PR38B_HUMAN	Q5VTL8	PR38B_HUMAN	PRPF38B	Pre-mRNA-splicing factor 38B
ANNSPALTGNSQPQHQAAAAAAQQQQQCGGGGATKPAVSGK	n[43]ANNSPALTGNSQPQHQAAAAAAQQQQQCGGGGATKPAVSGK	41	4	1235.35	3999.92	3999.9	1000.99	1000.98	3998.9	1000.73	0.9966	1.708e-10	34.323	9.435	1	2	1	0	0	28C(57.0215), N-term(42.0106)	Label:15N(1)(0.997035)	TRUE	sp|Q5VTL8|PR38B_HUMAN	Q5VTL8	PR38B_HUMAN	PRPF38B	Pre-mRNA-splicing factor 38B
ANNSPALTGNSQPQHQAAAAAAQQQQQCGGGGATKPAVSGK	n[43]ANNSPALTGNSQPQHQAAAAAAQQQQQCGGGGATKPAVSGK	41	4	1247.08	3999.92	3999.89	1000.99	1000.98	3998.9	1000.73	0.9873	2e-14	39.175	8.555	1	2	1	0	0	28C(57.0215), N-term(42.0106)	Asn->Asp(0.984016), Deamidated(0.984016), Gln->Glu(0.984016), Label:15N(1)(0.997035)	TRUE	sp|Q5VTL8|PR38B_HUMAN	Q5VTL8	PR38B_HUMAN	PRPF38B	Pre-mRNA-splicing factor 38B
ANNSWFQSILR		11	3	2320.26	3199.37	3199.31	1067.46	1067.44	1334.67	445.898	1864.63	6.963e-05	23.367	8.547	0.9882	2	0	0	0		Hex(9)HexNAc(2)(1864.634157)	TRUE	sp|Q92542|NICA_HUMAN	Q92542	NICA_HUMAN	NCSTN	Nicastrin
ANNSWFQSILR		11	3	2327.64	3037.32	3037.26	1013.45	1013.43	1334.67	445.898	1702.58	0.003023	18.424	10.967	0.9655	2	0	0	0		Hex(8)HexNAc(2)(1702.581333)	TRUE	sp|Q92542|NICA_HUMAN	Q92542	NICA_HUMAN	NCSTN	Nicastrin
ANNSWFQSILR		11	3	2330.37	3199.35	3199.31	1067.46	1067.44	1334.67	445.898	1864.63	0.009991	17.704	11.304	0.8582	2	0	0	0		Hex(9)HexNAc(2)(1864.634157)	TRUE	sp|Q92542|NICA_HUMAN	Q92542	NICA_HUMAN	NCSTN	Nicastrin
ANRGPAYGLSR	n[43]ANRGPAYGLSR	11	2	1112.11	1202.62	1202.62	602.318	602.315	1202.62	602.315	-0.0008	0.008166	12.261	5.691	0.7517	2	1	0	0	N-term(42.0106)		TRUE	sp|P37802|TAGL2_HUMAN	P37802	TAGL2_HUMAN	TAGLN2	Transgelin-2
ANTTQPGIVEGGQVLK		16	3	1379.77	3151.44	3151.4	1051.49	1051.47	1610.86	537.962	1540.54	9.973e-08	24.544	7.115	1	2	0	0	0		Hex(7)HexNAc(2)(1540.528510)	TRUE	sp|P06756|ITAV_HUMAN	P06756	ITAV_HUMAN	ITGAV	Integrin alpha-V
ANTTQPGIVEGGQVLK		16	4	1383.98	3395.53	3395.49	849.889	849.881	1610.86	403.723	1784.63	2.331e-06	31.399	16.118	1	2	0	0	0		Hex(6)HexNAc(4)(1784.634431)	TRUE	sp|P06756|ITAV_HUMAN	P06756	ITAV_HUMAN	ITGAV	Integrin alpha-V
ANTTQPGIVEGGQVLK		16	3	1385.75	2989.36	2989.34	997.461	997.453	1610.86	537.962	1378.47	4e-14	39.686	7.926	1	2	0	0	0		Hex(6)HexNAc(2)(1378.475686)	TRUE	sp|P06756|ITAV_HUMAN	P06756	ITAV_HUMAN	ITGAV	Integrin alpha-V
ANTTQPGIVEGGQVLK		16	4	1389.1	3582.62	3582.58	896.663	896.653	1610.86	403.723	1971.72	5.389e-05	21.156	9.192	1	2	0	0	0		dHex(1)Hex(5)HexNAc(5)(1971.718889)	TRUE	sp|P06756|ITAV_HUMAN	P06756	ITAV_HUMAN	ITGAV	Integrin alpha-V
ANTTQPGIVEGGQVLK		16	4	1391.63	3541.59	3541.56	886.404	886.397	1610.86	403.723	1930.7	2.725e-07	26.954	13.173	1	2	0	0	0		dHex(1)Hex(6)HexNAc(4)(1930.692340)	TRUE	sp|P06756|ITAV_HUMAN	P06756	ITAV_HUMAN	ITGAV	Integrin alpha-V
ANTTQPGIVEGGQVLK		16	3	1392.64	3541.58	3541.55	1181.53	1181.52	1610.86	537.962	1930.69	1.209e-05	29.769	15.914	0.9751	2	0	0	0		dHex(1)Hex(6)HexNAc(4)(1930.692340)	TRUE	sp|P06756|ITAV_HUMAN	P06756	ITAV_HUMAN	ITGAV	Integrin alpha-V
ANTTQPGIVEGGQVLK		16	3	1393.08	2827.32	2827.3	943.447	943.439	1610.86	537.962	1216.43	1.599e-11	39.651	6.307	1	2	0	0	0		Hex(5)HexNAc(2)(1216.422863)	TRUE	sp|P06756|ITAV_HUMAN	P06756	ITAV_HUMAN	ITGAV	Integrin alpha-V
ANTTQPGIVEGGQVLKCDWSSTRR	ANTTQPGIVEGGQVLKCDWSSTRR	24	4	1689.66	3875.79	3875.74	969.955	969.943	2659.31	665.836	1216.43	4.814e-07	30.482	10.944	1	2	1	0	0	17C(57.0215)	Hex(5)HexNAc(2)(1216.422863)	TRUE	sp|P06756|ITAV_HUMAN	P06756	ITAV_HUMAN	ITGAV	Integrin alpha-V
APGQLALFSVSDKTGLVEFAR		21	3	2701.72	2205.21	2205.18	736.078	736.068	2205.18	736.067	0.0012	0	57.588	13.111	1	2	1	0	0			TRUE	sp|P31939|PUR9_HUMAN	P31939	PUR9_HUMAN	ATIC	Bifunctional purine biosynthesis protein PURH
APPAPGPASGGSGEVDELFDVKNAFYIGSYQQCINEAQR	APPAPGPASGGSGEVDELFDVKNAFYIGSYQQCINEAQR	39	4	2854.8	4138.99	4138.93	1035.76	1035.74	4138.93	1035.74	-0.0009	0	48.452	11.097	1	2	1	0	0	33C(57.0215)		TRUE	sp|O14579|COPE_HUMAN	O14579	COPE_HUMAN	COPE	Coatomer subunit epsilon
APQQQPPPQQPPPPQPPPQQPPPPPSYSPAR		31	4	1389.33	3327.7	3327.68	832.933	832.927	3327.68	832.927	-0.0014	8.71e-05	27.74	10.686	1	2	0	0	0			TRUE	sp|Q9BUJ2|HNRL1_HUMAN	Q9BUJ2	HNRL1_HUMAN	HNRNPUL1	Heterogeneous nuclear ribonucleoprotein U-like protein 1
APQQQPPPQQPPPPQPPPQQPPPPPSYSPAR		31	4	1400.6	3327.72	3327.69	832.938	832.931	3327.68	832.927	0.0151	6.357e-08	39.287	9.935	1	2	0	0	0			TRUE	sp|Q9BUJ2|HNRL1_HUMAN	Q9BUJ2	HNRL1_HUMAN	HNRNPUL1	Heterogeneous nuclear ribonucleoprotein U-like protein 1
APQQQPPPQQPPPPQPPPQQPPPPPSYSPAR		31	4	1411.52	3327.71	3327.68	832.934	832.928	3327.68	832.927	0.0019	0.0003924	24.125	9.256	0.9992	2	0	0	0			TRUE	sp|Q9BUJ2|HNRL1_HUMAN	Q9BUJ2	HNRL1_HUMAN	HNRNPUL1	Heterogeneous nuclear ribonucleoprotein U-like protein 1
APVPQQAPSPQAAPQPQQVAQPLPAQPPALAQPQYQSPQQPPQTR		45	4	1956.66	4756.51	4756.46	1190.13	1190.12	4756.45	1190.12	0.0166	2.709e-11	50.769	7.292	1	2	0	0	0			TRUE	sp|Q9BYJ9|YTHD1_HUMAN	Q9BYJ9	YTHD1_HUMAN	YTHDF1	YTH domain-containing family protein 1
APVPQQAPSPQAAPQPQQVAQPLPAQPPALAQPQYQSPQQPPQTR		45	5	1960.6	4756.51	4756.46	952.31	952.3	4756.45	952.297	0.0161	4.345e-07	33.948	7.484	1	2	0	0	0			TRUE	sp|Q9BYJ9|YTHD1_HUMAN	Q9BYJ9	YTHD1_HUMAN	YTHDF1	YTH domain-containing family protein 1
APVPQQAPSPQAAPQPQQVAQPLPAQPPALAQPQYQSPQQPPQTR		45	6	1962.46	4756.51	4756.45	793.76	793.749	4756.45	793.749	0.0015	5.458e-07	34.552	12.486	1	2	0	0	0			TRUE	sp|Q9BYJ9|YTHD1_HUMAN	Q9BYJ9	YTHD1_HUMAN	YTHDF1	YTH domain-containing family protein 1
APVPQQAPSPQAAPQPQQVAQPLPAQPPALAQPQYQSPQQPPQTR		45	4	1967.68	4756.52	4756.45	1190.14	1190.12	4756.45	1190.12	0.0024	1.33e-12	56.005	7.42	1	2	0	0	0			TRUE	sp|Q9BYJ9|YTHD1_HUMAN	Q9BYJ9	YTHD1_HUMAN	YTHDF1	YTH domain-containing family protein 1
APVPQQAPSPQAAPQPQQVAQPLPAQPPALAQPQYQSPQQPPQTR		45	5	1971.02	4756.51	4756.46	952.309	952.299	4756.45	952.297	0.0102	3.367e-08	38.391	6.027	1	2	0	0	0			TRUE	sp|Q9BYJ9|YTHD1_HUMAN	Q9BYJ9	YTHD1_HUMAN	YTHDF1	YTH domain-containing family protein 1
APVPTGEVYFADSFDRGTLSGWILSK		26	3	3010.43	2812.44	2812.41	938.488	938.476	2812.41	938.476	0.0002	3.86e-12	42.174	8.082	1	2	1	0	0			TRUE	sp|P27824|CALX_HUMAN	P27824	CALX_HUMAN	CANX	Calnexin
APVPTGEVYFADSFDRGTLSGWILSK		26	4	3012.19	2812.45	2812.41	704.119	704.11	2812.41	704.109	0.0015	8.906e-07	28.83	10.286	1	2	1	0	0			TRUE	sp|P27824|CALX_HUMAN	P27824	CALX_HUMAN	CANX	Calnexin
APVPTGEVYFADSFDRGTLSGWILSK		26	3	3021.01	2812.45	2812.41	938.491	938.477	2812.41	938.476	0.0005	1e-14	41.82	7.901	1	2	1	0	0			TRUE	sp|P27824|CALX_HUMAN	P27824	CALX_HUMAN	CANX	Calnexin
APVPTGEVYFADSFDRGTLSGWILSK		26	4	3022.87	2812.45	2812.41	704.12	704.11	2812.41	704.109	0.0017	1.551e-06	28.811	10.571	1	2	1	0	0			TRUE	sp|P27824|CALX_HUMAN	P27824	CALX_HUMAN	CANX	Calnexin
AQAALAVNISAAR		13	2	1591.86	1254.71	1254.7	628.364	628.359	1254.7	628.359	-0.0024	9.69e-08	28.721	9.709	1	2	0	0	0			TRUE	sp|P40227|TCPZ_HUMAN	P40227	TCPZ_HUMAN	CCT6A	T-complex protein 1 subunit zeta
AQAELVGTADEATR		14	2	1173.15	1430.72	1430.7	716.365	716.358	1430.7	716.357	0.0007	2.274e-08	34.866	17.298	1	2	0	0	0			TRUE	sp|P30049|ATPD_HUMAN	P30049	ATPD_HUMAN	ATP5D	ATP synthase subunit delta, mitochondrial
AQAYQTGKDISTNYYASQK		19	3	1188.8	2136.03	2136.01	713.016	713.012	2136.01	713.011	0.001	7.047e-11	36.473	10.563	1	2	1	0	0			TRUE	sp|P14625|ENPL_HUMAN	P14625	ENPL_HUMAN	HSP90B1	Endoplasmin
AQAYQTGKDISTNYYASQK		19	3	1199.42	2136.03	2136.01	713.018	713.012	2136.01	713.011	0.0005	1.485e-09	34.687	10.647	1	2	1	0	0			TRUE	sp|P14625|ENPL_HUMAN	P14625	ENPL_HUMAN	HSP90B1	Endoplasmin
AQAYQTGKDISTNYYASQKK		20	3	1094.91	2264.11	2264.1	755.711	755.707	2264.11	755.71	-0.008	2.07e-12	52.344	10.83	1	2	1	0	0			TRUE	sp|P14625|ENPL_HUMAN	P14625	ENPL_HUMAN	HSP90B1	Endoplasmin
AQCNDIVFGFGSKDDEYTLPCSSGYRGNITAK	AQCNDIVFGFGSKDDEYTLPCSSGYRGNITAK	32	5	2102.2	5434.33	5434.25	1087.87	1087.86	3569.62	714.931	1864.63	0.06334	14.096	10.154	0.8563	2	2	0	0	21C(57.0215), 3C(57.0215)	Hex(9)HexNAc(2)(1864.634157)	TRUE	sp|Q5T601|AGRF1_HUMAN	Q5T601	AGRF1_HUMAN	ADGRF1	Adhesion G-protein coupled receptor F1
AQCNDIVFGFGSKDDEYTLPCSSGYRGNITAK	AQCNDIVFGFGSKDDEYTLPCSSGYRGNITAK	32	4	2104.01	5272.27	5272.2	1319.07	1319.06	3569.62	893.412	1702.58	0.002317	18.402	11.409	0.9874	2	2	0	0	21C(57.0215), 3C(57.0215)	Hex(8)HexNAc(2)(1702.581333)	TRUE	sp|Q5T601|AGRF1_HUMAN	Q5T601	AGRF1_HUMAN	ADGRF1	Adhesion G-protein coupled receptor F1
AQDIEAGDGTTSVVIIAGSLLDSCTK	AQDIEAGDGTTSVVIIAGSLLDSCTK	26	3	2993.17	2620.34	2620.29	874.454	874.438	2620.29	874.437	0.001	0	50.876	10.581	1	2	0	0	0	24C(57.0215)		TRUE	sp|P50991|TCPD_HUMAN	P50991	TCPD_HUMAN	CCT4	T-complex protein 1 subunit delta
AQDIEAGDGTTSVVIIAGSLLDSCTK	AQDIEAGDGTTSVVIIAGSLLDSCTK	26	2	2996.95	2620.33	2620.3	1311.17	1311.16	2620.29	1311.15	0.0105	0	74.106	15.035	1	2	0	0	0	24C(57.0215)		TRUE	sp|P50991|TCPD_HUMAN	P50991	TCPD_HUMAN	CCT4	T-complex protein 1 subunit delta
AQDIEAGDGTTSVVIIAGSLLDSCTK	AQDIEAGDGTTSVVIIAGSLLDSCTK	26	3	3003.34	2620.33	2620.29	874.451	874.438	2620.29	874.437	0.001	0	58.833	11.642	1	2	0	0	0	24C(57.0215)		TRUE	sp|P50991|TCPD_HUMAN	P50991	TCPD_HUMAN	CCT4	T-complex protein 1 subunit delta
AQDIEAGDGTTSVVIIAGSLLDSCTK	AQDIEAGDGTTSVVIIAGSLLDSCTK	26	3	3014.3	2620.34	2620.29	874.452	874.438	2620.29	874.437	0.0019	5.517e-10	34.217	12.282	1	2	0	0	0	24C(57.0215)		TRUE	sp|P50991|TCPD_HUMAN	P50991	TCPD_HUMAN	CCT4	T-complex protein 1 subunit delta
AQDIEAGDGTTSVVIIAGSLLDSCTK	AQDIEAGDGTTSVVIIAGSLLDSCTK	26	3	3031.16	2620.32	2620.29	874.447	874.437	2620.29	874.437	-0.0016	1.7e-13	40.634	9.522	1	2	0	0	0	24C(57.0215)		TRUE	sp|P50991|TCPD_HUMAN	P50991	TCPD_HUMAN	CCT4	T-complex protein 1 subunit delta
AQDIEAGDGTTSVVIIAGSLLDSCTK	AQDIEAGDGTTSVVIIAGSLLDSCTK	26	3	3099.09	2620.32	2620.28	874.449	874.435	2620.29	874.437	-0.0063	0.0004299	18.945	10.402	0.9997	2	0	0	0	24C(57.0215)		TRUE	sp|P50991|TCPD_HUMAN	P50991	TCPD_HUMAN	CCT4	T-complex protein 1 subunit delta
AQDIEAGDGTTSVVIIAGSLLDSCTK	AQDIEAGDGTTSVVIIAGSLLDSCTK	26	3	3493.37	2620.36	2620.31	874.46	874.445	2620.29	874.437	0.0227	0.007351	16.336	10.863	0.995	2	0	0	0	24C(57.0215)		TRUE	sp|P50991|TCPD_HUMAN	P50991	TCPD_HUMAN	CCT4	T-complex protein 1 subunit delta
AQDIEAGDGTTSVVIIAGSLLDSCTK	AQDIEAGDGTTSVVIIAGSLLDSCTK	26	3	3514.11	2620.33	2620.31	874.452	874.444	2620.29	874.437	0.02	0.0007102	19.918	11.808	0.9993	2	0	0	0	24C(57.0215)		TRUE	sp|P50991|TCPD_HUMAN	P50991	TCPD_HUMAN	CCT4	T-complex protein 1 subunit delta
AQDIEAGDGTTSVVIIAGSLLDSCTK	AQDIEAGDGTTSVVIIAGSLLDSCTK	26	3	3530.64	2620.32	2620.3	874.447	874.441	2620.29	874.437	0.0117	0.0002238	20.518	10.453	0.9999	2	0	0	0	24C(57.0215)		TRUE	sp|P50991|TCPD_HUMAN	P50991	TCPD_HUMAN	CCT4	T-complex protein 1 subunit delta
AQDIEAGDGTTSVVIIAGSLLDSCTKLLQK	AQDIEAGDGTTSVVIIAGSLLDSCTKLLQK	30	3	3334.99	3102.67	3102.62	1035.23	1035.21	3102.61	1035.21	0.0039	0	51.674	8.101	1	2	1	0	0	24C(57.0215)		TRUE	sp|P50991|TCPD_HUMAN	P50991	TCPD_HUMAN	CCT4	T-complex protein 1 subunit delta
AQDIEAGDGTTSVVIIAGSLLDSCTKLLQK	AQDIEAGDGTTSVVIIAGSLLDSCTKLLQK	30	4	3338.19	3102.65	3102.62	776.671	776.661	3102.61	776.66	0.0034	2.118e-07	34.196	6.099	1	2	1	0	0	24C(57.0215)		TRUE	sp|P50991|TCPD_HUMAN	P50991	TCPD_HUMAN	CCT4	T-complex protein 1 subunit delta
AQEALSMGNATFYEVESILK	AQEALSM[147]GNATFYEVESILK	20	4	2281.14	3635.63	3635.57	909.915	909.901	2216.07	555.024	1419.51	0.005179	17.417	10.744	0.9585	2	0	0	0	7M(15.9949)	Hex(5)HexNAc(3)(1419.502235)	TRUE	sp|Q13753|LAMC2_HUMAN	Q13753	LAMC2_HUMAN	LAMC2	Laminin subunit gamma-2
AQEALSMGNATFYEVESILK	AQEALSM[147]GNATFYEVESILK	20	3	2597.31	3594.61	3594.56	1199.21	1199.19	2216.07	739.696	1378.49	0	46.753	12.417	1	2	0	0	0	7M(15.9949)		TRUE	sp|Q13753|LAMC2_HUMAN	Q13753	LAMC2_HUMAN	LAMC2	Laminin subunit gamma-2
AQEALSMGNATFYEVESILK		20	3	2975.57	3578.62	3578.55	1193.88	1193.86	2200.07	734.365	1378.48	1e-14	50.715	29.389	1	2	0	0	0		Hex(6)HexNAc(2)(1378.475686)	TRUE	sp|Q13753|LAMC2_HUMAN	Q13753	LAMC2_HUMAN	LAMC2	Laminin subunit gamma-2
AQFEGIVTDLIRR		13	2	2425.59	1516.87	1516.84	759.44	759.427	1516.84	759.425	0.0029	0.003897	12.87	7.983	0.9694	2	0	0	0			TRUE	sp|P38646|GRP75_HUMAN	P38646	GRP75_HUMAN	HSPA9	Stress-70 protein, mitochondrial
AQFVPLPVSVSVEFAVAATDCIAK	AQFVPLPVSVSVEFAVAATDCIAK	24	3	3458.73	2518.35	2518.33	840.458	840.449	2518.31	840.445	0.0117	5.2e-13	38.75	10.273	1	2	0	0	0	21C(57.0215)		TRUE	P12763	P12763 SWISS-PROT:P12763 (Bos taurus) Alpha-2-HS-glycoprotein precursor
AQFVPLPVSVSVEFAVAATDCIAK	AQFVPLPVSVSVEFAVAATDCIAK	24	2	3459.49	2518.35	2518.32	1260.18	1260.17	2518.31	1260.16	0.0085	6.676e-06	33.152	9.1	1	2	0	0	0	21C(57.0215)		TRUE	P12763	P12763 SWISS-PROT:P12763 (Bos taurus) Alpha-2-HS-glycoprotein precursor
AQGPDGGLTASTYSYLGGFDSSSNVLAGQLR		31	3	2743.65	3088.52	3088.47	1030.51	1030.5	3088.47	1030.5	-0.0033	0	39.078	7.693	1	2	0	0	0			TRUE	sp|Q6XQN6|PNCB_HUMAN	Q6XQN6	PNCB_HUMAN	NAPRT	Nicotinate phosphoribosyltransferase
AQGYSGLSVKVVNSTTGPGEHLR		23	4	1529.03	4181.9	4181.88	1046.48	1046.48	2356.21	590.061	1825.66	0.001265	27.756	13.869	0.969	2	1	0	0		Hex(5)HexNAc(5)(1825.660981)	TRUE	sp|P07996|TSP1_HUMAN	P07996	TSP1_HUMAN	THBS1	Thrombospondin-1		Q28194
AQIALKLGVTANDVKNVIIWGNHSSTQYPDVNHAK		35	5	2458.88	3801.06	3801	761.219	761.207	3801	761.207	0.0041	3.981e-05	26.1	26.1	1	2	2	0	0			TRUE	sp|P40925|MDHC_HUMAN	P40925	MDHC_HUMAN	MDH1	Malate dehydrogenase, cytoplasmic
AQKGAAFLSITTIYAETGSGFVVPSASAK		29	3	2846.83	2872.54	2872.51	958.522	958.51	2871.5	958.174	1.0056	1.725e-11	40.468	9.486	1	2	1	0	0		Label:15N(1)(0.997035)	TRUE	sp|Q16698|DECR_HUMAN	Q16698	DECR_HUMAN	DECR1	2,4-dienoyl-CoA reductase, mitochondrial
AQLELEVSKAQQLAEVEVK		19	3	2228.31	2111.18	2111.15	704.735	704.724	2111.15	704.723	0.0015	1.035e-10	36.715	12.473	1	2	1	0	0			TRUE	sp|Q14764|MVP_HUMAN	Q14764	MVP_HUMAN	MVP	Major vault protein
AQLELEVSKAQQLAEVEVKK		20	3	2078.72	2239.28	2239.24	747.433	747.422	2239.24	747.421	0.001	2.225e-07	29.53	10.521	1	2	1	0	0			TRUE	sp|Q14764|MVP_HUMAN	Q14764	MVP_HUMAN	MVP	Major vault protein
AQPYDPNFYDETYDYGGFTMMFDDRR		26	3	2835.93	3213.37	3213.32	1072.13	1072.11	3213.31	1072.11	0.0044	4.062e-05	22.53	5.885	0.9991	2	0	0	0			TRUE	sp|P61978|HNRPK_HUMAN	P61978	HNRPK_HUMAN	HNRNPK	Heterogeneous nuclear ribonucleoprotein K
AQQNNVEHKVETFSGVYK		18	3	1477.31	2077.03	2077.02	693.352	693.346	2077.02	693.348	-0.008	3.487e-09	31.838	9.879	1	2	1	0	0			TRUE	sp|P62081|RS7_HUMAN	P62081	RS7_HUMAN	RPS7	40S ribosomal protein S7
AQQNNVEHKVETFSGVYKK		19	3	1342.62	2205.13	2205.11	736.05	736.044	2205.12	736.047	-0.0072	8.9e-13	46.639	9.166	1	2	1	0	0			TRUE	sp|P62081|RS7_HUMAN	P62081	RS7_HUMAN	RPS7	40S ribosomal protein S7
AQTEGINISEEALNHLGEIGTK		22	3	2358	2323.2	2323.16	775.408	775.395	2323.17	775.396	-0.0031	3e-14	43.499	11.102	1	2	0	0	0			TRUE	sp|Q9Y265|RUVB1_HUMAN	Q9Y265	RUVB1_HUMAN	RUVBL1	RuvB-like 1
AREVLLASQKTDAEATDTEATET		23	3	1294.82	2449.2	2449.18	817.408	817.401	2449.18	817.401	-0.0006	6.259e-10	46.314	8.717	1	2	2	0	0			TRUE	sp|Q9Y3D3|RT16_HUMAN	Q9Y3D3	RT16_HUMAN	MRPS16	28S ribosomal protein S16, mitochondrial
ARFEELNADLFRGTLDPVEK		20	3	2367.66	2319.21	2319.19	774.078	774.069	2319.19	774.069	-0.0004	2.61e-06	31.418	11.378	1	2	2	0	0			TRUE	sp|P11142|HSP7C_HUMAN	P11142	HSP7C_HUMAN	HSPA8	Heat shock cognate 71 kDa protein
ARGITINAAHVEYSTAAR		18	3	1392	1900.01	1899.99	634.342	634.338	1899.99	634.338	0.001	1.055e-11	42.201	7.908	1	2	1	0	0			TRUE	sp|P49411|EFTU_HUMAN	P49411	EFTU_HUMAN	TUFM	Elongation factor Tu, mitochondrial
ARHAQGGTWYGVDINNEDIADNFEAFVWEPAMVR	ARHAQGGTWYGVDINNEDIADNFEAFVWEPAM[147]VR	34	4	3077.8	3893.85	3893.79	974.469	974.454	3893.79	974.454	0.0007	0	46.651	11.43	1	2	1	0	0	32M(15.9949)		TRUE	sp|Q99832|TCPH_HUMAN	Q99832	TCPH_HUMAN	CCT7	T-complex protein 1 subunit eta
ARHAQGGTWYGVDINNEDIADNFEAFVWEPAMVR		34	4	3204.7	3877.85	3877.8	970.471	970.457	3877.79	970.455	0.0071	5.405e-11	38.848	10.814	1	2	1	0	0			TRUE	sp|Q99832|TCPH_HUMAN	Q99832	TCPH_HUMAN	CCT7	T-complex protein 1 subunit eta
ARLNWTSLLPASFTK		15	4	2574.99	3406.56	3406.52	852.648	852.636	1703.94	426.991	1702.58	0.05953	18.155	12.751	0.7429	2	1	0	0		Hex(8)HexNAc(2)(1702.581333)	TRUE	sp|Q6PIU2|NCEH1_HUMAN	Q6PIU2	NCEH1_HUMAN	NCEH1	Neutral cholesterol ester hydrolase 1
ARLNWTSLLPASFTK		15	4	2579.35	3244.51	3244.46	812.134	812.123	1703.94	426.991	1540.53	0.002741	22.371	13.799	0.9821	2	1	0	0		Hex(7)HexNAc(2)(1540.528510)	TRUE	sp|Q6PIU2|NCEH1_HUMAN	Q6PIU2	NCEH1_HUMAN	NCEH1	Neutral cholesterol ester hydrolase 1
ARLNWTSLLPASFTK		15	3	2583.03	3406.57	3406.52	1136.53	1136.51	1703.94	568.986	1702.58	3.178e-05	30.908	15.341	0.9504	2	1	0	0		Hex(8)HexNAc(2)(1702.581333)	TRUE	sp|Q6PIU2|NCEH1_HUMAN	Q6PIU2	NCEH1_HUMAN	NCEH1	Neutral cholesterol ester hydrolase 1
ARLNWTSLLPASFTK		15	3	2584.09	3244.52	3244.46	1082.51	1082.49	1703.94	568.986	1540.53	0.007293	23.842	14.501	0.7889	2	1	0	0		Hex(7)HexNAc(2)(1540.528510)	TRUE	sp|Q6PIU2|NCEH1_HUMAN	Q6PIU2	NCEH1_HUMAN	NCEH1	Neutral cholesterol ester hydrolase 1
ARLNWTSLLPASFTK		15	4	2585.36	3406.57	3406.52	852.65	852.637	1703.94	426.991	1702.58	0.04212	19.719	12.965	0.8001	2	1	0	0		Hex(8)HexNAc(2)(1702.581333)	TRUE	sp|Q6PIU2|NCEH1_HUMAN	Q6PIU2	NCEH1_HUMAN	NCEH1	Neutral cholesterol ester hydrolase 1
ARLNWTSLLPASFTK		15	3	2587.83	3082.46	3082.41	1028.49	1028.48	1703.94	568.986	1378.48	0.001409	28.351	15.546	0.9506	2	1	0	0		Hex(6)HexNAc(2)(1378.475686)	TRUE	sp|Q6PIU2|NCEH1_HUMAN	Q6PIU2	NCEH1_HUMAN	NCEH1	Neutral cholesterol ester hydrolase 1
ARLNWTSLLPASFTK		15	4	2590.45	3244.49	3244.46	812.131	812.122	1703.94	426.991	1540.52	0.04674	19.564	13.854	0.7673	2	1	0	0		Hex(7)HexNAc(2)(1540.528510)	TRUE	sp|Q6PIU2|NCEH1_HUMAN	Q6PIU2	NCEH1_HUMAN	NCEH1	Neutral cholesterol ester hydrolase 1
ARLNWTSLLPASFTK		15	3	2598.8	3082.47	3082.41	1028.5	1028.48	1703.94	568.986	1378.48	0.002137	30.948	16.599	0.9427	2	1	0	0		Hex(6)HexNAc(2)(1378.475686)	TRUE	sp|Q6PIU2|NCEH1_HUMAN	Q6PIU2	NCEH1_HUMAN	NCEH1	Neutral cholesterol ester hydrolase 1
ARNISGVVLADHSGAFHNK		19	4	1253.23	3694.64	3694.61	924.667	924.66	1992.03	499.014	1702.58	0.01671	22.178	14.585	0.9053	2	1	0	0		Hex(8)HexNAc(2)(1702.581333)	TRUE	sp|Q92542|NICA_HUMAN	Q92542	NICA_HUMAN	NCSTN	Nicastrin
ARPVITVNAGLEVYPSILNQDNKTCSLPGTALK	ARPVITVNAGLEVYPSILNQDNKTCSLPGTALK	33	4	2404.12	5403.6	5403.53	1351.91	1351.89	3538.88	885.728	1864.65	2.257e-09	33.175	11.781	1	2	2	0	0	25C(57.0215)		TRUE	sp|P06756|ITAV_HUMAN	P06756	ITAV_HUMAN	ITGAV	Integrin alpha-V
ARPVITVNAGLEVYPSILNQDNKTCSLPGTALK	ARPVITVNAGLEVYPSILNQDNKTCSLPGTALK	33	4	2407.27	5079.51	5079.4	1270.88	1270.86	3538.88	885.728	1540.52	0	43.676	6.752	1	2	2	0	0	25C(57.0215)	Hex(7)HexNAc(2)(1540.528510)	TRUE	sp|P06756|ITAV_HUMAN	P06756	ITAV_HUMAN	ITGAV	Integrin alpha-V
ARPVITVNAGLEVYPSILNQDNKTCSLPGTALK	ARPVITVNAGLEVYPSILNQDNKTCSLPGTALK	33	5	2409.54	5079.49	5079.41	1016.9	1016.89	3538.88	708.784	1540.53	8.554e-08	27.334	9.503	1	2	2	0	0	25C(57.0215)	Hex(7)HexNAc(2)(1540.528510)	TRUE	sp|P06756|ITAV_HUMAN	P06756	ITAV_HUMAN	ITGAV	Integrin alpha-V
ARPVITVNAGLEVYPSILNQDNKTCSLPGTALK	ARPVITVNAGLEVYPSILNQDNKTCSLPGTALK	33	4	2409.77	4917.42	4917.37	1230.36	1230.35	3538.88	885.728	1378.48	9e-14	58.396	8.883	1	2	2	0	0	25C(57.0215)	Hex(6)HexNAc(2)(1378.475686)	TRUE	sp|P06756|ITAV_HUMAN	P06756	ITAV_HUMAN	ITGAV	Integrin alpha-V
ARPVITVNAGLEVYPSILNQDNKTCSLPGTALK	ARPVITVNAGLEVYPSILNQDNKTCSLPGTALK	33	5	2411.71	4917.44	4917.35	984.494	984.476	3538.88	708.784	1378.46	8.941e-09	31.125	9.08	1	2	2	0	0	25C(57.0215)		TRUE	sp|P06756|ITAV_HUMAN	P06756	ITAV_HUMAN	ITGAV	Integrin alpha-V
ARPVITVNAGLEVYPSILNQDNKTCSLPGTALK	ARPVITVNAGLEVYPSILNQDNKTCSLPGTALK	33	4	2412.81	4755.38	4755.31	1189.85	1189.83	3538.88	885.728	1216.43	0	44.136	8.36	1	2	2	0	0	25C(57.0215)	Hex(5)HexNAc(2)(1216.422863)	TRUE	sp|P06756|ITAV_HUMAN	P06756	ITAV_HUMAN	ITGAV	Integrin alpha-V
ARPVITVNAGLEVYPSILNQDNKTCSLPGTALK	ARPVITVNAGLEVYPSILNQDNKTCSLPGTALK	33	5	2414.81	4755.38	4755.31	952.083	952.07	3538.88	708.784	1216.43	1e-14	43.424	10.113	1	2	2	0	0	25C(57.0215)	Hex(5)HexNAc(2)(1216.422863)	TRUE	sp|P06756|ITAV_HUMAN	P06756	ITAV_HUMAN	ITGAV	Integrin alpha-V
ARPVITVNAGLEVYPSILNQDNKTCSLPGTALK	ARPVITVNAGLEVYPSILNQDNKTCSLPGTALK	33	6	2415.22	4755.38	4755.31	793.57	793.558	3538.88	590.821	1216.42	5.474e-05	19.864	9.155	1	2	2	0	0	25C(57.0215)	Hex(5)HexNAc(2)(1216.422863)	TRUE	sp|P06756|ITAV_HUMAN	P06756	ITAV_HUMAN	ITGAV	Integrin alpha-V
ARPVITVNAGLEVYPSILNQDNKTCSLPGTALK	ARPVITVNAGLEVYPSILNQDNKTCSLPGTALK	33	4	2423.16	4755.39	4755.31	1189.85	1189.83	3538.88	885.728	1216.43	1.7e-10	34.891	7.493	1	2	2	0	0	25C(57.0215)	Hex(5)HexNAc(2)(1216.422863)	TRUE	sp|P06756|ITAV_HUMAN	P06756	ITAV_HUMAN	ITGAV	Integrin alpha-V
ARPVITVNAGLEVYPSILNQDNKTCSLPGTALK	ARPVITVNAGLEVYPSILNQDNKTCSLPGTALK	33	5	2478.96	5411.61	5411.53	1083.33	1083.31	3538.88	708.784	1872.65	7.681e-07	22.472	8.146	1	2	2	0	0	25C(57.0215)	dHex(1)Hex(5)HexNAc(3)NeuGc(1)(1872.650475)	TRUE	sp|P06756|ITAV_HUMAN	P06756	ITAV_HUMAN	ITGAV	Integrin alpha-V
ARQCNQTSVCWCVNSVGVR	ARQCNQTSVCWCVNSVGVR	19	4	1541.83	3982.65	3982.6	996.67	996.658	2280.03	571.015	1702.57	0.001935	22.518	12.901	0.9897	2	1	0	0	10C(57.0215), 12C(57.0215), 4C(57.0215)	Hex(8)HexNAc(2)(1702.581333)	TRUE	sp|P09758|TACD2_HUMAN	P09758	TACD2_HUMAN	TACSTD2	Tumor-associated calcium signal transducer 2
ARQCNQTSVCWCVNSVGVR	ARQCNQTSVCWCVNSVGVR	19	3	1832.91	3738.49	3738.45	1247.17	1247.16	2280.03	761.018	1458.42	0.001462	15.84	15.84	0.7972	2	1	0	0	10C(57.0215), 12C(57.0215), 4C(57.0215)		TRUE	sp|P09758|TACD2_HUMAN	P09758	TACD2_HUMAN	TACSTD2	Tumor-associated calcium signal transducer 2
ARVWNSTFIEDYR		13	3	1771.32	3520.49	3520.44	1174.5	1174.49	1655.81	552.942	1864.64	0.00268	25.802	16.534	0.926	2	1	0	0		Hex(9)HexNAc(2)(1864.634157)	TRUE	sp|P26006|ITA3_HUMAN	P26006	ITA3_HUMAN	ITGA3	Integrin alpha-3
ASAAFSSVGSVITK		14	2	1781.79	1323.72	1323.71	662.867	662.861	1323.7	662.859	0.003	4.545e-09	33.632	11.959	1	2	0	0	0			TRUE	sp|P55327|TPD52_HUMAN	P55327	TPD52_HUMAN	TPD52	Tumor protein D52
ASADELTFHEFEEATNLLADTPDAATTSR	n[43]ASADELTFHEFEEATNLLADTPDAATTSR	29	3	3300.18	3164.49	3164.44	1055.84	1055.82	3164.44	1055.82	-0.0014	0	53.93	9.734	1	2	0	0	0	N-term(42.0106)		TRUE	sp|Q9BWQ6|YIPF2_HUMAN	Q9BWQ6	YIPF2_HUMAN	YIPF2	Protein YIPF2
ASAELALGENSEVLK		15	2	1801.13	1529.81	1529.79	765.912	765.903	1529.79	765.904	-0.0031	1.242e-10	33.797	13.424	1	2	0	0	0			TRUE	sp|P00505|AATM_HUMAN	P00505	AATM_HUMAN	GOT2	Aspartate aminotransferase, mitochondrial
ASAELALGENSEVLKSGR		18	3	1629.14	1829.96	1829.95	610.993	610.989	1829.95	610.99	-0.0036	3.141e-09	41.149	12.393	1	2	1	0	0			TRUE	sp|P00505|AATM_HUMAN	P00505	AATM_HUMAN	GOT2	Aspartate aminotransferase, mitochondrial
ASAFALQEQPVVNAVIDDTTKEVVYR		26	3	2928.48	2862.51	2862.48	955.179	955.167	2862.48	955.166	0.001	6.328e-08	29.81	10.053	1	2	1	0	0			TRUE	sp|P36957|ODO2_HUMAN	P36957	ODO2_HUMAN	DLST	Dihydrolipoyllysine-residue succinyltransferase component of 2-oxoglutarate dehydrogenase complex, mitochondrial
ASASGSGAQVGGPISSGSSASSVTVTR		27	3	1352.18	2364.17	2364.15	789.064	789.057	2364.15	789.058	-0.0028	7.89e-12	37.998	10.506	1	2	0	0	0			TRUE	sp|P02545|LMNA_HUMAN	P02545	LMNA_HUMAN	LMNA	Prelamin-A/C
ASGADSKGDDLSTAILKQK	n[43]ASGADSKGDDLSTAILKQK	19	3	1600.42	1946.02	1946	649.68	649.672	1946	649.673	-0.0006	2.341e-11	33.49	10.387	1	2	2	0	0	N-term(42.0106)		TRUE	sp|P55072|TERA_HUMAN	P55072	TERA_HUMAN	VCP	Transitional endoplasmic reticulum ATPase
ASGDFQTTKLNGFEVFAR		18	3	2231.44	1987.01	1986.98	663.344	663.334	1986.98	663.334	-0.0006	7.2e-13	42.449	11.119	1	2	1	0	0			TRUE	sp|P06756|ITAV_HUMAN	P06756	ITAV_HUMAN	ITGAV	Integrin alpha-V
ASGFAGSIFGSVALGPVCPAVCPPGGIHQVTVNESLLAPLNVELDPEIQK	ASGFAGSIFGSVALGPVCPAVCPPGGIHQVTVNESLLAPLNVELDPEIQK	50	6	3014.75	8561.02	8560.93	1427.84	1427.83	5111.61	852.942	3449.31	2.236	5.102	5.102	0.9988	2	0	0	0	18C(57.0215), 22C(57.0215)		TRUE	Q9R0H5	Q9R0H5 SWISS-PROT:Q9R0H5 Tax_Id=10090 Gene_Symbol=Krt71 Keratin, type II cytoskeletal 6G
ASGVAVSDGVIKVFNDMK	n[43]ASGVAVSDGVIKVFNDM[147]K	18	3	2351.14	1893.98	1893.95	632.333	632.323	1893.95	632.324	-0.0036	7.872e-09	36.095	12.695	1	2	1	0	0	17M(15.9949), N-term(42.0106)		TRUE	sp|P23528|COF1_HUMAN	P23528	COF1_HUMAN	CFL1	Cofilin-1
ASGVAVSDGVIKVFNDMK	n[43]ASGVAVSDGVIKVFNDM[147]K	18	2	2352.4	1893.98	1893.95	947.995	947.981	1893.95	947.983	-0.0036	6.1e-13	46.164	12.344	1	2	1	0	0	17M(15.9949), N-term(42.0106)		TRUE	sp|P23528|COF1_HUMAN	P23528	COF1_HUMAN	CFL1	Cofilin-1
ASGVAVSDGVIKVFNDMK	n[43]ASGVAVSDGVIKVFNDMK	18	2	2815.29	1877.98	1877.96	939.998	939.986	1877.96	939.985	0.0008	2e-14	56.885	13.299	1	2	1	0	0	N-term(42.0106)		TRUE	sp|P23528|COF1_HUMAN	P23528	COF1_HUMAN	CFL1	Cofilin-1
ASGVAVSDGVIKVFNDMK	n[43]ASGVAVSDGVIKVFNDMK	18	3	2815.33	1877.98	1877.95	627.001	626.992	1877.96	626.992	-0.0017	2.558e-10	44.56	12.47	1	2	1	0	0	N-term(42.0106)		TRUE	sp|P23528|COF1_HUMAN	P23528	COF1_HUMAN	CFL1	Cofilin-1
ASGVAVSDGVIKVFNDMKVR	n[43]ASGVAVSDGVIKVFNDM[147]KVR	20	3	2270.84	2149.16	2149.12	717.394	717.38	2149.12	717.381	-0.0009	7.481e-11	37.297	9.306	1	2	2	0	0	17M(15.9949), N-term(42.0106)		TRUE	sp|P23528|COF1_HUMAN	P23528	COF1_HUMAN	CFL1	Cofilin-1
ASGVAVSDGVIKVFNDMKVR	n[43]ASGVAVSDGVIKVFNDM[147]KVR	20	3	2281.36	2149.15	2149.12	717.392	717.38	2149.12	717.381	-0.0009	6e-14	43.15	9.379	1	2	2	0	0	17M(15.9949), N-term(42.0106)		TRUE	sp|P23528|COF1_HUMAN	P23528	COF1_HUMAN	CFL1	Cofilin-1
ASGVAVSDGVIKVFNDMKVR	n[43]ASGVAVSDGVIKVFNDMKVR	20	3	2786.46	2133.16	2133.13	712.06	712.049	2133.12	712.049	0.001	4e-14	45.581	9.302	1	2	2	0	0	N-term(42.0106)		TRUE	sp|P23528|COF1_HUMAN	P23528	COF1_HUMAN	CFL1	Cofilin-1
ASGVAVSDGVIKVFNDMKVR	n[43]ASGVAVSDGVIKVFNDMKVR	20	3	2797.14	2133.16	2133.13	712.06	712.049	2133.12	712.049	0.0005	2.912e-10	32.118	9.902	1	2	2	0	0	N-term(42.0106)		TRUE	sp|P23528|COF1_HUMAN	P23528	COF1_HUMAN	CFL1	Cofilin-1
ASKGPSASASPENSSAGGPSGSSNGAGESGGQDSTFECNICLDTAK	n[43]ASKGPSASASPENSSAGGPSGSSNGAGESGGQDSTFECNICLDTAK	46	4	1738.49	4429.91	4429.86	1108.48	1108.47	4429.88	1108.48	-0.0209	0	64.807	10.945	1	2	1	0	0	38C(57.0215), 41C(57.0215), N-term(42.0106)		TRUE	sp|Q96GF1|RN185_HUMAN	Q96GF1	RN185_HUMAN	RNF185	E3 ubiquitin-protein ligase RNF185
ASLEAAIADAEQR		13	2	1888.17	1343.69	1343.67	672.851	672.842	1343.67	672.841	0.0004	7.862e-09	28.338	11.026	1	2	0	0	0			TRUE	sp|P05787|K2C8_HUMAN	P05787	K2C8_HUMAN	KRT8	Keratin, type II cytoskeletal 8		H-INV:HIT000292931, P05787
ASLNGADIYSGCCTLK	ASLNGADIYSGCCTLK	16	2	1640.76	1728.81	1728.79	865.411	865.401	1728.78	865.398	0.0055	1.827e-07	30.055	10.618	1	2	0	0	0	12C(57.0215), 13C(57.0215)		TRUE	sp|P14866|HNRPL_HUMAN	P14866	HNRPL_HUMAN	HNRNPL	Heterogeneous nuclear ribonucleoprotein L
ASMKGLGTDEDSLIEIICSR	ASM[147]KGLGTDEDSLIEIICSR	20	3	2491.25	2210.09	2210.06	737.705	737.693	2210.06	737.692	0.001	7.627e-07	31.294	12.771	1	2	1	0	0	18C(57.0215), 3M(15.9949)		TRUE	sp|P07355|ANXA2_HUMAN	P07355	ANXA2_HUMAN	ANXA2	Annexin A2	ANXA2P2	sp|A6NMY6|AXA2L_HUMAN
ASMKGLGTDEDSLIEIICSR	ASMKGLGTDEDSLIEIICSR	20	3	2618.54	2194.09	2194.06	732.37	732.362	2194.06	732.361	0.0017	1.278e-11	37.981	9.868	1	2	1	0	0	18C(57.0215)		TRUE	sp|P07355|ANXA2_HUMAN	P07355	ANXA2_HUMAN	ANXA2	Annexin A2	ANXA2P2	sp|A6NMY6|AXA2L_HUMAN
ASMKGLGTDEDSLIEIICSR	ASMKGLGTDEDSLIEIICSR	20	3	2629.3	2194.09	2194.06	732.372	732.362	2194.06	732.361	0.0017	2.105e-07	29.393	11.661	1	2	1	0	0	18C(57.0215)		TRUE	sp|P07355|ANXA2_HUMAN	P07355	ANXA2_HUMAN	ANXA2	Annexin A2	ANXA2P2	sp|A6NMY6|AXA2L_HUMAN
ASPGHTPGCVTFVLNDHSMAFTGDALLIR	ASPGHTPGCVTFVLNDHSMAFTGDALLIR	29	4	2700.35	3083.54	3083.5	771.891	771.881	3083.5	771.881	0.0002	6.131e-11	51.35	9.245	1	2	0	0	0	9C(57.0215)		TRUE	sp|O95571|ETHE1_HUMAN	O95571	ETHE1_HUMAN	ETHE1	Persulfide dioxygenase ETHE1, mitochondrial
ASPGHTPGCVTFVLNDHSMAFTGDALLIR	ASPGHTPGCVTFVLNDHSMAFTGDALLIR	29	3	2704.09	3083.54	3083.5	1028.86	1028.84	3083.5	1028.84	0.0034	2.731e-07	25.533	8.249	1	2	0	0	0	9C(57.0215)		TRUE	sp|O95571|ETHE1_HUMAN	O95571	ETHE1_HUMAN	ETHE1	Persulfide dioxygenase ETHE1, mitochondrial
ASSEGGTAAGAGLDSLHKNSVSQISVLSGGK		31	4	1853.86	2884.5	2884.45	722.131	722.121	2884.45	722.12	0.0019	6.5e-13	48.91	8.592	1	2	1	0	0			TRUE	sp|O15143|ARC1B_HUMAN	O15143	ARC1B_HUMAN	ARPC1B	Actin-related protein 2/3 complex subunit 1B
ASTVVAVGLTIAAAGFAGR	n[43]ASTVVAVGLTIAAAGFAGR	19	2	3483.54	1773	1772.99	887.505	887.504	1772.98	887.496	0.0135	1.2e-13	50.069	12.536	1	2	0	0	0	N-term(42.0106)		TRUE	sp|Q96DA6|TIM14_HUMAN	Q96DA6	TIM14_HUMAN	DNAJC19	Mitochondrial import inner membrane translocase subunit TIM14
ASVNSETESSFNINENTTASGTGLSEK		27	3	1654.93	2773.31	2773.26	925.444	925.426	2773.25	925.425	0.0041	1.798e-09	38.941	11.089	1	2	0	0	0			TRUE	sp|O43148|MCES_HUMAN	O43148	MCES_HUMAN	RNMT	mRNA cap guanine-N7 methyltransferase
ASVSELACIYSALILHDDEVTVTEDK	n[43]ASVSELACIYSALILHDDEVTVTEDK	26	3	3454.42	2919.45	2919.42	974.157	974.146	2919.41	974.143	0.0102	0	61.867	12.893	1	2	0	0	0	8C(57.0215), N-term(42.0106)		TRUE	sp|P05386|RLA1_HUMAN	P05386	RLA1_HUMAN	RPLP1	60S acidic ribosomal protein P1
ASVSELACIYSALILHDDEVTVTEDKINALIK	n[43]ASVSELACIYSALILHDDEVTVTEDKINALIK	32	3	3451.8	3571.89	3571.85	1191.64	1191.62	3571.83	1191.62	0.0181	0	90.183	11.887	1	2	1	0	0	8C(57.0215), N-term(42.0106)		TRUE	sp|P05386|RLA1_HUMAN	P05386	RLA1_HUMAN	RPLP1	60S acidic ribosomal protein P1
ASVSELACIYSALILHDDEVTVTEDKINALIK	n[43]ASVSELACIYSALILHDDEVTVTEDKINALIK	32	4	3451.86	3571.89	3571.86	893.98	893.973	3571.83	893.966	0.0278	0	70.609	10.917	1	2	1	0	0	8C(57.0215), N-term(42.0106)	Gln->Lys(0.036386)	TRUE	sp|P05386|RLA1_HUMAN	P05386	RLA1_HUMAN	RPLP1	60S acidic ribosomal protein P1
ATAAGVKQTESTSFLEKK		18	3	1166.17	1895.01	1895	632.678	632.674	1895	632.674	-0.0013	1.387e-09	35.384	9.353	1	2	1	0	0			TRUE	sp|P60900|PSA6_HUMAN	P60900	PSA6_HUMAN	PSMA6	Proteasome subunit alpha type-6
ATAIKVTDISGGCGAMYEIK	ATAIKVTDISGGCGAMYEIK	20	3	1923.66	2084.05	2084.02	695.689	695.682	2084.03	695.683	-0.0036	0	41.735	10.2	1	2	1	0	0	13C(57.0215)		TRUE	sp|Q53S33|BOLA3_HUMAN	Q53S33	BOLA3_HUMAN	BOLA3	BolA-like protein 3
ATAPVPTVGEGYGYGHESELSQASAAAR		28	3	1699.6	2775.35	2775.3	926.124	926.106	2775.31	926.111	-0.015	0	50.853	7.834	1	2	0	0	0			TRUE	sp|Q9BWF3|RBM4_HUMAN	Q9BWF3	RBM4_HUMAN	RBM4	RNA-binding protein 4
ATEQRPFHLVVFGASGFTGQFVTEEVAR	n[43]ATEQRPFHLVVFGASGFTGQFVTEEVAR	28	3	2943.55	3122.61	3122.57	1041.88	1041.86	3121.56	1041.53	1.0032	0	44.26	9.846	1	2	1	0	0	N-term(42.0106)	Label:15N(1)(0.997035)	TRUE	sp|Q8NBX0|SCPDL_HUMAN	Q8NBX0	SCPDL_HUMAN	SCCPDH	Saccharopine dehydrogenase-like oxidoreductase
ATEQRPFHLVVFGASGFTGQFVTEEVAR	n[43]ATEQRPFHLVVFGASGFTGQFVTEEVAR	28	4	2948.45	3121.61	3121.56	781.41	781.399	3121.56	781.398	0.0022	4.19e-11	38.974	9.575	1	2	1	0	0	N-term(42.0106)		TRUE	sp|Q8NBX0|SCPDL_HUMAN	Q8NBX0	SCPDL_HUMAN	SCCPDH	Saccharopine dehydrogenase-like oxidoreductase
ATEQRPFHLVVFGASGFTGQFVTEEVAR	n[43]ATEQRPFHLVVFGASGFTGQFVTEEVAR	28	3	2953.91	3121.61	3121.56	1041.54	1041.53	3121.56	1041.53	0.0015	0	71.164	9.627	1	2	1	0	0	N-term(42.0106)		TRUE	sp|Q8NBX0|SCPDL_HUMAN	Q8NBX0	SCPDL_HUMAN	SCCPDH	Saccharopine dehydrogenase-like oxidoreductase
ATEQRPFHLVVFGASGFTGQFVTEEVAR	n[43]ATEQRPFHLVVFGASGFTGQFVTEEVAR	28	3	2965.75	3121.6	3121.56	1041.54	1041.53	3121.56	1041.53	-0.0028	0	62.632	11.832	1	2	1	0	0	N-term(42.0106)		TRUE	sp|Q8NBX0|SCPDL_HUMAN	Q8NBX0	SCPDL_HUMAN	SCCPDH	Saccharopine dehydrogenase-like oxidoreductase
ATEQRPFHLVVFGASGFTGQFVTEEVAR	n[43]ATEQRPFHLVVFGASGFTGQFVTEEVAR	28	3	3028.15	3121.58	3121.55	1041.53	1041.52	3121.56	1041.53	-0.0102	2.13e-09	33.557	8.886	1	2	1	0	0	N-term(42.0106)		TRUE	sp|Q8NBX0|SCPDL_HUMAN	Q8NBX0	SCPDL_HUMAN	SCCPDH	Saccharopine dehydrogenase-like oxidoreductase
ATEQRPFHLVVFGASGFTGQFVTEEVAR	n[43]ATEQRPFHLVVFGASGFTGQFVTEEVAR	28	3	3538.36	3121.56	3121.51	1041.53	1041.51	3121.56	1041.53	-0.0522	2.599e-07	27.05	11.103	1	2	1	0	0	N-term(42.0106)		TRUE	sp|Q8NBX0|SCPDL_HUMAN	Q8NBX0	SCPDL_HUMAN	SCCPDH	Saccharopine dehydrogenase-like oxidoreductase
ATEVPVSWESFNNGDCFILDLGNNIHQWCGSNSNR	ATEVPVSWESFNNGDCFILDLGNNIHQWCGSNSNR	35	4	3209.8	4036.85	4036.78	1010.22	1010.2	4036.79	1010.2	-0.0011	3.931e-11	33.464	20.235	1	2	0	0	0	16C(57.0215), 29C(57.0215)		TRUE	sp|P06396|GELS_HUMAN	P06396	GELS_HUMAN	GSN	Gelsolin
ATEVPVSWESFNNGDCFILDLGNNIHQWCGSNSNRYER	ATEVPVSWESFNNGDCFILDLGNNIHQWCGSNSNRYER	38	4	3103.74	4485.06	4484.98	1122.27	1122.25	4484.99	1122.26	-0.0116	0	57.52	9.213	1	2	1	0	0	16C(57.0215), 29C(57.0215)		TRUE	sp|P06396|GELS_HUMAN	P06396	GELS_HUMAN	GSN	Gelsolin
ATGTSSGANSEESTAAEFCR	ATGTSSGANSEESTAAEFCR	20	3	1173.6	2031.86	2031.85	678.295	678.289	2031.84	678.289	0.0011	4.096e-11	33.784	10.249	1	2	0	0	0	19C(57.0215)		TRUE	sp|Q13586|STIM1_HUMAN	Q13586	STIM1_HUMAN	STIM1	Stromal interaction molecule 1
ATGTSSGANSEESTAAEFCR	ATGTSSGANSEESTAAEFCR	20	2	1175.94	2031.86	2031.84	1016.94	1016.93	2031.84	1016.93	-0.001	3.422e-10	48.363	12.572	1	2	0	0	0	19C(57.0215)		TRUE	sp|Q13586|STIM1_HUMAN	Q13586	STIM1_HUMAN	STIM1	Stromal interaction molecule 1
ATILCTSYVQFKEDSHPFDLGLYNEAVK	ATILCTSYVQFKEDSHPFDLGLYNEAVK	28	4	2649.73	3244.64	3244.58	812.166	812.151	3244.57	812.151	0.0007	2.917e-09	29.116	10.187	1	2	1	0	0	5C(57.0215)		TRUE	sp|P35244|RFA3_HUMAN	P35244	RFA3_HUMAN	RPA3	Replication protein A 14 kDa subunit
ATMDAGKLVSDEMVVELIEK		20	3	2758.46	2177.13	2177.1	726.718	726.706	2177.1	726.706	-0.0011	0	51.978	11.006	1	2	1	0	0			TRUE	sp|P54819|KAD2_HUMAN	P54819	KAD2_HUMAN	AK2	Adenylate kinase 2, mitochondrial
ATMILTVGGTAYAIYELAVASFPKKQE	ATM[147]ILTVGGTAYAIYELAVASFPKKQE	27	4	3450.66	2887.56	2887.52	722.897	722.886	2887.5	722.883	0.0124	0.02547	14.497	8.047	0.9593	2	1	0	0	3M(15.9949)		TRUE	sp|P14406|CX7A2_HUMAN	P14406	CX7A2_HUMAN	COX7A2	Cytochrome c oxidase subunit 7A2, mitochondrial
ATMILTVGGTAYAIYELAVASFPKKQE	ATM[147]ILTVGGTAYAIYELAVASFPKKQE	27	3	3451.23	2888.59	2888.55	963.87	963.858	2887.5	963.509	1.0469	4.462e-06	31.902	10.353	0.9998	2	1	0	0	3M(15.9949)		TRUE	sp|P14406|CX7A2_HUMAN	P14406	CX7A2_HUMAN	COX7A2	Cytochrome c oxidase subunit 7A2, mitochondrial
ATNIEVLSNTFQFTNEAR		18	3	2462.69	2054.03	2054	685.685	685.675	2054.01	685.676	-0.0028	5.88e-12	31.977	10.842	1	2	0	0	0			TRUE	sp|O75534|CSDE1_HUMAN	O75534	CSDE1_HUMAN	CSDE1	Cold shock domain-containing protein E1
ATPPQIVNGDQYCGDYELFVEAVEQNTLQEFLK	ATPPQIVNGDQYCGDYELFVEAVEQNTLQEFLK	33	4	3453.98	3814.85	3814.82	954.72	954.713	3814.8	954.708	0.0178	1.71e-12	42.577	9.383	1	2	0	0	0	13C(57.0215)		TRUE	sp|Q9H299|SH3L3_HUMAN	Q9H299	SH3L3_HUMAN	SH3BGRL3	SH3 domain-binding glutamic acid-rich-like protein 3
ATPPQIVNGDQYCGDYELFVEAVEQNTLQEFLK	ATPPQIVNGDQYCGDYELFVEAVEQNTLQEFLK	33	3	3454.09	3814.85	3814.82	1272.62	1272.61	3814.8	1272.61	0.0117	3e-14	48.619	10.685	1	2	0	0	0	13C(57.0215)		TRUE	sp|Q9H299|SH3L3_HUMAN	Q9H299	SH3L3_HUMAN	SH3BGRL3	SH3 domain-binding glutamic acid-rich-like protein 3
ATQFTGATGAIMTTETTK		18	3	1678.37	1828.91	1828.89	610.645	610.636	1828.89	610.636	-0.002	2.598e-10	40.342	7.179	1	2	0	0	0			TRUE	sp|Q14126|DSG2_HUMAN	Q14126	DSG2_HUMAN	DSG2	Desmoglein-2
ATQFTGATGAIMTTETTK		18	2	1680.55	1828.91	1828.89	915.461	915.451	1828.89	915.451	-0.0002	4.923e-05	26.731	8.333	1	2	0	0	0			TRUE	sp|Q14126|DSG2_HUMAN	Q14126	DSG2_HUMAN	DSG2	Desmoglein-2
ATQFTGATGAIMTTETTKTAR		21	3	1589.55	2157.08	2157.07	720.035	720.031	2157.07	720.032	-0.0031	3.716e-11	37.718	11.968	1	2	1	0	0			TRUE	sp|Q14126|DSG2_HUMAN	Q14126	DSG2_HUMAN	DSG2	Desmoglein-2
ATQQPFDVSAFNASYSDSGLFGIYTISQATAAGDVIK		37	3	3366.79	3839.91	3839.87	1280.98	1280.96	3839.85	1280.96	0.0127	0	62.252	10.731	1	2	0	0	0			TRUE	sp|P22695|QCR2_HUMAN	P22695	QCR2_HUMAN	UQCRC2	Cytochrome b-c1 complex subunit 2, mitochondrial
ATQQPFDVSAFNASYSDSGLFGIYTISQATAAGDVIK		37	4	3367.12	3839.93	3839.86	960.99	960.973	3839.85	960.971	0.0095	0	49.875	11.089	1	2	0	0	0			TRUE	sp|P22695|QCR2_HUMAN	P22695	QCR2_HUMAN	UQCRC2	Cytochrome b-c1 complex subunit 2, mitochondrial
ATQQPFDVSAFNASYSDSGLFGIYTISQATAAGDVIK		37	3	3377.29	3839.92	3839.86	1280.98	1280.96	3839.85	1280.96	0.0071	0	60.126	10.523	1	2	0	0	0			TRUE	sp|P22695|QCR2_HUMAN	P22695	QCR2_HUMAN	UQCRC2	Cytochrome b-c1 complex subunit 2, mitochondrial
ATQQPFDVSAFNASYSDSGLFGIYTISQATAAGDVIK		37	4	3377.51	3839.91	3839.86	960.986	960.971	3839.85	960.971	0.0027	0	52.04	10.374	1	2	0	0	0			TRUE	sp|P22695|QCR2_HUMAN	P22695	QCR2_HUMAN	UQCRC2	Cytochrome b-c1 complex subunit 2, mitochondrial
ATQQPFDVSAFNASYSDSGLFGIYTISQATAAGDVIK		37	3	3387.8	3839.93	3839.85	1280.98	1280.96	3839.85	1280.96	0.0012	0	54.909	11.53	1	2	0	0	0			TRUE	sp|P22695|QCR2_HUMAN	P22695	QCR2_HUMAN	UQCRC2	Cytochrome b-c1 complex subunit 2, mitochondrial
ATQQPFDVSAFNASYSDSGLFGIYTISQATAAGDVIK		37	4	3388.25	3839.91	3839.86	960.985	960.972	3839.85	960.971	0.0046	1.62e-12	39.592	9.863	1	2	0	0	0			TRUE	sp|P22695|QCR2_HUMAN	P22695	QCR2_HUMAN	UQCRC2	Cytochrome b-c1 complex subunit 2, mitochondrial
ATQQPFDVSAFNASYSDSGLFGIYTISQATAAGDVIK		37	3	3398.53	3839.92	3839.86	1280.98	1280.96	3839.85	1280.96	0.0105	0	52.178	11.6	1	2	0	0	0			TRUE	sp|P22695|QCR2_HUMAN	P22695	QCR2_HUMAN	UQCRC2	Cytochrome b-c1 complex subunit 2, mitochondrial
ATQQPFDVSAFNASYSDSGLFGIYTISQATAAGDVIK		37	3	3529.49	3841.9	3841.86	1281.64	1281.63	3839.85	1280.96	2.0041	4.94e-10	39.963	11.623	1	2	0	0	0		Glu->Met(1.997892), Label:18O(1)(2.004246)	TRUE	sp|P22695|QCR2_HUMAN	P22695	QCR2_HUMAN	UQCRC2	Cytochrome b-c1 complex subunit 2, mitochondrial
ATQQQHDFTLTQTADGR		17	3	1218.85	1916.91	1916.9	639.977	639.973	1916.9	639.973	-0.0003	4.024e-07	27.72	7.323	1	2	0	0	0			TRUE	sp|P78527|PRKDC_HUMAN	P78527	PRKDC_HUMAN	PRKDC	DNA-dependent protein kinase catalytic subunit
ATSRGCITIIGGGDTATCCAK	ATSRGCITIIGGGDTATCCAK	21	3	1392.53	2169.02	2169	724.013	724.006	2169	724.006	-0.0028	3.79e-12	34.443	9.906	1	2	1	0	0	18C(57.0215), 19C(57.0215), 6C(57.0215)		TRUE	sp|P00558|PGK1_HUMAN	P00558	PGK1_HUMAN	PGK1	Phosphoglycerate kinase 1
ATTLSNAVSSLASTGLSLTK		20	3	2890.21	1921.06	1921.04	641.362	641.354	1921.04	641.353	0.0017	3.21e-12	33.57	9.304	1	2	0	0	0			TRUE	sp|Q13492|PICAL_HUMAN	Q13492	PICAL_HUMAN	PICALM	Phosphatidylinositol-binding clathrin assembly protein
ATTLSNAVSSLASTGLSLTKVDER		24	3	2918.56	2420.31	2420.28	807.777	807.767	2420.28	807.766	0.0029	1e-14	55.702	12.716	1	2	1	0	0			TRUE	sp|Q13492|PICAL_HUMAN	Q13492	PICAL_HUMAN	PICALM	Phosphatidylinositol-binding clathrin assembly protein
ATVAPEDVSEVIFGHVLAAGCGQNPVR	ATVAPEDVSEVIFGHVLAAGCGQNPVR	27	3	2927.08	2792.43	2792.4	931.818	931.806	2792.39	931.804	0.0044	1.592e-09	36.15	9.499	1	2	0	0	0	21C(57.0215)		TRUE	sp|Q9BWD1|THIC_HUMAN	Q9BWD1	THIC_HUMAN	ACAT2	Acetyl-CoA acetyltransferase, cytosolic
ATVASSTQKFQDLGVKNSEPSAR		23	4	1368.16	2420.26	2420.23	606.071	606.066	2420.23	606.065	0.0044	1.79e-12	52.863	11.769	1	2	2	0	0			TRUE	sp|Q9UHD8|SEPT9_HUMAN	Q9UHD8	SEPT9_HUMAN	44813	Septin-9
ATVECVKDQFGFINYEVGDSK	ATVECVKDQFGFINYEVGDSK	21	3	2194.21	2405.16	2405.12	802.726	802.715	2405.12	802.714	0.0002	2.244e-11	35.744	9.583	1	2	1	0	0	5C(57.0215)		TRUE	sp|O75534|CSDE1_HUMAN	O75534	CSDE1_HUMAN	CSDE1	Cold shock domain-containing protein E1
ATVECVKDQFGFINYEVGDSKK	ATVECVKDQFGFINYEVGDSKK	22	4	2047.58	2533.25	2533.22	634.32	634.311	2533.22	634.311	0.0002	2.59e-07	27.488	9.684	1	2	1	0	0	5C(57.0215)		TRUE	sp|O75534|CSDE1_HUMAN	O75534	CSDE1_HUMAN	CSDE1	Cold shock domain-containing protein E1
ATVLESEGTRESAINVAEGK		20	3	1515.84	2060.05	2060.04	687.692	687.687	2060.04	687.687	-0.0009	2.137e-07	32.7	13.34	1	2	1	0	0			TRUE	sp|Q9UJZ1|STML2_HUMAN	Q9UJZ1	STML2_HUMAN	STOML2	Stomatin-like protein 2, mitochondrial
ATVLESEGTRESAINVAEGKK		21	3	1386.87	2188.15	2188.13	730.391	730.385	2188.13	730.385	0.0005	2.89e-11	51.168	13.991	1	2	1	0	0			TRUE	sp|Q9UJZ1|STML2_HUMAN	Q9UJZ1	STML2_HUMAN	STOML2	Stomatin-like protein 2, mitochondrial
ATVVESSEKAYSEAHEISK		19	3	1434.37	2064.01	2064	689.012	689.007	2064	689.008	-0.0024	1.378e-09	36.25	10.621	1	2	1	0	0			TRUE	sp|P61981|1433G_HUMAN	P61981	1433G_HUMAN	YWHAG	14-3-3 protein gamma
AVAGDASESALLK		13	2	1364.39	1230.65	1230.65	616.334	616.332	1230.65	616.33	0.0024	5.769e-06	30.427	12.168	1	2	0	0	0			TRUE	sp|P05023|AT1A1_HUMAN	P05023	AT1A1_HUMAN	ATP1A1	Sodium/potassium-transporting ATPase subunit alpha-1
AVANETGAFFFLINGPEIMSK		21	3	3357.82	2255.16	2255.13	752.729	752.719	2255.13	752.717	0.0044	2.553e-11	36.615	15.336	1	2	0	0	0			TRUE	sp|P55072|TERA_HUMAN	P55072	TERA_HUMAN	VCP	Transitional endoplasmic reticulum ATPase
AVANYDSVEEGEK		13	2	992.232	1409.64	1409.63	705.828	705.823	1409.63	705.823	0.0008	2.009e-06	28.863	8.989	1	2	0	0	0			TRUE	sp|P51659|DHB4_HUMAN	P51659	DHB4_HUMAN	HSD17B4	Peroxisomal multifunctional enzyme type 2
AVASQLDCNFLKVVSSSIVDKYIGESAR	AVASQLDCNFLKVVSSSIVDKYIGESAR	28	4	3093.05	3055.61	3055.57	764.911	764.899	3055.56	764.899	0	0.001012	20.48	7.429	0.9973	2	2	0	0	8C(57.0215)		TRUE	sp|P62333|PRS10_HUMAN	P62333	PRS10_HUMAN	PSMC6	26S protease regulatory subunit 10B
AVATVGPISVAIDAGHESFLFYK		23	3	2959.09	2391.31	2391.25	798.11	798.092	2391.25	798.09	0.0058	1.14e-12	38.403	11.05	1	2	0	0	0			TRUE	sp|P07711|CATL1_HUMAN	P07711	CATL1_HUMAN	CTSL	Cathepsin L1
AVATVGPISVAIDAGHESFLFYK		23	3	2969.94	2391.29	2391.25	798.104	798.091	2391.25	798.09	0.0027	1.417e-11	35.618	11.277	1	2	0	0	0			TRUE	sp|P07711|CATL1_HUMAN	P07711	CATL1_HUMAN	CTSL	Cathepsin L1
AVCMLSNTTAIAEAWAR	AVCM[147]LSNTTAIAEAWAR	17	3	2215.94	1879.92	1879.89	627.646	627.637	1879.89	627.638	-0.0027	1.78e-12	37.708	9.395	1	2	0	0	0	3C(57.0215), 4M(15.9949)		FALSE	sp|P68363|TBA1B_HUMAN	P68363	TBA1B_HUMAN	TUBA1B	Tubulin alpha-1B chain	TUBA1A, TUBA3C, TUBA3E, TUBA4A, TUBA8	sp|P68366|TBA4A_HUMAN, sp|Q13748|TBA3C_HUMAN, sp|Q6PEY2|TBA3E_HUMAN, sp|Q71U36|TBA1A_HUMAN, sp|Q9NY65|TBA8_HUMAN
AVCMLSNTTAIAEAWAR	AVCM[147]LSNTTAIAEAWAR	17	2	2216.38	1879.92	1879.89	940.968	940.953	1879.89	940.953	-0.0017	2.91e-12	42.329	9.325	1	2	0	0	0	3C(57.0215), 4M(15.9949)		FALSE	sp|P68363|TBA1B_HUMAN	P68363	TBA1B_HUMAN	TUBA1B	Tubulin alpha-1B chain	TUBA1A, TUBA3C, TUBA3E, TUBA4A, TUBA8	sp|P68366|TBA4A_HUMAN, sp|Q13748|TBA3C_HUMAN, sp|Q6PEY2|TBA3E_HUMAN, sp|Q71U36|TBA1A_HUMAN, sp|Q9NY65|TBA8_HUMAN
AVCMLSNTTAIAEAWAR	AVCM[147]LSNTTAIAEAWAR	17	2	2227	1879.92	1879.89	940.968	940.953	1879.89	940.953	0	0	44.259	9.574	1	2	0	0	0	3C(57.0215), 4M(15.9949)		FALSE	sp|P68363|TBA1B_HUMAN	P68363	TBA1B_HUMAN	TUBA1B	Tubulin alpha-1B chain	TUBA1A, TUBA3C, TUBA3E, TUBA4A, TUBA8	sp|P68366|TBA4A_HUMAN, sp|Q13748|TBA3C_HUMAN, sp|Q6PEY2|TBA3E_HUMAN, sp|Q71U36|TBA1A_HUMAN, sp|Q9NY65|TBA8_HUMAN
AVCMLSNTTAIAEAWAR	AVCM[147]LSNTTAIAEAWAR	17	3	2228.09	1879.92	1879.89	627.646	627.638	1879.89	627.638	-0.0016	2e-14	37.793	8.457	1	2	0	0	0	3C(57.0215), 4M(15.9949)		FALSE	sp|P68363|TBA1B_HUMAN	P68363	TBA1B_HUMAN	TUBA1B	Tubulin alpha-1B chain	TUBA1A, TUBA3C, TUBA3E, TUBA4A, TUBA8	sp|P68366|TBA4A_HUMAN, sp|Q13748|TBA3C_HUMAN, sp|Q6PEY2|TBA3E_HUMAN, sp|Q71U36|TBA1A_HUMAN, sp|Q9NY65|TBA8_HUMAN
AVCMLSNTTAIAEAWAR	AVCMLSNTTAIAEAWAR	17	3	2592.61	1863.93	1863.9	622.318	622.306	1863.9	622.306	-0.001	0	42.893	10.583	1	2	0	0	0	3C(57.0215)		FALSE	sp|P68363|TBA1B_HUMAN	P68363	TBA1B_HUMAN	TUBA1B	Tubulin alpha-1B chain	TUBA1A, TUBA3C, TUBA3E, TUBA4A, TUBA8	sp|P68366|TBA4A_HUMAN, sp|Q13748|TBA3C_HUMAN, sp|Q6PEY2|TBA3E_HUMAN, sp|Q71U36|TBA1A_HUMAN, sp|Q9NY65|TBA8_HUMAN
AVCMLSNTTAVAEAWAR	AVCM[147]LSNTTAVAEAWAR	17	3	2036.61	1865.9	1865.87	622.975	622.966	1865.88	622.966	-0.002	0	37.993	16.045	1	2	0	0	0	3C(57.0215), 4M(15.9949)		TRUE	sp|Q9BQE3|TBA1C_HUMAN	Q9BQE3	TBA1C_HUMAN	TUBA1C	Tubulin alpha-1C chain
AVCMLSNTTAVAEAWAR	AVCM[147]LSNTTAVAEAWAR	17	2	2037.43	1865.9	1865.88	933.959	933.946	1865.88	933.945	-0.0002	1.6e-13	42.192	15.574	1	2	0	0	0	3C(57.0215), 4M(15.9949)		TRUE	sp|Q9BQE3|TBA1C_HUMAN	Q9BQE3	TBA1C_HUMAN	TUBA1C	Tubulin alpha-1C chain
AVCMLSNTTAVAEAWAR	AVCMLSNTTAVAEAWAR	17	3	2404.98	1849.91	1849.88	617.643	617.634	1849.88	617.634	-0.0014	7.69e-12	36.234	10.863	1	2	0	0	0	3C(57.0215)		TRUE	sp|Q9BQE3|TBA1C_HUMAN	Q9BQE3	TBA1C_HUMAN	TUBA1C	Tubulin alpha-1C chain
AVCMLSNTTAVAEAWAR	AVCMLSNTTAVAEAWAR	17	2	2408.11	1849.92	1849.89	925.967	925.952	1849.88	925.948	0.0072	4.694e-10	39.008	12.099	1	2	0	0	0	3C(57.0215)		TRUE	sp|Q9BQE3|TBA1C_HUMAN	Q9BQE3	TBA1C_HUMAN	TUBA1C	Tubulin alpha-1C chain
AVCMLSNTTAVAEAWAR	AVCMLSNTTAVAEAWAR	17	2	2414.15	1849.9	1849.89	925.958	925.952	1849.88	925.948	0.0085	0.000147	20.541	11.397	1	2	0	0	0	3C(57.0215)		TRUE	sp|Q9BQE3|TBA1C_HUMAN	Q9BQE3	TBA1C_HUMAN	TUBA1C	Tubulin alpha-1C chain
AVEFQEAQAYADDNSLLFMETSAK	AVEFQEAQAYADDNSLLFM[147]ETSAK	24	3	2400.51	2693.27	2693.22	898.765	898.748	2693.22	898.746	0.0058	3.2e-13	42.282	9.823	1	2	0	0	0	19M(15.9949)		TRUE	sp|P51148|RAB5C_HUMAN	P51148	RAB5C_HUMAN	RAB5C	Ras-related protein Rab-5C
AVEFQEAQAYADDNSLLFMETSAK		24	3	2625.46	2677.26	2677.22	893.429	893.413	2677.22	893.414	-0.0038	0	49.074	9.011	1	2	0	0	0			TRUE	sp|P51148|RAB5C_HUMAN	P51148	RAB5C_HUMAN	RAB5C	Ras-related protein Rab-5C
AVEFQEAQAYADDNSLLFMETSAK		24	3	2637.05	2677.24	2677.22	893.422	893.413	2677.22	893.414	-0.0033	3.192e-08	31.807	10.03	1	2	0	0	0			TRUE	sp|P51148|RAB5C_HUMAN	P51148	RAB5C_HUMAN	RAB5C	Ras-related protein Rab-5C
AVEILADIIQNSTLGEAEIER		21	3	3174.57	2283.23	2283.19	762.085	762.072	2283.2	762.072	-0.0011	3.11e-10	42.087	14.369	1	2	0	0	0			TRUE	sp|O75439|MPPB_HUMAN	O75439	MPPB_HUMAN	PMPCB	Mitochondrial-processing peptidase subunit beta
AVELLGDIVQNCSLEDSQIEK	AVELLGDIVQNCSLEDSQIEK	21	3	2527.21	2359.19	2359.16	787.405	787.394	2359.16	787.393	0.001	4.03e-12	45.027	11.883	1	2	0	0	0	12C(57.0215)		TRUE	sp|P31930|QCR1_HUMAN	P31930	QCR1_HUMAN	UQCRC1	Cytochrome b-c1 complex subunit 1, mitochondrial
AVELLGDIVQNCSLEDSQIEK	AVELLGDIVQNCSLEDSQIEK	21	3	2537.52	2359.19	2359.16	787.405	787.394	2359.16	787.393	0.001	1.214e-10	38.355	15.649	1	2	0	0	0	12C(57.0215)		TRUE	sp|P31930|QCR1_HUMAN	P31930	QCR1_HUMAN	UQCRC1	Cytochrome b-c1 complex subunit 1, mitochondrial
AVELLGDIVQNCSLEDSQIEKER	AVELLGDIVQNCSLEDSQIEKER	23	3	2407.39	2644.33	2644.3	882.45	882.441	2644.3	882.441	0.0005	1.663e-11	44.195	12.93	1	2	1	0	0	12C(57.0215)		TRUE	sp|P31930|QCR1_HUMAN	P31930	QCR1_HUMAN	UQCRC1	Cytochrome b-c1 complex subunit 1, mitochondrial
AVENPTATEIQDVCSAVGLNVFLEK	AVENPTATEIQDVCSAVGLNVFLEK	25	3	3091.73	2703.38	2703.34	902.135	902.121	2703.34	902.121	-0.0026	1e-14	43.661	9.004	1	2	0	0	0	14C(57.0215)		TRUE	sp|P09132|SRP19_HUMAN	P09132	SRP19_HUMAN	SRP19	Signal recognition particle 19 kDa protein
AVENPTATEIQDVCSAVGLNVFLEK	AVENPTATEIQDVCSAVGLNVFLEK	25	3	3102.51	2703.38	2703.34	902.133	902.119	2703.34	902.121	-0.0077	3.592e-11	36.148	8.92	1	2	0	0	0	14C(57.0215)		TRUE	sp|P09132|SRP19_HUMAN	P09132	SRP19_HUMAN	SRP19	Signal recognition particle 19 kDa protein
AVFPSIVGRPR		11	2	1694.91	1197.71	1197.69	599.861	599.855	1197.7	599.856	-0.0036	2.742e-06	18.486	7.767	1	2	1	0	0			FALSE	sp|P60709|ACTB_HUMAN	P60709	ACTB_HUMAN	ACTB	Actin, cytoplasmic 1	ACTA1, ACTA2, ACTC1, ACTG1, ACTG2, POTEE, POTEF, POTEI, POTEKP	sp|A5A3E0|POTEF_HUMAN, sp|P0CG38|POTEI_HUMAN, sp|P62736|ACTA_HUMAN, sp|P63261|ACTG_HUMAN, sp|P63267|ACTH_HUMAN, sp|P68032|ACTC_HUMAN, sp|P68133|ACTS_HUMAN, sp|Q6S8J3|POTEE_HUMAN, sp|Q9BYX7|ACTBM_HUMAN
AVGDGILCNTYIDSYKGTVDCVQAR	AVGDGILCNTYIDSYKGTVDCVQAR	25	3	2199.54	2774.35	2774.29	925.79	925.771	2774.3	925.774	-0.0102	2.906e-08	32.447	10.615	1	2	1	0	0	21C(57.0215), 8C(57.0215)		TRUE	sp|Q53EL6|PDCD4_HUMAN	Q53EL6	PDCD4_HUMAN	PDCD4	Programmed cell death protein 4
AVGDGIVLCKMINLSVPDTIDER	AVGDGIVLCKMINLSVPDTIDER	23	5	483.291	4421.99	4421.96	885.404	885.4	2514.28	503.864	1907.68	2.428	7.814	7.142	0.9603	1	1	0	0	9C(57.0215)		TRUE	sp|P13796|PLSL_HUMAN	P13796	PLSL_HUMAN	LCP1	Plastin-2	PLS3	sp|P13797|PLST_HUMAN
AVHKEFQQNNWHAVGCGFRR	AVHKEFQQNNWHAVGCGFRR	20	4	1279.88	2440.19	2440.17	611.055	611.049	2440.17	611.05	-0.0046	6.97e-12	36.375	9.317	1	2	1	0	0	16C(57.0215)		TRUE	sp|Q9NZL9|MAT2B_HUMAN	Q9NZL9	MAT2B_HUMAN	MAT2B	Methionine adenosyltransferase 2 subunit beta
AVIGSTYMLTQDEVLWEK		18	3	2635.32	2082.06	2082.03	695.028	695.018	2082.03	695.019	-0.0024	8.882e-07	26.694	8.931	1	2	0	0	0			TRUE	sp|Q14764|MVP_HUMAN	Q14764	MVP_HUMAN	MVP	Major vault protein
AVKESTITLQQAEYEFLSFVR		21	3	3365.09	2458.32	2458.28	820.447	820.435	2458.27	820.432	0.0076	0	49.102	12.843	1	2	1	0	0			TRUE	sp|Q9Y3B8|ORN_HUMAN	Q9Y3B8	ORN_HUMAN	REXO2	Oligoribonuclease, mitochondrial
AVLFCLSEDKKNIILEEGK	AVLFCLSEDKKNIILEEGK	19	3	2133.95	2205.2	2205.17	736.073	736.065	2205.17	736.064	0.0015	6.206e-09	33.612	10.714	1	2	1	0	0	5C(57.0215)		TRUE	sp|P23528|COF1_HUMAN	P23528	COF1_HUMAN	CFL1	Cofilin-1
AVLFCLSEDKKNIILEEGK	AVLFCLSEDKKNIILEEGK	19	3	2144.25	2205.21	2205.17	736.076	736.065	2205.17	736.064	0.0012	1.06e-09	37.844	12.549	1	2	1	0	0	5C(57.0215)		TRUE	sp|P23528|COF1_HUMAN	P23528	COF1_HUMAN	CFL1	Cofilin-1
AVLQSGAPNGPWATVGMGEARR	AVLQSGAPNGPWATVGM[147]GEARR	22	3	2259.52	2240.12	2240.09	747.715	747.705	2240.11	747.711	-0.0185	0.02794	15.718	11.773	0.9545	2	0	0	0	17M(15.9949)		TRUE	sp|P22303|ACES_HUMAN	P22303	ACES_HUMAN	ACHE	Acetylcholinesterase
AVLVNGTECLLAR	AVLVNGTECLLAR	13	3	1775.52	3117.37	3117.34	1040.13	1040.12	1414.76	472.594	1702.58	2.338e-05	18.979	9.776	0.982	2	0	0	0	9C(57.0215)	Hex(8)HexNAc(2)(1702.581333)	TRUE	sp|Q04912|RON_HUMAN	Q04912	RON_HUMAN	MST1R	Macrophage-stimulating protein receptor
AVLVNNITTGER		12	3	1254.43	3150.33	3150.33	1051.12	1051.12	1285.7	429.574	1864.63	7.985e-06	24.155	10.056	0.9982	2	0	0	0		Hex(9)HexNAc(2)(1864.634157)	TRUE	sp|Q8NBJ4|GOLM1_HUMAN	Q8NBJ4	GOLM1_HUMAN	GOLM1	Golgi membrane protein 1
AVLVNNITTGER		12	3	1256.48	2988.3	2988.28	997.107	997.102	1285.7	429.574	1702.58	0.03141	17.332	9.773	0.6713	2	0	0	0		Hex(8)HexNAc(2)(1702.581333)	TRUE	sp|Q8NBJ4|GOLM1_HUMAN	Q8NBJ4	GOLM1_HUMAN	GOLM1	Golgi membrane protein 1
AVNEKSCNCLLLKVNQIGSVTESLQACK	AVNEKSCNCLLLKVNQIGSVTESLQACK	28	4	2349.84	3163.63	3163.58	791.915	791.903	3162.58	791.653	0.999	9.311e-05	26.624	9.168	0.9999	2	2	0	0	27C(57.0215), 7C(57.0215), 9C(57.0215)	Label:15N(1)(0.997035)	TRUE	sp|P06733|ENOA_HUMAN	P06733	ENOA_HUMAN	ENO1	Alpha-enolase
AVNEKSCNCLLLKVNQIGSVTESLQACK	AVNEKSCNCLLLKVNQIGSVTESLQACK	28	4	2351.05	3162.63	3162.58	791.665	791.653	3162.58	791.653	0.0002	2.796e-05	28.714	9.129	1	2	2	0	0	27C(57.0215), 7C(57.0215), 9C(57.0215)		TRUE	sp|P06733|ENOA_HUMAN	P06733	ENOA_HUMAN	ENO1	Alpha-enolase
AVSDASAGDYGSAIETLVTAISLIK		25	3	3468.26	2451.32	2451.29	818.113	818.103	2451.27	818.099	0.0112	0	46.181	10.273	1	2	0	0	0			TRUE	sp|Q16630|CPSF6_HUMAN	Q16630	CPSF6_HUMAN	CPSF6	Cleavage and polyadenylation specificity factor subunit 6
AVSGASAGDYSDAIETLLTAIAVIK		25	3	3470.18	2435.32	2435.29	812.78	812.771	2435.28	812.767	0.0129	0	44.013	9.579	1	2	0	0	0			TRUE	sp|Q8N684|CPSF7_HUMAN	Q8N684	CPSF7_HUMAN	CPSF7	Cleavage and polyadenylation specificity factor subunit 7
AVTLHDQGTAQWADLSSQFYLR		22	3	2526.84	2506.26	2506.23	836.428	836.416	2506.22	836.415	0.0012	1.4e-13	46.492	11.043	1	2	0	0	0			TRUE	sp|P22314|UBA1_HUMAN	P22314	UBA1_HUMAN	UBA1	Ubiquitin-like modifier-activating enzyme 1
AVTLHDQGTAQWADLSSQFYLR		22	4	2530.78	2506.26	2506.22	627.573	627.563	2506.22	627.563	-0.0021	1.668e-10	41.574	10.598	1	2	0	0	0			TRUE	sp|P22314|UBA1_HUMAN	P22314	UBA1_HUMAN	UBA1	Ubiquitin-like modifier-activating enzyme 1
AVTLHDQGTAQWADLSSQFYLR		22	3	2537.74	2506.26	2506.23	836.427	836.416	2506.22	836.415	0.0012	4.773e-10	39.628	12.971	1	2	0	0	0			TRUE	sp|P22314|UBA1_HUMAN	P22314	UBA1_HUMAN	UBA1	Ubiquitin-like modifier-activating enzyme 1
AVTSANIQEFAGCK	AVTSANIQEFAGCK	14	2	1581.62	1494.73	1494.71	748.374	748.364	1494.71	748.364	0	3.95e-07	29.734	8.87	1	2	0	0	0	13C(57.0215)		TRUE	sp|P04626|ERBB2_HUMAN	P04626	ERBB2_HUMAN	ERBB2	Receptor tyrosine-protein kinase erbB-2
AVVMISCNRHTLADNFNPVSEER	AVVMISCNRHTLADNFNPVSEER	23	4	1878.46	2658.3	2658.26	665.583	665.573	2658.26	665.573	-0.0011	0.001556	21.732	10.033	0.9973	2	1	0	0	7C(57.0215)		TRUE	sp|P20645|MPRD_HUMAN	P20645	MPRD_HUMAN	M6PR	Cation-dependent mannose-6-phosphate receptor
AWEVDTCRGHYNNVSCAVFHPR	AWEVDTCRGHYNNVSCAVFHPR	22	4	1696.22	2674.22	2674.19	669.562	669.554	2674.19	669.555	-0.0043	1.256e-07	38.104	9.385	1	2	1	0	0	16C(57.0215), 7C(57.0215)		TRUE	sp|P53621|COPA_HUMAN	P53621	COPA_HUMAN	COPA	Coatomer subunit alpha
AYCHILLGNYCVAVADAKK	AYCHILLGNYCVAVADAKK	19	3	1904.28	2165.12	2165.1	722.714	722.707	2165.08	722.699	0.0232	0.02199	16.775	12.418	0.9841	2	0	0	0	11C(57.0215), 3C(57.0215)		TRUE	sp|Q9Y2Z0|SGT1_HUMAN	Q9Y2Z0	SGT1_HUMAN	SUGT1	Protein SGT1 homolog
AYEAAASALQIATHTAFVAK		20	3	2430.59	2033.08	2033.06	678.702	678.693	2033.06	678.693	-0.0009	2.376e-11	40.654	9.822	1	2	0	0	0			TRUE	sp|P42166|LAP2A_HUMAN	P42166	LAP2A_HUMAN	TMPO	Lamina-associated polypeptide 2, isoform alpha
AYHEQLSVAEITNACFEPANQMVK	AYHEQLSVAEITNACFEPANQM[147]VK	24	3	2103.23	2765.32	2765.28	922.78	922.767	2765.28	922.767	0.0002	0	50.75	9.536	1	2	0	0	0	15C(57.0215), 22M(15.9949)		FALSE	sp|P68363|TBA1B_HUMAN	P68363	TBA1B_HUMAN	TUBA1B	Tubulin alpha-1B chain	TUBA1A, TUBA3C, TUBA3E, TUBA4A	sp|P68366|TBA4A_HUMAN, sp|Q13748|TBA3C_HUMAN, sp|Q6PEY2|TBA3E_HUMAN, sp|Q71U36|TBA1A_HUMAN
AYHEQLSVAEITNACFEPANQMVK	AYHEQLSVAEITNACFEPANQM[147]VK	24	3	2114.42	2765.32	2765.28	922.78	922.767	2765.28	922.767	0	3e-14	43.319	9.846	1	2	0	0	0	15C(57.0215), 22M(15.9949)		FALSE	sp|P68363|TBA1B_HUMAN	P68363	TBA1B_HUMAN	TUBA1B	Tubulin alpha-1B chain	TUBA1A, TUBA3C, TUBA3E, TUBA4A	sp|P68366|TBA4A_HUMAN, sp|Q13748|TBA3C_HUMAN, sp|Q6PEY2|TBA3E_HUMAN, sp|Q71U36|TBA1A_HUMAN
AYHEQLSVAEITNACFEPANQMVK	AYHEQLSVAEITNACFEPANQMVK	24	3	2284.92	2749.33	2749.29	917.449	917.436	2749.28	917.435	0.0007	0	51.014	8.279	1	2	0	0	0	15C(57.0215)		FALSE	sp|P68363|TBA1B_HUMAN	P68363	TBA1B_HUMAN	TUBA1B	Tubulin alpha-1B chain	TUBA1A, TUBA3C, TUBA3E, TUBA4A	sp|P68366|TBA4A_HUMAN, sp|Q13748|TBA3C_HUMAN, sp|Q6PEY2|TBA3E_HUMAN, sp|Q71U36|TBA1A_HUMAN
AYHEQLSVAEITNACFEPANQMVK	AYHEQLSVAEITNACFEPANQMVK	24	4	2287.97	2751.36	2751.3	688.846	688.831	2749.28	688.328	2.0107	0.0005671	17.681	11.112	0.9219	2	0	0	0	15C(57.0215)	Label:18O(1)(2.004246), Pro->Val(2.015650)	FALSE	sp|P68363|TBA1B_HUMAN	P68363	TBA1B_HUMAN	TUBA1B	Tubulin alpha-1B chain	TUBA1A, TUBA3C, TUBA3E, TUBA4A	sp|P68366|TBA4A_HUMAN, sp|Q13748|TBA3C_HUMAN, sp|Q6PEY2|TBA3E_HUMAN, sp|Q71U36|TBA1A_HUMAN
AYHEQLSVAEITNACFEPANQMVK	AYHEQLSVAEITNACFEPANQMVK	24	3	2295.59	2749.32	2749.29	917.446	917.436	2749.28	917.435	0.001	1e-14	43.536	9.357	1	2	0	0	0	15C(57.0215)		FALSE	sp|P68363|TBA1B_HUMAN	P68363	TBA1B_HUMAN	TUBA1B	Tubulin alpha-1B chain	TUBA1A, TUBA3C, TUBA3E, TUBA4A	sp|P68366|TBA4A_HUMAN, sp|Q13748|TBA3C_HUMAN, sp|Q6PEY2|TBA3E_HUMAN, sp|Q71U36|TBA1A_HUMAN
AYHEQLTVAEITNACFEPANQMVK	AYHEQLTVAEITNACFEPANQM[147]VK	24	3	2119.79	2779.34	2779.29	927.453	927.437	2779.29	927.439	-0.005	0	45.918	11.727	1	2	0	0	0	15C(57.0215), 22M(15.9949)		TRUE	sp|Q9BQE3|TBA1C_HUMAN	Q9BQE3	TBA1C_HUMAN	TUBA1C	Tubulin alpha-1C chain
AYHEQLTVAEITNACFEPANQMVK	AYHEQLTVAEITNACFEPANQMVK	24	3	2301.94	2763.33	2763.3	922.116	922.107	2763.3	922.107	-0.0002	0	47.85	8.316	1	2	0	0	0	15C(57.0215)		TRUE	sp|Q9BQE3|TBA1C_HUMAN	Q9BQE3	TBA1C_HUMAN	TUBA1C	Tubulin alpha-1C chain
AYSQEEITQGFEETGDTLYAPYSTHFQLQNQPPQK		35	4	2517.76	4044.91	4044.86	1012.24	1012.22	4044.87	1012.22	-0.0041	0	45.914	9.403	1	2	0	0	0			TRUE	sp|Q8NFJ5|RAI3_HUMAN	Q8NFJ5	RAI3_HUMAN	GPRC5A	Retinoic acid-induced protein 3
AYSQEEITQGFEETGDTLYAPYSTHFQLQNQPPQK		35	3	2522.85	4044.93	4044.87	1349.32	1349.3	4044.87	1349.3	0.0024	0	65.687	10.282	1	2	0	0	0			TRUE	sp|Q8NFJ5|RAI3_HUMAN	Q8NFJ5	RAI3_HUMAN	GPRC5A	Retinoic acid-induced protein 3
AYSQEEITQGFEETGDTLYAPYSTHFQLQNQPPQK		35	4	2527.94	4044.93	4044.86	1012.24	1012.22	4044.87	1012.22	-0.0046	2.031e-10	34.33	9.26	1	2	0	0	0			TRUE	sp|Q8NFJ5|RAI3_HUMAN	Q8NFJ5	RAI3_HUMAN	GPRC5A	Retinoic acid-induced protein 3
AYSQEEITQGFEETGDTLYAPYSTHFQLQNQPPQKEFSIPR		41	4	2627.19	4774.32	4774.25	1194.59	1194.57	4774.25	1194.57	0.0029	0	75.241	10.528	1	2	1	0	0			TRUE	sp|Q8NFJ5|RAI3_HUMAN	Q8NFJ5	RAI3_HUMAN	GPRC5A	Retinoic acid-induced protein 3
AYSQEEITQGFEETGDTLYAPYSTHFQLQNQPPQKEFSIPR		41	5	2628.19	4774.31	4774.25	955.87	955.857	4774.25	955.857	0	6e-14	45.404	13.06	1	2	1	0	0			TRUE	sp|Q8NFJ5|RAI3_HUMAN	Q8NFJ5	RAI3_HUMAN	GPRC5A	Retinoic acid-induced protein 3
AYSQEEITQGFEETGDTLYAPYSTHFQLQNQPPQKEFSIPR		41	6	2629.53	4774.32	4774.25	796.727	796.716	4774.25	796.715	0.0063	2.272e-08	39.074	6.671	1	2	1	0	0			TRUE	sp|Q8NFJ5|RAI3_HUMAN	Q8NFJ5	RAI3_HUMAN	GPRC5A	Retinoic acid-induced protein 3
AYSQEEITQGFEETGDTLYAPYSTHFQLQNQPPQKEFSIPR		41	3	2633.01	4774.3	4774.3	1592.44	1592.44	4774.25	1592.42	0.0552	0	82.642	9.618	1	2	1	0	0			TRUE	sp|Q8NFJ5|RAI3_HUMAN	Q8NFJ5	RAI3_HUMAN	GPRC5A	Retinoic acid-induced protein 3
AYSQEEITQGFEETGDTLYAPYSTHFQLQNQPPQKEFSIPR		41	4	2637.7	4774.31	4774.25	1194.58	1194.57	4774.25	1194.57	0.0029	0	73.031	10.476	1	2	1	0	0			TRUE	sp|Q8NFJ5|RAI3_HUMAN	Q8NFJ5	RAI3_HUMAN	GPRC5A	Retinoic acid-induced protein 3
AYSQEEITQGFEETGDTLYAPYSTHFQLQNQPPQKEFSIPR		41	5	2638.92	4774.31	4774.24	955.869	955.856	4774.25	955.857	-0.0028	0	48.762	8.945	1	2	1	0	0			TRUE	sp|Q8NFJ5|RAI3_HUMAN	Q8NFJ5	RAI3_HUMAN	GPRC5A	Retinoic acid-induced protein 3
AYSQEEITQGFEETGDTLYAPYSTHFQLQNQPPQKEFSIPR		41	6	2639.84	4774.32	4774.24	796.727	796.715	4774.25	796.715	-0.0028	9.812e-07	31.533	6.505	1	2	1	0	0			TRUE	sp|Q8NFJ5|RAI3_HUMAN	Q8NFJ5	RAI3_HUMAN	GPRC5A	Retinoic acid-induced protein 3
AYVKDHYSNGFCTVYAK	AYVKDHYSNGFCTVYAK	17	3	1353.88	2021.95	2021.93	674.99	674.984	2021.93	674.984	0	0	56.003	9.267	1	2	1	0	0	12C(57.0215)		TRUE	sp|P52907|CAZA1_HUMAN	P52907	CAZA1_HUMAN	CAPZA1	F-actin-capping protein subunit alpha-1
AYWPDVIHSFPNR		13	3	2221.59	3059.26	3059.22	1020.76	1020.75	1600.78	534.6	1458.44	2.868e-05	40.249	19.715	0.9668	2	0	0	0		Hex(6)HexNAc(2)Phos(1)(1458.442017)	TRUE	sp|O00584|RNT2_HUMAN	O00584	RNT2_HUMAN	RNASET2	Ribonuclease T2
AYWQVHLDQVEVASGLTLCK	AYWQVHLDQVEVASGLTLCK	20	3	2544.57	2316.2	2316.16	773.073	773.061	2316.16	773.06	0.0032	7.275e-10	35.092	10.22	1	2	0	0	0	19C(57.0215)		TRUE	sp|P07339|CATD_HUMAN	P07339	CATD_HUMAN	CTSD	Cathepsin D
CAPGVVGPAEADIDFDIIRNDNDTFTVKYTPR	CAPGVVGPAEADIDFDIIRNDNDTFTVKYTPR	32	4	2599.14	3565.78	3565.72	892.452	892.438	3565.71	892.436	0.0078	1.477e-08	34.238	9.689	1	2	2	0	0	1C(57.0215)		TRUE	sp|P21333|FLNA_HUMAN	P21333	FLNA_HUMAN	FLNA	Filamin-A
CAPNFWNLTSGHGCQPCACHPSR	CAPNFWNLTSGHGCQPCACHPSR	23	4	1669.22	4415.74	4415.7	1104.94	1104.93	2713.12	679.286	1702.58	2.016e-05	39.025	13.441	1	2	0	0	0	14C(57.0215), 17C(57.0215), 19C(57.0215), 1C(57.0215)	Hex(8)HexNAc(2)(1702.581333)	TRUE	sp|P55268|LAMB2_HUMAN	P55268	LAMB2_HUMAN	LAMB2	Laminin subunit beta-2
CATVTENATGDLATSR	CATVTENATGDLATSR	16	3	1090.2	3530.42	3530.39	1177.81	1177.8	1665.76	556.261	1864.62	2.593e-07	45.638	13.562	1	2	0	0	0	1C(57.0215)		TRUE	sp|O43291|SPIT2_HUMAN	O43291	SPIT2_HUMAN	SPINT2	Kunitz-type protease inhibitor 2
CATVTENATGDLATSR	CATVTENATGDLATSR	16	3	1090.31	3368.34	3368.33	1123.79	1123.78	1665.76	556.261	1702.57	0	62.728	10.336	1	2	0	0	0	1C(57.0215)		TRUE	sp|O43291|SPIT2_HUMAN	O43291	SPIT2_HUMAN	SPINT2	Kunitz-type protease inhibitor 2
CATVTENATGDLATSR	CATVTENATGDLATSR	16	3	1097.32	3207.3	3207.28	1070.11	1070.1	1665.76	556.261	1541.52	4.158e-11	34.403	10.326	1	2	0	0	0	1C(57.0215)		TRUE	sp|O43291|SPIT2_HUMAN	O43291	SPIT2_HUMAN	SPINT2	Kunitz-type protease inhibitor 2
CATVTENATGDLATSR	CATVTENATGDLATSR	16	3	1101.45	3368.36	3368.33	1123.79	1123.78	1665.76	556.261	1702.57	4.119e-11	41.118	10.279	1	2	0	0	0	1C(57.0215)		TRUE	sp|O43291|SPIT2_HUMAN	O43291	SPIT2_HUMAN	SPINT2	Kunitz-type protease inhibitor 2
CAYEVSQAHKSCEVIIGSTHVLTPK	CAYEVSQAHKSCEVIIGSTHVLTPK	25	4	1726.02	2813.41	2813.38	704.36	704.351	2813.38	704.353	-0.0082	6.934e-06	29.136	6.848	1	2	1	0	0	12C(57.0215), 1C(57.0215)		TRUE	sp|O00186|STXB3_HUMAN	O00186	STXB3_HUMAN	STXBP3	Syntaxin-binding protein 3
CCSGAIIVLTK	CCSGAIIVLTK	11	2	1691.81	1220.64	1220.62	611.326	611.318	1220.63	611.32	-0.005	3.292e-08	31.65	10.247	1	2	0	0	0	1C(57.0215), 2C(57.0215)		TRUE	sp|P14618|KPYM_HUMAN	P14618	KPYM_HUMAN	PKM	Pyruvate kinase PKM
CDDKSVENCMCVLHNLSYR	CDDKSVENCM[147]CVLHNLSYR	19	4	1522.18	3793.47	3793.45	949.376	949.371	2415.01	604.759	1378.45	0.02773	13.728	9.434	0.9069	2	1	0	0	10M(15.9949), 11C(57.0215), 1C(57.0215), 9C(57.0215)		TRUE	sp|Q13835|PKP1_HUMAN	Q13835	PKP1_HUMAN	PKP1	Plakophilin-1
CDENGNYLPLQCYGSIGYCWCVFPNGTEVPNTR	CDENGNYLPLQCYGSIGYCWCVFPNGTEVPNTR	33	4	2728.86	4816.07	4816	1205.02	1205.01	3939.68	985.926	876.326	2.396e-09	30.768	9.813	1	2	0	0	0	12C(57.0215), 19C(57.0215), 1C(57.0215), 21C(57.0215)	Hex(2)HexNAc(2)dHex(1)(876.322301)	TRUE	sp|P04233|HG2A_HUMAN	P04233	HG2A_HUMAN	CD74	HLA class II histocompatibility antigen gamma chain
CDENGNYLPLQCYGSIGYCWCVFPNGTEVPNTR	CDENGNYLPLQCYGSIGYCWCVFPNGTEVPNTR	33	4	2734.3	4816.02	4815.99	1205.01	1205	3939.68	985.926	876.313	8e-14	35.136	10.776	1	2	0	0	0	12C(57.0215), 19C(57.0215), 1C(57.0215), 21C(57.0215)	Hex(2)HexNAc(2)dHex(1)(876.322301)	TRUE	sp|P04233|HG2A_HUMAN	P04233	HG2A_HUMAN	CD74	HLA class II histocompatibility antigen gamma chain
CDENILWLDYKNICK	CDENILWLDYKNICK	15	3	2321.46	1982.96	1982.93	661.994	661.983	1982.92	661.982	0.0026	1.505e-06	32.79	7.695	1	2	1	0	0	14C(57.0215), 1C(57.0215)		TRUE	sp|P14618|KPYM_HUMAN	P14618	KPYM_HUMAN	PKM	Pyruvate kinase PKM
CDENILWLDYKNICKVVEVGSK	CDENILWLDYKNICKVVEVGSK	22	4	2771.69	2681.36	2681.32	671.347	671.336	2681.32	671.337	-0.0046	4.069e-10	49.062	10.741	1	2	2	0	0	14C(57.0215), 1C(57.0215)		TRUE	sp|P14618|KPYM_HUMAN	P14618	KPYM_HUMAN	PKM	Pyruvate kinase PKM
CDENILWLDYKNICKVVEVGSK	CDENILWLDYKNICKVVEVGSK	22	3	2773.99	2681.35	2681.32	894.792	894.781	2681.32	894.78	0.001	3e-14	47.422	11.833	1	2	2	0	0	14C(57.0215), 1C(57.0215)		TRUE	sp|P14618|KPYM_HUMAN	P14618	KPYM_HUMAN	PKM	Pyruvate kinase PKM
CDFTEDQTAEFKEAFQLFDR	n[43]CDFTEDQTAEFKEAFQLFDR	20	3	3215.22	2538.14	2538.1	847.054	847.039	2538.1	847.041	-0.0046	1.42e-12	42.323	10.971	1	2	1	0	0	1C(57.0215), N-term(42.0106)		TRUE	sp|P60660|MYL6_HUMAN	P60660	MYL6_HUMAN	MYL6	Myosin light polypeptide 6
CDQCEENYFYNR	CDQCEENYFYNR	12	3	1204.87	3399.22	3399.2	1134.08	1134.07	1696.62	566.549	1702.57	5.48e-12	50.544	50.544	1	2	0	0	0	1C(57.0215), 4C(57.0215)	Hex(8)HexNAc(2)(1702.581333)	TRUE	sp|P11047|LAMC1_HUMAN	P11047	LAMC1_HUMAN	LAMC1	Laminin subunit gamma-1
CDQCEENYFYNR	CDQCEENYFYNR	12	3	1214.64	3237.18	3237.16	1080.07	1080.06	1696.62	566.549	1540.53	8.404e-10	42.802	42.802	1	2	0	0	0	1C(57.0215), 4C(57.0215)	Hex(7)HexNAc(2)(1540.528510)	TRUE	sp|P11047|LAMC1_HUMAN	P11047	LAMC1_HUMAN	LAMC1	Laminin subunit gamma-1
CDTPANCTYLDLLGTWVFQVGSSGSQR	CDTPANCTYLDLLGTWVFQVGSSGSQR	27	4	3388.14	4843.14	4843.08	1211.79	1211.78	3031.38	758.852	1811.7	4.884e-08	32.64	12.651	1	2	0	0	0	1C(57.0215), 7C(57.0215)		TRUE	sp|P53634|CATC_HUMAN	P53634	CATC_HUMAN	CTSC	Dipeptidyl peptidase 1
CDTPANCTYLDLLGTWVFQVGSSGSQR	CDTPANCTYLDLLGTWVFQVGSSGSQR	27	4	3396.1	4681.06	4681.01	1171.27	1171.26	3031.38	758.852	1649.63	1.12e-07	28.088	12.484	1	2	0	0	0	1C(57.0215), 7C(57.0215)		TRUE	sp|P53634|CATC_HUMAN	P53634	CATC_HUMAN	CTSC	Dipeptidyl peptidase 1
CDTPANCTYLDLLGTWVFQVGSSGSQR	CDTPANCTYLDLLGTWVFQVGSSGSQR	27	4	3400.31	4818.15	4818.05	1205.55	1205.52	3031.38	758.852	1786.67	9.178e-09	33.874	11.432	1	2	0	0	0	1C(57.0215), 7C(57.0215)		TRUE	sp|P53634|CATC_HUMAN	P53634	CATC_HUMAN	CTSC	Dipeptidyl peptidase 1
CDTPANCTYLDLLGTWVFQVGSSGSQR	CDTPANCTYLDLLGTWVFQVGSSGSQR	27	4	3401.35	4274.92	4274.87	1069.74	1069.72	3031.38	758.852	1243.49	1.673e-09	35.338	12.963	1	2	0	0	0	1C(57.0215), 7C(57.0215)		TRUE	sp|P53634|CATC_HUMAN	P53634	CATC_HUMAN	CTSC	Dipeptidyl peptidase 1
CDTPANCTYLDLLGTWVFQVGSSGSQR	CDTPANCTYLDLLGTWVFQVGSSGSQR	27	3	3403.71	4274.92	4274.87	1425.98	1425.96	3031.38	1011.47	1243.49	1e-13	44.619	11.149	1	2	0	0	0	1C(57.0215), 7C(57.0215)		TRUE	sp|P53634|CATC_HUMAN	P53634	CATC_HUMAN	CTSC	Dipeptidyl peptidase 1
CDTPANCTYLDLLGTWVFQVGSSGSQR	CDTPANCTYLDLLGTWVFQVGSSGSQR	27	4	3407	4656.06	4656	1165.02	1165.01	3031.38	758.852	1624.62	2.392e-06	29.577	12.325	1	2	0	0	0	1C(57.0215), 7C(57.0215)		TRUE	sp|P53634|CATC_HUMAN	P53634	CATC_HUMAN	CTSC	Dipeptidyl peptidase 1
CDTPANCTYLDLLGTWVFQVGSSGSQR	CDTPANCTYLDLLGTWVFQVGSSGSQR	27	4	3407.11	4411.94	4411.88	1103.99	1103.98	3031.38	758.852	1380.5	7.353e-09	30.714	11.124	1	2	0	0	0	1C(57.0215), 7C(57.0215)		TRUE	sp|P53634|CATC_HUMAN	P53634	CATC_HUMAN	CTSC	Dipeptidyl peptidase 1
CDTPANCTYLDLLGTWVFQVGSSGSQR	CDTPANCTYLDLLGTWVFQVGSSGSQR	27	4	3411.61	4477.98	4477.93	1120.5	1120.49	3031.38	758.852	1446.55	7.385e-06	25.371	11.27	1	2	0	0	0	1C(57.0215), 7C(57.0215)		TRUE	sp|P53634|CATC_HUMAN	P53634	CATC_HUMAN	CTSC	Dipeptidyl peptidase 1
CDTPANCTYLDLLGTWVFQVGSSGSQR	CDTPANCTYLDLLGTWVFQVGSSGSQR	27	4	3412.16	4274.93	4274.87	1069.74	1069.73	3031.38	758.852	1243.49	4.629e-09	34.038	13.241	1	2	0	0	0	1C(57.0215), 7C(57.0215)		TRUE	sp|P53634|CATC_HUMAN	P53634	CATC_HUMAN	CTSC	Dipeptidyl peptidase 1
CDTPANCTYLDLLGTWVFQVGSSGSQR	CDTPANCTYLDLLGTWVFQVGSSGSQR	27	4	3417.36	4656.08	4656.02	1165.03	1165.01	3031.38	758.852	1624.64	4.11e-05	22.559	10.512	1	2	0	0	0	1C(57.0215), 7C(57.0215)		TRUE	sp|P53634|CATC_HUMAN	P53634	CATC_HUMAN	CTSC	Dipeptidyl peptidase 1
CDVDIRKDLYANTVLSGGTTMYPGIADR	CDVDIRKDLYANTVLSGGTTM[147]YPGIADR	28	4	2194.76	3116.55	3116.5	780.144	780.131	3116.49	780.13	0.0051	4.845e-05	25.759	7.343	1	2	1	0	0	1C(57.0215), 21M(15.9949)		FALSE	sp|P60709|ACTB_HUMAN	P60709	ACTB_HUMAN	ACTB	Actin, cytoplasmic 1	ACTG1	sp|P63261|ACTG_HUMAN
CDVDIRKDLYANTVLSGGTTMYPGIADR	CDVDIRKDLYANTVLSGGTTM[147]YPGIADR	28	3	2196.41	3116.54	3116.49	1039.85	1039.84	3116.49	1039.84	0.0002	0	53.519	10.578	1	2	1	0	0	1C(57.0215), 21M(15.9949)		FALSE	sp|P60709|ACTB_HUMAN	P60709	ACTB_HUMAN	ACTB	Actin, cytoplasmic 1	ACTG1	sp|P63261|ACTG_HUMAN
CDVDIRKDLYANTVLSGGTTMYPGIADR	CDVDIRKDLYANTVLSGGTTM[147]YPGIADR	28	4	2206.1	3116.54	3116.5	780.142	780.131	3116.49	780.13	0.0051	0.02354	15.013	7.064	0.9622	2	1	0	0	1C(57.0215), 21M(15.9949)		FALSE	sp|P60709|ACTB_HUMAN	P60709	ACTB_HUMAN	ACTB	Actin, cytoplasmic 1	ACTG1	sp|P63261|ACTG_HUMAN
CDVDIRKDLYANTVLSGGTTMYPGIADR	CDVDIRKDLYANTVLSGGTTMYPGIADR	28	4	2348.96	3101.52	3101.49	776.387	776.381	3100.5	776.131	0.9975	2.297e-09	44.055	8.204	1	2	1	0	0	1C(57.0215)	Label:15N(1)(0.997035)	FALSE	sp|P60709|ACTB_HUMAN	P60709	ACTB_HUMAN	ACTB	Actin, cytoplasmic 1	ACTG1	sp|P63261|ACTG_HUMAN
CDVDIRKDLYANTVLSGGTTMYPGIADR	CDVDIRKDLYANTVLSGGTTMYPGIADR	28	3	2351.25	3100.53	3100.49	1034.52	1034.5	3100.5	1034.51	-0.007	0	56.371	13.905	1	2	1	0	0	1C(57.0215)		FALSE	sp|P60709|ACTB_HUMAN	P60709	ACTB_HUMAN	ACTB	Actin, cytoplasmic 1	ACTG1	sp|P63261|ACTG_HUMAN
CEAFGWHAIIVDGHSVEELCK	CEAFGWHAIIVDGHSVEELCK	21	4	2249.89	2456.16	2456.12	615.047	615.038	2456.13	615.039	-0.0026	1.565e-11	52.722	11.359	1	2	0	0	0	1C(57.0215), 20C(57.0215)		TRUE	sp|P29401|TKT_HUMAN	P29401	TKT_HUMAN	TKT	Transketolase
CEAFGWHAIIVDGHSVEELCK	CEAFGWHAIIVDGHSVEELCK	21	3	2251	2456.15	2456.12	819.725	819.716	2456.13	819.716	-0.0006	0	53.159	11.106	1	2	0	0	0	1C(57.0215), 20C(57.0215)		TRUE	sp|P29401|TKT_HUMAN	P29401	TKT_HUMAN	TKT	Transketolase
CEAFGWHAIIVDGHSVEELCK	CEAFGWHAIIVDGHSVEELCK	21	4	2260.07	2456.16	2456.12	615.046	615.038	2456.13	615.039	-0.0024	8.897e-11	51.703	11.431	1	2	0	0	0	1C(57.0215), 20C(57.0215)		TRUE	sp|P29401|TKT_HUMAN	P29401	TKT_HUMAN	TKT	Transketolase
CEAFGWHAIIVDGHSVEELCKAFGQAK	CEAFGWHAIIVDGHSVEELCKAFGQAK	27	4	2678.83	3058.49	3058.45	765.629	765.619	3058.44	765.618	0.0017	4.09e-12	55.054	8.133	1	2	1	0	0	1C(57.0215), 20C(57.0215)		TRUE	sp|P29401|TKT_HUMAN	P29401	TKT_HUMAN	TKT	Transketolase
CEFQDAYVLLSEK	CEFQDAYVLLSEK	13	2	2328.64	1600.77	1600.74	801.39	801.38	1600.74	801.379	0.0002	3.371e-07	25.372	10.276	1	2	0	0	0	1C(57.0215)		TRUE	sp|P10809|CH60_HUMAN	P10809	CH60_HUMAN	HSPD1	60 kDa heat shock protein, mitochondrial
CFCQVSGYLDDCTCDVETIDRFNNYR	CFCQVSGYLDDCTCDVETIDRFNNYR	26	3	2418.96	3306.4	3306.35	1103.14	1103.12	3306.35	1103.12	-0.0021	1.5e-13	39.589	4.907	1	2	1	0	0	12C(57.0215), 14C(57.0215), 1C(57.0215), 3C(57.0215)		TRUE	sp|Q96HE7|ERO1A_HUMAN	Q96HE7	ERO1A_HUMAN	ERO1A	ERO1-like protein alpha
CFCQVSGYLDDCTCDVETIDRFNNYRLFPR	CFCQVSGYLDDCTCDVETIDRFNNYRLFPR	30	4	2705.01	3819.71	3819.66	955.935	955.922	3819.65	955.921	0.0061	8.921e-09	24.982	7.875	1	2	2	0	0	12C(57.0215), 14C(57.0215), 1C(57.0215), 3C(57.0215)		TRUE	sp|Q96HE7|ERO1A_HUMAN	Q96HE7	ERO1A_HUMAN	ERO1A	ERO1-like protein alpha
CFGFVTYSNVEEADAAMAASPHAVDGNTVELKR	CFGFVTYSNVEEADAAMAASPHAVDGNTVELKR	33	4	2369.74	3555.69	3555.64	889.929	889.917	3555.64	889.917	0.0005	0	48.531	9.928	1	2	0	0	0	1C(57.0215)		TRUE	sp|Q13151|ROA0_HUMAN	Q13151	ROA0_HUMAN	HNRNPA0	Heterogeneous nuclear ribonucleoprotein A0
CFISIELKPEKVPQVEVYFFVELYEATAGAAINNSAR	CFISIELKPEKVPQVEVYFFVELYEATAGAAINNSAR	37	6	2599.59	5622.72	5622.64	938.127	938.114	4202.14	701.364	1420.5	1.957	7.863	7.775	0.9989	2	2	0	0	1C(57.0215)		TRUE	sp|Q8WXG9|GPR98_HUMAN	Q8WXG9	GPR98_HUMAN	GPR98	G-protein coupled receptor 98
CGSGPVHISGQHLVAVEEDAESEDEEEEDVK	CGSGPVHISGQHLVAVEEDAESEDEEEEDVK	31	4	1749.2	3379.49	3379.46	845.879	845.872	3379.46	845.873	-0.0038	0	55.227	11.954	1	2	0	0	0	1C(57.0215)		TRUE	sp|P06748|NPM_HUMAN	P06748	NPM_HUMAN	NPM1	Nucleophosmin
CGSGPVHISGQHLVAVEEDAESEDEEEEDVK	CGSGPVHISGQHLVAVEEDAESEDEEEEDVK	31	3	1750.88	3379.49	3379.46	1127.5	1127.49	3379.46	1127.5	-0.0055	0	88.176	8.81	1	2	0	0	0	1C(57.0215)		TRUE	sp|P06748|NPM_HUMAN	P06748	NPM_HUMAN	NPM1	Nucleophosmin
CGSGPVHISGQHLVAVEEDAESEDEEEEDVK	CGSGPVHISGQHLVAVEEDAESEDEEEEDVK	31	4	1760.84	3379.51	3379.46	845.884	845.872	3379.46	845.873	-0.0043	1.247e-10	32.8	8.85	1	2	0	0	0	1C(57.0215)		TRUE	sp|P06748|NPM_HUMAN	P06748	NPM_HUMAN	NPM1	Nucleophosmin
CHAGYIGDNCNCSTDISTCR	CHAGYIGDNCNCSTDISTCR	20	4	1058.35	4062.52	4062.49	1016.64	1016.63	2359.9	590.983	1702.59	1.611e-08	39.672	7.91	1	2	0	0	0	10C(57.0215), 12C(57.0215), 19C(57.0215), 1C(57.0215)	Hex(8)HexNAc(2)(1702.581333)	TRUE	sp|P18084|ITB5_HUMAN	P18084	ITB5_HUMAN	ITGB5	Integrin beta-5
CHAGYIGDNCNCSTDISTCR	CHAGYIGDNCNCSTDISTCR	20	3	1059.36	4062.51	4062.49	1355.18	1355.17	2359.9	787.642	1702.59	5.821e-08	39.44	9.671	1	2	0	0	0	10C(57.0215), 12C(57.0215), 19C(57.0215), 1C(57.0215)	Hex(8)HexNAc(2)(1702.581333)	TRUE	sp|P18084|ITB5_HUMAN	P18084	ITB5_HUMAN	ITGB5	Integrin beta-5
CHEGNGTFECGACR	CHEGNGTFECGACR	14	3	608.531	3518.25	3518.24	1173.76	1173.75	1653.61	552.21	1864.63	9.795e-06	29.536	8.836	0.9965	2	0	0	0	10C(57.0215), 13C(57.0215), 1C(57.0215)	Hex(9)HexNAc(2)(1864.634157)	TRUE	sp|P05556|ITB1_HUMAN	P05556	ITB1_HUMAN	ITGB1	Integrin beta-1
CHEGNGTFECGACR	CHEGNGTFECGACR	14	4	610.743	3518.26	3518.24	880.572	880.568	1653.61	414.409	1864.63	3.422e-05	25.363	6.744	1	2	0	0	0	10C(57.0215), 13C(57.0215), 1C(57.0215)	Hex(9)HexNAc(2)(1864.634157)	TRUE	sp|P05556|ITB1_HUMAN	P05556	ITB1_HUMAN	ITGB1	Integrin beta-1
CHEGNGTFECGACR	CHEGNGTFECGACR	14	3	611.625	3356.21	3356.18	1119.74	1119.74	1653.61	552.21	1702.58	8.453e-05	25.792	8.73	0.9916	2	0	0	0	10C(57.0215), 13C(57.0215), 1C(57.0215)	Hex(8)HexNAc(2)(1702.581333)	TRUE	sp|P05556|ITB1_HUMAN	P05556	ITB1_HUMAN	ITGB1	Integrin beta-1
CHEGNGTFECGACR	CHEGNGTFECGACR	14	3	616.448	3195.14	3195.13	1066.06	1066.05	1653.61	552.21	1541.52	7.219e-06	27.066	27.066	0.9973	2	0	0	0	10C(57.0215), 13C(57.0215), 1C(57.0215)		TRUE	sp|P05556|ITB1_HUMAN	P05556	ITB1_HUMAN	ITGB1	Integrin beta-1
CHEGNGTFECGACR	CHEGNGTFECGACR	14	3	619.011	3518.25	3518.24	1173.76	1173.75	1653.61	552.21	1864.63	8.409e-05	25.801	8.713	0.9916	2	0	0	0	10C(57.0215), 13C(57.0215), 1C(57.0215)	Hex(9)HexNAc(2)(1864.634157)	TRUE	sp|P05556|ITB1_HUMAN	P05556	ITB1_HUMAN	ITGB1	Integrin beta-1
CHEGNGTFECGACR	CHEGNGTFECGACR	14	3	622.468	3032.1	3032.08	1011.71	1011.7	1653.61	552.21	1378.47	2.999e-06	29.592	6.419	1	2	0	0	0	10C(57.0215), 13C(57.0215), 1C(57.0215)	Hex(6)HexNAc(2)(1378.475686)	TRUE	sp|P05556|ITB1_HUMAN	P05556	ITB1_HUMAN	ITGB1	Integrin beta-1
CHEGNGTFECGACR	CHEGNGTFECGACR	14	3	622.58	3356.2	3356.18	1119.74	1119.74	1653.61	552.21	1702.58	0.0002049	23.254	8.695	0.9988	2	0	0	0	10C(57.0215), 13C(57.0215), 1C(57.0215)	Hex(8)HexNAc(2)(1702.581333)	TRUE	sp|P05556|ITB1_HUMAN	P05556	ITB1_HUMAN	ITGB1	Integrin beta-1
CHEGNGTFECGACRCNEGR	CHEGNGTFECGACRCNEGR	19	4	611.297	4134.5	4134.48	1034.63	1034.63	2269.85	568.469	1864.63	0.01905	15.38	13.747	0.8936	2	1	0	0	10C(57.0215), 13C(57.0215), 15C(57.0215), 1C(57.0215)	Hex(9)HexNAc(2)(1864.634157)	TRUE	sp|P05556|ITB1_HUMAN	P05556	ITB1_HUMAN	ITGB1	Integrin beta-1
CHYYSSAGWSEPSDPLEMVMTGAYSKPTLSALPSPVVASGGNMTLR	CHYYSSAGWSEPSDPLEMVMTGAYSKPTLSALPSPVVASGGNM[147]TLR	46	6	2338.95	6945.06	6944.98	1158.52	1158.5	4917.28	820.553	2027.7	2.188	11.671	10.983	0.9989	2	1	0	0	1C(57.0215), 43M(15.9949)		TRUE	sp|O75022|LIRB3_HUMAN	O75022	LIRB3_HUMAN	LILRB3	Leukocyte immunoglobulin-like receptor subfamily B member 3
CIESLIAVFQKYAGKDGYNYTLSK	CIESLIAVFQKYAGKDGYNYTLSK	24	4	2920.38	2767.43	2767.39	692.864	692.855	2767.39	692.855	0.0024	0	54.44	8.529	1	2	2	0	0	1C(57.0215)		TRUE	sp|P31949|S10AB_HUMAN	P31949	S10AB_HUMAN	S100A11	Protein S100-A11
CIESLIAVFQKYAGKDGYNYTLSK	CIESLIAVFQKYAGKDGYNYTLSK	24	3	2922.69	2767.43	2767.4	923.485	923.473	2767.39	923.47	0.0071	0	50.562	7.881	1	2	2	0	0	1C(57.0215)		TRUE	sp|P31949|S10AB_HUMAN	P31949	S10AB_HUMAN	S100A11	Protein S100-A11
CIESLIAVFQKYAGKDGYNYTLSK	CIESLIAVFQKYAGKDGYNYTLSK	24	4	2931.04	2767.43	2767.39	692.865	692.855	2767.39	692.855	0.0024	2.8e-13	35.628	7.204	1	2	2	0	0	1C(57.0215)		TRUE	sp|P31949|S10AB_HUMAN	P31949	S10AB_HUMAN	S100A11	Protein S100-A11
CIIKHPNGTQETILLNHTFNETQIEWFR	CIIKHPNGTQETILLNHTFNETQIEWFR	28	4	2512.72	3438.76	3438.71	860.696	860.685	3438.71	860.686	-0.0043	0	58.986	9.312	1	2	1	0	0	1C(57.0215)		TRUE	sp|Q99798|ACON_HUMAN	Q99798	ACON_HUMAN	ACO2	Aconitate hydratase, mitochondrial
CIIKHPNGTQETILLNHTFNETQIEWFR	CIIKHPNGTQETILLNHTFNETQIEWFR	28	5	2514.7	3438.76	3438.71	688.759	688.749	3438.71	688.75	-0.0085	1.807e-06	32.472	8.02	1	2	1	0	0	1C(57.0215)		TRUE	sp|Q99798|ACON_HUMAN	Q99798	ACON_HUMAN	ACO2	Aconitate hydratase, mitochondrial
CIPALDSLTPANEDQKIGIEIIKR	CIPALDSLTPANEDQKIGIEIIKR	24	4	2396.79	2693.49	2693.44	674.379	674.368	2693.44	674.368	0.0012	0.001717	20.561	7.782	0.9973	2	1	0	0	1C(57.0215)		TRUE	sp|P10809|CH60_HUMAN	P10809	CH60_HUMAN	HSPD1	60 kDa heat shock protein, mitochondrial
CISNSSVVKVGVTEGSQCTGASVGVFNSHFTEEQNPPRDLK	CISNSSVVKVGVTEGSQCTGASVGVFNSHFTEEQNPPRDLK	41	6	2504.58	7343.33	7343.22	1224.9	1224.88	4421.1	737.857	2922.12	0.7116	9.823	9.717	0.999	2	2	0	0	18C(57.0215), 1C(57.0215)		TRUE	sp|Q8TCU4|ALMS1_HUMAN	Q8TCU4	ALMS1_HUMAN	ALMS1	Alstrom syndrome protein 1
CKDDEFTHLYTLIVRPDNTYEVK	CKDDEFTHLYTLIVRPDNTYEVK	23	4	2466.75	2855.42	2855.38	714.861	714.852	2855.38	714.852	0.0005	1.369e-08	41.954	10.043	1	2	2	0	0	1C(57.0215)		TRUE	sp|P27797|CALR_HUMAN	P27797	CALR_HUMAN	CALR	Calreticulin
CKDDEFTHLYTLIVRPDNTYEVK	CKDDEFTHLYTLIVRPDNTYEVK	23	3	2470.46	2855.42	2855.39	952.813	952.803	2855.38	952.801	0.0056	6.714e-11	28.846	7.531	1	2	2	0	0	1C(57.0215)		TRUE	sp|P27797|CALR_HUMAN	P27797	CALR_HUMAN	CALR	Calreticulin
CKDDEFTHLYTLIVRPDNTYEVK	CKDDEFTHLYTLIVRPDNTYEVK	23	4	2477.16	2855.42	2855.38	714.863	714.852	2855.38	714.852	0.0002	3.46e-06	25.608	8.097	1	2	2	0	0	1C(57.0215)		TRUE	sp|P27797|CALR_HUMAN	P27797	CALR_HUMAN	CALR	Calreticulin
CLGIPNTAHFANVTQIEDAVSLWAK	CLGIPNTAHFANVTQIEDAVSLWAK	25	3	3158.06	2754.44	2754.38	919.153	919.135	2754.38	919.134	0.0017	1.109e-09	32.254	8.288	1	2	0	0	0	1C(57.0215)		TRUE	sp|Q12874|SF3A3_HUMAN	Q12874	SF3A3_HUMAN	SF3A3	Splicing factor 3A subunit 3
CLREEIHKDLLVTGAYEISDQSGGAGGLR	CLREEIHKDLLVTGAYEISDQSGGAGGLR	29	4	2090.24	3143.62	3143.57	786.911	786.9	3143.57	786.899	0.0041	6.509e-11	51.246	9.863	1	2	2	0	0	1C(57.0215)		TRUE	sp|P49755|TMEDA_HUMAN	P49755	TMEDA_HUMAN	TMED10	Transmembrane emp24 domain-containing protein 10
CLSKENATTDLLTKLPAHTVGDVK	CLSKENATTDLLTKLPAHTVGDVK	24	5	1788.4	4313	4312.96	863.608	863.598	2610.37	523.081	1702.59	0.1767	18.734	14.481	0.8109	2	2	0	0	1C(57.0215)	Hex(8)HexNAc(2)(1702.581333)	TRUE	sp|P28799|GRN_HUMAN	P28799	GRN_HUMAN	GRN	Granulins
CLSKENATTDLLTKLPAHTVGDVK	CLSKENATTDLLTKLPAHTVGDVK	24	4	1791.03	4313	4312.96	1079.26	1079.25	2610.37	653.6	1702.59	9.404e-05	33.479	15.196	1	2	2	0	0	1C(57.0215)	Hex(8)HexNAc(2)(1702.581333)	TRUE	sp|P28799|GRN_HUMAN	P28799	GRN_HUMAN	GRN	Granulins
CLSKENATTDLLTKLPAHTVGDVK	CLSKENATTDLLTKLPAHTVGDVK	24	4	1794.15	4313	4312.95	1079.26	1079.25	2610.37	653.6	1702.58	3.134e-05	38.409	14.848	1	2	2	0	0	1C(57.0215)	Hex(8)HexNAc(2)(1702.581333)	TRUE	sp|P28799|GRN_HUMAN	P28799	GRN_HUMAN	GRN	Granulins
CPEALFQPCFLGMESCGIHETTFNSIMK	CPEALFQPCFLGMESCGIHETTFNSIMK	28	4	2405.42	3303.52	3303.47	826.887	826.875	3303.45	826.871	0.0176	0.3577	10.286	10.286	0.6642	2	0	0	0	16C(57.0215), 1C(57.0215), 9C(57.0215)		FALSE	sp|P0CG39|POTEJ_HUMAN	P0CG39	POTEJ_HUMAN	POTEJ	POTE ankyrin domain family member J	POTEE, POTEF, POTEI	sp|A5A3E0|POTEF_HUMAN, sp|P0CG38|POTEI_HUMAN, sp|Q6S8J3|POTEE_HUMAN
CPEALFQPSFLGMESCGIHETTFNSIMK	CPEALFQPSFLGMESCGIHETTFNSIM[147]K	28	3	2753.21	3246.5	3246.45	1083.17	1083.16	3246.45	1083.16	0.0015	2.123e-07	31.13	20.909	1	2	0	0	0	16C(57.0215), 1C(57.0215), 27M(15.9949)		FALSE	sp|P60709|ACTB_HUMAN	P60709	ACTB_HUMAN	ACTB	Actin, cytoplasmic 1	ACTG1	sp|P63261|ACTG_HUMAN
CPEALFQPSFLGMESCGIHETTFNSIMK	CPEALFQPSFLGM[147]ESCGIHETTFNSIMK	28	3	2774.33	3246.5	3246.45	1083.18	1083.16	3246.45	1083.16	0.0051	6.079e-10	34.171	15.458	1	2	0	0	0	13M(15.9949), 16C(57.0215), 1C(57.0215)		FALSE	sp|P60709|ACTB_HUMAN	P60709	ACTB_HUMAN	ACTB	Actin, cytoplasmic 1	ACTG1	sp|P63261|ACTG_HUMAN
CPEALFQPSFLGMESCGIHETTFNSIMK	CPEALFQPSFLGMESCGIHETTFNSIMK	28	3	2953.37	3230.5	3230.46	1077.84	1077.83	3230.45	1077.83	0.0061	0	50.955	8.699	1	2	0	0	0	16C(57.0215), 1C(57.0215)		FALSE	sp|P60709|ACTB_HUMAN	P60709	ACTB_HUMAN	ACTB	Actin, cytoplasmic 1	ACTG1	sp|P63261|ACTG_HUMAN
CPEALFQPSFLGMESCGIHETTFNSIMK	CPEALFQPSFLGMESCGIHETTFNSIMK	28	4	2955.01	3230.51	3230.46	808.634	808.622	3230.45	808.621	0.0024	2e-13	39.104	9.053	1	2	0	0	0	16C(57.0215), 1C(57.0215)		FALSE	sp|P60709|ACTB_HUMAN	P60709	ACTB_HUMAN	ACTB	Actin, cytoplasmic 1	ACTG1	sp|P63261|ACTG_HUMAN
CPEALFQPSFLGMESCGIHETTFNSIMK	CPEALFQPSFLGMESCGIHETTFNSIMK	28	3	2963.87	3230.47	3230.45	1077.83	1077.83	3230.45	1077.83	-0.0016	1e-14	46.69	9.874	1	2	0	0	0	16C(57.0215), 1C(57.0215)		FALSE	sp|P60709|ACTB_HUMAN	P60709	ACTB_HUMAN	ACTB	Actin, cytoplasmic 1	ACTG1	sp|P63261|ACTG_HUMAN
CPEALFQPSFLGMESCGIHETTFNSIMKCDVDIRK	CPEALFQPSFLGMESCGIHETTFNSIMKCDVDIRK	35	5	2786.19	4116.94	4116.89	824.396	824.384	4116.89	824.385	-0.0028	8.022e-08	26.716	14.092	1	2	1	0	0	16C(57.0215), 1C(57.0215), 29C(57.0215)		FALSE	sp|P60709|ACTB_HUMAN	P60709	ACTB_HUMAN	ACTB	Actin, cytoplasmic 1	ACTG1	sp|P63261|ACTG_HUMAN
CPKPVIAAVHGGCIGGGVDLVTACDIR	CPKPVIAAVHGGCIGGGVDLVTACDIR	27	4	2075.35	2791.43	2791.39	698.865	698.856	2791.39	698.856	0.0002	2.918e-11	48.868	10.475	1	2	1	0	0	13C(57.0215), 1C(57.0215), 24C(57.0215)		TRUE	sp|Q13011|ECH1_HUMAN	Q13011	ECH1_HUMAN	ECH1	Delta(3,5)-Delta(2,4)-dienoyl-CoA isomerase, mitochondrial
CPKPVIAAVHGGCIGGGVDLVTACDIR	CPKPVIAAVHGGCIGGGVDLVTACDIR	27	3	2075.47	2791.43	2791.4	931.485	931.472	2791.39	931.472	0.0017	0	83.417	10.344	1	2	1	0	0	13C(57.0215), 1C(57.0215), 24C(57.0215)		TRUE	sp|Q13011|ECH1_HUMAN	Q13011	ECH1_HUMAN	ECH1	Delta(3,5)-Delta(2,4)-dienoyl-CoA isomerase, mitochondrial
CPKPVIAAVHGGCIGGGVDLVTACDIR	CPKPVIAAVHGGCIGGGVDLVTACDIR	27	4	2086.22	2791.44	2791.39	698.867	698.856	2791.39	698.856	0	0.0002815	23.613	11.06	0.9995	2	1	0	0	13C(57.0215), 1C(57.0215), 24C(57.0215)		TRUE	sp|Q13011|ECH1_HUMAN	Q13011	ECH1_HUMAN	ECH1	Delta(3,5)-Delta(2,4)-dienoyl-CoA isomerase, mitochondrial
CPKPVIAAVHGGCIGGGVDLVTACDIRYCAQDAFFQVK	CPKPVIAAVHGGCIGGGVDLVTACDIRYCAQDAFFQVK	38	5	2610.09	4149.07	4149.01	830.821	830.809	4149.01	830.808	0.0034	3.965e-08	38.107	10.284	1	2	2	0	0	13C(57.0215), 1C(57.0215), 24C(57.0215), 29C(57.0215)		TRUE	sp|Q13011|ECH1_HUMAN	Q13011	ECH1_HUMAN	ECH1	Delta(3,5)-Delta(2,4)-dienoyl-CoA isomerase, mitochondrial
CPKPVIAAVHGGCIGGGVDLVTACDIRYCAQDAFFQVK	CPKPVIAAVHGGCIGGGVDLVTACDIRYCAQDAFFQVK	38	4	2611.01	4149.07	4149.02	1038.28	1038.26	4149.01	1038.26	0.0161	1e-14	45.422	7.887	1	2	2	0	0	13C(57.0215), 1C(57.0215), 24C(57.0215), 29C(57.0215)		TRUE	sp|Q13011|ECH1_HUMAN	Q13011	ECH1_HUMAN	ECH1	Delta(3,5)-Delta(2,4)-dienoyl-CoA isomerase, mitochondrial
CPKPVIAAVHGGCIGGGVDLVTACDIRYCAQDAFFQVK	CPKPVIAAVHGGCIGGGVDLVTACDIRYCAQDAFFQVK	38	4	2617	4149.09	4149.03	1038.28	1038.26	4149.01	1038.26	0.02	2.841e-05	20.375	9.302	1	2	2	0	0	13C(57.0215), 1C(57.0215), 24C(57.0215), 29C(57.0215)		TRUE	sp|Q13011|ECH1_HUMAN	Q13011	ECH1_HUMAN	ECH1	Delta(3,5)-Delta(2,4)-dienoyl-CoA isomerase, mitochondrial
CQLEINFNTLQTK	CQLEINFNTLQTK	13	2	2144.87	1607.83	1607.8	804.921	804.907	1607.8	804.906	0.0005	5.237e-11	32.574	10.732	1	2	0	0	0	1C(57.0215)		FALSE	sp|O43707|ACTN4_HUMAN	O43707	ACTN4_HUMAN	ACTN4	Alpha-actinin-4	ACTN1, ACTN2, ACTN3	sp|P12814|ACTN1_HUMAN, sp|P35609|ACTN2_HUMAN, sp|Q08043|ACTN3_HUMAN
CQRYLLEAANDSASATSALSCADPLAAFPNR	CQRYLLEAANDSASATSALSCADPLAAFPNR	31	6	1627.4	5206.35	5206.29	868.732	868.723	3339.56	557.601	1866.73	6.937	9.882	9.72	0.9989	2	1	0	0	1C(57.0215), 21C(57.0215)		TRUE	sp|O75751|S22A3_HUMAN	O75751	S22A3_HUMAN	SLC22A3	Solute carrier family 22 member 3
CQVFEETQIGGERYNFFTGCPK	CQVFEETQIGGERYNFFTGCPK	22	3	2243.91	2666.23	2666.19	889.75	889.738	2666.19	889.737	0.0022	2.252e-11	41.495	7.521	1	2	1	0	0	1C(57.0215), 20C(57.0215)		TRUE	sp|Q99832|TCPH_HUMAN	Q99832	TCPH_HUMAN	CCT7	T-complex protein 1 subunit eta
CRDDSFFGETSHNYHKFDSEYER	CRDDSFFGETSHNYHKFDSEYER	23	4	1559.88	2925.25	2925.21	732.32	732.311	2925.2	732.308	0.0088	0	49.038	49.038	1	2	2	0	0	1C(57.0215)		TRUE	sp|P43243|MATR3_HUMAN	P43243	MATR3_HUMAN	MATR3	Matrin-3
CRVCECNPNYTGSACDCSLDTSTCEASNGQICNGR	CRVCECNPNYTGSACDCSLDTSTCEASNGQICNGR	35	4	1304.1	4275.66	4275.64	1069.92	1069.92	4072.56	1019.15	203.083	0	84.937	8.315	1	2	1	0	0	15C(57.0215), 17C(57.0215), 1C(57.0215), 24C(57.0215), 32C(57.0215), 4C(57.0215), 6C(57.0215)	HexNAc(203.079373)	TRUE	sp|P05556|ITB1_HUMAN	P05556	ITB1_HUMAN	ITGB1	Integrin beta-1
CRVCECNPNYTGSACDCSLDTSTCEASNGQICNGR	CRVCECNPNYTGSACDCSLDTSTCEASNGQICNGR	35	3	1307.22	4275.68	4275.65	1426.23	1426.22	4072.56	1358.53	203.086	0	77.481	8.333	1	2	1	0	0	15C(57.0215), 17C(57.0215), 1C(57.0215), 24C(57.0215), 32C(57.0215), 4C(57.0215), 6C(57.0215)	HexNAc(203.079373)	TRUE	sp|P05556|ITB1_HUMAN	P05556	ITB1_HUMAN	ITGB1	Integrin beta-1
CRVCECNPNYTGSACDCSLDTSTCEASNGQICNGR	CRVCECNPNYTGSACDCSLDTSTCEASNGQICNGR	35	4	1314.99	4275.65	4275.64	1069.92	1069.92	4072.56	1019.15	203.082	0	64.994	8.733	1	2	1	0	0	15C(57.0215), 17C(57.0215), 1C(57.0215), 24C(57.0215), 32C(57.0215), 4C(57.0215), 6C(57.0215)	HexNAc(203.079373)	TRUE	sp|P05556|ITB1_HUMAN	P05556	ITB1_HUMAN	ITGB1	Integrin beta-1
CRVCECNPNYTGSACDCSLDTSTCEASNGQICNGR	CRVCECNPNYTGSACDCSLDTSTCEASNGQICNGR	35	4	1351.06	4072.59	4072.56	1019.15	1019.15	4072.56	1019.15	0.0015	4.485e-09	42.893	8.544	1	2	1	0	0	15C(57.0215), 17C(57.0215), 1C(57.0215), 24C(57.0215), 32C(57.0215), 4C(57.0215), 6C(57.0215)		TRUE	sp|P05556|ITB1_HUMAN	P05556	ITB1_HUMAN	ITGB1	Integrin beta-1
CRVCECNPNYTGSACDCSLDTSTCEASNGQICNGRGICECGVCK	CRVCECNPNYTGSACDCSLDTSTCEASNGQICNGRGICECGVCK	44	4	1467.6	5340.1	5340.06	1336.03	1336.02	5135.98	1285	204.073	0	59.575	8.226	1	2	2	0	0	15C(57.0215), 17C(57.0215), 1C(57.0215), 24C(57.0215), 32C(57.0215), 38C(57.0215), 40C(57.0215), 43C(57.0215), 4C(57.0215), 6C(57.0215)		TRUE	sp|P05556|ITB1_HUMAN	P05556	ITB1_HUMAN	ITGB1	Integrin beta-1
CRVCECNPNYTGSACDCSLDTSTCEASNGQICNGRGICECGVCK	CRVCECNPNYTGSACDCSLDTSTCEASNGQICNGRGICECGVCK	44	5	1468.86	5339.11	5339.06	1068.83	1068.82	5135.98	1028.2	203.078	4.833e-07	17.03	5.718	1	2	2	0	0	15C(57.0215), 17C(57.0215), 1C(57.0215), 24C(57.0215), 32C(57.0215), 38C(57.0215), 40C(57.0215), 43C(57.0215), 4C(57.0215), 6C(57.0215)	HexNAc(203.079373)	TRUE	sp|P05556|ITB1_HUMAN	P05556	ITB1_HUMAN	ITGB1	Integrin beta-1
CSYQPTMEGVHTVHVTFAGVPIPR	CSYQPTMEGVHTVHVTFAGVPIPR	24	4	2262.46	2682.35	2682.3	671.594	671.583	2682.3	671.583	-0.0024	5.05e-07	34.687	8.458	1	2	0	0	0	1C(57.0215)		TRUE	sp|P21333|FLNA_HUMAN	P21333	FLNA_HUMAN	FLNA	Filamin-A
CTLIDALNVTR	CTLIDALNVTR	11	3	2007.44	2653.18	2653.15	885.402	885.389	1274.67	425.896	1378.48	3.101e-07	30.313	10.681	1	2	0	0	0	1C(57.0215)	Hex(6)HexNAc(2)(1378.475686)	TRUE	sp|P15848|ARSB_HUMAN	P15848	ARSB_HUMAN	ARSB	Arylsulfatase B
CTLIDALNVTR	CTLIDALNVTR	11	3	2127.91	2733.15	2733.1	912.056	912.04	1274.67	425.896	1458.43	0.003212	19.473	11.339	0.8653	2	0	0	0	1C(57.0215)	Hex(6)HexNAc(2)Phos(1)(1458.442017)	TRUE	sp|P15848|ARSB_HUMAN	P15848	ARSB_HUMAN	ARSB	Arylsulfatase B
CVICGGPGVSDAYYCKECTIQEK	CVICGGPGVSDAYYCKECTIQEK	23	3	1603.67	2693.19	2693.16	898.738	898.728	2693.16	898.727	0.0032	7.897e-11	32.193	10.51	1	2	1	0	0	15C(57.0215), 18C(57.0215), 1C(57.0215), 4C(57.0215)		TRUE	sp|Q7RTV0|PHF5A_HUMAN	Q7RTV0	PHF5A_HUMAN	PHF5A	PHD finger-like domain-containing protein 5A
CVVTGEDGSESEATVNVK	CVVTGEDGSESEATVNVK	18	3	1192.53	1879.86	1879.84	627.628	627.621	1879.85	627.623	-0.0071	1.663e-07	24.057	8.38	1	2	0	0	0	1C(57.0215)		TRUE	sp|P13591|NCAM1_HUMAN	P13591	NCAM1_HUMAN	NCAM1	Neural cell adhesion molecule 1
CVVTGEDGSESEATVNVK	CVVTGEDGSESEATVNVK	18	2	1195.31	1879.86	1879.85	940.938	940.93	1879.85	940.931	-0.0024	4.91e-12	36.225	7.688	1	2	0	0	0	1C(57.0215)		TRUE	sp|P13591|NCAM1_HUMAN	P13591	NCAM1_HUMAN	NCAM1	Neural cell adhesion molecule 1
CWGESSEDCQSLTR	CWGESSEDCQSLTR	14	2	1250.38	1713.68	1713.67	857.848	857.841	1713.67	857.843	-0.0052	8.887e-08	35.705	6.083	1	2	0	0	0	1C(57.0215), 9C(57.0215)		TRUE	sp|P04626|ERBB2_HUMAN	P04626	ERBB2_HUMAN	ERBB2	Receptor tyrosine-protein kinase erbB-2
CWKFEHCNFNDVTTR	CWKFEHCNFNDVTTR	15	3	1602.56	2012.89	2012.86	671.97	671.962	2012.86	671.961	0.0015	2.788e-08	40.719	9.394	1	2	1	0	0	1C(57.0215), 7C(57.0215)		TRUE	sp|P13987|CD59_HUMAN	P13987	CD59_HUMAN	CD59	CD59 glycoprotein
DAAQCSGGDVARISALGLPTNLTHILLFGMGRGVLQSQSFSGMTVLQR	DAAQCSGGDVARISALGLPTNLTHILLFGM[147]GRGVLQSQSFSGM[147]TVLQR	48	6	2677.5	7122.38	7122.28	1188.07	1188.05	5061.56	844.6	2060.72	2.003	10.927	9.634	0.9989	2	2	0	0	30M(15.9949), 43M(15.9949), 5C(57.0215)		TRUE	sp|P40197|GPV_HUMAN	P40197	GPV_HUMAN	GP5	Platelet glycoprotein V
DACIIEKGEEHCGHLIEAHKECMR	DACIIEKGEEHCGHLIEAHKECM[147]R	24	4	1169.4	2937.31	2937.3	735.335	735.332	2937.3	735.332	-0.0006	0	52.557	7.203	1	2	2	0	0	12C(57.0215), 22C(57.0215), 23M(15.9949), 3C(57.0215)		TRUE	sp|Q14061|COX17_HUMAN	Q14061	COX17_HUMAN	COX17	Cytochrome c oxidase copper chaperone
DACIIEKGEEHCGHLIEAHKECMR	DACIIEKGEEHCGHLIEAHKECMR	24	4	1281.16	2921.33	2921.3	731.339	731.333	2921.3	731.333	-0.0016	0	45.355	6.318	1	2	2	0	0	12C(57.0215), 22C(57.0215), 3C(57.0215)		TRUE	sp|Q14061|COX17_HUMAN	Q14061	COX17_HUMAN	COX17	Cytochrome c oxidase copper chaperone
DADVQNFVSFISKDSIQK		18	3	2571.44	2040.04	2040.01	681.021	681.012	2040.02	681.013	-0.0035	2.882e-07	37.661	10.969	1	2	1	0	0			TRUE	sp|P42126|ECI1_HUMAN	P42126	ECI1_HUMAN	ECI1	Enoyl-CoA delta isomerase 1, mitochondrial
DAFEHIVTQFSSVPVSVVSDSYDIYNACEK	DAFEHIVTQFSSVPVSVVSDSYDIYNACEK	30	3	3335.1	3405.64	3405.58	1136.22	1136.2	3405.57	1136.2	0.0046	0	54.406	8.927	1	2	0	0	0	28C(57.0215)		TRUE	sp|P43490|NAMPT_HUMAN	P43490	NAMPT_HUMAN	NAMPT	Nicotinamide phosphoribosyltransferase
DAFLGSFLYEYSR		13	2	2857.1	1566.76	1566.74	784.386	784.375	1566.74	784.375	0.0005	1.073e-08	33.713	11.496	1	2	0	0	0			TRUE	P02769	P02769 SWISS-PROT:P02769 (Bos taurus) Bovine serum albumin precursor
DAFQEVFGLAVVVGEAGQSNIAPQPVGYAAGLKGAQER		38	4	3427.13	3843.02	3842.97	961.762	961.751	3842.96	961.747	0.0137	5.715e-11	51.472	12.735	1	2	1	0	0			TRUE	sp|Q96M27|PRRC1_HUMAN	Q96M27	PRRC1_HUMAN	PRRC1	Protein PRRC1
DAFQEVFGLAVVVGEAGQSNIAPQPVGYAAGLKGAQER		38	5	3427.25	3843.02	3842.97	769.611	769.601	3842.96	769.599	0.0112	1.052e-08	40.412	6.538	1	2	1	0	0			TRUE	sp|Q96M27|PRRC1_HUMAN	Q96M27	PRRC1_HUMAN	PRRC1	Protein PRRC1
DAFQEVFGLAVVVGEAGQSNIAPQPVGYAAGLKGAQER		38	4	3428.94	3843.01	3842.97	961.759	961.75	3842.96	961.747	0.0117	1.161e-09	46.24	9.802	1	2	1	0	0			TRUE	sp|Q96M27|PRRC1_HUMAN	Q96M27	PRRC1_HUMAN	PRRC1	Protein PRRC1
DAGEGGLSLAIEGPSKAEISCTDNQDGTCSVSYLPVLPGDYSILVK	DAGEGGLSLAIEGPSKAEISCTDNQDGTCSVSYLPVLPGDYSILVK	46	4	3101.74	4782.34	4782.26	1196.59	1196.57	4782.29	1196.58	-0.0263	9.545e-10	31.184	9.173	1	2	1	0	0	21C(57.0215), 29C(57.0215)		TRUE	sp|P21333|FLNA_HUMAN	P21333	FLNA_HUMAN	FLNA	Filamin-A
DAGVVCTNETR	DAGVVCTNETR	11	3	646.711	3085.2	3085.18	1029.41	1029.4	1220.55	407.856	1864.63	0.004323	19.957	9.167	0.9503	2	0	0	0	6C(57.0215)	Hex(9)HexNAc(2)(1864.634157)	TRUE	sp|Q08380|LG3BP_HUMAN	Q08380	LG3BP_HUMAN	LGALS3BP	Galectin-3-binding protein
DAGVVCTNETR	DAGVVCTNETR	11	3	647.714	2923.13	2923.13	975.385	975.384	1220.55	407.856	1702.58	0.002418	19.966	9.467	0.9702	2	0	0	0	6C(57.0215)	Hex(8)HexNAc(2)(1702.581333)	TRUE	sp|Q08380|LG3BP_HUMAN	Q08380	LG3BP_HUMAN	LGALS3BP	Galectin-3-binding protein
DAGVVCTNETR	DAGVVCTNETR	11	3	651.136	2761.1	2761.08	921.373	921.366	1220.55	407.856	1540.53	0.0006324	22.296	9.599	0.9877	2	0	0	0	6C(57.0215)	Hex(7)HexNAc(2)(1540.528510)	TRUE	sp|Q08380|LG3BP_HUMAN	Q08380	LG3BP_HUMAN	LGALS3BP	Galectin-3-binding protein
DAGVVCTNETR	DAGVVCTNETR	11	3	657.207	3085.2	3085.18	1029.41	1029.4	1220.55	407.856	1864.63	0.00234	20.023	9.546	0.9708	2	0	0	0	6C(57.0215)	Hex(9)HexNAc(2)(1864.634157)	TRUE	sp|Q08380|LG3BP_HUMAN	Q08380	LG3BP_HUMAN	LGALS3BP	Galectin-3-binding protein
DAGVVCTNETR	DAGVVCTNETR	11	3	658.425	2923.14	2923.13	975.388	975.384	1220.55	407.856	1702.58	0.002502	19.907	9.464	0.9696	2	0	0	0	6C(57.0215)	Hex(8)HexNAc(2)(1702.581333)	TRUE	sp|Q08380|LG3BP_HUMAN	Q08380	LG3BP_HUMAN	LGALS3BP	Galectin-3-binding protein
DAGVVCTNETR	DAGVVCTNETR	11	3	683.924	2624.08	2624.06	875.701	875.694	1220.55	407.856	1403.51	0.0001692	22.468	13.494	0.9952	2	0	0	0	6C(57.0215)	dHex(1)Hex(4)HexNAc(3)(1403.507321)	TRUE	sp|Q08380|LG3BP_HUMAN	Q08380	LG3BP_HUMAN	LGALS3BP	Galectin-3-binding protein
DAGVVCTNETR	DAGVVCTNETR	11	3	694.041	2258.94	2258.92	753.988	753.982	1220.55	407.856	1038.38	1.622e-06	34.709	12.692	1	2	0	0	0	6C(57.0215)	dHex(1)Hex(3)HexNAc(2)(1038.375125)	TRUE	sp|Q08380|LG3BP_HUMAN	Q08380	LG3BP_HUMAN	LGALS3BP	Galectin-3-binding protein
DAGVVCTNETR	DAGVVCTNETR	11	3	697.161	2665.09	2665.08	889.371	889.367	1220.55	407.856	1444.53	0.00103	18.717	13.974	0.9161	2	0	0	0	6C(57.0215)	dHex(1)Hex(3)HexNAc(4)(1444.533870)	TRUE	sp|Q08380|LG3BP_HUMAN	Q08380	LG3BP_HUMAN	LGALS3BP	Galectin-3-binding protein
DAGVVCTNETR	DAGVVCTNETR	11	3	697.6	2096.89	2096.87	699.969	699.964	1220.55	407.856	876.325	1.16e-06	36.165	12.673	1	2	0	0	0	6C(57.0215)	Hex(2)HexNAc(2)dHex(1)(876.322301)	TRUE	sp|Q08380|LG3BP_HUMAN	Q08380	LG3BP_HUMAN	LGALS3BP	Galectin-3-binding protein
DAGVVCTNETR	DAGVVCTNETR	11	3	704.769	2258.93	2258.92	753.986	753.982	1220.55	407.856	1038.38	0.000188	28.154	11.617	0.9982	2	0	0	0	6C(57.0215)	dHex(1)Hex(3)HexNAc(2)(1038.375125)	TRUE	sp|Q08380|LG3BP_HUMAN	Q08380	LG3BP_HUMAN	LGALS3BP	Galectin-3-binding protein
DAGYGGISLAVEGPSKVDIQTEDLEDGTCKVSYFPTVPGVYIVSTK	DAGYGGISLAVEGPSKVDIQTEDLEDGTCKVSYFPTVPGVYIVSTK	46	4	2926.97	4861.51	4861.38	1216.39	1216.35	4861.39	1216.35	-0.0121	0	57.778	8.381	1	2	2	0	0	29C(57.0215)		TRUE	sp|O75369|FLNB_HUMAN	O75369	FLNB_HUMAN	FLNB	Filamin-B
DAGYGGLSLSIEGPSKVDINTEDLEDGTCRVTYCPTEPGNYIINIK	DAGYGGLSLSIEGPSKVDINTEDLEDGTCRVTYCPTEPGNYIINIK	46	4	2771.8	5030.45	5030.38	1258.62	1258.6	5030.38	1258.6	0.0005	0	47.748	10.45	1	2	2	0	0	29C(57.0215), 34C(57.0215)		TRUE	sp|P21333|FLNA_HUMAN	P21333	FLNA_HUMAN	FLNA	Filamin-A
DAKLDKAQIHDLVLVGGSTR		20	3	1749.7	2135.19	2135.17	712.739	712.73	2135.17	712.731	-0.0026	0	58.624	13.802	1	2	2	0	0			TRUE	sp|P0DMV8|HS71A_HUMAN	P0DMV8	HS71A_HUMAN	HSPA1A	Heat shock 70 kDa protein 1A	HSPA1B	sp|P0DMV9|HS71B_HUMAN
DAKLDKSQIHDIVLVGGSTR		20	3	1654.22	2151.2	2151.17	718.072	718.063	2151.16	718.062	0.0029	1e-14	55.678	11.897	1	2	2	0	0			TRUE	sp|P11142|HSP7C_HUMAN	P11142	HSP7C_HUMAN	HSPA8	Heat shock cognate 71 kDa protein
DALLSALSIQNYHLECNETK	DALLSALSIQNYHLECNETK	20	3	2487.63	2318.16	2318.13	773.727	773.717	2318.12	773.714	0.0063	7.207e-08	24.912	11.346	1	2	0	0	0	16C(57.0215)		TRUE	sp|Q01082|SPTB2_HUMAN	Q01082	SPTB2_HUMAN	SPTBN1	Spectrin beta chain, non-erythrocytic 1
DALNIETAIKTK		12	2	1691	1315.75	1315.74	658.881	658.876	1315.73	658.875	0.0017	3.93e-09	30.862	13.736	1	2	1	0	0			TRUE	sp|P07355|ANXA2_HUMAN	P07355	ANXA2_HUMAN	ANXA2	Annexin A2	ANXA2P2	sp|A6NMY6|AXA2L_HUMAN
DALNIETAIKTKGVDEVTIVNILTNR		26	4	2950.44	2839.61	2839.57	710.91	710.899	2839.57	710.899	0.0024	7.383e-08	39.027	10.234	1	2	2	0	0			TRUE	sp|P07355|ANXA2_HUMAN	P07355	ANXA2_HUMAN	ANXA2	Annexin A2
DALNIETAIKTKGVDEVTIVNILTNR		26	3	2952.37	2839.61	2839.57	947.544	947.53	2839.57	947.529	0.001	2.217e-07	37.117	9.613	1	2	2	0	0			TRUE	sp|P07355|ANXA2_HUMAN	P07355	ANXA2_HUMAN	ANXA2	Annexin A2
DALNIETAIKTKGVDEVTIVNILTNR		26	4	2961.54	2839.61	2839.57	710.909	710.899	2839.57	710.899	-0.0004	6.718e-08	41.191	11.003	1	2	2	0	0			TRUE	sp|P07355|ANXA2_HUMAN	P07355	ANXA2_HUMAN	ANXA2	Annexin A2
DALNIETAIKTKGVDEVTIVNILTNR		26	3	2963.31	2839.61	2839.56	947.543	947.529	2839.57	947.529	-0.0021	1.285e-10	49.065	8.94	1	2	2	0	0			TRUE	sp|P07355|ANXA2_HUMAN	P07355	ANXA2_HUMAN	ANXA2	Annexin A2
DALNIETAIKTKGVDEVTIVNILTNR		26	4	2972.81	2839.61	2839.57	710.91	710.899	2839.57	710.899	-0.0004	4.418e-08	38.919	11.55	1	2	2	0	0			TRUE	sp|P07355|ANXA2_HUMAN	P07355	ANXA2_HUMAN	ANXA2	Annexin A2
DALNIETAIKTKGVDEVTIVNILTNR		26	3	2974	2839.61	2839.56	947.543	947.528	2839.57	947.529	-0.0026	6.155e-06	30.343	8.499	0.9999	2	2	0	0			TRUE	sp|P07355|ANXA2_HUMAN	P07355	ANXA2_HUMAN	ANXA2	Annexin A2
DALNIETAIKTKGVDEVTIVNILTNR		26	4	2984.03	2839.61	2839.57	710.911	710.899	2839.57	710.899	0.0024	6.753e-07	34.182	8.946	1	2	2	0	0			TRUE	sp|P07355|ANXA2_HUMAN	P07355	ANXA2_HUMAN	ANXA2	Annexin A2
DALNIETAIKTKGVDEVTIVNILTNR		26	4	2996.4	2839.6	2839.57	710.908	710.899	2839.57	710.899	0.0012	6.769e-07	34.178	11.79	1	2	2	0	0			TRUE	sp|P07355|ANXA2_HUMAN	P07355	ANXA2_HUMAN	ANXA2	Annexin A2
DASIVGFFDDSFSEAHSEFLK		21	3	3222.81	2347.1	2347.07	783.374	783.363	2347.06	783.362	0.0017	3.03e-12	39.815	11.084	1	2	0	0	0			TRUE	sp|P30101|PDIA3_HUMAN	P30101	PDIA3_HUMAN	PDIA3	Protein disulfide-isomerase A3
DASIVGFFDDSFSEAHSEFLK		21	2	3227.17	2347.1	2347.05	1174.56	1174.53	2347.06	1174.54	-0.0114	0	50.659	12.582	1	2	0	0	0			TRUE	sp|P30101|PDIA3_HUMAN	P30101	PDIA3_HUMAN	PDIA3	Protein disulfide-isomerase A3
DASIVGFFDDSFSEAHSEFLK		21	3	3233.3	2347.1	2347.06	783.373	783.362	2347.06	783.362	-0.0002	9.611e-09	42.569	12.279	1	2	0	0	0			TRUE	sp|P30101|PDIA3_HUMAN	P30101	PDIA3_HUMAN	PDIA3	Protein disulfide-isomerase A3
DASIVGFFDDSFSEAHSEFLK		21	3	3244.39	2347.09	2347.06	783.371	783.361	2347.06	783.362	-0.005	3.651e-11	31.876	11.227	1	2	0	0	0			TRUE	sp|P30101|PDIA3_HUMAN	P30101	PDIA3_HUMAN	PDIA3	Protein disulfide-isomerase A3
DCPGNWTWPENSQQTPMCQAWGNPLPELK	DCPGNWTWPENSQQTPM[147]CQAWGNPLPELK	29	4	2433.24	5354.25	5354.17	1339.57	1339.55	3456.5	865.131	1897.68	4.149e-06	18.279	5.939	1	2	0	0	0	17M(15.9949), 18C(57.0215), 2C(57.0215)	dHex(1)Hex(4)HexNAc(4)NeuAc(1)(1897.682110)	TRUE	sp|P05362|ICAM1_HUMAN	P05362	ICAM1_HUMAN	ICAM1	Intercellular adhesion molecule 1
DCQLNAHKDHQYQFLEDAVR	DCQLNAHKDHQYQFLEDAVR	20	4	1694.98	2486.16	2486.13	622.547	622.541	2486.14	622.542	-0.0067	6.695e-10	35.12	9.249	1	2	1	0	0	2C(57.0215)		TRUE	sp|Q13263|TIF1B_HUMAN	Q13263	TIF1B_HUMAN	TRIM28	Transcription intermediary factor 1-beta
DCSANTTSCHILGWGK	DCSANTTSCHILGWGK	16	3	1476.86	3508.37	3508.35	1170.47	1170.46	1805.78	602.935	1702.57	8.821e-08	37.718	11.746	1	2	0	0	0	2C(57.0215), 9C(57.0215)		TRUE	sp|Q92876|KLK6_HUMAN	Q92876	KLK6_HUMAN	KLK6	Kallikrein-6
DCSANTTSCHILGWGK	DCSANTTSCHILGWGK	16	3	1485.08	3346.33	3346.3	1116.45	1116.44	1805.78	602.935	1540.52	1e-14	47.373	12.822	1	2	0	0	0	2C(57.0215), 9C(57.0215)	Hex(7)HexNAc(2)(1540.528510)	TRUE	sp|Q92876|KLK6_HUMAN	Q92876	KLK6_HUMAN	KLK6	Kallikrein-6
DCSANTTSCHILGWGK	DCSANTTSCHILGWGK	16	3	1494.09	3184.27	3184.26	1062.43	1062.43	1805.78	602.935	1378.47	3.434e-06	31.785	14.538	1	2	0	0	0	2C(57.0215), 9C(57.0215)	Hex(6)HexNAc(2)(1378.475686)	TRUE	sp|Q92876|KLK6_HUMAN	Q92876	KLK6_HUMAN	KLK6	Kallikrein-6
DCVLQCEEQNCSGGALNHFR	DCVLQCEEQNCSGGALNHFR	20	4	1510.92	4095.61	4095.57	1024.91	1024.9	2392.99	599.256	1702.57	2.78e-07	34.724	15.732	1	2	0	0	0	11C(57.0215), 2C(57.0215), 6C(57.0215)	Hex(8)HexNAc(2)(1702.581333)	TRUE	sp|Q96FM1|PGAP3_HUMAN	Q96FM1	PGAP3_HUMAN	PGAP3	Post-GPI attachment to proteins factor 3
DCVLQCEEQNCSGGALNHFR	DCVLQCEEQNCSGGALNHFR	20	3	1511.26	4095.61	4095.57	1366.21	1366.2	2392.99	798.672	1702.58	0.0001495	25.802	12.233	0.998	2	0	0	0	11C(57.0215), 2C(57.0215), 6C(57.0215)	Hex(8)HexNAc(2)(1702.581333)	TRUE	sp|Q96FM1|PGAP3_HUMAN	Q96FM1	PGAP3_HUMAN	PGAP3	Post-GPI attachment to proteins factor 3
DCVLQCEEQNCSGGALNHFR	DCVLQCEEQNCSGGALNHFR	20	4	1515.16	3933.55	3933.52	984.394	984.387	2392.99	599.256	1540.52	2.113e-09	42.2	13.862	1	2	0	0	0	11C(57.0215), 2C(57.0215), 6C(57.0215)	Hex(7)HexNAc(2)(1540.528510)	TRUE	sp|Q96FM1|PGAP3_HUMAN	Q96FM1	PGAP3_HUMAN	PGAP3	Post-GPI attachment to proteins factor 3
DCVLQCEEQNCSGGALNHFR	DCVLQCEEQNCSGGALNHFR	20	3	1515.28	3933.55	3933.52	1312.19	1312.18	2392.99	798.672	1540.53	0.01689	19.589	11.229	0.7799	2	0	0	0	11C(57.0215), 2C(57.0215), 6C(57.0215)	Hex(7)HexNAc(2)(1540.528510)	TRUE	sp|Q96FM1|PGAP3_HUMAN	Q96FM1	PGAP3_HUMAN	PGAP3	Post-GPI attachment to proteins factor 3
DCVLQCEEQNCSGGALNHFR	DCVLQCEEQNCSGGALNHFR	20	3	1516.5	3772.49	3772.47	1258.5	1258.5	2392.99	798.672	1379.48	1.002e-05	30.574	12.47	0.9857	2	0	0	0	11C(57.0215), 2C(57.0215), 6C(57.0215)		TRUE	sp|Q96FM1|PGAP3_HUMAN	Q96FM1	PGAP3_HUMAN	PGAP3	Post-GPI attachment to proteins factor 3
DCVLQCEEQNCSGGALNHFR	DCVLQCEEQNCSGGALNHFR	20	4	1517.05	3771.5	3771.47	943.881	943.875	2392.99	599.256	1378.48	1.338e-11	43.252	14.251	1	2	0	0	0	11C(57.0215), 2C(57.0215), 6C(57.0215)	Hex(6)HexNAc(2)(1378.475686)	TRUE	sp|Q96FM1|PGAP3_HUMAN	Q96FM1	PGAP3_HUMAN	PGAP3	Post-GPI attachment to proteins factor 3
DCVLQCEEQNCSGGALNHFR	DCVLQCEEQNCSGGALNHFR	20	4	1519.82	3609.45	3609.42	903.369	903.362	2392.99	599.256	1216.42	2.709e-11	45.063	15.057	1	2	0	0	0	11C(57.0215), 2C(57.0215), 6C(57.0215)	Hex(5)HexNAc(2)(1216.422863)	TRUE	sp|Q96FM1|PGAP3_HUMAN	Q96FM1	PGAP3_HUMAN	PGAP3	Post-GPI attachment to proteins factor 3
DCVLQCEEQNCSGGALNHFR	DCVLQCEEQNCSGGALNHFR	20	3	1522.07	2963.27	2963.26	988.765	988.759	2392.99	798.672	570.261	6.28e-10	29.758	7.936	1	2	0	0	0	11C(57.0215), 2C(57.0215), 6C(57.0215)		TRUE	sp|Q96FM1|PGAP3_HUMAN	Q96FM1	PGAP3_HUMAN	PGAP3	Post-GPI attachment to proteins factor 3
DCVLQCEEQNCSGGALNHFR	DCVLQCEEQNCSGGALNHFR	20	3	1526.65	3771.51	3771.47	1258.18	1258.16	2392.99	798.672	1378.48	8.105e-06	29.865	14.432	0.9984	2	0	0	0	11C(57.0215), 2C(57.0215), 6C(57.0215)	Hex(6)HexNAc(2)(1378.475686)	TRUE	sp|Q96FM1|PGAP3_HUMAN	Q96FM1	PGAP3_HUMAN	PGAP3	Post-GPI attachment to proteins factor 3
DCVLQCEEQNCSGGALNHFR	DCVLQCEEQNCSGGALNHFR	20	3	1527.03	3609.45	3609.42	1204.16	1204.15	2392.99	798.672	1216.42	5.963e-06	32.398	10.8	0.9993	2	0	0	0	11C(57.0215), 2C(57.0215), 6C(57.0215)	Hex(5)HexNAc(2)(1216.422863)	TRUE	sp|Q96FM1|PGAP3_HUMAN	Q96FM1	PGAP3_HUMAN	PGAP3	Post-GPI attachment to proteins factor 3
DCVLQCEEQNCSGGALNHFR	DCVLQCEEQNCSGGALNHFR	20	4	1527.69	3771.5	3771.47	943.883	943.875	2392.99	599.256	1378.48	7.861e-11	38.699	14.251	1	2	0	0	0	11C(57.0215), 2C(57.0215), 6C(57.0215)	Hex(6)HexNAc(2)(1378.475686)	TRUE	sp|Q96FM1|PGAP3_HUMAN	Q96FM1	PGAP3_HUMAN	PGAP3	Post-GPI attachment to proteins factor 3
DCVLQCEEQNCSGGALNHFR	DCVLQCEEQNCSGGALNHFR	20	4	1531.1	3609.45	3609.42	903.37	903.362	2392.99	599.256	1216.42	2.023e-07	35.541	13.5	1	2	0	0	0	11C(57.0215), 2C(57.0215), 6C(57.0215)	Hex(5)HexNAc(2)(1216.422863)	TRUE	sp|Q96FM1|PGAP3_HUMAN	Q96FM1	PGAP3_HUMAN	PGAP3	Post-GPI attachment to proteins factor 3
DCVLQCEEQNCSGGALNHFR	DCVLQCEEQNCSGGALNHFR	20	4	1538.5	3757.48	3757.45	940.377	940.37	2392.99	599.256	1364.46	0.01283	23.019	11.451	0.7373	2	0	0	0	11C(57.0215), 2C(57.0215), 6C(57.0215)		TRUE	sp|Q96FM1|PGAP3_HUMAN	Q96FM1	PGAP3_HUMAN	PGAP3	Post-GPI attachment to proteins factor 3
DCVLQCEEQNCSGGALNHFR	DCVLQCEEQNCSGGALNHFR	20	4	1561.75	3757.49	3757.46	940.38	940.372	2392.99	599.256	1364.46	9.273e-05	20.551	10.018	0.9999	2	0	0	0	11C(57.0215), 2C(57.0215), 6C(57.0215)		TRUE	sp|Q96FM1|PGAP3_HUMAN	Q96FM1	PGAP3_HUMAN	PGAP3	Post-GPI attachment to proteins factor 3
DCVLQCEEQNCSGGALNHFR	DCVLQCEEQNCSGGALNHFR	20	3	1561.86	3757.49	3757.46	1253.5	1253.49	2392.99	798.672	1364.46	0.0004751	20.793	11.393	0.9696	2	0	0	0	11C(57.0215), 2C(57.0215), 6C(57.0215)		TRUE	sp|Q96FM1|PGAP3_HUMAN	Q96FM1	PGAP3_HUMAN	PGAP3	Post-GPI attachment to proteins factor 3
DCVLQCEEQNCSGGALNHFR	DCVLQCEEQNCSGGALNHFR	20	4	1568.82	3771.49	3771.47	943.879	943.875	2392.99	599.256	1378.48	0.1273	9.665	6.428	0.7641	2	0	0	0	11C(57.0215), 2C(57.0215), 6C(57.0215)	Hex(6)HexNAc(2)(1378.475686)	TRUE	sp|Q96FM1|PGAP3_HUMAN	Q96FM1	PGAP3_HUMAN	PGAP3	Post-GPI attachment to proteins factor 3
DDDIAALVVDNGSGMCK	n[43]DDDIAALVVDNGSGM[147]CK	17	2	2281.51	1836.82	1836.79	919.415	919.4	1836.79	919.401	-0.0013	7.261e-09	42.056	8.899	1	2	0	0	0	15M(15.9949), 16C(57.0215), N-term(42.0106)		TRUE	sp|P60709|ACTB_HUMAN	P60709	ACTB_HUMAN	ACTB	Actin, cytoplasmic 1
DDDIAALVVDNGSGMCK	n[43]DDDIAALVVDNGSGM[147]CK	17	2	2292.54	1836.81	1836.79	919.412	919.4	1836.79	919.401	-0.0013	6.539e-06	31.238	9.15	1	2	0	0	0	15M(15.9949), 16C(57.0215), N-term(42.0106)		TRUE	sp|P60709|ACTB_HUMAN	P60709	ACTB_HUMAN	ACTB	Actin, cytoplasmic 1
DDDIAALVVDNGSGMCK	n[43]DDDIAALVVDNGSGMCK	17	2	2482.63	1820.83	1820.8	911.422	911.405	1820.79	911.403	0.0026	1.159e-08	42.243	10.737	1	2	0	0	0	16C(57.0215), N-term(42.0106)		TRUE	sp|P60709|ACTB_HUMAN	P60709	ACTB_HUMAN	ACTB	Actin, cytoplasmic 1
DDDIAALVVDNGSGMCK	n[43]DDDIAALVVDNGSGMCK	17	2	2493.12	1820.82	1820.8	911.417	911.405	1820.79	911.403	0.0034	1.297e-10	39.895	10.989	1	2	0	0	0	16C(57.0215), N-term(42.0106)		TRUE	sp|P60709|ACTB_HUMAN	P60709	ACTB_HUMAN	ACTB	Actin, cytoplasmic 1
DDDIAALVVDNGSGMCKAGFAGDDAPR	n[43]DDDIAALVVDNGSGMCKAGFAGDDAPR	27	3	2578.9	2778.26	2778.22	927.093	927.081	2778.22	927.081	-0.0024	2.23e-12	42.963	9.008	1	2	1	0	0	16C(57.0215), N-term(42.0106)		TRUE	sp|P60709|ACTB_HUMAN	P60709	ACTB_HUMAN	ACTB	Actin, cytoplasmic 1
DDTQVKGTEVNTTVIGENDPIDEVQGFLFGK		31	4	3086.66	4743.18	4743.11	1186.8	1186.78	3364.63	842.165	1378.47	3.736e-10	32.333	9.621	1	2	1	0	0		Hex(6)HexNAc(2)(1378.475686)	TRUE	sp|Q9NYU2|UGGG1_HUMAN	Q9NYU2	UGGG1_HUMAN	UGGT1	UDP-glucose:glycoprotein glucosyltransferase 1
DECITNLLVFGFLQSCSDNSFRR	DECITNLLVFGFLQSCSDNSFRR	23	3	3354.83	2777.33	2777.29	926.783	926.772	2777.29	926.771	0.0041	2.789e-05	22.575	14.226	0.9991	2	0	0	0	16C(57.0215), 3C(57.0215)		TRUE	sp|P55957|BID_HUMAN	P55957	BID_HUMAN	BID	BH3-interacting domain death agonist
DEDEEDEEDKEEDEEEDVPGQAK		23	3	964.177	2707.04	2707.02	903.353	903.348	2707.03	903.349	-0.0055	1e-14	63.837	7.634	1	2	1	0	0			TRUE	sp|P27797|CALR_HUMAN	P27797	CALR_HUMAN	CALR	Calreticulin
DEEEDQTLVNLDTYTSDLHFQVSK		24	3	2648.52	2825.32	2825.29	942.782	942.77	2825.29	942.77	-0.0006	7.35e-12	46.178	9.996	1	2	0	0	0			TRUE	sp|Q1KMD3|HNRL2_HUMAN	Q1KMD3	HNRL2_HUMAN	HNRNPUL2	Heterogeneous nuclear ribonucleoprotein U-like protein 2
DEEETVTTKHIHITQATETTTTR		23	4	1199.19	2641.3	2641.28	661.332	661.328	2641.28	661.328	-0.0004	4.305e-10	48.964	10.682	1	2	1	0	0			TRUE	sp|Q14677|EPN4_HUMAN	Q14677	EPN4_HUMAN	CLINT1	Clathrin interactor 1
DEEETVTTKHIHITQATETTTTR		23	3	1199.64	2641.3	2641.28	881.441	881.434	2641.28	881.435	-0.0021	0	58.05	7.782	1	2	1	0	0			TRUE	sp|Q14677|EPN4_HUMAN	Q14677	EPN4_HUMAN	CLINT1	Clathrin interactor 1
DEEVSSADISSSSEVISQHLVSYR		24	3	2182.05	2623.27	2623.23	875.43	875.416	2623.22	875.416	0.0012	0	50.691	8.679	1	2	0	0	0			TRUE	sp|P12270|TPR_HUMAN	P12270	TPR_HUMAN	TPR	Nucleoprotein TPR
DEEVSSADISSSSEVISQHLVSYRNIEELQQQNQR		35	4	2377.36	4003.97	4003.91	1002	1001.98	4003.9	1001.98	0.0061	0	49.879	10.475	1	2	1	0	0			TRUE	sp|P12270|TPR_HUMAN	P12270	TPR_HUMAN	TPR	Nucleoprotein TPR
DEGAVISQISDISNRDGHATDEEK		24	4	1806.82	2585.2	2585.18	647.307	647.301	2585.18	647.303	-0.0087	1.103e-05	22.39	9.799	1	2	1	0	0			TRUE	sp|O75410|TACC1_HUMAN	O75410	TACC1_HUMAN	TACC1	Transforming acidic coiled-coil-containing protein 1
DEGGPSGGPAVGAPPPGDEASSVGAGQPAASSNLQPQPKPSSGGR		45	4	1441.59	4078.98	4078.94	1020.75	1020.74	4078.92	1020.74	0.0154	5.419e-11	44.419	9.216	1	2	1	0	0			TRUE	sp|O00178|GTPB1_HUMAN	O00178	GTPB1_HUMAN	GTPBP1	GTP-binding protein 1
DEITFVSGAPRANHSGAVVLLKR		23	5	1713.12	4138.95	4138.89	828.797	828.786	2436.32	488.272	1702.57	0.1213	15.22	11.695	0.8416	2	1	0	0			TRUE	sp|P23229|ITA6_HUMAN	P23229	ITA6_HUMAN	ITGA6	Integrin alpha-6
DEITFVSGAPRANHSGAVVLLKR		23	5	1717.5	3976.89	3976.84	796.386	796.375	2436.32	488.272	1540.52	0.04556	18.222	12.331	0.854	2	1	0	0			TRUE	sp|P23229|ITA6_HUMAN	P23229	ITA6_HUMAN	ITGA6	Integrin alpha-6
DEITFVSGAPRANHSGAVVLLKR		23	4	1720.15	3814.83	3814.78	954.715	954.702	2436.32	610.088	1378.46	0.09707	18.47	13.159	0.7504	2	1	0	0			TRUE	sp|P23229|ITA6_HUMAN	P23229	ITA6_HUMAN	ITGA6	Integrin alpha-6
DEITFVSGAPRANHSGAVVLLKR		23	5	1720.38	3814.83	3814.79	763.973	763.964	2436.32	488.272	1378.46	0.08535	16.575	12.47	0.7637	2	1	0	0			TRUE	sp|P23229|ITA6_HUMAN	P23229	ITA6_HUMAN	ITGA6	Integrin alpha-6
DEKVFLLGEEVAQYDGAYKVSR		22	4	2421.21	2515.29	2515.26	629.831	629.822	2515.26	629.822	0.001	0	48.301	10.067	1	2	2	0	0			TRUE	sp|P11177|ODPB_HUMAN	P11177	ODPB_HUMAN	PDHB	Pyruvate dehydrogenase E1 component subunit beta, mitochondrial
DELHIVEAEAMNYEGSPIKVTLATLK		26	4	2920.91	2870.52	2870.48	718.637	718.626	2870.47	718.626	0.0027	1.1e-13	41.69	8.938	1	2	1	0	0			TRUE	sp|P06748|NPM_HUMAN	P06748	NPM_HUMAN	NPM1	Nucleophosmin
DELHIVEAEAMNYEGSPIKVTLATLK		26	3	2921.91	2870.52	2870.48	957.847	957.833	2870.47	957.832	0.0032	0	47.148	6.805	1	2	1	0	0			TRUE	sp|P06748|NPM_HUMAN	P06748	NPM_HUMAN	NPM1	Nucleophosmin
DELHIVEAEAMNYEGSPIKVTLATLK		26	4	2932.8	2870.51	2870.46	718.636	718.623	2870.47	718.626	-0.0114	7.39e-05	18.598	6.681	1	2	1	0	0			TRUE	sp|P06748|NPM_HUMAN	P06748	NPM_HUMAN	NPM1	Nucleophosmin
DELILEGNDIELVSNSAALIQQATTVK		27	3	3352.51	2883.55	2883.52	962.191	962.179	2883.51	962.177	0.0071	0	62.237	11.31	1	2	0	0	0			TRUE	sp|P32969|RL9_HUMAN	P32969	RL9_HUMAN	RPL9	60S ribosomal protein L9
DELILEGNDIELVSNSAALIQQATTVKNKDIR		32	4	3042.31	3509.91	3509.85	878.484	878.471	3509.86	878.472	-0.005	7.939e-11	51.901	10.444	1	2	2	0	0			TRUE	sp|P32969|RL9_HUMAN	P32969	RL9_HUMAN	RPL9	60S ribosomal protein L9
DFFQSYGNVVELR		13	2	2482.91	1572.77	1572.76	787.395	787.385	1572.76	787.386	-0.0019	6.867e-11	32.135	10.676	1	2	0	0	0			TRUE	sp|Q13283|G3BP1_HUMAN	Q13283	G3BP1_HUMAN	G3BP1	Ras GTPase-activating protein-binding protein 1
DFIATLEAEAFDDVVGETVGKTDYIPLLDVDEK		33	4	3461.64	3626.8	3626.8	907.707	907.706	3626.78	907.701	0.0195	0	40.267	10.098	1	2	1	0	0			TRUE	sp|P27816|MAP4_HUMAN	P27816	MAP4_HUMAN	MAP4	Microtubule-associated protein 4
DFITEICKDDQEQQLEFGAVYTATITEIR	DFITEICKDDQEQQLEFGAVYTATITEIR	29	4	3274.26	3432.69	3432.64	859.179	859.167	3432.64	859.167	0.0002	3.284e-10	34.345	10.897	1	2	1	0	0	7C(57.0215)		TRUE	sp|Q8TCS8|PNPT1_HUMAN	Q8TCS8	PNPT1_HUMAN	PNPT1	Polyribonucleotide nucleotidyltransferase 1, mitochondrial
DFITEICKDDQEQQLEFGAVYTATITEIR	DFITEICKDDQEQQLEFGAVYTATITEIR	29	3	3275.71	3432.69	3432.64	1145.24	1145.22	3432.64	1145.22	0.0022	0	43.261	10.387	1	2	1	0	0	7C(57.0215)		TRUE	sp|Q8TCS8|PNPT1_HUMAN	Q8TCS8	PNPT1_HUMAN	PNPT1	Polyribonucleotide nucleotidyltransferase 1, mitochondrial
DFLAGGVAAAISK		13	2	2170.58	1218.68	1218.66	610.347	610.339	1218.66	610.338	0.0013	2.939e-06	29.918	10.341	1	2	0	0	0			TRUE	sp|P05141|ADT2_HUMAN	P05141	ADT2_HUMAN	SLC25A5	ADP/ATP translocase 2
DFTATDLSEFAAK		13	2	2132.89	1414.68	1414.66	708.348	708.338	1414.66	708.338	0.0005	4.57e-07	30.466	9.52	1	2	0	0	0			TRUE	sp|P42765|THIM_HUMAN	P42765	THIM_HUMAN	ACAA2	3-ketoacyl-CoA thiolase, mitochondrial
DGDDVIIIGVFKGESDPAYQQYQDAANNLR		30	3	2710.97	3310.61	3310.57	1104.55	1104.53	3310.57	1104.53	-0.0048	6.9e-13	42.869	9.736	1	2	1	0	0			TRUE	sp|P13667|PDIA4_HUMAN	P13667	PDIA4_HUMAN	PDIA4	Protein disulfide-isomerase A4
DGEQIEQEEDDEKYIFSDDSSQLTIK		26	3	2205.83	3061.4	3061.36	1021.47	1021.46	3060.36	1021.13	1.0041	1.853e-11	40.793	9.115	1	2	1	0	0		Label:15N(1)(0.997035)	TRUE	sp|P13591|NCAM1_HUMAN	P13591	NCAM1_HUMAN	NCAM1	Neural cell adhesion molecule 1
DGGFKNNWSFDHEEESEGDTDKDGTNLLSVDEDEDSETSK		40	6	1503.61	7542.97	7542.91	1258.17	1258.16	4476.84	747.147	3066.07	1.426	7.884	6.907	0.9989	2	2	0	0			TRUE	sp|Q9GZR1|SENP6_HUMAN	Q9GZR1	SENP6_HUMAN	SENP6	Sentrin-specific protease 6
DGGFKNNWSFDHEEESEGDTDKDGTNLLSVDEDEDSETSK		40	5	2285.37	7412.98	7412.94	1483.6	1483.6	4476.84	896.375	2936.11	0.929	9.628	7.641	0.7393	2	2	0	0			TRUE	sp|Q9GZR1|SENP6_HUMAN	Q9GZR1	SENP6_HUMAN	SENP6	Sentrin-specific protease 6
DGGFKNNWSFDHEEESEGDTDKDGTNLLSVDEDEDSETSK		40	5	2401.85	7413.92	7413.89	1483.79	1483.79	4476.84	896.375	2937.05	1.826	10.454	9.142	0.7497	2	2	0	0			TRUE	sp|Q9GZR1|SENP6_HUMAN	Q9GZR1	SENP6_HUMAN	SENP6	Sentrin-specific protease 6
DGKVGFQSFFSLIAGLTIACNDYFVVHMK	DGKVGFQSFFSLIAGLTIACNDYFVVHM[147]K	29	4	3459.26	3279.66	3279.6	820.923	820.908	3279.61	820.91	-0.0089	1.184e-07	38.206	9.046	1	2	1	0	0	20C(57.0215), 28M(15.9949)		TRUE	sp|P60903|S10AA_HUMAN	P60903	S10AA_HUMAN	S100A10	Protein S100-A10
DGKVGFQSFFSLIAGLTIACNDYFVVHMKQK	DGKVGFQSFFSLIAGLTIACNDYFVVHM[147]KQK	31	5	3452.66	3535.83	3535.78	708.173	708.162	3535.76	708.16	0.0115	0.003637	19.257	9.441	0.9704	2	2	0	0	20C(57.0215), 28M(15.9949)		TRUE	sp|P60903|S10AA_HUMAN	P60903	S10AA_HUMAN	S100A10	Protein S100-A10
DGLNGLLQLNNGTPVTGQSQGQYSKITFRTPLYLGGAPSAYWLVR		45	6	3323.13	7965.79	7965.7	1328.64	1328.62	4850.51	809.426	3115.19	1.378	7.943	7.943	0.9943	2	2	0	0			TRUE	sp|Q63HQ2|EGFLA_HUMAN	Q63HQ2	EGFLA_HUMAN	EGFLAM	Pikachurin
DGNGYISAAELR		12	2	1570.54	1264.62	1264.61	633.316	633.31	1264.6	633.31	0.0005	4.336e-10	29.15	8.139	1	2	0	0	0			TRUE	sp|P62158|CALM_HUMAN	P62158	CALM_HUMAN	CALM1	Calmodulin
DGNGYISAAELR		12	2	1581.17	1264.62	1264.61	633.317	633.31	1264.6	633.31	0.0002	5.437e-06	18	7.173	1	2	0	0	0			TRUE	sp|P62158|CALM_HUMAN	P62158	CALM_HUMAN	CALM1	Calmodulin
DGQVINETSQHHDDLE		16	3	1054.75	1835.81	1835.8	612.944	612.939	1835.79	612.938	0.0026	1.478e-05	27.821	27.821	0.9989	2	0	0	0			TRUE	sp|P08670|VIME_HUMAN	P08670	VIME_HUMAN	VIM	Vimentin
DGRISVAGVTSSNVGYLAHAIHQVTK		26	4	2429.48	2679.45	2679.41	670.87	670.86	2679.41	670.86	-0.0009	1.298e-10	50.047	8.919	1	2	1	0	0			TRUE	sp|P00505|AATM_HUMAN	P00505	AATM_HUMAN	GOT2	Aspartate aminotransferase, mitochondrial
DGRISVAGVTSSNVGYLAHAIHQVTK		26	3	2432.38	2679.45	2679.41	894.157	894.145	2679.41	894.144	0.0039	9.9e-13	45.815	7.624	1	2	1	0	0			TRUE	sp|P00505|AATM_HUMAN	P00505	AATM_HUMAN	GOT2	Aspartate aminotransferase, mitochondrial
DGSCGVAYVVQEPGDYEVSVKFNEEHIPDSPFVVPVASPSGDAR	DGSCGVAYVVQEPGDYEVSVKFNEEHIPDSPFVVPVASPSGDAR	44	4	2794.42	4705.27	4705.2	1177.32	1177.31	4705.19	1177.31	0.0098	0	41.06	10.232	1	2	1	0	0	4C(57.0215)		TRUE	sp|P21333|FLNA_HUMAN	P21333	FLNA_HUMAN	FLNA	Filamin-A
DGSCGVAYVVQEPGDYEVSVKFNEEHIPDSPFVVPVASPSGDAR	DGSCGVAYVVQEPGDYEVSVKFNEEHIPDSPFVVPVASPSGDAR	44	4	2801.08	4705.26	4705.25	1177.32	1177.32	4705.19	1177.31	0.0527	2.64e-12	41.053	10.464	1	2	1	0	0	4C(57.0215)		TRUE	sp|P21333|FLNA_HUMAN	P21333	FLNA_HUMAN	FLNA	Filamin-A
DGSSGGVIYLVTITAAGVDHR		21	3	2802.95	2087.1	2087.07	696.708	696.697	2087.06	696.696	0.0032	6e-14	41.887	9.884	1	2	0	0	0			TRUE	sp|P28065|PSB9_HUMAN	P28065	PSB9_HUMAN	PSMB9	Proteasome subunit beta type-9
DGSSGGVIYLVTITAAGVDHRVILGNELPK		30	4	3199.01	3051.69	3051.64	763.93	763.918	3050.64	763.667	1.001	4.004e-07	35.09	8.782	1	2	1	0	0		Label:15N(1)(0.997035)	TRUE	sp|P28065|PSB9_HUMAN	P28065	PSB9_HUMAN	PSMB9	Proteasome subunit beta type-9
DGSTATCVLAVDNILYIANLGDSR	DGSTATCVLAVDNILYIANLGDSR	24	3	3351	2538.28	2538.25	847.1	847.09	2537.24	846.755	1.0029	3.851e-09	32.566	13.99	1	2	0	0	0	7C(57.0215)	Label:15N(1)(0.997035)	TRUE	sp|Q9H0C8|ILKAP_HUMAN	Q9H0C8	ILKAP_HUMAN	ILKAP	Integrin-linked kinase-associated serine/threonine phosphatase 2C
DGSTTAGNSSQVSDGAAAILLAR		23	3	2148.05	2161.09	2161.06	721.372	721.361	2161.06	721.361	-0.0002	5.074e-06	26.656	13.446	1	2	0	0	0			TRUE	sp|P09110|THIK_HUMAN	P09110	THIK_HUMAN	ACAA1	3-ketoacyl-CoA thiolase, peroxisomal
DGSYAWEIKDFLVGQDR		17	3	2708.19	1997.97	1997.94	666.997	666.989	1997.95	666.99	-0.0039	2e-14	38.008	10.048	1	2	1	0	0			TRUE	sp|Q14696|MESD_HUMAN	Q14696	MESD_HUMAN	MESDC2	LDLR chaperone MESD
DGTLFAWGNGEKVNIISVTNKGLLHSFDLLK		31	4	3256.89	3385.84	3385.8	847.467	847.457	3385.8	847.458	-0.0048	1.636e-07	36.645	8.07	1	2	2	0	0			TRUE	sp|Q9BY44|EIF2A_HUMAN	Q9BY44	EIF2A_HUMAN	EIF2A	Eukaryotic translation initiation factor 2A
DGTVTAGNASGVADGAGAVIIASEDAVK		28	3	2420.07	2515.3	2515.25	839.439	839.423	2515.24	839.421	0.0073	2.14e-11	38.969	30.168	1	2	0	0	0			TRUE	sp|P42765|THIM_HUMAN	P42765	THIM_HUMAN	ACAA2	3-ketoacyl-CoA thiolase, mitochondrial
DGTVTAGNASGVADGAGAVIIASEDAVKK		29	3	2291.34	2643.38	2643.34	882.135	882.12	2643.34	882.119	0.0032	0	47.35	9.977	1	2	0	0	0			TRUE	sp|P42765|THIM_HUMAN	P42765	THIM_HUMAN	ACAA2	3-ketoacyl-CoA thiolase, mitochondrial
DGTVTAGNASGVADGAGAVIIASEDAVKKHNFTPLAR		37	5	2610.79	3579.89	3579.83	716.985	716.974	3579.83	716.973	0.0056	1.27e-12	56.09	56.09	1	2	1	0	0			TRUE	sp|P42765|THIM_HUMAN	P42765	THIM_HUMAN	ACAA2	3-ketoacyl-CoA thiolase, mitochondrial
DGTVTAGNASGVADGAGAVIIASEDAVKKHNFTPLAR		37	4	2612	3579.89	3579.84	895.979	895.966	3579.83	895.964	0.0071	0	71.359	11.268	1	2	1	0	0			TRUE	sp|P42765|THIM_HUMAN	P42765	THIM_HUMAN	ACAA2	3-ketoacyl-CoA thiolase, mitochondrial
DGTVTAGNASGVADGAGAVIIASEDAVKKHNFTPLAR		37	3	2615.12	3579.89	3579.83	1194.3	1194.28	3579.83	1194.28	0.0044	0	68.895	9.58	1	2	1	0	0			TRUE	sp|P42765|THIM_HUMAN	P42765	THIM_HUMAN	ACAA2	3-ketoacyl-CoA thiolase, mitochondrial
DGTVTAGNASGVADGAGAVIIASEDAVKKHNFTPLAR		37	5	2621.65	3579.88	3579.83	716.984	716.974	3579.83	716.973	0.0056	1.22e-12	56.15	56.15	1	2	1	0	0			TRUE	sp|P42765|THIM_HUMAN	P42765	THIM_HUMAN	ACAA2	3-ketoacyl-CoA thiolase, mitochondrial
DGTVTAGNASGVADGAGAVIIASEDAVKKHNFTPLAR		37	4	2622.71	3579.88	3579.84	895.977	895.966	3579.83	895.964	0.0071	3.394e-08	41.377	10.733	1	2	1	0	0			TRUE	sp|P42765|THIM_HUMAN	P42765	THIM_HUMAN	ACAA2	3-ketoacyl-CoA thiolase, mitochondrial
DGVADVSIEDSVISLSGDHCIIGR	DGVADVSIEDSVISLSGDHCIIGR	24	3	2642.01	2513.24	2513.21	838.754	838.743	2513.21	838.743	-0.0009	8e-14	49.766	12.992	1	2	0	0	0	20C(57.0215)		TRUE	sp|P00441|SODC_HUMAN	P00441	SODC_HUMAN	SOD1	Superoxide dismutase [Cu-Zn]
DGVADVSIEDSVISLSGDHCIIGR	DGVADVSIEDSVISLSGDHCIIGR	24	3	2644.2	2513.25	2513.21	838.756	838.743	2513.21	838.743	-0.0006	0	55.6	14.092	1	2	0	0	0	20C(57.0215)		TRUE	sp|P00441|SODC_HUMAN	P00441	SODC_HUMAN	SOD1	Superoxide dismutase [Cu-Zn]
DGVIEASINHEKGYVQSK		18	3	1486.8	1973	1972.98	658.674	658.668	1972.99	658.669	-0.0043	1.744e-08	32.284	11.988	1	2	1	0	0			TRUE	sp|O43242|PSMD3_HUMAN	O43242	PSMD3_HUMAN	PSMD3	26S proteasome non-ATPase regulatory subunit 3
DGVVEITGKHEERQDEHGYISR		22	4	1130.56	2553.23	2553.21	639.315	639.311	2553.22	639.312	-0.0072	5.774e-08	38.454	8.27	1	2	2	0	0			TRUE	sp|P04792|HSPB1_HUMAN	P04792	HSPB1_HUMAN	HSPB1	Heat shock protein beta-1
DGYDLVQELCPGFFFGNVSLCCDVR	DGYDLVQELCPGFFFGNVSLCCDVR	25	4	3282.63	4668.95	4668.88	1168.24	1168.23	2966.3	742.583	1702.58	6.112e-09	28.333	8.746	1	2	0	0	0	10C(57.0215), 21C(57.0215), 22C(57.0215)	Hex(8)HexNAc(2)(1702.581333)	TRUE	sp|O15118|NPC1_HUMAN	O15118	NPC1_HUMAN	NPC1	Niemann-Pick C1 protein
DHEKDAFEHIVTQFSSVPVSVVSDSYDIYNACEK	DHEKDAFEHIVTQFSSVPVSVVSDSYDIYNACEK	34	4	3173.92	3914.84	3914.8	979.718	979.707	3914.79	979.706	0.0022	4.484e-08	26.922	9.217	1	2	1	0	0	32C(57.0215)		TRUE	sp|P43490|NAMPT_HUMAN	P43490	NAMPT_HUMAN	NAMPT	Nicotinamide phosphoribosyltransferase
DHSVAESLNYVASWNMSMLQTQDLVK		26	3	3121.75	2965.44	2965.39	989.488	989.472	2965.39	989.472	-0.0011	0	54.651	10.282	1	2	0	0	0			TRUE	sp|Q13011|ECH1_HUMAN	Q13011	ECH1_HUMAN	ECH1	Delta(3,5)-Delta(2,4)-dienoyl-CoA isomerase, mitochondrial
DHSVAESLNYVASWNMSMLQTQDLVK		26	4	3125.51	2965.44	2965.38	742.367	742.353	2965.39	742.356	-0.0111	4e-14	41.295	10.13	1	2	0	0	0			TRUE	sp|Q13011|ECH1_HUMAN	Q13011	ECH1_HUMAN	ECH1	Delta(3,5)-Delta(2,4)-dienoyl-CoA isomerase, mitochondrial
DHSVAESLNYVASWNMSMLQTQDLVK		26	3	3132.12	2965.43	2965.39	989.484	989.472	2965.39	989.472	-0.0014	0	57.208	10.11	1	2	0	0	0			TRUE	sp|Q13011|ECH1_HUMAN	Q13011	ECH1_HUMAN	ECH1	Delta(3,5)-Delta(2,4)-dienoyl-CoA isomerase, mitochondrial
DIAQQLQATCTSLGSSIQGLPTNVKDQVQQAR	DIAQQLQATCTSLGSSIQGLPTNVKDQVQQAR	32	4	2681.13	3454.8	3454.75	864.708	864.695	3454.75	864.694	0.0046	4.849e-10	30.901	8.849	1	2	1	0	0	10C(57.0215)		TRUE	sp|O60664|PLIN3_HUMAN	O60664	PLIN3_HUMAN	PLIN3	Perilipin-3
DIELVMSQANVSR		13	2	1887.97	1460.75	1460.73	731.384	731.375	1460.73	731.372	0.0052	6.59e-07	30.493	26.378	1	2	0	0	0			TRUE	sp|E9PAV3|NACAM_HUMAN	E9PAV3	NACAM_HUMAN	NACA	Nascent polypeptide-associated complex subunit alpha, muscle-specific form		sp|Q13765|NACA_HUMAN
DIEQSIKSETSGSFEDALLAIVK		23	3	3264.13	2479.29	2479.27	827.438	827.43	2479.27	827.43	-0.0002	1.1e-13	50.574	9.774	1	2	1	0	0			TRUE	sp|P09525|ANXA4_HUMAN	P09525	ANXA4_HUMAN	ANXA4	Annexin A4
DIFHKNNQLALTLIDTNR		18	4	2100.73	3989.82	3989.77	998.462	998.449	2125.13	532.289	1864.64	4.292e-08	49.044	14.309	1	2	1	0	0		Hex(9)HexNAc(2)(1864.634157)	TRUE	sp|P04626|ERBB2_HUMAN	P04626	ERBB2_HUMAN	ERBB2	Receptor tyrosine-protein kinase erbB-2
DIFHKNNQLALTLIDTNR		18	4	2103.06	3827.77	3827.71	957.95	957.935	2125.13	532.289	1702.58	6.345e-08	41.154	18.657	1	2	1	0	0		Hex(8)HexNAc(2)(1702.581333)	TRUE	sp|P04626|ERBB2_HUMAN	P04626	ERBB2_HUMAN	ERBB2	Receptor tyrosine-protein kinase erbB-2
DIFHKNNQLALTLIDTNR		18	3	2106.69	3827.77	3827.72	1276.93	1276.91	2125.13	709.383	1702.59	1.04e-09	35.764	15.84	1	2	1	0	0		Hex(8)HexNAc(2)(1702.581333)	TRUE	sp|P04626|ERBB2_HUMAN	P04626	ERBB2_HUMAN	ERBB2	Receptor tyrosine-protein kinase erbB-2
DIFHKNNQLALTLIDTNR		18	4	2109.47	3665.72	3665.66	917.438	917.422	2125.13	532.289	1540.53	4.146e-08	34.329	12.387	1	2	1	0	0		Hex(7)HexNAc(2)(1540.528510)	TRUE	sp|P04626|ERBB2_HUMAN	P04626	ERBB2_HUMAN	ERBB2	Receptor tyrosine-protein kinase erbB-2
DIFHKNNQLALTLIDTNR		18	4	2114.09	3827.78	3827.71	957.952	957.935	2125.13	532.289	1702.58	0.0002489	25.634	14.231	0.9989	2	1	0	0		Hex(8)HexNAc(2)(1702.581333)	TRUE	sp|P04626|ERBB2_HUMAN	P04626	ERBB2_HUMAN	ERBB2	Receptor tyrosine-protein kinase erbB-2
DIFHKNNQLALTLIDTNR		18	4	2115.86	3503.64	3503.6	876.918	876.908	2125.13	532.289	1378.47	3.845e-05	24.688	11.941	1	2	1	0	0		Hex(6)HexNAc(2)(1378.475686)	TRUE	sp|P04626|ERBB2_HUMAN	P04626	ERBB2_HUMAN	ERBB2	Receptor tyrosine-protein kinase erbB-2
DIFHKNNQLALTLIDTNRSR		20	4	1959.78	4070.91	4070.85	1018.73	1018.72	2368.26	593.072	1702.59	0.006992	23.763	13.42	0.9429	2	2	0	0		Hex(8)HexNAc(2)(1702.581333)	TRUE	sp|P04626|ERBB2_HUMAN	P04626	ERBB2_HUMAN	ERBB2	Receptor tyrosine-protein kinase erbB-2
DIFHKNNQLALTLIDTNRSR		20	4	1967.25	3908.85	3908.8	978.221	978.208	2368.26	593.072	1540.54	0.04701	19.88	13.557	0.7663	2	2	0	0			TRUE	sp|P04626|ERBB2_HUMAN	P04626	ERBB2_HUMAN	ERBB2	Receptor tyrosine-protein kinase erbB-2
DIFNKGFGFGLVKLDVK		17	3	2731.18	1896.08	1896.05	633.034	633.025	1896.05	633.024	0.0007	5.82e-12	52.535	9.962	1	2	2	0	0			TRUE	sp|P45880|VDAC2_HUMAN	P45880	VDAC2_HUMAN	VDAC2	Voltage-dependent anion-selective channel protein 2
DIISDTSGDFRK		12	2	1514.73	1352.66	1352.66	677.339	677.337	1352.66	677.336	0.0013	9.436e-05	23.897	11.805	1	2	0	0	0			TRUE	sp|P07355|ANXA2_HUMAN	P07355	ANXA2_HUMAN	ANXA2	Annexin A2	ANXA2P2	sp|A6NMY6|AXA2L_HUMAN
DIKEKLCYVALDFEQEMATAASSSSLEK	DIKEKLCYVALDFEQEM[147]ATAASSSSLEK	28	3	2547.55	3178.55	3178.51	1060.52	1060.51	3178.5	1060.51	0.0093	8.589e-10	38.924	12.114	1	2	2	0	0	17M(15.9949), 7C(57.0215)		FALSE	sp|P60709|ACTB_HUMAN	P60709	ACTB_HUMAN	ACTB	Actin, cytoplasmic 1	ACTG1, POTEE	sp|P63261|ACTG_HUMAN, sp|Q6S8J3|POTEE_HUMAN
DIKEKLCYVALDFEQEMATAASSSSLEK	DIKEKLCYVALDFEQEM[147]ATAASSSSLEK	28	4	2548.49	3178.55	3178.5	795.644	795.633	3178.5	795.634	-0.0016	6.859e-09	44.155	10.11	1	2	2	0	0	17M(15.9949), 7C(57.0215)		FALSE	sp|P60709|ACTB_HUMAN	P60709	ACTB_HUMAN	ACTB	Actin, cytoplasmic 1	ACTG1, POTEE	sp|P63261|ACTG_HUMAN, sp|Q6S8J3|POTEE_HUMAN
DIKEKLCYVALDFEQEMATAASSSSLEK	DIKEKLCYVALDFEQEM[147]ATAASSSSLEK	28	4	2559.09	3178.54	3178.5	795.643	795.632	3178.5	795.634	-0.0058	1.075e-07	36.374	11.422	1	2	2	0	0	17M(15.9949), 7C(57.0215)		FALSE	sp|P60709|ACTB_HUMAN	P60709	ACTB_HUMAN	ACTB	Actin, cytoplasmic 1	ACTG1, POTEE	sp|P63261|ACTG_HUMAN, sp|Q6S8J3|POTEE_HUMAN
DIKEKLCYVALDFEQEMATAASSSSLEK	DIKEKLCYVALDFEQEM[147]ATAASSSSLEK	28	4	2560.36	3178.58	3178.5	795.652	795.632	3178.5	795.634	-0.0067	1.838e-06	31.443	7.939	1	2	2	0	0	17M(15.9949), 7C(57.0215)		FALSE	sp|P60709|ACTB_HUMAN	P60709	ACTB_HUMAN	ACTB	Actin, cytoplasmic 1	ACTG1, POTEE	sp|P63261|ACTG_HUMAN, sp|Q6S8J3|POTEE_HUMAN
DIKEKLCYVALDFEQEMATAASSSSLEK	DIKEKLCYVALDFEQEMATAASSSSLEK	28	3	3243.17	3162.55	3162.51	1055.19	1055.18	3162.51	1055.18	-0.0036	7.24e-12	39.807	11.574	1	2	2	0	0	7C(57.0215)		FALSE	sp|P60709|ACTB_HUMAN	P60709	ACTB_HUMAN	ACTB	Actin, cytoplasmic 1	ACTG1, POTEE	sp|P63261|ACTG_HUMAN, sp|Q6S8J3|POTEE_HUMAN
DIKEKLCYVALDFEQEMATAASSSSLEK	DIKEKLCYVALDFEQEMATAASSSSLEK	28	4	3243.27	3162.55	3162.51	791.646	791.634	3162.51	791.635	-0.0026	7.035e-09	44.111	10.734	1	2	2	0	0	7C(57.0215)		FALSE	sp|P60709|ACTB_HUMAN	P60709	ACTB_HUMAN	ACTB	Actin, cytoplasmic 1	ACTG1, POTEE	sp|P63261|ACTG_HUMAN, sp|Q6S8J3|POTEE_HUMAN
DIKEKLCYVALDFEQEMATAASSSSLEK	DIKEKLCYVALDFEQEMATAASSSSLEK	28	3	3253.53	3162.55	3162.51	1055.19	1055.18	3162.51	1055.18	-0.0031	3.84e-12	39.018	10.223	1	2	2	0	0	7C(57.0215)		FALSE	sp|P60709|ACTB_HUMAN	P60709	ACTB_HUMAN	ACTB	Actin, cytoplasmic 1	ACTG1, POTEE	sp|P63261|ACTG_HUMAN, sp|Q6S8J3|POTEE_HUMAN
DIKEKLCYVALDFEQEMATAASSSSLEK	DIKEKLCYVALDFEQEMATAASSSSLEK	28	4	3254.54	3162.55	3162.51	791.644	791.634	3162.51	791.635	-0.0024	0.0001748	25.53	9.028	0.9999	2	2	0	0	7C(57.0215)		FALSE	sp|P60709|ACTB_HUMAN	P60709	ACTB_HUMAN	ACTB	Actin, cytoplasmic 1	ACTG1, POTEE	sp|P63261|ACTG_HUMAN, sp|Q6S8J3|POTEE_HUMAN
DINLASFIEQVAVSMT		16	2	3494.49	1736.91	1736.88	869.461	869.446	1736.87	869.44	0.0113	0.007308	16.918	11.294	0.9542	2	0	0	0			TRUE	sp|P61457|PHS_HUMAN	P61457	PHS_HUMAN	PCBD1	Pterin-4-alpha-carbinolamine dehydratase
DINTTAQNIMFYDMGSGSTVCTIVTYQMVK	DINTTAQNIM[147]FYDM[147]GSGSTVCTIVTYQMVK	30	4	2177.5	4880.14	4880.07	1221.04	1221.03	3419.54	855.892	1460.53	3.131e-09	28.507	21.401	1	2	0	0	0	10M(15.9949), 14M(15.9949), 21C(57.0215)	Hex(4)HexNAc(4)(1460.528784)	TRUE	sp|Q9Y4L1|HYOU1_HUMAN	Q9Y4L1	HYOU1_HUMAN	HYOU1	Hypoxia up-regulated protein 1
DIQNTQCLLNVEHLSAGCPHVTLQFADSKGDVGLGLVK	DIQNTQCLLNVEHLSAGCPHVTLQFADSKGDVGLGLVK	38	5	2663.04	4133.15	4133.07	827.636	827.621	4133.07	827.621	-0.0009	6.725e-09	32.732	10.828	1	2	1	0	0	18C(57.0215), 7C(57.0215)		TRUE	sp|Q7KZF4|SND1_HUMAN	Q7KZF4	SND1_HUMAN	SND1	Staphylococcal nuclease domain-containing protein 1
DIQNTQCLLNVEHLSAGCPHVTLQFADSKGDVGLGLVK	DIQNTQCLLNVEHLSAGCPHVTLQFADSKGDVGLGLVK	38	4	2664.93	4133.14	4133.08	1034.29	1034.28	4133.07	1034.27	0.0156	4e-14	38.837	12.967	1	2	1	0	0	18C(57.0215), 7C(57.0215)		TRUE	sp|Q7KZF4|SND1_HUMAN	Q7KZF4	SND1_HUMAN	SND1	Staphylococcal nuclease domain-containing protein 1
DITSDTSGDFRNALLSLAK		19	3	2708.63	2023.06	2023.03	675.36	675.351	2023.02	675.348	0.0084	0.0001061	23.774	11.355	0.9994	2	1	0	0			TRUE	sp|P04083|ANXA1_HUMAN	P04083	ANXA1_HUMAN	ANXA1	Annexin A1
DIVEVLSDRGHEIVVVVPEVNLLLK		25	4	3160.88	2783.62	2783.58	696.911	696.903	2783.58	696.902	0.0007	2.41e-05	27.972	9.089	1	2	1	0	0			TRUE	sp|P19224|UD16_HUMAN	P19224	UD16_HUMAN	UGT1A6	UDP-glucuronosyltransferase 1-6
DIYTFDGALNK		11	3	1732.2	2796.16	2796.13	933.06	933.052	1255.61	419.543	1540.53	8.083e-07	32.478	9.627	1	2	0	0	0		Hex(7)HexNAc(2)(1540.528510)	TRUE	sp|Q08722|CD47_HUMAN	Q08722	CD47_HUMAN	CD47	Leukocyte surface antigen CD47
DIYTFDGALNK		11	2	1736.16	2796.17	2796.14	1399.09	1399.08	1255.61	628.812	1540.53	0.005325	23.302	8.304	0.7004	2	0	0	0		Hex(7)HexNAc(2)(1540.528510)	TRUE	sp|Q08722|CD47_HUMAN	Q08722	CD47_HUMAN	CD47	Leukocyte surface antigen CD47
DIYTFDGALNK		11	3	1747.04	2634.11	2634.08	879.043	879.035	1255.61	419.543	1378.47	0.001147	20.282	10.376	0.9924	2	0	0	0		Hex(6)HexNAc(2)(1378.475686)	TRUE	sp|Q08722|CD47_HUMAN	Q08722	CD47_HUMAN	CD47	Leukocyte surface antigen CD47
DIYTFDGALNKSTVPTDFSSAK		22	4	2093.91	4103.82	4103.77	1026.96	1026.95	2376.15	595.044	1727.62	0.003113	27.431	16.031	0.8067	2	1	0	0		dHex(1)Hex(6)HexNAc(3)(1727.612968)	TRUE	sp|Q08722|CD47_HUMAN	Q08722	CD47_HUMAN	CD47	Leukocyte surface antigen CD47
DIYTFDGALNKSTVPTDFSSAK		22	4	2094.35	3916.72	3916.67	980.187	980.176	2376.15	595.044	1540.53	4.61e-08	49.279	13.386	1	2	1	0	0		Hex(7)HexNAc(2)(1540.528510)	TRUE	sp|Q08722|CD47_HUMAN	Q08722	CD47_HUMAN	CD47	Leukocyte surface antigen CD47
DIYTFDGALNKSTVPTDFSSAK		22	3	2094.46	3916.72	3916.67	1306.58	1306.57	2376.15	793.057	1540.53	8.744e-08	41.753	12.657	1	2	1	0	0		Hex(7)HexNAc(2)(1540.528510)	TRUE	sp|Q08722|CD47_HUMAN	Q08722	CD47_HUMAN	CD47	Leukocyte surface antigen CD47
DIYTFDGALNKSTVPTDFSSAK		22	4	2100.06	3957.77	3957.71	990.449	990.434	2376.15	595.044	1581.56	0.0001114	24.993	11.968	0.9999	2	1	0	0		Hex(6)HexNAc(3)(1581.555059)	TRUE	sp|Q08722|CD47_HUMAN	Q08722	CD47_HUMAN	CD47	Leukocyte surface antigen CD47
DIYTFDGALNKSTVPTDFSSAK		22	3	2102.42	3754.68	3754.63	1252.57	1252.55	2376.15	793.057	1378.48	1.245e-09	55.272	16.723	1	2	1	0	0		Hex(6)HexNAc(2)(1378.475686)	TRUE	sp|Q08722|CD47_HUMAN	Q08722	CD47_HUMAN	CD47	Leukocyte surface antigen CD47
DIYTFDGALNKSTVPTDFSSAK		22	4	2103.67	3754.68	3754.63	939.677	939.664	2376.15	595.044	1378.48	2.66e-06	28.544	10.186	1	2	1	0	0		Hex(6)HexNAc(2)(1378.475686)	TRUE	sp|Q08722|CD47_HUMAN	Q08722	CD47_HUMAN	CD47	Leukocyte surface antigen CD47
DIYTFDGALNKSTVPTDFSSAK		22	4	2154.86	4394.92	4394.87	1099.74	1099.72	2376.15	595.044	2018.72	0.004227	28.99	17.36	0.7508	2	1	0	0			TRUE	sp|Q08722|CD47_HUMAN	Q08722	CD47_HUMAN	CD47	Leukocyte surface antigen CD47
DIYTFDGALNKSTVPTDFSSAK		22	4	2163.76	4248.89	4248.8	1063.23	1063.21	2376.15	595.044	1872.65	1.622e-05	36.298	16.767	1	2	1	0	0		dHex(1)Hex(5)HexNAc(3)NeuGc(1)(1872.650475)	TRUE	sp|Q08722|CD47_HUMAN	Q08722	CD47_HUMAN	CD47	Leukocyte surface antigen CD47
DIYTFDGALNKSTVPTDFSSAK		22	4	2163.87	4232.89	4232.83	1059.23	1059.22	2376.15	595.044	1856.68	0.004542	25.523	14.073	0.839	2	1	0	0			TRUE	sp|Q08722|CD47_HUMAN	Q08722	CD47_HUMAN	CD47	Leukocyte surface antigen CD47
DKAFELELSWVGELTNGRHEIVPK		24	4	2833.1	2766.47	2766.43	692.625	692.615	2766.43	692.616	-0.0033	1.212e-05	29.166	8.094	1	2	2	0	0			TRUE	sp|P25788|PSA3_HUMAN	P25788	PSA3_HUMAN	PSMA3	Proteasome subunit alpha type-3
DKGDEEEEGEEKLEEK		16	3	832.409	1891.83	1891.82	631.619	631.615	1891.82	631.613	0.0044	1.121e-05	29.302	8.976	0.9994	2	2	0	0			TRUE	sp|P27824|CALX_HUMAN	P27824	CALX_HUMAN	CANX	Calnexin
DKLRPIIISMNYSLPLR		17	4	2430.32	3892.86	3892.78	974.221	974.203	2028.16	508.046	1864.63	0.06038	16.713	10.971	0.7342	2	2	0	0		Hex(9)HexNAc(2)(1864.634157)	TRUE	sp|P26006|ITA3_HUMAN	P26006	ITA3_HUMAN	ITGA3	Integrin alpha-3
DKPHVNVGTIGHVDHGKTTLTAAITK		26	4	1475.59	2709.46	2709.45	678.373	678.37	2709.46	678.371	-0.007	0	69.292	9.437	1	2	2	0	0			TRUE	sp|P49411|EFTU_HUMAN	P49411	EFTU_HUMAN	TUFM	Elongation factor Tu, mitochondrial
DKPHVNVGTIGHVDHGKTTLTAAITK		26	3	1480.29	2709.47	2709.45	904.165	904.156	2709.46	904.159	-0.0092	2e-09	42.296	6.105	1	2	2	0	0			TRUE	sp|P49411|EFTU_HUMAN	P49411	EFTU_HUMAN	TUFM	Elongation factor Tu, mitochondrial
DKPHVNVGTIGHVDHGKTTLTAAITK		26	4	1486.34	2709.48	2709.45	678.376	678.37	2709.46	678.371	-0.0067	1.515e-11	52.778	8.541	1	2	2	0	0			TRUE	sp|P49411|EFTU_HUMAN	P49411	EFTU_HUMAN	TUFM	Elongation factor Tu, mitochondrial
DKPSGDTAAVFEEGGDVDDLLDMI		24	3	3386.81	2508.16	2508.13	837.061	837.05	2508.12	837.048	0.0056	5.98e-05	19.891	10.185	0.9984	2	1	0	0			TRUE	sp|P13010|XRCC5_HUMAN	P13010	XRCC5_HUMAN	XRCC5	X-ray repair cross-complementing protein 5
DKPSGDTAAVFEEGGDVDDLLDMI		24	3	3393.12	2508.15	2508.13	837.058	837.05	2508.12	837.048	0.0051	7.527e-05	19.963	10.81	0.9988	2	1	0	0			TRUE	sp|P13010|XRCC5_HUMAN	P13010	XRCC5_HUMAN	XRCC5	X-ray repair cross-complementing protein 5
DKVAGHSLGYGFVNYVTAK		19	3	1988.74	2025.07	2025.03	676.032	676.018	2025.03	676.018	0.0006	7e-13	52.235	13.069	1	2	1	0	0			TRUE	sp|Q15717|ELAV1_HUMAN	Q15717	ELAV1_HUMAN	ELAVL1	ELAV-like protein 1
DKVLTDSGSLDSTIPGIENTITVTTEQLTTASFPVGSKK		39	4	3320.36	4050.16	4050.1	1013.55	1013.53	4050.09	1013.53	0.0076	2.668e-11	50.795	7.979	1	2	1	0	0			TRUE	sp|Q86UE4|LYRIC_HUMAN	Q86UE4	LYRIC_HUMAN	MTDH	Protein LYRIC
DKVLTDSGSLDSTIPGIENTITVTTEQLTTASFPVGSKK		39	4	3322.68	4050.15	4050.1	1013.55	1013.53	4050.09	1013.53	0.0107	9.6e-13	57.579	8.316	1	2	1	0	0			TRUE	sp|Q86UE4|LYRIC_HUMAN	Q86UE4	LYRIC_HUMAN	MTDH	Protein LYRIC
DKVLTDSGSLDSTIPGIENTITVTTEQLTTASFPVGSKK		39	5	3331.28	4050.15	4050.09	811.038	811.025	4050.09	811.025	-0.0026	2.941e-07	36.626	10.13	1	2	1	0	0			TRUE	sp|Q86UE4|LYRIC_HUMAN	Q86UE4	LYRIC_HUMAN	MTDH	Protein LYRIC
DKVLTDSGSLDSTIPGIENTITVTTEQLTTASFPVGSKK		39	4	3333.21	4050.15	4050.09	1013.55	1013.53	4050.09	1013.53	0.0024	4.2e-13	57.999	7.792	1	2	1	0	0			TRUE	sp|Q86UE4|LYRIC_HUMAN	Q86UE4	LYRIC_HUMAN	MTDH	Protein LYRIC
DKVSSKNSLESYAFNMK		17	3	1720.94	1946.95	1946.93	649.992	649.984	1946.94	649.987	-0.0096	1.736e-11	37.788	12.055	1	2	2	0	0			TRUE	sp|P11142|HSP7C_HUMAN	P11142	HSP7C_HUMAN	HSPA8	Heat shock cognate 71 kDa protein
DLEAEHVEVEDTTLNR		16	3	1553.63	1868.9	1868.88	623.974	623.967	1868.88	623.966	0.0043	4.96e-12	43.252	9.382	1	2	0	0	0			TRUE	sp|Q9H3K6|BOLA2_HUMAN	Q9H3K6	BOLA2_HUMAN	BOLA2	BolA-like protein 2
DLEITNATLQSEEDSR		16	3	1528.92	3522.46	3522.43	1175.16	1175.15	1819.84	607.622	1702.59	0	50.368	10.345	1	2	0	0	0		Hex(8)HexNAc(2)(1702.581333)	TRUE	sp|Q6P179|ERAP2_HUMAN	Q6P179	ERAP2_HUMAN	ERAP2	Endoplasmic reticulum aminopeptidase 2
DLEITNATLQSEEDSR		16	3	1531.63	3037.27	3037.24	1013.43	1013.42	1819.84	607.622	1217.39	6.444e-08	28.461	9.756	1	2	0	0	0			TRUE	sp|Q6P179|ERAP2_HUMAN	Q6P179	ERAP2_HUMAN	ERAP2	Endoplasmic reticulum aminopeptidase 2
DLEITNATLQSEEDSR		16	3	1534.67	3360.39	3360.37	1121.14	1121.13	1819.84	607.622	1540.53	4.7e-13	45.009	13.597	1	2	0	0	0		Hex(7)HexNAc(2)(1540.528510)	TRUE	sp|Q6P179|ERAP2_HUMAN	Q6P179	ERAP2_HUMAN	ERAP2	Endoplasmic reticulum aminopeptidase 2
DLEITNATLQSEEDSR		16	3	1538.73	3198.34	3198.32	1067.12	1067.11	1819.84	607.622	1378.47	0	55.661	9.937	1	2	0	0	0		Hex(6)HexNAc(2)(1378.475686)	TRUE	sp|Q6P179|ERAP2_HUMAN	Q6P179	ERAP2_HUMAN	ERAP2	Endoplasmic reticulum aminopeptidase 2
DLEITNATLQSEEDSR		16	3	1549.03	3198.35	3198.32	1067.13	1067.11	1819.84	607.622	1378.47	1.69e-12	53.408	10.256	1	2	0	0	0		Hex(6)HexNAc(2)(1378.475686)	TRUE	sp|Q6P179|ERAP2_HUMAN	Q6P179	ERAP2_HUMAN	ERAP2	Endoplasmic reticulum aminopeptidase 2
DLEITNATLQSEEDSR		16	3	1550.66	3036.31	3036.27	1013.11	1013.1	1819.84	607.622	1216.43	5e-14	46.484	9.358	1	2	0	0	0		Hex(5)HexNAc(2)(1216.422863)	TRUE	sp|Q6P179|ERAP2_HUMAN	Q6P179	ERAP2_HUMAN	ERAP2	Endoplasmic reticulum aminopeptidase 2
DLGLSESGEDVNAAILDESGKK		22	3	2029.26	2246.13	2246.09	749.716	749.704	2246.09	749.704	-0.0021	4.9e-13	53.921	10.582	1	2	0	0	0			TRUE	sp|P13667|PDIA4_HUMAN	P13667	PDIA4_HUMAN	PDIA4	Protein disulfide-isomerase A4
DLGPTLANSTHHNVR		15	3	968.936	3495.46	3495.46	1166.16	1166.16	1630.82	544.613	1864.64	0.01659	22.658	15.679	0.7815	2	0	0	0		Hex(9)HexNAc(2)(1864.634157)	TRUE	sp|P04062|GLCM_HUMAN	P04062	GLCM_HUMAN	GBA	Glucosylceramidase
DLLIAYYDVDYEK		13	2	2434.08	1618.8	1618.78	810.407	810.396	1618.78	810.395	0.0006	2.728e-06	29.252	10.392	1	2	0	0	0			TRUE	sp|P30101|PDIA3_HUMAN	P30101	PDIA3_HUMAN	PDIA3	Protein disulfide-isomerase A3
DLLIAYYDVDYEK		13	2	2445.52	1618.8	1618.78	810.407	810.396	1618.78	810.395	0.0006	8.505e-07	29.331	10.475	1	2	0	0	0			TRUE	sp|P30101|PDIA3_HUMAN	P30101	PDIA3_HUMAN	PDIA3	Protein disulfide-isomerase A3
DLLIAYYDVDYEKNAK		16	3	2227.04	1931.98	1931.95	645.001	644.991	1931.95	644.991	-0.0003	3.358e-08	34.182	9.905	1	2	1	0	0			TRUE	sp|P30101|PDIA3_HUMAN	P30101	PDIA3_HUMAN	PDIA3	Protein disulfide-isomerase A3
DLLIAYYDVDYEKNAK		16	2	2232.95	1931.98	1931.95	966.997	966.984	1931.95	966.983	0.0007	2.092e-08	32.018	10.281	1	2	1	0	0			TRUE	sp|P30101|PDIA3_HUMAN	P30101	PDIA3_HUMAN	PDIA3	Protein disulfide-isomerase A3
DLLIAYYDVDYEKNAK		16	3	2237.74	1931.98	1931.95	645	644.991	1931.95	644.991	0	6.478e-08	31.459	9.14	1	2	1	0	0			TRUE	sp|P30101|PDIA3_HUMAN	P30101	PDIA3_HUMAN	PDIA3	Protein disulfide-isomerase A3
DLPEELSLSFNATCLNNEVIPGLKSCMGLKIGDTVSFSIEAK	DLPEELSLSFNATCLNNEVIPGLKSCMGLKIGDTVSFSIEAK	42	6	2872.16	4596.4	4596.32	767.074	767.061	4596.28	767.054	0.0434	1.196	9.189	7.318	0.8713	2	2	0	0	14C(57.0215), 26C(57.0215)	Gln->Lys(0.036386)	TRUE	sp|P05106|ITB3_HUMAN	P05106	ITB3_HUMAN	ITGB3	Integrin beta-3
DLTHSDSESSLHMSDR		16	3	1078.6	1815.78	1815.76	606.267	606.262	1815.77	606.264	-0.005	3.554e-07	36.297	9.868	1	2	0	0	0			TRUE	sp|Q13586|STIM1_HUMAN	Q13586	STIM1_HUMAN	STIM1	Stromal interaction molecule 1
DLVILLYETALLSSGFSLEDPQTHANR		27	4	3463.77	3001.59	3001.55	751.405	751.395	3001.54	751.392	0.0105	3.013e-09	43.584	7.474	1	2	0	0	0			TRUE	sp|P07900|HS90A_HUMAN	P07900	HS90A_HUMAN	HSP90AA1	Heat shock protein HSP 90-alpha
DLVILLYETALLSSGFSLEDPQTHANR		27	3	3464.83	3001.59	3001.55	1001.54	1001.53	3001.54	1001.52	0.0146	5.18e-12	36.229	9.026	1	2	0	0	0			TRUE	sp|P07900|HS90A_HUMAN	P07900	HS90A_HUMAN	HSP90AA1	Heat shock protein HSP 90-alpha
DLVILLYETALLSSGFSLEDPQTHANRIYR		30	4	3456.92	3433.84	3433.81	859.466	859.459	3433.79	859.454	0.0173	4.348e-07	34.947	8.542	1	2	1	0	0			TRUE	sp|P07900|HS90A_HUMAN	P07900	HS90A_HUMAN	HSP90AA1	Heat shock protein HSP 90-alpha
DLVVLLFETALLSSGFSLEDPQTHSNRIYR		30	4	3465.55	3419.82	3419.79	855.961	855.955	3419.77	855.95	0.0195	0.008458	17.791	8.319	0.9807	2	1	0	0			TRUE	sp|P08238|HS90B_HUMAN	P08238	HS90B_HUMAN	HSP90AB1	Heat shock protein HSP 90-beta
DLYANTVLSGGTTMYPGIADR	DLYANTVLSGGTTM[147]YPGIADR	21	3	2156.96	2230.09	2230.06	744.369	744.36	2230.06	744.36	-0.0002	1.517e-11	39.662	10.784	1	2	0	0	0	14M(15.9949)		FALSE	sp|P60709|ACTB_HUMAN	P60709	ACTB_HUMAN	ACTB	Actin, cytoplasmic 1	ACTG1	sp|P63261|ACTG_HUMAN
DLYANTVLSGGTTMYPGIADR	DLYANTVLSGGTTM[147]YPGIADR	21	2	2160.51	2230.09	2230.06	1116.05	1116.04	2230.06	1116.04	0.0039	5e-14	55.192	11.693	1	2	0	0	0	14M(15.9949)		FALSE	sp|P60709|ACTB_HUMAN	P60709	ACTB_HUMAN	ACTB	Actin, cytoplasmic 1	ACTG1	sp|P63261|ACTG_HUMAN
DLYANTVLSGGTTMYPGIADR	DLYANTVLSGGTTM[147]YPGIADR	21	3	2167.22	2230.09	2230.06	744.371	744.36	2230.06	744.36	-0.0002	6.062e-11	36.368	11.641	1	2	0	0	0	14M(15.9949)		FALSE	sp|P60709|ACTB_HUMAN	P60709	ACTB_HUMAN	ACTB	Actin, cytoplasmic 1	ACTG1	sp|P63261|ACTG_HUMAN
DLYANTVLSGGTTMYPGIADR		21	3	2374.21	2214.09	2214.06	739.036	739.028	2214.06	739.028	0.0005	3.21e-12	40.6	9.319	1	2	0	0	0			FALSE	sp|P60709|ACTB_HUMAN	P60709	ACTB_HUMAN	ACTB	Actin, cytoplasmic 1	ACTG1	sp|P63261|ACTG_HUMAN
DLYANTVLSGGTTMYPGIADR		21	2	2378.17	2214.09	2214.07	1108.05	1108.04	2214.06	1108.04	0.0056	0	54.883	12.701	1	2	0	0	0			FALSE	sp|P60709|ACTB_HUMAN	P60709	ACTB_HUMAN	ACTB	Actin, cytoplasmic 1	ACTG1	sp|P63261|ACTG_HUMAN
DLYANTVLSGGTTMYPGIADR		21	3	2384.8	2214.09	2214.06	739.039	739.028	2214.06	739.028	0.0005	3.78e-12	38.028	10.375	1	2	0	0	0			FALSE	sp|P60709|ACTB_HUMAN	P60709	ACTB_HUMAN	ACTB	Actin, cytoplasmic 1	ACTG1	sp|P63261|ACTG_HUMAN
DMAIATGGAVFGEEGLTLNLEDVQPHDLGK		30	3	2874.38	3096.57	3096.51	1033.2	1033.18	3096.51	1033.18	-0.0004	0	60.772	9.633	1	2	0	0	0			TRUE	sp|P10809|CH60_HUMAN	P10809	CH60_HUMAN	HSPD1	60 kDa heat shock protein, mitochondrial
DMAIATGGAVFGEEGLTLNLEDVQPHDLGK		30	3	2884.84	3096.57	3096.51	1033.2	1033.18	3096.51	1033.18	0.0058	0	54.938	8.768	1	2	0	0	0			TRUE	sp|P10809|CH60_HUMAN	P10809	CH60_HUMAN	HSPD1	60 kDa heat shock protein, mitochondrial
DMAIATGGAVFGEEGLTLNLEDVQPHDLGK		30	3	2904.05	3096.54	3096.51	1033.19	1033.18	3096.51	1033.18	-0.0009	1e-14	50.782	10.012	1	2	0	0	0			TRUE	sp|P10809|CH60_HUMAN	P10809	CH60_HUMAN	HSPD1	60 kDa heat shock protein, mitochondrial
DMAIATGGAVFGEEGLTLNLEDVQPHDLGK		30	3	2924.03	3096.55	3096.51	1033.19	1033.18	3096.51	1033.18	0.0029	1.937e-11	37.101	11.186	1	2	0	0	0			TRUE	sp|P10809|CH60_HUMAN	P10809	CH60_HUMAN	HSPD1	60 kDa heat shock protein, mitochondrial
DMAIATGGAVFGEEGLTLNLEDVQPHDLGK		30	3	2950.55	3097.57	3097.52	1033.53	1033.51	3096.51	1033.18	1.0083	6.598e-09	32.616	8.638	1	2	0	0	0			TRUE	sp|P10809|CH60_HUMAN	P10809	CH60_HUMAN	HSPD1	60 kDa heat shock protein, mitochondrial
DMAIATGGAVFGEEGLTLNLEDVQPHDLGK		30	3	2962.98	3097.55	3097.51	1033.52	1033.51	3096.51	1033.18	0.9988	2.003e-09	30.044	9.164	1	2	0	0	0		Label:15N(1)(0.997035)	TRUE	sp|P10809|CH60_HUMAN	P10809	CH60_HUMAN	HSPD1	60 kDa heat shock protein, mitochondrial
DMAIATGGAVFGEEGLTLNLEDVQPHDLGK		30	3	3484.38	3097.54	3097.51	1033.52	1033.51	3096.51	1033.18	1.0015	1.146e-11	34.477	9.656	1	2	0	0	0		Label:15N(1)(0.997035)	TRUE	sp|P10809|CH60_HUMAN	P10809	CH60_HUMAN	HSPD1	60 kDa heat shock protein, mitochondrial
DMAIATGGAVFGEEGLTLNLEDVQPHDLGK		30	4	3501.56	3097.56	3097.53	775.397	775.389	3096.51	775.134	1.0183	2.098e-05	24.613	9.022	1	2	0	0	0			TRUE	sp|P10809|CH60_HUMAN	P10809	CH60_HUMAN	HSPD1	60 kDa heat shock protein, mitochondrial
DMAIATGGAVFGEEGLTLNLEDVQPHDLGK		30	3	3509.9	3097.55	3097.53	1033.52	1033.52	3096.51	1033.18	1.021	0	46.558	8.996	1	2	0	0	0			TRUE	sp|P10809|CH60_HUMAN	P10809	CH60_HUMAN	HSPD1	60 kDa heat shock protein, mitochondrial
DMAIATGGAVFGEEGLTLNLEDVQPHDLGK		30	3	3520.92	3097.55	3097.53	1033.52	1033.52	3096.51	1033.18	1.0181	0	45.735	8.463	1	2	0	0	0			TRUE	sp|P10809|CH60_HUMAN	P10809	CH60_HUMAN	HSPD1	60 kDa heat shock protein, mitochondrial
DMAIATGGAVFGEEGLTLNLEDVQPHDLGK		30	3	3532.08	3096.55	3096.51	1033.19	1033.18	3096.51	1033.18	-0.0014	7.241e-11	33.536	9.208	1	2	0	0	0			TRUE	sp|P10809|CH60_HUMAN	P10809	CH60_HUMAN	HSPD1	60 kDa heat shock protein, mitochondrial
DMAIATGGAVFGEEGLTLNLEDVQPHDLGK		30	3	3542.5	3097.52	3097.5	1033.51	1033.51	3096.51	1033.18	0.9883	0	47.878	9.413	1	2	0	0	0		Asn->Asp(0.984016), Deamidated(0.984016), Gln->Glu(0.984016), Label:15N(1)(0.997035)	TRUE	sp|P10809|CH60_HUMAN	P10809	CH60_HUMAN	HSPD1	60 kDa heat shock protein, mitochondrial
DMAIATGGAVFGEEGLTLNLEDVQPHDLGK		30	3	3555.28	3096.52	3096.49	1033.18	1033.17	3096.51	1033.18	-0.0224	0	43.351	9.801	1	2	0	0	0			TRUE	sp|P10809|CH60_HUMAN	P10809	CH60_HUMAN	HSPD1	60 kDa heat shock protein, mitochondrial
DMAIATGGAVFGEEGLTLNLEDVQPHDLGK		30	3	3567.36	3097.52	3097.48	1033.51	1033.5	3096.51	1033.18	0.9739	0	48.916	10.585	1	2	0	0	0			TRUE	sp|P10809|CH60_HUMAN	P10809	CH60_HUMAN	HSPD1	60 kDa heat shock protein, mitochondrial
DMAIATGGAVFGEEGLTLNLEDVQPHDLGK		30	3	3578.39	3096.52	3096.49	1033.18	1033.17	3096.51	1033.18	-0.0185	3.221e-09	43.468	9.837	1	2	0	0	0			TRUE	sp|P10809|CH60_HUMAN	P10809	CH60_HUMAN	HSPD1	60 kDa heat shock protein, mitochondrial
DMDLTEVITGTLWNLSSHDSIK		22	3	3456.19	2474.24	2474.21	825.755	825.744	2474.2	825.741	0.011	6.561e-08	28.655	11.823	1	2	0	0	0			TRUE	sp|O60716|CTND1_HUMAN	O60716	CTND1_HUMAN	CTNND1	Catenin delta-1
DMEYFFGENWEEQVQCPK	DMEYFFGENWEEQVQCPK	18	3	2662.15	2334.99	2334.96	779.337	779.326	2334.96	779.326	0.0007	7.063e-07	27.425	8.948	1	2	0	0	0	16C(57.0215)		TRUE	sp|P30519|HMOX2_HUMAN	P30519	HMOX2_HUMAN	HMOX2	Heme oxygenase 2
DMSDGFISNLTIQR	DM[147]SDGFISNLTIQR	14	3	1717.83	3193.33	3193.3	1065.45	1065.44	1611.76	538.259	1581.54	0.0001611	14.299	6.328	0.993	2	0	0	0	2M(15.9949)		TRUE	sp|P13674|P4HA1_HUMAN	P13674	P4HA1_HUMAN	P4HA1	Prolyl 4-hydroxylase subunit alpha-1
DMSDGFISNLTIQR	DM[147]SDGFISNLTIQR	14	3	1720.49	3031.28	3031.24	1011.44	1011.42	1611.76	538.259	1419.49	0.0002621	24.765	10.283	0.9919	2	0	0	0	2M(15.9949)		TRUE	sp|P13674|P4HA1_HUMAN	P13674	P4HA1_HUMAN	P4HA1	Prolyl 4-hydroxylase subunit alpha-1
DMSDGFISNLTIQR	DM[147]SDGFISNLTIQR	14	3	1898.76	2990.26	2990.23	997.762	997.751	1611.76	538.259	1378.48	1.667e-10	40.754	10.832	1	2	0	0	0	2M(15.9949)	Hex(6)HexNAc(2)(1378.475686)	TRUE	sp|P13674|P4HA1_HUMAN	P13674	P4HA1_HUMAN	P4HA1	Prolyl 4-hydroxylase subunit alpha-1
DMSDGFISNLTIQR		14	3	2097.7	3460.44	3460.39	1154.49	1154.47	1595.76	532.928	1864.63	1.201e-08	43.511	8.328	1	2	0	0	0		Hex(9)HexNAc(2)(1864.634157)	TRUE	sp|P13674|P4HA1_HUMAN	P13674	P4HA1_HUMAN	P4HA1	Prolyl 4-hydroxylase subunit alpha-1
DMSDGFISNLTIQR		14	3	2104.23	3298.4	3298.34	1100.47	1100.45	1595.76	532.928	1702.58	6.407e-09	33.685	21.652	1	2	0	0	0		Hex(8)HexNAc(2)(1702.581333)	TRUE	sp|P13674|P4HA1_HUMAN	P13674	P4HA1_HUMAN	P4HA1	Prolyl 4-hydroxylase subunit alpha-1
DMSDGFISNLTIQR		14	3	2115.42	2974.27	2974.23	992.432	992.419	1595.76	532.928	1378.47	3.632e-09	33.261	21.933	1	2	0	0	0		Hex(6)HexNAc(2)(1378.475686)	TRUE	sp|P13674|P4HA1_HUMAN	P13674	P4HA1_HUMAN	P4HA1	Prolyl 4-hydroxylase subunit alpha-1
DNATEEEILVYLEK		14	3	2451.06	3123.3	3123.26	1042.11	1042.09	1664.81	555.945	1458.44	1.232e-07	35.033	12.747	1	2	0	0	0		Hex(6)HexNAc(2)Phos(1)(1458.442017)	TRUE	sp|P07602|SAP_HUMAN	P07602	SAP_HUMAN	PSAP	Prosaposin
DNATLQATLHAAR		13	3	1126.71	3245.34	3245.34	1082.79	1082.79	1380.71	461.244	1864.62	0.02909	20.278	11.679	0.6869	2	0	0	0		Hex(9)HexNAc(2)(1864.634157)	TRUE	sp|O15230|LAMA5_HUMAN	O15230	LAMA5_HUMAN	LAMA5	Laminin subunit alpha-5
DNATLQATLHAAR		13	3	1128.79	3246.37	3246.34	1083.13	1083.12	1380.71	461.244	1865.63	0.00438	17.724	13.375	0.9025	2	0	0	0			TRUE	sp|O15230|LAMA5_HUMAN	O15230	LAMA5_HUMAN	LAMA5	Laminin subunit alpha-5
DNTNEIYSGKFCECDNFNCDRSNGLICGGNGVCK	DNTNEIYSGKFCECDNFNCDRSNGLICGGNGVCK	34	4	1860.23	3973.67	3973.61	994.424	994.409	3973.62	994.412	-0.0124	6.2e-13	40.047	9.73	1	2	2	0	0	12C(57.0215), 14C(57.0215), 19C(57.0215), 27C(57.0215), 33C(57.0215)		TRUE	sp|P05556|ITB1_HUMAN	P05556	ITB1_HUMAN	ITGB1	Integrin beta-1
DNWISVDSVTSEIK		14	2	2360.99	1591.8	1591.77	796.908	796.893	1591.77	796.894	-0.0022	1.134e-06	24.308	9.968	1	2	0	0	0			TRUE	sp|Q14126|DSG2_HUMAN	Q14126	DSG2_HUMAN	DSG2	Desmoglein-2
DPAFKAANGSLR		12	3	960.094	2948.24	2948.22	983.754	983.748	1245.65	416.223	1702.58	0.008842	27.868	15.695	0.7405	2	1	0	0		Hex(8)HexNAc(2)(1702.581333)	TRUE	sp|P11279|LAMP1_HUMAN	P11279	LAMP1_HUMAN	LAMP1	Lysosome-associated membrane glycoprotein 1
DPDAQPGGELMLGGTDSKYYKGSLSYLNVTR	DPDAQPGGELM[147]LGGTDSKYYKGSLSYLNVTR	31	4	2188.82	4806.11	4806.05	1202.54	1202.52	3347.6	837.907	1458.45	8.19e-05	25.997	11.186	0.9999	2	2	0	0	11M(15.9949)	Hex(6)HexNAc(2)Phos(1)(1458.442017)	TRUE	sp|P07339|CATD_HUMAN	P07339	CATD_HUMAN	CTSD	Cathepsin D
DPDAQPGGELMLGGTDSKYYKGSLSYLNVTR		31	4	2212.07	4694.16	4694.08	1174.55	1174.53	3331.6	833.908	1362.47	0.003289	17.215	10.764	0.9808	2	2	0	0		dHex(1)Hex(5)HexNAc(2)(1362.480772)	TRUE	sp|P07339|CATD_HUMAN	P07339	CATD_HUMAN	CTSD	Cathepsin D
DPDAQPGGELMLGGTDSKYYKGSLSYLNVTR		31	4	2217.25	4710.14	4710.08	1178.54	1178.53	3331.6	833.908	1378.48	2.558e-07	31.768	12.066	1	2	2	0	0		Hex(6)HexNAc(2)(1378.475686)	TRUE	sp|P07339|CATD_HUMAN	P07339	CATD_HUMAN	CTSD	Cathepsin D
DPDAQPGGELMLGGTDSKYYKGSLSYLNVTR		31	4	2224.07	4548.13	4548.04	1138.04	1138.02	3331.6	833.908	1216.44	2.8e-08	34.426	14.713	1	2	2	0	0			TRUE	sp|P07339|CATD_HUMAN	P07339	CATD_HUMAN	CTSD	Cathepsin D
DPDAQPGGELMLGGTDSKYYKGSLSYLNVTR		31	4	2322.13	4790.13	4790.05	1198.54	1198.52	3331.6	833.908	1458.45	5.159e-06	31.407	12.575	1	2	2	0	0		Hex(6)HexNAc(2)Phos(1)(1458.442017)	TRUE	sp|P07339|CATD_HUMAN	P07339	CATD_HUMAN	CTSD	Cathepsin D
DPDAQPGGELMLGGTDSKYYKGSLSYLNVTR		31	5	2326.75	4790.12	4790.05	959.031	959.017	3331.6	667.328	1458.45	0.03651	14.271	9.929	0.7664	2	2	0	0		Hex(6)HexNAc(2)Phos(1)(1458.442017)	TRUE	sp|P07339|CATD_HUMAN	P07339	CATD_HUMAN	CTSD	Cathepsin D
DPDAQPGGELMLGGTDSKYYKGSLSYLNVTR		31	4	2332.49	4790.12	4790.05	1198.54	1198.52	3331.6	833.908	1458.45	9.347e-06	25.391	10.839	1	2	2	0	0		Hex(6)HexNAc(2)Phos(1)(1458.442017)	TRUE	sp|P07339|CATD_HUMAN	P07339	CATD_HUMAN	CTSD	Cathepsin D
DPFNPFELTNHAVLLVGYGTDSASGMDYWIVK		32	4	3449.99	3555.74	3555.71	889.943	889.935	3555.7	889.933	0.0083	8.66e-05	19.927	9.686	1	2	0	0	0			TRUE	sp|P53634|CATC_HUMAN	P53634	CATC_HUMAN	CTSC	Dipeptidyl peptidase 1
DPNCSCAAGGSYACAGSCKCK	DPNCSCAAGGSYACAGSCKCK	21	4	703.1	3982.43	3982.4	996.616	996.608	2279.85	570.969	1702.55	0.01014	12.476	10.843	0.9279	2	1	0	0	14C(57.0215), 18C(57.0215), 20C(57.0215), 4C(57.0215), 6C(57.0215)		TRUE	sp|P0DM35|M1BL1_HUMAN	P0DM35	M1BL1_HUMAN	MT1HL1	Metallothionein 1H-like protein 1
DPSKIKWGDAGAEYVVESTGVFTTMEK		27	4	2626.39	2944.47	2944.42	737.124	737.111	2944.42	737.111	-0.0009	1.297e-09	41.499	12.01	1	2	2	0	0			TRUE	sp|P04406|G3P_HUMAN	P04406	G3P_HUMAN	GAPDH	Glyceraldehyde-3-phosphate dehydrogenase
DPVGTCYVAIQNFSAYAEFSPCRNSNADPEGQGYCQAGFSLDFYK	DPVGTCYVAIQNFSAYAEFSPCRNSNADPEGQGYCQAGFSLDFYK	45	6	1963.68	8506.56	8506.47	1418.77	1418.75	5100.21	851.042	3406.27	1.953	7.337	6.065	0.9989	2	1	0	0	22C(57.0215), 35C(57.0215), 6C(57.0215)		TRUE	sp|P53708|ITA8_HUMAN	P53708	ITA8_HUMAN	ITGA8	Integrin alpha-8
DQAVFPQNGLVVSSVDVQSVEPVDQR		26	3	2410.88	2811.46	2811.41	938.162	938.144	2811.4	938.142	0.0046	1.25e-12	49.871	11.065	1	2	0	0	0			TRUE	sp|Q14764|MVP_HUMAN	Q14764	MVP_HUMAN	MVP	Major vault protein
DQAVFPQNGLVVSSVDVQSVEPVDQR		26	3	2422.6	2811.45	2811.41	938.157	938.144	2811.4	938.142	0.0056	1.33e-09	40.375	10.249	1	2	0	0	0			TRUE	sp|Q14764|MVP_HUMAN	Q14764	MVP_HUMAN	MVP	Major vault protein
DQEGQDVLLFIDNIFR		16	2	3464.91	1920.98	1920.97	961.5	961.49	1920.96	961.486	0.0069	5e-14	44.447	12.375	1	2	0	0	0			TRUE	sp|P06576|ATPB_HUMAN	P06576	ATPB_HUMAN	ATP5B	ATP synthase subunit beta, mitochondrial
DQEGQDVLLFIDNIFR		16	3	3465.44	1920.98	1920.97	641.335	641.33	1920.96	641.327	0.01	1.193e-09	32.126	12.825	1	2	0	0	0			TRUE	sp|P06576|ATPB_HUMAN	P06576	ATPB_HUMAN	ATP5B	ATP synthase subunit beta, mitochondrial
DQGSCGSCWAFGAVEAISDR	DQGSCGSCWAFGAVEAISDR	20	3	2561.14	2171.92	2171.89	724.982	724.972	2171.9	724.974	-0.0053	4.318e-10	45.959	7.774	1	2	0	0	0	5C(57.0215), 8C(57.0215)		TRUE	sp|P07858|CATB_HUMAN	P07858	CATB_HUMAN	CTSB	Cathepsin B
DQGSCGSCWAFGAVEAISDR	DQGSCGSCWAFGAVEAISDR	20	2	2563.23	2171.93	2171.89	1086.97	1086.95	2171.9	1086.96	-0.0082	1.1e-13	62.362	9.28	1	2	0	0	0	5C(57.0215), 8C(57.0215)		TRUE	sp|P07858|CATB_HUMAN	P07858	CATB_HUMAN	CTSB	Cathepsin B
DQGSCGSCWAFGAVEAISDR	DQGSCGSCWAFGAVEAISDR	20	3	2571.6	2171.93	2171.89	724.983	724.972	2171.9	724.974	-0.0053	1.931e-08	41.357	9.061	1	2	0	0	0	5C(57.0215), 8C(57.0215)		TRUE	sp|P07858|CATB_HUMAN	P07858	CATB_HUMAN	CTSB	Cathepsin B
DQGSRHDSEQDNSDNNTIFVQGLGENVTIESVADYFK		37	4	3053.65	4127.9	4127.86	1032.98	1032.97	4127.86	1032.97	-0.0028	0	53.884	10.897	1	2	1	0	0			TRUE	sp|P35637|FUS_HUMAN	P35637	FUS_HUMAN	FUS	RNA-binding protein FUS
DQGSRHDSEQDNSDNNTIFVQGLGENVTIESVADYFK		37	3	3058.16	4127.92	4127.86	1376.98	1376.96	4127.86	1376.96	-0.0009	0	69.546	11.319	1	2	1	0	0			TRUE	sp|P35637|FUS_HUMAN	P35637	FUS_HUMAN	FUS	RNA-binding protein FUS
DQGSRHDSEQDNSDNNTIFVQGLGENVTIESVADYFK		37	4	3064.05	4127.91	4127.86	1032.99	1032.97	4127.86	1032.97	-0.0024	0	50.655	11.777	1	2	1	0	0			TRUE	sp|P35637|FUS_HUMAN	P35637	FUS_HUMAN	FUS	RNA-binding protein FUS
DQTEATQEKYVLEEAQR		17	3	1462.67	2037.01	2036.98	680.01	679.999	2036.96	679.996	0.0096	7.268e-05	20.195	8.57	0.9988	2	1	0	0			TRUE	sp|Q9BZF1|OSBL8_HUMAN	Q9BZF1	OSBL8_HUMAN	OSBPL8	Oxysterol-binding protein-related protein 8
DQVAIHEAMEQQTISITK	DQVAIHEAM[147]EQQTISITK	18	3	1475.22	2057.03	2057	686.683	686.675	2057.01	686.677	-0.0067	6.346e-09	32.493	10.416	1	2	0	0	0	9M(15.9949)		TRUE	sp|Q14566|MCM6_HUMAN	Q14566	MCM6_HUMAN	MCM6	DNA replication licensing factor MCM6
DQVAIHEAMEQQTISITK		18	3	1754.08	2041.04	2041.01	681.355	681.345	2041.01	681.346	-0.0014	1.097e-11	41.528	11.546	1	2	0	0	0			TRUE	sp|Q14566|MCM6_HUMAN	Q14566	MCM6_HUMAN	MCM6	DNA replication licensing factor MCM6
DQVANSAFVER		11	2	1162.9	1234.61	1234.59	618.31	618.305	1234.59	618.304	0.0001	6.165e-05	26.357	9.269	1	2	0	0	0			TRUE	sp|P07900|HS90A_HUMAN	P07900	HS90A_HUMAN	HSP90AA1	Heat shock protein HSP 90-alpha
DRVIKNCIAQTSAVVK	DRVIKNCIAQTSAVVK	16	3	1296.23	1801	1800.99	601.341	601.336	1800.99	601.337	-0.0017	9.84e-12	44.836	9.011	1	2	2	0	0	7C(57.0215)		TRUE	sp|Q4VC31|CCD58_HUMAN	Q4VC31	CCD58_HUMAN	CCDC58	Coiled-coil domain-containing protein 58
DSAAAVVVYDITNVNSFQQTTK		22	3	2692.06	2370.21	2370.17	791.078	791.065	2370.17	791.064	0.0029	0	44.107	12.188	1	2	0	0	0			TRUE	sp|Q9H0N0|RAB6C_HUMAN	Q9H0N0	RAB6C_HUMAN	RAB6C	Ras-related protein Rab-6C
DSAAAVVVYDITNVNSFQQTTK		22	3	2707.63	2370.21	2370.18	791.077	791.067	2370.17	791.064	0.0085	0.0003033	18.976	10.398	0.9999	2	0	0	0			TRUE	sp|Q9H0N0|RAB6C_HUMAN	Q9H0N0	RAB6C_HUMAN	RAB6C	Ras-related protein Rab-6C
DSAQNSVIIVDKNGRLVYLVENPGGYVAYSK		31	4	2262.41	3367.8	3367.74	842.957	842.943	3367.74	842.942	0.0015	1.37e-08	40.953	8.31	1	2	2	0	0			TRUE	sp|P02786|TFR1_HUMAN	P02786	TFR1_HUMAN	TFRC	Transferrin receptor protein 1
DSAQNSVIIVDKNGRLVYLVENPGGYVAYSK		31	3	2265.14	3368.82	3368.74	1123.95	1123.92	3367.74	1123.59	1.0032	1e-14	65.248	7.842	1	2	2	0	0		Label:15N(1)(0.997035)	TRUE	sp|P02786|TFR1_HUMAN	P02786	TFR1_HUMAN	TFRC	Transferrin receptor protein 1
DSCLPSQGLSFSYGDILHVINASDDEWWQAR	DSCLPSQGLSFSYGDILHVINASDDEWWQAR	31	5	1028.59	6444.67	6444.63	1289.94	1289.93	3565.62	714.131	2879.01	2.14	13.531	12.222	0.9721	2	0	0	0	3C(57.0215)		TRUE	sp|Q92796|DLG3_HUMAN	Q92796	DLG3_HUMAN	DLG3	Disks large homolog 3
DSDSKLVENCVCLLR	DSDSKLVENCVCLLR	15	3	1900.61	1806.89	1806.86	603.303	603.294	1806.86	603.294	0.001	1.32e-11	37.881	11.34	1	2	1	0	0	10C(57.0215), 12C(57.0215)		TRUE	sp|O60716|CTND1_HUMAN	O60716	CTND1_HUMAN	CTNND1	Catenin delta-1
DSGIWINGFDYTGISHITPHIPEINDSIR		29	4	2842.97	4807.2	4807.13	1202.81	1202.79	3266.6	817.657	1540.53	8.613e-06	23.104	10.555	1	2	0	0	0		Hex(7)HexNAc(2)(1540.528510)	TRUE	sp|Q7Z2K6|ERMP1_HUMAN	Q7Z2K6	ERMP1_HUMAN	ERMP1	Endoplasmic reticulum metallopeptidase 1
DSGSKAATDAQDANQCCTSCEDNAPATSYCVECSEPLCETCVEAHQR	DSGSKAATDAQDANQCCTSCEDNAPATSYCVECSEPLCETCVEAHQR	47	4	1602.89	5339.14	5339.08	1335.79	1335.78	5339.08	1335.78	-0.0043	0	91.83	9.938	1	2	1	0	0	16C(57.0215), 17C(57.0215), 20C(57.0215), 30C(57.0215), 33C(57.0215), 38C(57.0215), 41C(57.0215)		TRUE	sp|Q13263|TIF1B_HUMAN	Q13263	TIF1B_HUMAN	TRIM28	Transcription intermediary factor 1-beta
DSGSKAATDAQDANQCCTSCEDNAPATSYCVECSEPLCETCVEAHQR	DSGSKAATDAQDANQCCTSCEDNAPATSYCVECSEPLCETCVEAHQR	47	5	1604.7	5339.12	5339.08	1068.83	1068.82	5339.08	1068.82	-0.0004	0	74.007	9.798	1	2	1	0	0	16C(57.0215), 17C(57.0215), 20C(57.0215), 30C(57.0215), 33C(57.0215), 38C(57.0215), 41C(57.0215)		TRUE	sp|Q13263|TIF1B_HUMAN	Q13263	TIF1B_HUMAN	TRIM28	Transcription intermediary factor 1-beta
DSGSKAATDAQDANQCCTSCEDNAPATSYCVECSEPLCETCVEAHQR	DSGSKAATDAQDANQCCTSCEDNAPATSYCVECSEPLCETCVEAHQR	47	6	1604.99	5339.12	5339.04	890.861	890.847	5339.08	890.855	-0.0439	0	56.461	9.588	1	2	1	0	0	16C(57.0215), 17C(57.0215), 20C(57.0215), 30C(57.0215), 33C(57.0215), 38C(57.0215), 41C(57.0215)	Lys->Gln(-0.036386)	TRUE	sp|Q13263|TIF1B_HUMAN	Q13263	TIF1B_HUMAN	TRIM28	Transcription intermediary factor 1-beta
DSGSKAATDAQDANQCCTSCEDNAPATSYCVECSEPLCETCVEAHQR	DSGSKAATDAQDANQCCTSCEDNAPATSYCVECSEPLCETCVEAHQR	47	3	1611.37	5339.12	5339.11	1780.72	1780.71	5339.08	1780.7	0.0273	0	109.17	9.893	1	2	1	0	0	16C(57.0215), 17C(57.0215), 20C(57.0215), 30C(57.0215), 33C(57.0215), 38C(57.0215), 41C(57.0215)	Gln->Lys(0.036386)	TRUE	sp|Q13263|TIF1B_HUMAN	Q13263	TIF1B_HUMAN	TRIM28	Transcription intermediary factor 1-beta
DSGSKAATDAQDANQCCTSCEDNAPATSYCVECSEPLCETCVEAHQR	DSGSKAATDAQDANQCCTSCEDNAPATSYCVECSEPLCETCVEAHQR	47	4	1613.03	5339.13	5339.08	1335.79	1335.78	5339.08	1335.78	-0.0043	0	96.416	96.416	1	2	1	0	0	16C(57.0215), 17C(57.0215), 20C(57.0215), 30C(57.0215), 33C(57.0215), 38C(57.0215), 41C(57.0215)		TRUE	sp|Q13263|TIF1B_HUMAN	Q13263	TIF1B_HUMAN	TRIM28	Transcription intermediary factor 1-beta
DSGSKAATDAQDANQCCTSCEDNAPATSYCVECSEPLCETCVEAHQR	DSGSKAATDAQDANQCCTSCEDNAPATSYCVECSEPLCETCVEAHQR	47	5	1615.21	5339.13	5339.08	1068.83	1068.82	5339.08	1068.82	-0.0009	0	76.927	9.695	1	2	1	0	0	16C(57.0215), 17C(57.0215), 20C(57.0215), 30C(57.0215), 33C(57.0215), 38C(57.0215), 41C(57.0215)		TRUE	sp|Q13263|TIF1B_HUMAN	Q13263	TIF1B_HUMAN	TRIM28	Transcription intermediary factor 1-beta
DSGSKAATDAQDANQCCTSCEDNAPATSYCVECSEPLCETCVEAHQR	DSGSKAATDAQDANQCCTSCEDNAPATSYCVECSEPLCETCVEAHQR	47	6	1615.43	5339.13	5339.08	890.862	890.853	5339.08	890.855	-0.0082	0	47.398	9.224	1	2	1	0	0	16C(57.0215), 17C(57.0215), 20C(57.0215), 30C(57.0215), 33C(57.0215), 38C(57.0215), 41C(57.0215)		TRUE	sp|Q13263|TIF1B_HUMAN	Q13263	TIF1B_HUMAN	TRIM28	Transcription intermediary factor 1-beta
DSGSKAATDAQDANQCCTSCEDNAPATSYCVECSEPLCETCVEAHQR	DSGSKAATDAQDANQCCTSCEDNAPATSYCVECSEPLCETCVEAHQR	47	4	1623.56	5339.12	5339.08	1335.79	1335.78	5339.08	1335.78	-0.0009	0	98.366	10.342	1	2	1	0	0	16C(57.0215), 17C(57.0215), 20C(57.0215), 30C(57.0215), 33C(57.0215), 38C(57.0215), 41C(57.0215)		TRUE	sp|Q13263|TIF1B_HUMAN	Q13263	TIF1B_HUMAN	TRIM28	Transcription intermediary factor 1-beta
DSGSKAATDAQDANQCCTSCEDNAPATSYCVECSEPLCETCVEAHQR	DSGSKAATDAQDANQCCTSCEDNAPATSYCVECSEPLCETCVEAHQR	47	4	1635.34	5339.11	5339.08	1335.78	1335.78	5339.08	1335.78	-0.0014	0	92.078	10.047	1	2	1	0	0	16C(57.0215), 17C(57.0215), 20C(57.0215), 30C(57.0215), 33C(57.0215), 38C(57.0215), 41C(57.0215)		TRUE	sp|Q13263|TIF1B_HUMAN	Q13263	TIF1B_HUMAN	TRIM28	Transcription intermediary factor 1-beta
DSGSKAATDAQDANQCCTSCEDNAPATSYCVECSEPLCETCVEAHQR	DSGSKAATDAQDANQCCTSCEDNAPATSYCVECSEPLCETCVEAHQR	47	5	1635.56	5339.11	5339.06	1068.83	1068.82	5339.08	1068.82	-0.0268	0	55.039	8.872	1	2	1	0	0	16C(57.0215), 17C(57.0215), 20C(57.0215), 30C(57.0215), 33C(57.0215), 38C(57.0215), 41C(57.0215)	Lys->Gln(-0.036386)	TRUE	sp|Q13263|TIF1B_HUMAN	Q13263	TIF1B_HUMAN	TRIM28	Transcription intermediary factor 1-beta
DSGSKAATDAQDANQCCTSCEDNAPATSYCVECSEPLCETCVEAHQR	DSGSKAATDAQDANQCCTSCEDNAPATSYCVECSEPLCETCVEAHQR	47	5	1642.64	5340.15	5340.06	1069.04	1069.02	5339.08	1068.82	0.9766	8.335e-10	41.057	8.09	1	2	1	0	0	16C(57.0215), 17C(57.0215), 20C(57.0215), 30C(57.0215), 33C(57.0215), 38C(57.0215), 41C(57.0215)	Asn->Asp(0.984016), Deamidated(0.984016), Gln->Glu(0.984016)	TRUE	sp|Q13263|TIF1B_HUMAN	Q13263	TIF1B_HUMAN	TRIM28	Transcription intermediary factor 1-beta
DSGSKAATDAQDANQCCTSCEDNAPATSYCVECSEPLCETCVEAHQR	DSGSKAATDAQDANQCCTSCEDNAPATSYCVECSEPLCETCVEAHQR	47	4	1658.69	5340.12	5340.08	1336.04	1336.03	5339.08	1335.78	0.9932	0	66.141	8.05	1	2	1	0	0	16C(57.0215), 17C(57.0215), 20C(57.0215), 30C(57.0215), 33C(57.0215), 38C(57.0215), 41C(57.0215)	Asn->Asp(0.984016), Deamidated(0.984016), Gln->Glu(0.984016), Label:15N(1)(0.997035)	TRUE	sp|Q13263|TIF1B_HUMAN	Q13263	TIF1B_HUMAN	TRIM28	Transcription intermediary factor 1-beta
DSIFSNLTGQLDYQGFEK		18	3	2806.64	2061	2060.97	688.007	687.997	2060.97	687.997	0.0002	8.4e-13	30.364	10.781	1	2	0	0	0			TRUE	sp|P40939|ECHA_HUMAN	P40939	ECHA_HUMAN	HADHA	Trifunctional enzyme subunit alpha, mitochondrial
DSMRQIRAEISELPSIVQDLANGNITWADVEAR		33	6	2248.44	5288.49	5288.46	882.423	882.417	3696.85	617.149	1591.6	3.102	9.306	8.329	0.9941	2	2	0	0			TRUE	sp|P41250|SYG_HUMAN	P41250	SYG_HUMAN	GARS	Glycine--tRNA ligase
DSPVLPVTLQCNLTSSSHTLTYSYWTK	DSPVLPVTLQCNLTSSSHTLTYSYWTK	27	4	2502.53	4800.16	4800.08	1201.05	1201.03	3097.51	775.384	1702.57	5.562e-09	32.819	10.193	1	2	0	0	0	11C(57.0215)	Hex(8)HexNAc(2)(1702.581333)	TRUE	sp|Q9Y639|NPTN_HUMAN	Q9Y639	NPTN_HUMAN	NPTN	Neuroplastin
DSPVLPVTLQCNLTSSSHTLTYSYWTK	DSPVLPVTLQCNLTSSSHTLTYSYWTK	27	3	2503.69	4800.15	4800.14	1601.06	1601.05	3097.51	1033.51	1702.64	3.14e-12	48.391	14.212	1	2	0	0	0	11C(57.0215)		TRUE	sp|Q9Y639|NPTN_HUMAN	Q9Y639	NPTN_HUMAN	NPTN	Neuroplastin
DSPVLPVTLQCNLTSSSHTLTYSYWTK	DSPVLPVTLQCNLTSSSHTLTYSYWTK	27	4	2505.67	4638.1	4638.03	1160.53	1160.52	3097.51	775.384	1540.53	1.125e-07	32.756	12.958	1	2	0	0	0	11C(57.0215)	Hex(7)HexNAc(2)(1540.528510)	TRUE	sp|Q9Y639|NPTN_HUMAN	Q9Y639	NPTN_HUMAN	NPTN	Neuroplastin
DSPVLPVTLQCNLTSSSHTLTYSYWTK	DSPVLPVTLQCNLTSSSHTLTYSYWTK	27	4	2510.88	4476.04	4475.98	1120.02	1120	3097.51	775.384	1378.47	3.712e-11	38.268	13.556	1	2	0	0	0	11C(57.0215)	Hex(6)HexNAc(2)(1378.475686)	TRUE	sp|Q9Y639|NPTN_HUMAN	Q9Y639	NPTN_HUMAN	NPTN	Neuroplastin
DSQVPGPIGCNCDPQGSVSSQCDAAGQCQCK	DSQVPGPIGCNCDPQGSVSSQCDAAGQCQCK	31	3	1360.52	3366.37	3366.34	1123.13	1123.12	3366.34	1123.12	0.0005	8.284e-05	20.827	20.827	0.9996	2	0	0	0	10C(57.0215), 12C(57.0215), 22C(57.0215), 28C(57.0215), 30C(57.0215)		TRUE	sp|P98160|PGBM_HUMAN	P98160	PGBM_HUMAN	HSPG2	Basement membrane-specific heparan sulfate proteoglycan core protein
DSTVAVVVYDITNVNSFQQTTK		22	3	2917.9	2428.24	2428.22	810.422	810.413	2428.21	810.411	0.0044	0	41.955	25.158	1	2	0	0	0			TRUE	sp|P20340|RAB6A_HUMAN	P20340	RAB6A_HUMAN	RAB6A	Ras-related protein Rab-6A
DSVSSVSDISQYRVEHLTTFVLDRK		25	4	2413.74	2880.52	2880.47	721.136	721.124	2880.46	721.123	0.0044	1e-09	36.437	9.685	1	2	1	0	0			TRUE	sp|Q12929|EPS8_HUMAN	Q12929	EPS8_HUMAN	EPS8	Epidermal growth factor receptor kinase substrate 8
DSYPIKYVHAFESNNFIYFLTVQR		24	4	3139.09	2950.49	2950.46	738.63	738.621	2950.47	738.624	-0.0089	1.416e-06	26.475	10.143	1	2	1	0	0			TRUE	sp|P08581|MET_HUMAN	P08581	MET_HUMAN	MET	Hepatocyte growth factor receptor
DSYVGDEAQSKR		12	2	645.272	1353.62	1353.61	677.819	677.814	1353.62	677.815	-0.0022	1.305e-05	27.038	27.038	1	2	0	0	0			FALSE	sp|P60709|ACTB_HUMAN	P60709	ACTB_HUMAN	ACTB	Actin, cytoplasmic 1	ACTA1, ACTA2, ACTC1, ACTG1, ACTG2	sp|P62736|ACTA_HUMAN, sp|P63261|ACTG_HUMAN, sp|P63267|ACTH_HUMAN, sp|P68032|ACTC_HUMAN, sp|P68133|ACTS_HUMAN
DTCTQECSYFNITK	DTCTQECSYFNITK	14	3	1546.03	3630.39	3630.37	1211.14	1211.13	1765.73	589.583	1864.64	9.4e-13	57.602	8.411	1	2	0	0	0	3C(57.0215), 7C(57.0215)		TRUE	sp|P05556|ITB1_HUMAN	P05556	ITB1_HUMAN	ITGB1	Integrin beta-1
DTCTQECSYFNITK	DTCTQECSYFNITK	14	3	1547.81	3468.35	3468.32	1157.12	1157.11	1765.73	589.583	1702.59	1.38e-12	53.938	10.415	1	2	0	0	0	3C(57.0215), 7C(57.0215)	Hex(8)HexNAc(2)(1702.581333)	TRUE	sp|P05556|ITB1_HUMAN	P05556	ITB1_HUMAN	ITGB1	Integrin beta-1
DTCTQECSYFNITK	DTCTQECSYFNITK	14	3	1553.01	3306.3	3306.27	1103.11	1103.1	1765.73	589.583	1540.54	5.741e-10	45.464	10.661	1	2	0	0	0	3C(57.0215), 7C(57.0215)	Hex(7)HexNAc(2)(1540.528510)	TRUE	sp|P05556|ITB1_HUMAN	P05556	ITB1_HUMAN	ITGB1	Integrin beta-1
DTCTQECSYFNITK	DTCTQECSYFNITK	14	3	1558.54	3468.35	3468.32	1157.12	1157.11	1765.73	589.583	1702.59	3.023e-10	45.578	10.365	1	2	0	0	0	3C(57.0215), 7C(57.0215)	Hex(8)HexNAc(2)(1702.581333)	TRUE	sp|P05556|ITB1_HUMAN	P05556	ITB1_HUMAN	ITGB1	Integrin beta-1
DTCTQECSYFNITK	DTCTQECSYFNITK	14	3	1561.42	3144.25	3144.21	1049.09	1049.08	1765.73	589.583	1378.48	1.4e-13	61.922	9.419	1	2	0	0	0	3C(57.0215), 7C(57.0215)	Hex(6)HexNAc(2)(1378.475686)	TRUE	sp|P05556|ITB1_HUMAN	P05556	ITB1_HUMAN	ITGB1	Integrin beta-1
DTCTQECSYFNITK	DTCTQECSYFNITK	14	3	1564.45	3306.29	3306.27	1103.1	1103.1	1765.73	589.583	1540.54	9.891e-07	31.519	31.519	1	2	0	0	0	3C(57.0215), 7C(57.0215)	Hex(7)HexNAc(2)(1540.528510)	TRUE	sp|P05556|ITB1_HUMAN	P05556	ITB1_HUMAN	ITGB1	Integrin beta-1
DTEGGAAEINCNGVIEVINYTQNSNNETLR	DTEGGAAEINCNGVIEVINYTQNSNNETLR	30	3	2434.24	3294.56	3294.52	1099.19	1099.18	3294.51	1099.18	0.0129	0	39.599	7.14	1	2	0	0	0	11C(57.0215)		TRUE	sp|Q96SB4|SRPK1_HUMAN	Q96SB4	SRPK1_HUMAN	SRPK1	SRSF protein kinase 1
DTESSSENTTDNNSASNPGSEKSTLPGSTTSNKGK		35	4	793.697	3528.56	3528.54	883.148	883.143	3528.56	883.147	-0.016	0.0009598	17.239	9.445	0.9969	2	2	0	0			TRUE	sp|Q9UPQ9|TNR6B_HUMAN	Q9UPQ9	TNR6B_HUMAN	TNRC6B	Trinucleotide repeat-containing gene 6B protein
DTILNINFQCAYPLDMKVSLQAALQPIVSSLNVSVDGNGEFIVR	DTILNINFQCAYPLDMKVSLQAALQPIVSSLNVSVDGNGEFIVR	44	6	2979.47	7855.73	7855.62	1310.3	1310.28	4848.48	809.088	3007.14	1.985	6.876	6.249	0.9989	2	1	0	0	10C(57.0215)		TRUE	sp|P55259|GP2_HUMAN	P55259	GP2_HUMAN	GP2	Pancreatic secretory granule membrane major glycoprotein GP2
DVACGANHTLVLDSQKR	DVACGANHTLVLDSQKR	17	3	1179.06	1882.95	1882.93	628.656	628.651	1882.93	628.651	-0.002	5.854e-05	20.664	10.834	0.9983	2	0	0	0	4C(57.0215)		TRUE	sp|Q9P258|RCC2_HUMAN	Q9P258	RCC2_HUMAN	RCC2	Protein RCC2
DVATVAFCDAQSTQEIHEK	DVATVAFCDAQSTQEIHEK	19	3	1733.55	2148.01	2147.98	717.009	717	2147.98	717	-0.0021	6.92e-12	39.332	8.131	1	2	0	0	0	8C(57.0215)		TRUE	sp|Q13363|CTBP1_HUMAN	Q13363	CTBP1_HUMAN	CTBP1	C-terminal-binding protein 1
DVDIIDHHDNTYTVKYTPVQQGPVGVNVTYGGDPIPK		37	4	2172.7	4051.05	4051	1013.77	1013.76	4051	1013.76	0.0007	0	68.098	10.474	1	2	1	0	0			TRUE	sp|P21333|FLNA_HUMAN	P21333	FLNA_HUMAN	FLNA	Filamin-A
DVDIIDHHDNTYTVKYTPVQQGPVGVNVTYGGDPIPK		37	5	2173.88	4051.05	4050.97	811.217	811.202	4051	811.207	-0.0221	0.001004	20.493	20.493	0.9986	2	1	0	0			TRUE	sp|P21333|FLNA_HUMAN	P21333	FLNA_HUMAN	FLNA	Filamin-A
DVECGEGHFCHDNQTCCR	DVECGEGHFCHDNQTCCR	18	4	738.365	3156.17	3156.15	790.049	790.044	2279.82	570.962	876.327	3.131e-10	44.517	12.148	1	2	0	0	0	10C(57.0215), 16C(57.0215), 17C(57.0215), 4C(57.0215)	Hex(2)HexNAc(2)dHex(1)(876.322301)	TRUE	sp|P28799|GRN_HUMAN	P28799	GRN_HUMAN	GRN	Granulins
DVECGEGHFCHDNQTCCR	DVECGEGHFCHDNQTCCR	18	3	740.131	3156.17	3156.14	1053.06	1053.06	2279.82	760.947	876.324	3.108e-06	27.53	15.138	0.9999	2	0	0	0	10C(57.0215), 16C(57.0215), 17C(57.0215), 4C(57.0215)	Hex(2)HexNAc(2)dHex(1)(876.322301)	TRUE	sp|P28799|GRN_HUMAN	P28799	GRN_HUMAN	GRN	Granulins
DVECGEGHFCHDNQTCCRDNR	DVECGEGHFCHDNQTCCRDNR	21	5	650.02	4529.65	4529.62	906.938	906.932	2664.99	534.005	1864.63	0.1159	9.243	5.585	0.8116	2	1	0	0	10C(57.0215), 16C(57.0215), 17C(57.0215), 4C(57.0215)	Hex(9)HexNAc(2)(1864.634157)	TRUE	sp|P28799|GRN_HUMAN	P28799	GRN_HUMAN	GRN	Granulins
DVECGEGHFCHDNQTCCRDNR	DVECGEGHFCHDNQTCCRDNR	21	4	650.912	4367.6	4367.57	1092.91	1092.9	2664.99	667.255	1702.58	0.00022	22.13	9.751	0.9992	2	1	0	0	10C(57.0215), 16C(57.0215), 17C(57.0215), 4C(57.0215)	Hex(8)HexNAc(2)(1702.581333)	TRUE	sp|P28799|GRN_HUMAN	P28799	GRN_HUMAN	GRN	Granulins
DVECGEGHFCHDNQTCCRDNR	DVECGEGHFCHDNQTCCRDNR	21	5	651.024	4367.6	4367.58	874.527	874.524	2664.99	534.005	1702.59	0.0139	16.928	8.352	0.943	2	1	0	0	10C(57.0215), 16C(57.0215), 17C(57.0215), 4C(57.0215)	Hex(8)HexNAc(2)(1702.581333)	TRUE	sp|P28799|GRN_HUMAN	P28799	GRN_HUMAN	GRN	Granulins
DVFGKDLIYTLYYWK		15	3	3242.73	1923.01	1922.98	642.01	642.001	1922.98	642.001	-0.0015	9.584e-09	34.062	11.938	1	2	1	0	0			TRUE	sp|P13726|TF_HUMAN	P13726	TF_HUMAN	F3	Tissue factor
DVFTKGYGFGLIKLDLK		17	3	2694.32	1913.09	1913.07	638.705	638.697	1913.07	638.696	0.0017	1.885e-08	50.28	10.668	1	2	2	0	0			TRUE	sp|P21796|VDAC1_HUMAN	P21796	VDAC1_HUMAN	VDAC1	Voltage-dependent anion-selective channel protein 1
DVIEQLNLVTTWLQLQIPR		19	3	3470.37	2278.31	2278.28	760.442	760.434	2278.27	760.43	0.0122	2.62e-07	36.827	9.979	1	2	0	0	0			TRUE	sp|Q06323|PSME1_HUMAN	Q06323	PSME1_HUMAN	PSME1	Proteasome activator complex subunit 1
DVLTSTYGATAETLSTSTTTHVTK		24	3	2105.15	2484.28	2484.22	829.099	829.081	2484.22	829.082	-0.0016	2.1e-13	40.247	11.128	1	2	0	0	0			TRUE	sp|Q9H4G0|E41L1_HUMAN	Q9H4G0	E41L1_HUMAN	EPB41L1	Band 4.1-like protein 1
DVNCSVMGPQEK	DVNCSVM[147]GPQEK	12	3	705.656	2416.98	2416.96	806.667	806.661	1378.59	460.536	1038.38	5.806e-06	33.259	13.614	0.9992	2	0	0	0	4C(57.0215), 7M(15.9949)	dHex(1)Hex(3)HexNAc(2)(1038.375125)	TRUE	sp|P53634|CATC_HUMAN	P53634	CATC_HUMAN	CTSC	Dipeptidyl peptidase 1
DVNCSVMGPQEK	DVNCSVM[147]GPQEK	12	3	706.999	2837.05	2837.03	946.689	946.684	1378.59	460.536	1458.44	0.0006191	22.333	9.475	0.952	2	0	0	0	4C(57.0215), 7M(15.9949)	Hex(6)HexNAc(2)Phos(1)(1458.442017)	TRUE	sp|P53634|CATC_HUMAN	P53634	CATC_HUMAN	CTSC	Dipeptidyl peptidase 1
DVNCSVMGPQEK	DVNCSVM[147]GPQEK	12	3	716.46	2416.98	2416.96	806.667	806.661	1378.59	460.536	1038.38	2.829e-05	23.246	10.528	0.9714	2	0	0	0	4C(57.0215), 7M(15.9949)	dHex(1)Hex(3)HexNAc(2)(1038.375125)	TRUE	sp|P53634|CATC_HUMAN	P53634	CATC_HUMAN	CTSC	Dipeptidyl peptidase 1
DVNCSVMGPQEK	DVNCSVMGPQEK	12	3	882.282	2741.08	2741.06	914.7	914.694	1362.59	455.204	1378.47	0.0007396	21.024	7.337	0.9869	2	0	0	0	4C(57.0215)	Hex(6)HexNAc(2)(1378.475686)	TRUE	sp|P53634|CATC_HUMAN	P53634	CATC_HUMAN	CTSC	Dipeptidyl peptidase 1
DVNCSVMGPQEK	DVNCSVMGPQEK	12	3	884.505	2887.14	2887.12	963.388	963.382	1362.59	455.204	1524.53	0.004485	16.893	7.311	0.8948	2	0	0	0	4C(57.0215)	dHex(1)Hex(6)HexNAc(2)(1524.533595)	TRUE	sp|P53634|CATC_HUMAN	P53634	CATC_HUMAN	CTSC	Dipeptidyl peptidase 1
DVNCSVMGPQEK	DVNCSVMGPQEK	12	3	918.262	2400.98	2400.97	801.334	801.329	1362.59	455.204	1038.37	1.603e-08	41.68	9.946	1	2	0	0	0	4C(57.0215)	dHex(1)Hex(3)HexNAc(2)(1038.375125)	TRUE	sp|P53634|CATC_HUMAN	P53634	CATC_HUMAN	CTSC	Dipeptidyl peptidase 1
DVNCSVMGPQEK	DVNCSVMGPQEK	12	2	921.882	2400.98	2400.97	1201.5	1201.49	1362.59	682.303	1038.38	0.0002621	22.826	8.127	0.9997	2	0	0	0	4C(57.0215)	dHex(1)Hex(3)HexNAc(2)(1038.375125)	TRUE	sp|P53634|CATC_HUMAN	P53634	CATC_HUMAN	CTSC	Dipeptidyl peptidase 1
DVNCSVMGPQEK	DVNCSVMGPQEK	12	3	929.096	2400.98	2400.96	801.335	801.329	1362.59	455.204	1038.37	1.704e-05	21.428	7.527	0.9825	2	0	0	0	4C(57.0215)	dHex(1)Hex(3)HexNAc(2)(1038.375125)	TRUE	sp|P53634|CATC_HUMAN	P53634	CATC_HUMAN	CTSC	Dipeptidyl peptidase 1
DVNCSVMGPQEK	DVNCSVMGPQEK	12	3	935.323	2821.06	2821.03	941.361	941.352	1362.59	455.204	1458.44	2.279e-05	27.069	8.023	0.931	2	0	0	0	4C(57.0215)	Hex(6)HexNAc(2)Phos(1)(1458.442017)	TRUE	sp|P53634|CATC_HUMAN	P53634	CATC_HUMAN	CTSC	Dipeptidyl peptidase 1
DVNCSVMGPQEK	DVNCSVMGPQEK	12	3	945.983	2821.05	2821.03	941.356	941.352	1362.59	455.204	1458.44	0.001922	18.365	18.365	0.8973	2	0	0	0	4C(57.0215)	Hex(6)HexNAc(2)Phos(1)(1458.442017)	TRUE	sp|P53634|CATC_HUMAN	P53634	CATC_HUMAN	CTSC	Dipeptidyl peptidase 1
DVNCSVMGPQEKK	DVNCSVMGPQEKK	13	3	805.192	2529.07	2529.06	844.031	844.028	1490.69	497.902	1038.38	0.0001668	26.072	14.986	0.9978	2	0	0	0	4C(57.0215)	dHex(1)Hex(3)HexNAc(2)(1038.375125)	TRUE	sp|P53634|CATC_HUMAN	P53634	CATC_HUMAN	CTSC	Dipeptidyl peptidase 1
DVPFGFQTVTSDVNKLSSFYSLK		23	3	3265.79	2578.33	2578.29	860.451	860.436	2578.3	860.439	-0.0089	2.953e-06	25.793	12.201	1	2	1	0	0			TRUE	sp|P36952|SPB5_HUMAN	P36952	SPB5_HUMAN	SERPINB5	Serpin B5
DVQIGDIVTVGECRPLSK	DVQIGDIVTVGECRPLSK	18	3	2144.47	1985.06	1985.03	662.694	662.683	1985.03	662.682	0.001	1.115e-06	27.361	10.326	1	2	1	0	0	13C(57.0215)		TRUE	sp|P62280|RS11_HUMAN	P62280	RS11_HUMAN	RPS11	40S ribosomal protein S11
DVTEVLILQLFSQIGPCK	DVTEVLILQLFSQIGPCK	18	3	3463.66	2059.14	2059.11	687.387	687.378	2059.1	687.375	0.0078	2.825e-11	36.597	10.945	1	2	0	0	0	17C(57.0215)		TRUE	sp|Q01085|TIAR_HUMAN	Q01085	TIAR_HUMAN	TIAL1	Nucleolysin TIAR
DVVFNYLHATAFQGTPLAQAVEGPSENVR		29	3	2930.33	3129.61	3129.55	1044.21	1044.19	3129.55	1044.19	0	5e-14	43.516	10.514	1	2	0	0	0			TRUE	sp|P31930|QCR1_HUMAN	P31930	QCR1_HUMAN	UQCRC1	Cytochrome b-c1 complex subunit 1, mitochondrial
DVVFNYLHATAFQGTPLAQAVEGPSENVR		29	4	2935.45	3129.61	3129.55	783.409	783.395	3129.55	783.395	-0.0014	5.021e-07	31.697	4.839	1	2	0	0	0			TRUE	sp|P31930|QCR1_HUMAN	P31930	QCR1_HUMAN	UQCRC1	Cytochrome b-c1 complex subunit 1, mitochondrial
DVVFNYLHATAFQGTPLAQAVEGPSENVR		29	3	2941.13	3129.6	3129.55	1044.21	1044.19	3129.55	1044.19	-0.0004	9e-14	48.848	9.915	1	2	0	0	0			TRUE	sp|P31930|QCR1_HUMAN	P31930	QCR1_HUMAN	UQCRC1	Cytochrome b-c1 complex subunit 1, mitochondrial
DVVTAAGDMLKDNATEEEILVYLEK		25	4	2386.03	3860.83	3860.76	966.214	966.198	2765.37	692.349	1095.39	4.156e-06	23.401	12.015	1	2	1	0	0		Hex(3)HexNAc(3)(1095.396588)	TRUE	sp|P07602|SAP_HUMAN	P07602	SAP_HUMAN	PSAP	Prosaposin
DVVTAAGDMLKDNATEEEILVYLEK		25	4	2442.06	4517.06	4516.99	1130.27	1130.25	2765.37	692.349	1751.62	0.002427	15.93	8.053	0.8742	2	1	0	0		Hex(4)HexNAc(4)NeuAc(1)(1751.624201)	TRUE	sp|P07602|SAP_HUMAN	P07602	SAP_HUMAN	PSAP	Prosaposin
DVVTAAGDMLKDNATEEEILVYLEK	DVVTAAGDM[147]LKDNATEEEILVYLEK	25	4	2577.01	4484.03	4483.94	1122.01	1121.99	2781.36	696.348	1702.58	4.833e-08	28.551	10.543	1	2	1	0	0	9M(15.9949)	Hex(8)HexNAc(2)(1702.581333)	TRUE	sp|P07602|SAP_HUMAN	P07602	SAP_HUMAN	PSAP	Prosaposin
DVVTAAGDMLKDNATEEEILVYLEK	DVVTAAGDM[147]LKDNATEEEILVYLEK	25	4	2587.49	4753.17	4753.1	1189.3	1189.28	2781.36	696.348	1971.73	0.001593	21.069	11.835	0.9911	2	1	0	0	9M(15.9949)		TRUE	sp|P07602|SAP_HUMAN	P07602	SAP_HUMAN	PSAP	Prosaposin
DVVTAAGDMLKDNATEEEILVYLEK	DVVTAAGDM[147]LKDNATEEEILVYLEK	25	4	2592.27	4484.03	4483.96	1122.01	1122	2781.36	696.348	1702.6	3.316e-07	26.516	9.98	1	2	1	0	0	9M(15.9949)		TRUE	sp|P07602|SAP_HUMAN	P07602	SAP_HUMAN	PSAP	Prosaposin
DVVTAAGDMLKDNATEEEILVYLEK	DVVTAAGDM[147]LKDNATEEEILVYLEK	25	4	2602.43	4753.18	4753.1	1189.3	1189.28	2781.36	696.348	1971.73	0.0002973	25.581	13.45	0.9981	2	1	0	0	9M(15.9949)		TRUE	sp|P07602|SAP_HUMAN	P07602	SAP_HUMAN	PSAP	Prosaposin
DVVTAAGDMLKDNATEEEILVYLEK	DVVTAAGDM[147]LKDNATEEEILVYLEK	25	4	2612.44	3819.8	3819.75	955.957	955.944	2781.36	696.348	1038.38	2.3e-13	40.081	30.276	1	2	1	0	0	9M(15.9949)	dHex(1)Hex(3)HexNAc(2)(1038.375125)	TRUE	sp|P07602|SAP_HUMAN	P07602	SAP_HUMAN	PSAP	Prosaposin
DVVTAAGDMLKDNATEEEILVYLEK	DVVTAAGDM[147]LKDNATEEEILVYLEK	25	3	2614.01	3819.81	3819.76	1274.28	1274.26	2781.36	928.128	1038.39	1.741e-08	37.017	23.122	1	2	1	0	0	9M(15.9949)		TRUE	sp|P07602|SAP_HUMAN	P07602	SAP_HUMAN	PSAP	Prosaposin
DVVTAAGDMLKDNATEEEILVYLEK	DVVTAAGDM[147]LKDNATEEEILVYLEK	25	3	2631.8	3819.79	3819.74	1274.27	1274.25	2781.36	928.128	1038.37	1e-14	51.522	29.121	1	2	1	0	0	9M(15.9949)	dHex(1)Hex(3)HexNAc(2)(1038.375125)	TRUE	sp|P07602|SAP_HUMAN	P07602	SAP_HUMAN	PSAP	Prosaposin
DVVTAAGDMLKDNATEEEILVYLEK	DVVTAAGDM[147]LKDNATEEEILVYLEK	25	4	2632.46	3819.79	3819.74	955.955	955.942	2781.36	696.348	1038.38	1.287e-05	23.234	20.052	1	2	1	0	0	9M(15.9949)	dHex(1)Hex(3)HexNAc(2)(1038.375125)	TRUE	sp|P07602|SAP_HUMAN	P07602	SAP_HUMAN	PSAP	Prosaposin
DVVTAAGDMLKDNATEEEILVYLEK	DVVTAAGDM[147]LKDNATEEEILVYLEK	25	4	2643.85	5046.26	5046.2	1262.57	1262.56	2781.36	696.348	2264.83	0.01028	20.481	15.436	0.7605	2	1	0	0	9M(15.9949)		TRUE	sp|P07602|SAP_HUMAN	P07602	SAP_HUMAN	PSAP	Prosaposin
DVVTAAGDMLKDNATEEEILVYLEK	DVVTAAGDM[147]LKDNATEEEILVYLEK	25	4	2660.49	4476.04	4475.97	1120.02	1120	2781.36	696.348	1694.6	0.002267	31.263	17.902	0.9834	2	1	0	0	9M(15.9949)	dHex(1)Hex(4)HexNAc(3)NeuAc(1)(1694.602737)	TRUE	sp|P07602|SAP_HUMAN	P07602	SAP_HUMAN	PSAP	Prosaposin
DVVTAAGDMLKDNATEEEILVYLEK	DVVTAAGDM[147]LKDNATEEEILVYLEK	25	4	2660.61	5044.25	5044.18	1262.07	1262.05	2781.36	696.348	2262.82	5.741e-06	23.191	11.247	1	2	1	0	0	9M(15.9949)		TRUE	sp|P07602|SAP_HUMAN	P07602	SAP_HUMAN	PSAP	Prosaposin
DVVTAAGDMLKDNATEEEILVYLEK	DVVTAAGDM[147]LKDNATEEEILVYLEK	25	3	2666.2	4476.03	4476	1493.02	1493.01	2781.36	928.128	1694.63	6.95e-12	48.874	24.658	1	2	1	0	0	9M(15.9949)		TRUE	sp|P07602|SAP_HUMAN	P07602	SAP_HUMAN	PSAP	Prosaposin
DVVTAAGDMLKDNATEEEILVYLEK	DVVTAAGDM[147]LKDNATEEEILVYLEK	25	4	2670.94	4476.03	4475.97	1120.02	1120	2781.36	696.348	1694.6	5.938e-05	44.973	20.515	1	2	1	0	0	9M(15.9949)	dHex(1)Hex(4)HexNAc(3)NeuAc(1)(1694.602737)	TRUE	sp|P07602|SAP_HUMAN	P07602	SAP_HUMAN	PSAP	Prosaposin
DVVTAAGDMLKDNATEEEILVYLEK	DVVTAAGDM[147]LKDNATEEEILVYLEK	25	4	2675.47	4239.87	4239.81	1060.97	1060.96	2781.36	696.348	1458.44	2.968e-05	25.338	12.354	1	2	1	0	0	9M(15.9949)	Hex(6)HexNAc(2)Phos(1)(1458.442017)	TRUE	sp|P07602|SAP_HUMAN	P07602	SAP_HUMAN	PSAP	Prosaposin
DVVTAAGDMLKDNATEEEILVYLEK	DVVTAAGDM[147]LKDNATEEEILVYLEK	25	4	2681.57	4476.04	4475.97	1120.02	1120	2781.36	696.348	1694.61	0	43.217	23.949	1	2	1	0	0	9M(15.9949)	dHex(1)Hex(4)HexNAc(3)NeuAc(1)(1694.602737)	TRUE	sp|P07602|SAP_HUMAN	P07602	SAP_HUMAN	PSAP	Prosaposin
DVVTAAGDMLKDNATEEEILVYLEK	DVVTAAGDM[147]LKDNATEEEILVYLEK	25	3	2684.23	4476.04	4476.01	1493.02	1493.01	2781.36	928.128	1694.64	0	53.792	24.035	1	2	1	0	0	9M(15.9949)		TRUE	sp|P07602|SAP_HUMAN	P07602	SAP_HUMAN	PSAP	Prosaposin
DVVTAAGDMLKDNATEEEILVYLEK	DVVTAAGDM[147]LKDNATEEEILVYLEK	25	4	2689.05	4239.87	4239.81	1060.97	1060.96	2781.36	696.348	1458.45	0.002155	19.03	11.717	0.9486	2	1	0	0	9M(15.9949)	Hex(6)HexNAc(2)Phos(1)(1458.442017)	TRUE	sp|P07602|SAP_HUMAN	P07602	SAP_HUMAN	PSAP	Prosaposin
DVVTAAGDMLKDNATEEEILVYLEK	DVVTAAGDM[147]LKDNATEEEILVYLEK	25	4	2691.99	4476.03	4475.97	1120.01	1120	2781.36	696.348	1694.61	0.03666	19.413	14.801	0.7722	2	1	0	0	9M(15.9949)	dHex(1)Hex(4)HexNAc(3)NeuAc(1)(1694.602737)	TRUE	sp|P07602|SAP_HUMAN	P07602	SAP_HUMAN	PSAP	Prosaposin
DVVTAAGDMLKDNATEEEILVYLEK		25	3	2983.7	3803.78	3803.73	1268.93	1268.92	2765.37	922.797	1038.36	0.0007401	18.781	15.799	0.9485	2	1	0	0			TRUE	sp|P07602|SAP_HUMAN	P07602	SAP_HUMAN	PSAP	Prosaposin
DVVTAAGDMLKDNATEEEILVYLEK		25	4	2983.93	3803.78	3803.74	951.951	951.943	2765.37	692.349	1038.38	0.0001758	22.486	11.843	0.9993	2	1	0	0		dHex(1)Hex(3)HexNAc(2)(1038.375125)	TRUE	sp|P07602|SAP_HUMAN	P07602	SAP_HUMAN	PSAP	Prosaposin
DVVTAAGDMLKDNATEEEILVYLEK		25	3	2985.14	3803.78	3803.73	1268.93	1268.92	2765.37	922.797	1038.36	0.0008958	21.049	12.55	0.9381	2	1	0	0			TRUE	sp|P07602|SAP_HUMAN	P07602	SAP_HUMAN	PSAP	Prosaposin
DVVTAAGDMLKDNATEEEILVYLEK		25	4	3034.43	4460.05	4459.97	1116.02	1116	2765.37	692.349	1694.6	4.798e-06	33.243	18.801	1	2	1	0	0		dHex(1)Hex(4)HexNAc(3)NeuAc(1)(1694.602737)	TRUE	sp|P07602|SAP_HUMAN	P07602	SAP_HUMAN	PSAP	Prosaposin
DVVTAAGDMLKDNATEEEILVYLEK		25	4	3050.05	4223.86	4223.8	1056.97	1056.96	2765.37	692.349	1458.44	1.247e-05	24.68	10.879	1	2	1	0	0		Hex(6)HexNAc(2)Phos(1)(1458.442017)	TRUE	sp|P07602|SAP_HUMAN	P07602	SAP_HUMAN	PSAP	Prosaposin
DVYKEHFQDDVFNEKGWNYILEK		23	4	2419.39	2915.42	2915.38	729.862	729.852	2915.38	729.851	0.0015	3.228e-10	32.25	8.793	1	2	2	0	0			TRUE	sp|P43490|NAMPT_HUMAN	P43490	NAMPT_HUMAN	NAMPT	Nicotinamide phosphoribosyltransferase
DWFQLLHENSKQNGSASSVAGPASGLDK		28	4	2190.78	4645.04	4645	1162.27	1162.26	2942.42	736.611	1702.58	2.702e-08	45.618	17.083	1	2	1	0	0		Hex(8)HexNAc(2)(1702.581333)	TRUE	sp|Q92563|TICN2_HUMAN	Q92563	TICN2_HUMAN	SPOCK2	Testican-2
DWFQLLHENSKQNGSASSVAGPASGLDK		28	5	2195.43	4645.07	4645	930.021	930.007	2942.42	589.49	1702.58	0.0003041	18.894	10.375	1	2	1	0	0		Hex(8)HexNAc(2)(1702.581333)	TRUE	sp|Q92563|TICN2_HUMAN	Q92563	TICN2_HUMAN	SPOCK2	Testican-2
DWFQLLHENSKQNGSASSVAGPASGLDK		28	4	2197.08	4484.01	4483.95	1122.01	1121.99	2942.42	736.611	1541.53	2.811e-09	35.372	11.714	1	2	1	0	0			TRUE	sp|Q92563|TICN2_HUMAN	Q92563	TICN2_HUMAN	SPOCK2	Testican-2
DWFQLLHENSKQNGSASSVAGPASGLDK		28	4	2203.05	4320.95	4320.9	1081.25	1081.23	2942.42	736.611	1378.48	3.677e-11	44.665	14.965	1	2	1	0	0		Hex(6)HexNAc(2)(1378.475686)	TRUE	sp|Q92563|TICN2_HUMAN	Q92563	TICN2_HUMAN	SPOCK2	Testican-2
DYALHWLVLGTHTSDEQNHLVVAR		24	4	2405.99	2773.43	2773.39	694.365	694.355	2773.39	694.356	-0.0019	2e-14	45.563	10.836	1	2	0	0	0			TRUE	sp|Q16576|RBBP7_HUMAN	Q16576	RBBP7_HUMAN	RBBP7	Histone-binding protein RBBP7
DYEEVGADSADGEDEGEEY		19	2	1365.73	2077.75	2077.74	1039.88	1039.88	2077.74	1039.88	0.0015	0.0003394	19.377	19.377	1	2	0	0	0			TRUE	sp|Q9BQE3|TBA1C_HUMAN	Q9BQE3	TBA1C_HUMAN	TUBA1C	Tubulin alpha-1C chain
DYEEVGVDSVEGEGEEEGEEY		21	2	1807.3	2347.92	2347.89	1174.97	1174.95	2347.9	1174.96	-0.0058	7.785e-09	40.935	7.025	1	2	0	0	0			TRUE	sp|P68363|TBA1B_HUMAN	P68363	TBA1B_HUMAN	TUBA1B	Tubulin alpha-1B chain	TUBA1A	sp|Q71U36|TBA1A_HUMAN
DYEEVGVDSVEGEGEEEGEEY		21	3	1807.4	2347.92	2347.89	783.646	783.638	2347.9	783.64	-0.0055	0.0006372	20.283	20.283	0.9994	2	0	0	0			TRUE	sp|P68363|TBA1B_HUMAN	P68363	TBA1B_HUMAN	TUBA1B	Tubulin alpha-1B chain	TUBA1A	sp|Q71U36|TBA1A_HUMAN
DYEEVGVDSVEGEGEEEGEEY		21	2	1817.73	2347.92	2347.9	1174.97	1174.96	2347.9	1174.96	-0.0021	7.771e-09	40.938	40.938	1	2	0	0	0			TRUE	sp|P68363|TBA1B_HUMAN	P68363	TBA1B_HUMAN	TUBA1B	Tubulin alpha-1B chain	TUBA1A	sp|Q71U36|TBA1A_HUMAN
DYEEVGVDSVEGEGEEEGEEY		21	3	1817.81	2347.92	2347.9	783.648	783.64	2347.9	783.64	0.001	0.0002775	21.727	21.727	0.9999	2	0	0	0			TRUE	sp|P68363|TBA1B_HUMAN	P68363	TBA1B_HUMAN	TUBA1B	Tubulin alpha-1B chain	TUBA1A	sp|Q71U36|TBA1A_HUMAN
DYEEVGVDSVEGEGEEEGEEY		21	3	1828.34	2347.93	2347.9	783.649	783.641	2347.9	783.64	0.0024	0.001134	20.282	8.803	0.999	2	0	0	0			TRUE	sp|P68363|TBA1B_HUMAN	P68363	TBA1B_HUMAN	TUBA1B	Tubulin alpha-1B chain	TUBA1A	sp|Q71U36|TBA1A_HUMAN
DYEEVGVDSVEGEGEEEGEEY		21	2	1828.45	2347.93	2347.9	1174.97	1174.96	2347.9	1174.96	-0.0006	3.479e-09	43.334	7.375	1	2	0	0	0			TRUE	sp|P68363|TBA1B_HUMAN	P68363	TBA1B_HUMAN	TUBA1B	Tubulin alpha-1B chain	TUBA1A	sp|Q71U36|TBA1A_HUMAN
DYEEVGVDSVEGEGEEEGEEY		21	3	1839.12	2347.93	2347.9	783.65	783.642	2347.9	783.64	0.0056	0.003806	19.178	8.902	0.998	2	0	0	0			TRUE	sp|P68363|TBA1B_HUMAN	P68363	TBA1B_HUMAN	TUBA1B	Tubulin alpha-1B chain	TUBA1A	sp|Q71U36|TBA1A_HUMAN
DYEEVGVDSVEGEGEEEGEEY		21	2	1839.23	2347.93	2347.9	1174.97	1174.96	2347.9	1174.96	0.0012	9.316e-05	23.623	23.623	1	2	0	0	0			TRUE	sp|P68363|TBA1B_HUMAN	P68363	TBA1B_HUMAN	TUBA1B	Tubulin alpha-1B chain	TUBA1A	sp|Q71U36|TBA1A_HUMAN
DYEEVGVDSVEGEGEEEGEEY		21	3	1853.27	2347.93	2347.9	783.649	783.641	2347.9	783.64	0.0019	0.009247	16.636	16.636	0.9933	2	0	0	0			TRUE	sp|P68363|TBA1B_HUMAN	P68363	TBA1B_HUMAN	TUBA1B	Tubulin alpha-1B chain	TUBA1A	sp|Q71U36|TBA1A_HUMAN
DYEEVGVDSVEGEGEEEGEEY		21	2	1853.49	2347.93	2347.9	1174.97	1174.95	2347.9	1174.96	-0.0024	1.384e-06	31.935	31.935	1	2	0	0	0			TRUE	sp|P68363|TBA1B_HUMAN	P68363	TBA1B_HUMAN	TUBA1B	Tubulin alpha-1B chain	TUBA1A	sp|Q71U36|TBA1A_HUMAN
DYEEVGVDSVEGEGEEEGEEY		21	3	1861.32	2347.91	2347.89	783.645	783.638	2347.9	783.64	-0.0063	0.008745	16.733	16.733	0.9937	2	0	0	0			TRUE	sp|P68363|TBA1B_HUMAN	P68363	TBA1B_HUMAN	TUBA1B	Tubulin alpha-1B chain	TUBA1A	sp|Q71U36|TBA1A_HUMAN
DYEEVGVDSVEGEGEEEGEEY		21	2	1864.92	2347.92	2347.9	1174.96	1174.96	2347.9	1174.96	0	4.439e-07	33.911	33.911	1	2	0	0	0			TRUE	sp|P68363|TBA1B_HUMAN	P68363	TBA1B_HUMAN	TUBA1B	Tubulin alpha-1B chain	TUBA1A	sp|Q71U36|TBA1A_HUMAN
DYEEVGVDSVEGEGEEEGEEY		21	3	1871.98	2347.95	2347.9	783.656	783.642	2347.9	783.64	0.0051	0.007244	17.06	17.06	0.9951	2	0	0	0			TRUE	sp|P68363|TBA1B_HUMAN	P68363	TBA1B_HUMAN	TUBA1B	Tubulin alpha-1B chain	TUBA1A	sp|Q71U36|TBA1A_HUMAN
DYEEVGVDSVEGEGEEEGEEY		21	2	1883.02	2347.92	2347.9	1174.97	1174.96	2347.9	1174.96	0.0041	0.0003175	21.493	21.493	1	2	0	0	0			TRUE	sp|P68363|TBA1B_HUMAN	P68363	TBA1B_HUMAN	TUBA1B	Tubulin alpha-1B chain	TUBA1A	sp|Q71U36|TBA1A_HUMAN
DYFEEYGKIDTIEIITDR		18	3	2572.81	2219.09	2219.06	740.705	740.695	2219.06	740.695	-0.0002	0	44.868	10.727	1	2	1	0	0			TRUE	sp|P22626|ROA2_HUMAN	P22626	ROA2_HUMAN	HNRNPA2B1	Heterogeneous nuclear ribonucleoproteins A2/B1
DYFEEYGKIDTIEIITDR		18	2	2576.34	2219.09	2219.07	1110.55	1110.54	2219.06	1110.54	0.0037	0	56.852	8.952	1	2	1	0	0			TRUE	sp|P22626|ROA2_HUMAN	P22626	ROA2_HUMAN	HNRNPA2B1	Heterogeneous nuclear ribonucleoproteins A2/B1
DYFEEYGKIDTIEIITDR		18	3	2584.05	2219.1	2219.06	740.707	740.695	2219.06	740.695	-0.0004	0	51.366	10.2	1	2	1	0	0			TRUE	sp|P22626|ROA2_HUMAN	P22626	ROA2_HUMAN	HNRNPA2B1	Heterogeneous nuclear ribonucleoproteins A2/B1
DYFEEYGKIDTIEIITDR		18	2	2587.6	2219.09	2219.07	1110.55	1110.54	2219.06	1110.54	0.0093	0	47.338	10.978	1	2	1	0	0			TRUE	sp|P22626|ROA2_HUMAN	P22626	ROA2_HUMAN	HNRNPA2B1	Heterogeneous nuclear ribonucleoproteins A2/B1
DYFEEYGKIDTIEIITDR		18	3	2594.68	2220.09	2220.06	741.036	741.026	2219.06	740.695	0.9932	1.186e-08	32.286	11.515	1	2	1	0	0		Asn->Asp(0.984016), Deamidated(0.984016), Gln->Glu(0.984016), Label:15N(1)(0.997035)	TRUE	sp|P22626|ROA2_HUMAN	P22626	ROA2_HUMAN	HNRNPA2B1	Heterogeneous nuclear ribonucleoproteins A2/B1
DYFEEYGKIDTIEIITDR		18	2	2598.09	2220.09	2220.06	1111.05	1111.04	2219.06	1110.54	0.998	7.904e-08	30.09	10.64	1	2	1	0	0		Label:15N(1)(0.997035)	TRUE	sp|P22626|ROA2_HUMAN	P22626	ROA2_HUMAN	HNRNPA2B1	Heterogeneous nuclear ribonucleoproteins A2/B1
DYFEEYGKIDTIEIITDR		18	3	2605.31	2219.1	2219.06	740.706	740.693	2219.06	740.695	-0.0055	4e-14	49.055	9.667	1	2	1	0	0			TRUE	sp|P22626|ROA2_HUMAN	P22626	ROA2_HUMAN	HNRNPA2B1	Heterogeneous nuclear ribonucleoproteins A2/B1
DYFEEYGKIDTIEIITDR		18	3	2616.37	2219.1	2219.06	740.706	740.695	2219.06	740.695	0.0007	7.9e-13	44.092	9.696	1	2	1	0	0			TRUE	sp|P22626|ROA2_HUMAN	P22626	ROA2_HUMAN	HNRNPA2B1	Heterogeneous nuclear ribonucleoproteins A2/B1
DYFEEYGKIDTIEIITDR		18	3	2626.94	2219.09	2219.06	740.706	740.695	2219.06	740.695	-0.0009	0	46.905	9.671	1	2	1	0	0			TRUE	sp|P22626|ROA2_HUMAN	P22626	ROA2_HUMAN	HNRNPA2B1	Heterogeneous nuclear ribonucleoproteins A2/B1
DYFEEYGKIDTIEIITDR		18	3	2638.03	2219.09	2219.06	740.705	740.694	2219.06	740.695	-0.0036	0	43.74	10.225	1	2	1	0	0			TRUE	sp|P22626|ROA2_HUMAN	P22626	ROA2_HUMAN	HNRNPA2B1	Heterogeneous nuclear ribonucleoproteins A2/B1
DYFEEYGKIDTIEIITDR		18	3	2648.41	2219.1	2219.06	740.706	740.694	2219.06	740.695	-0.0038	1.17e-12	35.97	10.339	1	2	1	0	0			TRUE	sp|P22626|ROA2_HUMAN	P22626	ROA2_HUMAN	HNRNPA2B1	Heterogeneous nuclear ribonucleoproteins A2/B1
DYFEEYGKIDTIEIITDR		18	3	2659.5	2219.1	2219.06	740.706	740.694	2219.06	740.695	-0.0021	0	42.108	12.354	1	2	1	0	0			TRUE	sp|P22626|ROA2_HUMAN	P22626	ROA2_HUMAN	HNRNPA2B1	Heterogeneous nuclear ribonucleoproteins A2/B1
DYFEEYGKIDTIEIITDR		18	3	2671.16	2219.1	2219.06	740.706	740.693	2219.06	740.695	-0.005	3e-14	42.172	11.205	1	2	1	0	0			TRUE	sp|P22626|ROA2_HUMAN	P22626	ROA2_HUMAN	HNRNPA2B1	Heterogeneous nuclear ribonucleoproteins A2/B1
DYFEEYGKIDTIEIITDR		18	3	2681.85	2219.1	2219.07	740.706	740.696	2219.06	740.695	0.0022	3e-14	42.105	10.108	1	2	1	0	0			TRUE	sp|P22626|ROA2_HUMAN	P22626	ROA2_HUMAN	HNRNPA2B1	Heterogeneous nuclear ribonucleoproteins A2/B1
DYFEEYGKIDTIEIITDR		18	3	2693.21	2219.1	2219.06	740.708	740.695	2219.06	740.695	-0.0002	5.344e-11	33.309	10.379	1	2	1	0	0			TRUE	sp|P22626|ROA2_HUMAN	P22626	ROA2_HUMAN	HNRNPA2B1	Heterogeneous nuclear ribonucleoproteins A2/B1
DYFEEYGKIDTIEIITDR		18	3	2704.79	2219.1	2219.06	740.707	740.696	2219.06	740.695	0.001	7e-13	32.596	12.726	1	2	1	0	0			TRUE	sp|P22626|ROA2_HUMAN	P22626	ROA2_HUMAN	HNRNPA2B1	Heterogeneous nuclear ribonucleoproteins A2/B1
DYFEEYGKIDTIEIITDR		18	3	2716.32	2219.1	2219.06	740.706	740.695	2219.06	740.695	0	0	40.27	10.751	1	2	1	0	0			TRUE	sp|P22626|ROA2_HUMAN	P22626	ROA2_HUMAN	HNRNPA2B1	Heterogeneous nuclear ribonucleoproteins A2/B1
DYFEEYGKIDTIEIITDR		18	3	2728.19	2220.1	2220.07	741.04	741.03	2219.06	740.695	1.0046	1.858e-09	30.807	13.493	1	2	1	0	0		Label:15N(1)(0.997035)	TRUE	sp|P22626|ROA2_HUMAN	P22626	ROA2_HUMAN	HNRNPA2B1	Heterogeneous nuclear ribonucleoproteins A2/B1
DYFEEYGKIDTIEIITDR		18	3	2741.33	2219.09	2219.06	740.705	740.693	2219.06	740.695	-0.005	3e-14	37.257	10.275	1	2	1	0	0			TRUE	sp|P22626|ROA2_HUMAN	P22626	ROA2_HUMAN	HNRNPA2B1	Heterogeneous nuclear ribonucleoproteins A2/B1
DYFEEYGKIDTIEIITDR		18	3	2753.1	2219.09	2219.06	740.705	740.693	2219.06	740.695	-0.0053	6.8e-13	34.553	10.836	1	2	1	0	0			TRUE	sp|P22626|ROA2_HUMAN	P22626	ROA2_HUMAN	HNRNPA2B1	Heterogeneous nuclear ribonucleoproteins A2/B1
DYFEEYGKIDTIEIITDR		18	3	2764.84	2219.1	2219.06	740.706	740.695	2219.06	740.695	-0.0006	2.031e-11	35.035	10.39	1	2	1	0	0			TRUE	sp|P22626|ROA2_HUMAN	P22626	ROA2_HUMAN	HNRNPA2B1	Heterogeneous nuclear ribonucleoproteins A2/B1
DYFEEYGKIDTIEIITDR		18	3	2776.27	2219.1	2219.06	740.706	740.695	2219.06	740.695	-0.0011	1.218e-11	32.549	13.511	1	2	1	0	0			TRUE	sp|P22626|ROA2_HUMAN	P22626	ROA2_HUMAN	HNRNPA2B1	Heterogeneous nuclear ribonucleoproteins A2/B1
DYFEEYGKIDTIEIITDR		18	3	2787.26	2219.09	2219.07	740.705	740.696	2219.06	740.695	0.0024	2.98e-12	35.925	10.639	1	2	1	0	0			TRUE	sp|P22626|ROA2_HUMAN	P22626	ROA2_HUMAN	HNRNPA2B1	Heterogeneous nuclear ribonucleoproteins A2/B1
DYFEEYGKIDTIEIITDR		18	3	2800.45	2219.1	2219.06	740.708	740.694	2219.06	740.695	-0.0021	6.8e-13	35.078	11.87	1	2	1	0	0			TRUE	sp|P22626|ROA2_HUMAN	P22626	ROA2_HUMAN	HNRNPA2B1	Heterogeneous nuclear ribonucleoproteins A2/B1
DYFEEYGKIDTIEIITDR		18	3	2814.47	2219.09	2219.06	740.704	740.695	2219.06	740.695	-0.0009	0.0002848	19.372	12.526	0.9998	2	1	0	0			TRUE	sp|P22626|ROA2_HUMAN	P22626	ROA2_HUMAN	HNRNPA2B1	Heterogeneous nuclear ribonucleoproteins A2/B1
DYFEEYGKIDTIEIITDR		18	3	2832.27	2219.1	2219.07	740.706	740.697	2219.06	740.695	0.0051	2.118e-08	27.763	10.708	1	2	1	0	0			TRUE	sp|P22626|ROA2_HUMAN	P22626	ROA2_HUMAN	HNRNPA2B1	Heterogeneous nuclear ribonucleoproteins A2/B1
DYFEEYGKIDTIEIITDR		18	3	2901.72	2219.1	2219.06	740.706	740.694	2219.06	740.695	-0.0036	0.0004884	23.745	9.982	0.9991	2	1	0	0			TRUE	sp|P22626|ROA2_HUMAN	P22626	ROA2_HUMAN	HNRNPA2B1	Heterogeneous nuclear ribonucleoproteins A2/B1
DYFEEYGKIDTIEIITDR		18	3	2913.27	2219.1	2219.06	740.706	740.695	2219.06	740.695	0.0005	1e-11	35.059	10.612	1	2	1	0	0			TRUE	sp|P22626|ROA2_HUMAN	P22626	ROA2_HUMAN	HNRNPA2B1	Heterogeneous nuclear ribonucleoproteins A2/B1
DYFEEYGKIDTIEIITDR		18	3	2929.33	2219.1	2219.06	740.707	740.695	2219.06	740.695	0.0002	3.022e-06	32.579	12.575	1	2	1	0	0			TRUE	sp|P22626|ROA2_HUMAN	P22626	ROA2_HUMAN	HNRNPA2B1	Heterogeneous nuclear ribonucleoproteins A2/B1
DYFEEYGKIDTIEIITDR		18	3	2940.82	2219.1	2219.06	740.706	740.694	2219.06	740.695	-0.0019	3.872e-10	32.525	12.155	1	2	1	0	0			TRUE	sp|P22626|ROA2_HUMAN	P22626	ROA2_HUMAN	HNRNPA2B1	Heterogeneous nuclear ribonucleoproteins A2/B1
DYFEEYGKIDTIEIITDR		18	3	2960.21	2219.09	2219.06	740.703	740.695	2219.06	740.695	-0.0016	1.558e-11	33.326	12.02	1	2	1	0	0			TRUE	sp|P22626|ROA2_HUMAN	P22626	ROA2_HUMAN	HNRNPA2B1	Heterogeneous nuclear ribonucleoproteins A2/B1
DYFEEYGKIDTIEIITDR		18	3	2980.54	2219.1	2219.06	740.706	740.694	2219.06	740.695	-0.0021	3.645e-09	28.579	10.862	1	2	1	0	0			TRUE	sp|P22626|ROA2_HUMAN	P22626	ROA2_HUMAN	HNRNPA2B1	Heterogeneous nuclear ribonucleoproteins A2/B1
DYFEEYGKIDTIEIITDR		18	3	2997.49	2219.09	2219.06	740.704	740.695	2219.06	740.695	-0.0002	1.127e-11	33.342	12.434	1	2	1	0	0			TRUE	sp|P22626|ROA2_HUMAN	P22626	ROA2_HUMAN	HNRNPA2B1	Heterogeneous nuclear ribonucleoproteins A2/B1
DYFEEYGKIDTIEIITDR		18	3	3026.4	2219.09	2219.06	740.705	740.695	2219.06	740.695	-0.0002	1.969e-10	33.343	13.611	1	2	1	0	0			TRUE	sp|P22626|ROA2_HUMAN	P22626	ROA2_HUMAN	HNRNPA2B1	Heterogeneous nuclear ribonucleoproteins A2/B1
DYFEEYGKIDTIEIITDR		18	3	3088.99	2219.1	2219.06	740.706	740.695	2219.06	740.695	0.0007	1.017e-11	25.788	6.144	1	2	1	0	0			TRUE	sp|P22626|ROA2_HUMAN	P22626	ROA2_HUMAN	HNRNPA2B1	Heterogeneous nuclear ribonucleoproteins A2/B1
DYFEEYGKIDTIEIITDR		18	3	3100.76	2219.1	2219.06	740.707	740.695	2219.06	740.695	0.0002	2.517e-11	30.779	9.865	1	2	1	0	0			TRUE	sp|P22626|ROA2_HUMAN	P22626	ROA2_HUMAN	HNRNPA2B1	Heterogeneous nuclear ribonucleoproteins A2/B1
DYFEEYGKIDTIEIITDR		18	3	3114.61	2219.11	2219.06	740.71	740.695	2219.06	740.695	-0.0009	1.209e-09	31.479	11.144	1	2	1	0	0			TRUE	sp|P22626|ROA2_HUMAN	P22626	ROA2_HUMAN	HNRNPA2B1	Heterogeneous nuclear ribonucleoproteins A2/B1
DYFEEYGKIDTIEIITDR		18	3	3125.17	2219.11	2219.07	740.71	740.697	2219.06	740.695	0.0066	1.342e-09	31.016	25.232	1	2	1	0	0			TRUE	sp|P22626|ROA2_HUMAN	P22626	ROA2_HUMAN	HNRNPA2B1	Heterogeneous nuclear ribonucleoproteins A2/B1
DYFEEYGKIDTIEIITDR		18	3	3175.68	2219.1	2219.06	740.706	740.694	2219.06	740.695	-0.0041	1.22e-12	32.962	10.732	1	2	1	0	0			TRUE	sp|P22626|ROA2_HUMAN	P22626	ROA2_HUMAN	HNRNPA2B1	Heterogeneous nuclear ribonucleoproteins A2/B1
DYFEEYGKIDTIEIITDR		18	3	3192.58	2220.1	2220.07	741.04	741.03	2219.06	740.695	1.0054	3e-14	35.345	10.113	1	2	1	0	0		Label:15N(1)(0.997035)	TRUE	sp|P22626|ROA2_HUMAN	P22626	ROA2_HUMAN	HNRNPA2B1	Heterogeneous nuclear ribonucleoproteins A2/B1
DYFEEYGKIDTIEIITDR		18	3	3214.44	2219.1	2219.06	740.707	740.695	2219.06	740.695	0.0007	6.568e-10	29.462	11.725	1	2	1	0	0			TRUE	sp|P22626|ROA2_HUMAN	P22626	ROA2_HUMAN	HNRNPA2B1	Heterogeneous nuclear ribonucleoproteins A2/B1
DYFEEYGKIDTIEIITDR		18	3	3287.3	2219.09	2219.06	740.705	740.696	2219.06	740.695	0.0012	1.413e-11	34.075	10.183	1	2	1	0	0			TRUE	sp|P22626|ROA2_HUMAN	P22626	ROA2_HUMAN	HNRNPA2B1	Heterogeneous nuclear ribonucleoproteins A2/B1
DYFEEYGKIDTIEIITDR		18	3	3394.12	2219.09	2219.07	740.705	740.696	2219.06	740.695	0.0022	5.13e-12	34.418	11.471	1	2	1	0	0			TRUE	sp|P22626|ROA2_HUMAN	P22626	ROA2_HUMAN	HNRNPA2B1	Heterogeneous nuclear ribonucleoproteins A2/B1
DYFEEYGKIDTIEIITDR		18	3	3418.03	2219.09	2219.07	740.705	740.697	2219.06	740.695	0.0056	1.745e-06	26.598	12.259	1	2	1	0	0			TRUE	sp|P22626|ROA2_HUMAN	P22626	ROA2_HUMAN	HNRNPA2B1	Heterogeneous nuclear ribonucleoproteins A2/B1
DYFEEYGKIDTIEIITDR		18	3	3460.49	2219.09	2219.07	740.706	740.696	2219.06	740.695	0.0034	1e-14	41.655	10.338	1	2	1	0	0			TRUE	sp|P22626|ROA2_HUMAN	P22626	ROA2_HUMAN	HNRNPA2B1	Heterogeneous nuclear ribonucleoproteins A2/B1
DYFEEYGKIDTIEIITDR		18	3	3471.29	2219.1	2219.07	740.706	740.697	2219.06	740.695	0.0068	1.2e-13	44.184	10.83	1	2	1	0	0			TRUE	sp|P22626|ROA2_HUMAN	P22626	ROA2_HUMAN	HNRNPA2B1	Heterogeneous nuclear ribonucleoproteins A2/B1
DYFEEYGKIDTIEIITDR		18	3	3481.65	2219.09	2219.07	740.703	740.696	2219.06	740.695	0.0037	4e-14	41.498	11.448	1	2	1	0	0			TRUE	sp|P22626|ROA2_HUMAN	P22626	ROA2_HUMAN	HNRNPA2B1	Heterogeneous nuclear ribonucleoproteins A2/B1
DYFEEYGKIDTIEIITDR		18	2	3484.49	2219.09	2219.07	1110.55	1110.54	2219.06	1110.54	0.0039	2.02e-12	40.37	10.842	1	2	1	0	0			TRUE	sp|P22626|ROA2_HUMAN	P22626	ROA2_HUMAN	HNRNPA2B1	Heterogeneous nuclear ribonucleoproteins A2/B1
DYFEEYGKIDTIEIITDR		18	3	3492.05	2219.1	2219.07	740.707	740.698	2219.06	740.695	0.0093	6.6e-13	41.475	10.076	1	2	1	0	0			TRUE	sp|P22626|ROA2_HUMAN	P22626	ROA2_HUMAN	HNRNPA2B1	Heterogeneous nuclear ribonucleoproteins A2/B1
DYFEEYGKIDTIEIITDR		18	3	3502.58	2219.1	2219.07	740.707	740.698	2219.06	740.695	0.0093	1.8e-13	41.441	11.6	1	2	1	0	0			TRUE	sp|P22626|ROA2_HUMAN	P22626	ROA2_HUMAN	HNRNPA2B1	Heterogeneous nuclear ribonucleoproteins A2/B1
DYFEEYGKIDTIEIITDR		18	3	3512.91	2219.1	2219.07	740.706	740.697	2219.06	740.695	0.0056	6.5e-13	44.106	9.775	1	2	1	0	0			TRUE	sp|P22626|ROA2_HUMAN	P22626	ROA2_HUMAN	HNRNPA2B1	Heterogeneous nuclear ribonucleoproteins A2/B1
DYFEEYGKIDTIEIITDR		18	2	3522.65	2219.09	2219.07	1110.55	1110.54	2219.06	1110.54	0.0034	0	49.024	10.371	1	2	1	0	0			TRUE	sp|P22626|ROA2_HUMAN	P22626	ROA2_HUMAN	HNRNPA2B1	Heterogeneous nuclear ribonucleoproteins A2/B1
DYFEEYGKIDTIEIITDR		18	3	3524.26	2219.09	2219.06	740.703	740.695	2219.06	740.695	0.0005	5.41e-12	41.496	9.876	1	2	1	0	0			TRUE	sp|P22626|ROA2_HUMAN	P22626	ROA2_HUMAN	HNRNPA2B1	Heterogeneous nuclear ribonucleoproteins A2/B1
DYFEEYGKIDTIEIITDR		18	3	3535.34	2219.09	2219.06	740.703	740.695	2219.06	740.695	-0.0009	0	47.789	9.287	1	2	1	0	0			TRUE	sp|P22626|ROA2_HUMAN	P22626	ROA2_HUMAN	HNRNPA2B1	Heterogeneous nuclear ribonucleoproteins A2/B1
DYFEEYGKIDTIEIITDR		18	2	3537.36	2219.08	2219.06	1110.55	1110.54	2219.06	1110.54	-0.0014	3.83e-12	42.132	9.503	1	2	1	0	0			TRUE	sp|P22626|ROA2_HUMAN	P22626	ROA2_HUMAN	HNRNPA2B1	Heterogeneous nuclear ribonucleoproteins A2/B1
DYFEEYGKIDTIEIITDR		18	3	3545.77	2219.07	2219.05	740.698	740.69	2219.06	740.695	-0.0146	0	51.959	9.506	1	2	1	0	0			TRUE	sp|P22626|ROA2_HUMAN	P22626	ROA2_HUMAN	HNRNPA2B1	Heterogeneous nuclear ribonucleoproteins A2/B1
DYFEEYGKIDTIEIITDR		18	3	3556.45	2219.07	2219.05	740.697	740.689	2219.06	740.695	-0.0182	5.4e-12	45.053	8.893	1	2	1	0	0			TRUE	sp|P22626|ROA2_HUMAN	P22626	ROA2_HUMAN	HNRNPA2B1	Heterogeneous nuclear ribonucleoproteins A2/B1
DYFEEYGKIDTIEIITDR		18	2	3563.73	2219.07	2219.05	1110.54	1110.53	2219.06	1110.54	-0.015	0	44.448	8.236	1	2	1	0	0			TRUE	sp|P22626|ROA2_HUMAN	P22626	ROA2_HUMAN	HNRNPA2B1	Heterogeneous nuclear ribonucleoproteins A2/B1
DYFEEYGKIDTIEIITDR		18	3	3567.03	2219.06	2219.04	740.694	740.689	2219.06	740.695	-0.0187	0	47.865	9.088	1	2	1	0	0			TRUE	sp|P22626|ROA2_HUMAN	P22626	ROA2_HUMAN	HNRNPA2B1	Heterogeneous nuclear ribonucleoproteins A2/B1
DYFEEYGKIDTIEIITDR		18	3	3577.43	2219.06	2219.04	740.695	740.688	2219.06	740.695	-0.0212	1e-14	48.741	8.391	1	2	1	0	0			TRUE	sp|P22626|ROA2_HUMAN	P22626	ROA2_HUMAN	HNRNPA2B1	Heterogeneous nuclear ribonucleoproteins A2/B1
DYFEEYGKIDTIEIITDR		18	3	3588.63	2219.07	2219.05	740.696	740.689	2219.06	740.695	-0.0172	0	46.538	9.356	1	2	1	0	0			TRUE	sp|P22626|ROA2_HUMAN	P22626	ROA2_HUMAN	HNRNPA2B1	Heterogeneous nuclear ribonucleoproteins A2/B1
DYFEEYGKIDTIEIITDR		18	3	3599.09	2219.07	2219.04	740.697	740.689	2219.06	740.695	-0.0192	4.52e-12	42.286	8.301	1	2	1	0	0			TRUE	sp|P22626|ROA2_HUMAN	P22626	ROA2_HUMAN	HNRNPA2B1	Heterogeneous nuclear ribonucleoproteins A2/B1
DYFEEYGKIDTIEIITDR		18	3	3612.8	2220.08	2220.05	741.033	741.023	2219.06	740.695	0.9841	4.898e-07	31.74	5.879	1	2	1	0	0		Asn->Asp(0.984016), Deamidated(0.984016), Gln->Glu(0.984016)	TRUE	sp|P22626|ROA2_HUMAN	P22626	ROA2_HUMAN	HNRNPA2B1	Heterogeneous nuclear ribonucleoproteins A2/B1
DYFEEYGKIDTIEIITDR		18	3	3623.48	2220.07	2220.05	741.029	741.024	2219.06	740.695	0.9856	5.998e-08	36.388	6.889	1	2	1	0	0		Asn->Asp(0.984016), Deamidated(0.984016), Gln->Glu(0.984016)	TRUE	sp|P22626|ROA2_HUMAN	P22626	ROA2_HUMAN	HNRNPA2B1	Heterogeneous nuclear ribonucleoproteins A2/B1
DYFEEYGKIDTIEIITDR		18	3	3957.04	2219.1	2219.08	740.706	740.7	2219.06	740.695	0.0154	0	39.644	12.488	1	2	1	0	0			TRUE	sp|P22626|ROA2_HUMAN	P22626	ROA2_HUMAN	HNRNPA2B1	Heterogeneous nuclear ribonucleoproteins A2/B1
DYFEEYGKIDTIEIITDR		18	3	3972.57	2219.09	2219.07	740.705	740.699	2219.06	740.695	0.011	2.526e-10	30.166	10.761	1	2	1	0	0			TRUE	sp|P22626|ROA2_HUMAN	P22626	ROA2_HUMAN	HNRNPA2B1	Heterogeneous nuclear ribonucleoproteins A2/B1
DYFEEYGKIDTIEIITDRQSGK		22	4	2371.9	2619.32	2619.27	655.836	655.825	2619.27	655.825	0.0002	3.69e-12	39.013	6.963	1	2	2	0	0			TRUE	sp|P22626|ROA2_HUMAN	P22626	ROA2_HUMAN	HNRNPA2B1	Heterogeneous nuclear ribonucleoproteins A2/B1
DYFEEYGKIDTIEIITDRQSGK		22	3	2372.51	2619.32	2619.27	874.113	874.098	2619.27	874.097	0.0017	9.37e-12	43.715	10.19	1	2	2	0	0			TRUE	sp|P22626|ROA2_HUMAN	P22626	ROA2_HUMAN	HNRNPA2B1	Heterogeneous nuclear ribonucleoproteins A2/B1
DYFEEYGKIDTIEIITDRQSGK		22	4	2382.35	2619.31	2619.27	655.834	655.825	2619.27	655.825	0.0002	5.822e-11	36.513	7.825	1	2	2	0	0			TRUE	sp|P22626|ROA2_HUMAN	P22626	ROA2_HUMAN	HNRNPA2B1	Heterogeneous nuclear ribonucleoproteins A2/B1
DYFGAHTYELLAKPGQFIHTNWTGHGGTVSSSSYNA		36	4	2579.02	3912.88	3912.82	979.226	979.212	3912.81	979.211	0.0046	0.04312	12.749	8.973	0.9236	2	1	0	0			TRUE	sp|P52209|6PGD_HUMAN	P52209	6PGD_HUMAN	PGD	6-phosphogluconate dehydrogenase, decarboxylating
DYFSKFGEVVDCTLKLDPITGR	DYFSKFGEVVDCTLKLDPITGR	22	3	3140.75	2559.31	2559.27	854.11	854.097	2559.27	854.096	0.0002	1.2e-13	44.543	9.002	1	2	2	0	0	12C(57.0215)		TRUE	sp|Q14103|HNRPD_HUMAN	Q14103	HNRPD_HUMAN	HNRNPD	Heterogeneous nuclear ribonucleoprotein D0
DYFSKFGEVVDCTLKLDPITGR	DYFSKFGEVVDCTLKLDPITGR	22	4	3141.78	2559.3	2559.27	640.832	640.824	2559.27	640.824	0.0002	1.296e-10	47.049	6.314	1	2	2	0	0	12C(57.0215)		TRUE	sp|Q14103|HNRPD_HUMAN	Q14103	HNRPD_HUMAN	HNRNPD	Heterogeneous nuclear ribonucleoprotein D0
EAALTSEEVGADLEQVEVLQK		21	3	2423.42	2257.16	2257.13	753.393	753.384	2257.13	753.385	-0.0019	1.5e-13	42.529	10.684	1	2	0	0	0			TRUE	sp|Q13813|SPTN1_HUMAN	Q13813	SPTN1_HUMAN	SPTAN1	Spectrin alpha chain, non-erythrocytic 1
EAALTSEEVGADLEQVEVLQK		21	2	2428.15	2257.17	2257.13	1129.59	1129.57	2257.13	1129.57	-0.0019	0	48.84	11.832	1	2	0	0	0			TRUE	sp|Q13813|SPTN1_HUMAN	Q13813	SPTN1_HUMAN	SPTAN1	Spectrin alpha chain, non-erythrocytic 1
EAALTSEEVGADLEQVEVLQKK		22	3	2291.23	2385.28	2385.24	796.102	796.086	2385.23	796.083	0.0073	1.2e-12	39.558	10.706	1	2	0	0	0			TRUE	sp|Q13813|SPTN1_HUMAN	Q13813	SPTN1_HUMAN	SPTAN1	Spectrin alpha chain, non-erythrocytic 1
EAAQEAVKLYNNHEIR		16	3	1368.82	1883.96	1883.95	628.995	628.991	1883.95	628.99	0.0033	1.625e-08	39.273	13.008	1	2	1	0	0			TRUE	sp|O60506|HNRPQ_HUMAN	O60506	HNRPQ_HUMAN	SYNCRIP	Heterogeneous nuclear ribonucleoprotein Q
EAEAAIYHLQLFEELR		16	3	2671.2	1931.01	1930.98	644.677	644.667	1930.98	644.667	0.001	1.445e-07	33.928	11.084	1	2	0	0	0			TRUE	sp|P14618|KPYM_HUMAN	P14618	KPYM_HUMAN	PKM	Pyruvate kinase PKM
EAEAAIYHLQLFEELR		16	3	2681.63	1931.01	1930.98	644.677	644.667	1930.98	644.667	0.001	4.789e-08	36.667	12.931	1	2	0	0	0			TRUE	sp|P14618|KPYM_HUMAN	P14618	KPYM_HUMAN	PKM	Pyruvate kinase PKM
EAEAAIYHLQLFEELRR		17	3	2449.49	2087.11	2087.08	696.711	696.701	2087.08	696.701	-0.0004	1.4e-08	35.946	9.003	1	2	0	0	0			TRUE	sp|P14618|KPYM_HUMAN	P14618	KPYM_HUMAN	PKM	Pyruvate kinase PKM
EAEAAIYHLQLFEELRR		17	3	2460.15	2087.11	2087.08	696.711	696.701	2087.08	696.701	-0.0006	4.266e-10	40.186	9.601	1	2	0	0	0			TRUE	sp|P14618|KPYM_HUMAN	P14618	KPYM_HUMAN	PKM	Pyruvate kinase PKM
EAEAAIYHLQLFEELRR		17	3	2471.41	2087.11	2087.08	696.711	696.7	2087.08	696.701	-0.0011	0.04934	16.084	11.244	0.9679	2	0	0	0			TRUE	sp|P14618|KPYM_HUMAN	P14618	KPYM_HUMAN	PKM	Pyruvate kinase PKM
EAEAAIYHLQLFEELRR		17	3	2483.16	2087.11	2087.08	696.712	696.702	2087.08	696.701	0.0039	7.184e-05	21.375	20.715	0.9995	2	0	0	0			TRUE	sp|P14618|KPYM_HUMAN	P14618	KPYM_HUMAN	PKM	Pyruvate kinase PKM
EAEETQSTLQAECDQYR	EAEETQSTLQAECDQYR	17	3	1200.42	2056.88	2056.86	686.632	686.629	2056.86	686.629	-0.0006	1.759e-06	31.519	7.96	1	2	0	0	0	13C(57.0215)		TRUE	sp|Q9P2E9|RRBP1_HUMAN	Q9P2E9	RRBP1_HUMAN	RRBP1	Ribosome-binding protein 1
EAESCDCLQGFQLTHSLGGGTGSGMGTLLISK	EAESCDCLQGFQLTHSLGGGTGSGM[147]GTLLISK	32	3	2359.25	3326.57	3326.52	1109.86	1109.85	3326.52	1109.85	-0.007	0	69.048	11.905	1	2	0	0	0	25M(15.9949), 5C(57.0215), 7C(57.0215)		FALSE	sp|P07437|TBB5_HUMAN	P07437	TBB5_HUMAN	TUBB	Tubulin beta chain	TUBB4A, TUBB4B, TUBB8	sp|A6NNZ2|TBB8L_HUMAN, sp|P04350|TBB4A_HUMAN, sp|P68371|TBB4B_HUMAN, sp|Q3ZCM7|TBB8_HUMAN
EAESCDCLQGFQLTHSLGGGTGSGMGTLLISK	EAESCDCLQGFQLTHSLGGGTGSGM[147]GTLLISK	32	4	2359.36	3326.57	3326.52	832.65	832.636	3326.52	832.638	-0.0053	2.848e-06	29.682	12.118	1	2	0	0	0	25M(15.9949), 5C(57.0215), 7C(57.0215)		FALSE	sp|P07437|TBB5_HUMAN	P07437	TBB5_HUMAN	TUBB	Tubulin beta chain	TUBB4A, TUBB4B, TUBB8	sp|A6NNZ2|TBB8L_HUMAN, sp|P04350|TBB4A_HUMAN, sp|P68371|TBB4B_HUMAN, sp|Q3ZCM7|TBB8_HUMAN
EAESCDCLQGFQLTHSLGGGTGSGMGTLLISK	EAESCDCLQGFQLTHSLGGGTGSGM[147]GTLLISK	32	3	2369.96	3326.56	3326.52	1109.86	1109.85	3326.52	1109.85	-0.0065	3.163e-09	33.212	11.14	1	2	0	0	0	25M(15.9949), 5C(57.0215), 7C(57.0215)		FALSE	sp|P07437|TBB5_HUMAN	P07437	TBB5_HUMAN	TUBB	Tubulin beta chain	TUBB4A, TUBB4B, TUBB8	sp|A6NNZ2|TBB8L_HUMAN, sp|P04350|TBB4A_HUMAN, sp|P68371|TBB4B_HUMAN, sp|Q3ZCM7|TBB8_HUMAN
EAESCDCLQGFQLTHSLGGGTGSGMGTLLISK	EAESCDCLQGFQLTHSLGGGTGSGMGTLLISK	32	3	2583.3	3310.57	3310.53	1104.53	1104.52	3310.53	1104.52	-0.0004	2e-14	49.222	10.922	1	2	0	0	0	5C(57.0215), 7C(57.0215)		FALSE	sp|P07437|TBB5_HUMAN	P07437	TBB5_HUMAN	TUBB	Tubulin beta chain	TUBB4A, TUBB4B, TUBB8	sp|A6NNZ2|TBB8L_HUMAN, sp|P04350|TBB4A_HUMAN, sp|P68371|TBB4B_HUMAN, sp|Q3ZCM7|TBB8_HUMAN
EAESCDCLQGFQLTHSLGGGTGSGMGTLLISK	EAESCDCLQGFQLTHSLGGGTGSGMGTLLISK	32	4	2585.48	3310.57	3310.53	828.651	828.639	3310.53	828.639	0.0012	2.768e-06	25.946	9.88	1	2	0	0	0	5C(57.0215), 7C(57.0215)		FALSE	sp|P07437|TBB5_HUMAN	P07437	TBB5_HUMAN	TUBB	Tubulin beta chain	TUBB4A, TUBB4B, TUBB8	sp|A6NNZ2|TBB8L_HUMAN, sp|P04350|TBB4A_HUMAN, sp|P68371|TBB4B_HUMAN, sp|Q3ZCM7|TBB8_HUMAN
EAETIKNGIYNITVLASDQGGRTCTGTLGIILQDVNDNSPFIPK	EAETIKNGIYNITVLASDQGGRTCTGTLGIILQDVNDNSPFIPK	44	5	2812.47	6597.13	6597.04	1320.43	1320.41	4732.4	947.488	1864.63	0.003323	16.159	9.263	0.9629	2	2	0	0	24C(57.0215)	Hex(9)HexNAc(2)(1864.634157)	TRUE	sp|Q02487|DSC2_HUMAN	Q02487	DSC2_HUMAN	DSC2	Desmocollin-2
EAETIKNGIYNITVLASDQGGRTCTGTLGIILQDVNDNSPFIPK	EAETIKNGIYNITVLASDQGGRTCTGTLGIILQDVNDNSPFIPK	44	5	2816.55	6597.13	6597.06	1320.43	1320.42	4732.4	947.488	1864.65	0.005483	15.495	8.775	0.9415	2	2	0	0	24C(57.0215)		TRUE	sp|Q02487|DSC2_HUMAN	Q02487	DSC2_HUMAN	DSC2	Desmocollin-2
EAEVVLCGGTESMSQAPYCVR	EAEVVLCGGTESM[147]SQAPYCVR	21	3	1670.88	2358.05	2358.03	787.025	787.016	2358.03	787.017	-0.0024	1.352e-10	36.075	11.272	1	2	0	0	0	13M(15.9949), 19C(57.0215), 7C(57.0215)		TRUE	sp|P42765|THIM_HUMAN	P42765	THIM_HUMAN	ACAA2	3-ketoacyl-CoA thiolase, mitochondrial
EAEVVLCGGTESMSQAPYCVR	EAEVVLCGGTESMSQAPYCVR	21	3	1899.36	2342.06	2342.03	781.695	781.685	2342.03	781.685	-0.0009	7.9e-13	40.454	12.181	1	2	0	0	0	19C(57.0215), 7C(57.0215)		TRUE	sp|P42765|THIM_HUMAN	P42765	THIM_HUMAN	ACAA2	3-ketoacyl-CoA thiolase, mitochondrial
EAFRVFDKDGNGYISAAELR		20	3	2033.57	2257.14	2257.11	753.387	753.379	2257.11	753.378	0.0012	0	59.984	8.796	1	2	2	0	0			TRUE	sp|P62158|CALM_HUMAN	P62158	CALM_HUMAN	CALM1	Calmodulin
EAFRVFDKDGNGYISAAELR		20	3	2044.96	2257.15	2257.11	753.389	753.379	2257.11	753.378	0.0007	0	42.278	9.248	1	2	2	0	0			TRUE	sp|P62158|CALM_HUMAN	P62158	CALM_HUMAN	CALM1	Calmodulin
EAFSLFDKDGDGTITTK		17	3	1978.78	1843.91	1843.88	615.643	615.635	1843.88	615.635	-0.0003	4.331e-09	37.614	10.043	1	2	1	0	0			TRUE	sp|P62158|CALM_HUMAN	P62158	CALM_HUMAN	CALM1	Calmodulin
EAGDVCYADVQKDGVGMVEYLR	EAGDVCYADVQKDGVGMVEYLR	22	3	2269.39	2473.16	2473.13	825.395	825.383	2473.13	825.382	0.0022	3.379e-11	38.119	10.5	1	2	1	0	0	6C(57.0215)		TRUE	sp|Q13242|SRSF9_HUMAN	Q13242	SRSF9_HUMAN	SRSF9	Serine/arginine-rich splicing factor 9
EAGDVCYADVYRDGTGVVEFVR	EAGDVCYADVYRDGTGVVEFVR	22	3	2288.19	2476.16	2476.13	826.395	826.385	2476.13	826.385	0.001	3.092e-10	32.503	8.769	1	2	1	0	0	6C(57.0215)		TRUE	sp|Q07955|SRSF1_HUMAN	Q07955	SRSF1_HUMAN	SRSF1	Serine/arginine-rich splicing factor 1
EAGDVCYADVYRDGTGVVEFVR	EAGDVCYADVYRDGTGVVEFVR	22	4	2291.88	2476.17	2476.13	620.05	620.04	2476.13	620.04	-0.0031	0	34.911	9.377	1	2	1	0	0	6C(57.0215)		TRUE	sp|Q07955|SRSF1_HUMAN	Q07955	SRSF1_HUMAN	SRSF1	Serine/arginine-rich splicing factor 1
EAGDVCYADVYRDGTGVVEFVR	EAGDVCYADVYRDGTGVVEFVR	22	3	2299.13	2476.17	2476.13	826.396	826.385	2476.13	826.385	0.001	0.004204	16.241	9.021	0.9944	2	1	0	0	6C(57.0215)		TRUE	sp|Q07955|SRSF1_HUMAN	Q07955	SRSF1_HUMAN	SRSF1	Serine/arginine-rich splicing factor 1
EAGDVCYADVYRDGTGVVEFVRK	EAGDVCYADVYRDGTGVVEFVRK	23	4	2173.37	2604.27	2604.23	652.075	652.064	2604.23	652.064	0.0007	0.0001627	24.654	24.654	0.9999	2	1	0	0	6C(57.0215)		TRUE	sp|Q07955|SRSF1_HUMAN	Q07955	SRSF1_HUMAN	SRSF1	Serine/arginine-rich splicing factor 1
EAGNHTSGAGLVQINK		16	3	999.133	3297.39	3297.39	1100.14	1100.14	1594.81	532.609	1702.58	0.007598	21.564	13.69	0.8955	2	0	0	0		Hex(8)HexNAc(2)(1702.581333)	TRUE	sp|P20645|MPRD_HUMAN	P20645	MPRD_HUMAN	M6PR	Cation-dependent mannose-6-phosphate receptor
EAGNHTSGAGLVQINK		16	4	1014.74	3566.55	3566.53	892.645	892.641	1594.81	399.709	1971.73	0.009126	27.179	17.072	0.9518	2	0	0	0		dHex(1)Hex(5)HexNAc(5)(1971.718889)	TRUE	sp|P20645|MPRD_HUMAN	P20645	MPRD_HUMAN	M6PR	Cation-dependent mannose-6-phosphate receptor
EAIKGVGTDEACLIEILASR	EAIKGVGTDEACLIEILASR	20	3	2722.83	2144.15	2144.12	715.723	715.713	2144.11	715.712	0.0024	4.58e-12	38.479	12.446	1	2	1	0	0	12C(57.0215)		TRUE	sp|P50995|ANX11_HUMAN	P50995	ANX11_HUMAN	ANXA11	Annexin A11
EAINITLDHK		10	3	1280.93	3017.28	3017.25	1006.77	1006.76	1152.61	385.212	1864.63	0.00631	21.3	14.689	0.918	2	0	0	0		Hex(9)HexNAc(2)(1864.634157)	TRUE	sp|O00469|PLOD2_HUMAN	O00469	PLOD2_HUMAN	PLOD2	Procollagen-lysine,2-oxoglutarate 5-dioxygenase 2
EAINITLDHK		10	3	1284.14	2855.23	2855.2	952.749	952.741	1152.61	385.212	1702.59	0.01153	19.695	11.687	0.8364	2	0	0	0		Hex(8)HexNAc(2)(1702.581333)	TRUE	sp|O00469|PLOD2_HUMAN	O00469	PLOD2_HUMAN	PLOD2	Procollagen-lysine,2-oxoglutarate 5-dioxygenase 2
EAINITLDHKCK	EAINITLDHKCK	12	4	1107.13	3305.39	3305.37	827.355	827.35	1440.74	361.192	1864.63	1.265e-05	29.055	14.085	1	2	1	0	0	11C(57.0215)	Hex(9)HexNAc(2)(1864.634157)	TRUE	sp|O00469|PLOD2_HUMAN	O00469	PLOD2_HUMAN	PLOD2	Procollagen-lysine,2-oxoglutarate 5-dioxygenase 2
EAINITLDHKCK	EAINITLDHKCK	12	3	1107.57	3305.4	3305.37	1102.81	1102.8	1440.74	481.254	1864.63	4.389e-05	27.829	14.198	0.954	2	1	0	0	11C(57.0215)	Hex(9)HexNAc(2)(1864.634157)	TRUE	sp|O00469|PLOD2_HUMAN	O00469	PLOD2_HUMAN	PLOD2	Procollagen-lysine,2-oxoglutarate 5-dioxygenase 2
EAINITLDHKCK	EAINITLDHKCK	12	4	1109.76	3143.34	3143.32	786.842	786.836	1440.74	361.192	1702.58	2.873e-07	31.402	12.017	1	2	1	0	0	11C(57.0215)	Hex(8)HexNAc(2)(1702.581333)	TRUE	sp|O00469|PLOD2_HUMAN	O00469	PLOD2_HUMAN	PLOD2	Procollagen-lysine,2-oxoglutarate 5-dioxygenase 2
EAINITLDHKCK	EAINITLDHKCK	12	3	1111.11	3143.34	3143.31	1048.79	1048.78	1440.74	481.254	1702.58	0.006764	29.367	13.531	0.8042	2	1	0	0	11C(57.0215)	Hex(8)HexNAc(2)(1702.581333)	TRUE	sp|O00469|PLOD2_HUMAN	O00469	PLOD2_HUMAN	PLOD2	Procollagen-lysine,2-oxoglutarate 5-dioxygenase 2
EAINITLDHKCK	EAINITLDHKCK	12	3	1114.17	3143.34	3143.31	1048.79	1048.78	1440.74	481.254	1702.57	0.009665	27.823	12.917	0.7186	2	1	0	0	11C(57.0215)	Hex(8)HexNAc(2)(1702.581333)	TRUE	sp|O00469|PLOD2_HUMAN	O00469	PLOD2_HUMAN	PLOD2	Procollagen-lysine,2-oxoglutarate 5-dioxygenase 2
EAIVNSCVFVHQTLHQANAR	EAIVNSCVFVHQTLHQANAR	20	3	1737.39	2293.17	2293.14	765.396	765.386	2293.14	765.387	-0.0026	6.922e-08	32.245	15.13	1	2	0	0	0	7C(57.0215)		TRUE	sp|Q14204|DYHC1_HUMAN	Q14204	DYHC1_HUMAN	DYNC1H1	Cytoplasmic dynein 1 heavy chain 1
EALKDEYDDLSDLTAAQQETLSDWESQFTFK		31	3	3299.63	3622.69	3622.65	1208.57	1208.56	3622.65	1208.56	0.0058	0	58.803	10.099	1	2	1	0	0			TRUE	sp|O00264|PGRC1_HUMAN	O00264	PGRC1_HUMAN	PGRMC1	Membrane-associated progesterone receptor component 1
EALKDEYDDLSDLTAAQQETLSDWESQFTFKYHHVGK		37	5	2964.99	4344.07	4344.01	869.821	869.809	4344.01	869.81	-0.0053	0	47.186	9.86	1	2	2	0	0			TRUE	sp|O00264|PGRC1_HUMAN	O00264	PGRC1_HUMAN	PGRMC1	Membrane-associated progesterone receptor component 1
EALKDEYDDLSDLTAAQQETLSDWESQFTFKYHHVGK		37	4	2965.86	4344.07	4344.01	1087.03	1087.01	4344.01	1087.01	-0.0067	0	65.05	11.931	1	2	2	0	0			TRUE	sp|O00264|PGRC1_HUMAN	O00264	PGRC1_HUMAN	PGRMC1	Membrane-associated progesterone receptor component 1
EALKDEYDDLSDLTAAQQETLSDWESQFTFKYHHVGK		37	6	2967.56	4344.07	4344.01	725.018	725.009	4344.01	725.01	-0.0043	7.59e-06	28.979	7.147	1	2	2	0	0			TRUE	sp|O00264|PGRC1_HUMAN	O00264	PGRC1_HUMAN	PGRMC1	Membrane-associated progesterone receptor component 1
EALLGVQEDVDEYVK		15	2	2261.27	1705.86	1705.84	853.94	853.928	1705.84	853.928	-0.0009	1.913e-07	29.787	11.497	1	2	0	0	0			TRUE	sp|Q14257|RCN2_HUMAN	Q14257	RCN2_HUMAN	RCN2	Reticulocalbin-2
EALTEEMKLASQNISRLQDELTTTK		25	5	2634.56	5709.54	5709.46	1142.91	1142.9	2848.45	570.697	2861.01	3.238	6.472	5.588	0.9964	2	2	0	0			TRUE	sp|Q6ZMI0|PPR21_HUMAN	Q6ZMI0	PPR21_HUMAN	PPP1R21	Protein phosphatase 1 regulatory subunit 21
EALTKDMEYFFGENWEEQVQCPK	EALTKDMEYFFGENWEEQVQCPK	23	3	2807.75	2877.3	2877.26	960.107	960.094	2877.26	960.095	-0.0021	1.163e-06	26.086	9.717	1	2	1	0	0	21C(57.0215)		TRUE	sp|P30519|HMOX2_HUMAN	P30519	HMOX2_HUMAN	HMOX2	Heme oxygenase 2
EANFDINQLYDCNWVVVNCSTPGNFFHVLR	EANFDINQLYDCNWVVVNCSTPGNFFHVLR	30	3	3246.51	3627.7	3627.64	1210.24	1210.22	3627.67	1210.23	-0.0221	1.1e-13	41.368	9.177	1	2	0	0	0	12C(57.0215), 19C(57.0215)		TRUE	sp|Q02218|ODO1_HUMAN	Q02218	ODO1_HUMAN	OGDH	2-oxoglutarate dehydrogenase, mitochondrial
EANFDINQLYDCNWVVVNCSTPGNFFHVLRR	EANFDINQLYDCNWVVVNCSTPGNFFHVLRR	31	4	3067.94	3783.82	3783.77	946.962	946.949	3783.77	946.949	0.0002	8.596e-06	24.592	10.538	1	2	0	0	0	12C(57.0215), 19C(57.0215)		TRUE	sp|Q02218|ODO1_HUMAN	Q02218	ODO1_HUMAN	OGDH	2-oxoglutarate dehydrogenase, mitochondrial
EAPAEGEAAEPGSPTAAEGEAASAASSTSSPK		32	3	1394.42	2914.32	2914.28	972.448	972.434	2914.29	972.439	-0.0155	0	62.912	9.96	1	2	0	0	0			TRUE	sp|P29966|MARCS_HUMAN	P29966	MARCS_HUMAN	MARCKS	Myristoylated alanine-rich C-kinase substrate
EAPAEGEAAEPGSPTAAEGEAASAASSTSSPK		32	3	1406.26	2915.31	2915.3	972.776	972.774	2914.29	972.439	1.0049	2.033e-05	19.784	9.738	0.9924	2	0	0	0		Label:15N(1)(0.997035)	TRUE	sp|P29966|MARCS_HUMAN	P29966	MARCS_HUMAN	MARCKS	Myristoylated alanine-rich C-kinase substrate
EAPATQASSTTQLTDTQVLAAENK		24	3	1648.05	2474.25	2474.22	825.756	825.748	2474.21	825.745	0.0085	1.58e-11	34.448	10.127	1	2	0	0	0			TRUE	sp|Q9UNF1|MAGD2_HUMAN	Q9UNF1	MAGD2_HUMAN	MAGED2	Melanoma-associated antigen D2
EAQLLTLQNTSEFDILVIGGGATGSGCALDAVTR	EAQLLTLQNTSEFDILVIGGGATGSGCALDAVTR	34	3	3278.88	3476.81	3476.75	1159.95	1159.92	3476.75	1159.92	0.0056	0	65.32	10.673	1	2	0	0	0	27C(57.0215)		TRUE	sp|P43304|GPDM_HUMAN	P43304	GPDM_HUMAN	GPD2	Glycerol-3-phosphate dehydrogenase, mitochondrial
EAQLLTLQNTSEFDILVIGGGATGSGCALDAVTR	EAQLLTLQNTSEFDILVIGGGATGSGCALDAVTR	34	3	3288.63	3477.84	3477.76	1160.29	1160.26	3476.75	1159.92	1.0122	0	61.885	11.469	1	2	0	0	0	27C(57.0215)		TRUE	sp|P43304|GPDM_HUMAN	P43304	GPDM_HUMAN	GPD2	Glycerol-3-phosphate dehydrogenase, mitochondrial
EAQTLDSQIQETSI		14	2	1816.88	1561.77	1561.75	781.89	781.881	1561.75	781.881	0.0008	8.644e-08	23.256	10.034	1	2	0	0	0			TRUE	sp|P27816|MAP4_HUMAN	P27816	MAP4_HUMAN	MAP4	Microtubule-associated protein 4
EASDGTGASQEPPTTDSQEAQSPGHSSAGQEGEDTLR		37	4	1056.79	3713.61	3713.59	929.41	929.405	3713.58	929.402	0.0115	0	46.32	7.784	1	2	0	0	0			TRUE	sp|Q8NFQ8|TOIP2_HUMAN	Q8NFQ8	TOIP2_HUMAN	TOR1AIP2	Torsin-1A-interacting protein 2
EASIVGENETYPR		13	3	1160.34	3328.34	3328.32	1110.45	1110.45	1463.69	488.904	1864.63	3.489e-09	34.537	9.587	1	2	0	0	0		Hex(9)HexNAc(2)(1864.634157)	TRUE	sp|Q9UBV2|SE1L1_HUMAN	Q9UBV2	SE1L1_HUMAN	SEL1L	Protein sel-1 homolog 1
EASIVGENETYPR		13	3	1163.83	3166.27	3166.27	1056.43	1056.43	1463.69	488.904	1702.58	2.727e-06	31.015	9.591	1	2	0	0	0		Hex(8)HexNAc(2)(1702.581333)	TRUE	sp|Q9UBV2|SE1L1_HUMAN	Q9UBV2	SE1L1_HUMAN	SEL1L	Protein sel-1 homolog 1
EASIVGENETYPR		13	3	1167.17	3004.23	3004.22	1002.42	1002.41	1463.69	488.904	1540.53	7.984e-09	39.235	10.334	1	2	0	0	0		Hex(7)HexNAc(2)(1540.528510)	TRUE	sp|Q9UBV2|SE1L1_HUMAN	Q9UBV2	SE1L1_HUMAN	SEL1L	Protein sel-1 homolog 1
EASIVGENETYPR		13	2	1169.51	3166.29	3166.27	1584.15	1584.14	1463.69	732.852	1702.58	4.027e-08	25.836	11.243	1	2	0	0	0		Hex(8)HexNAc(2)(1702.581333)	TRUE	sp|Q9UBV2|SE1L1_HUMAN	Q9UBV2	SE1L1_HUMAN	SEL1L	Protein sel-1 homolog 1
EASIVGENETYPR		13	3	1170.93	3328.34	3328.32	1110.46	1110.45	1463.69	488.904	1864.63	1.936e-05	30.366	10.626	0.9853	2	0	0	0		Hex(9)HexNAc(2)(1864.634157)	TRUE	sp|Q9UBV2|SE1L1_HUMAN	Q9UBV2	SE1L1_HUMAN	SEL1L	Protein sel-1 homolog 1
EASIVGENETYPR		13	3	1174.27	3166.29	3166.27	1056.44	1056.43	1463.69	488.904	1702.58	0.001463	15.909	9.298	0.9755	2	0	0	0		Hex(8)HexNAc(2)(1702.581333)	TRUE	sp|Q9UBV2|SE1L1_HUMAN	Q9UBV2	SE1L1_HUMAN	SEL1L	Protein sel-1 homolog 1
EASIVGENETYPR		13	3	1177.95	2842.2	2842.17	948.406	948.396	1463.69	488.904	1378.48	0.001153	16.536	8.635	0.9811	2	0	0	0		Hex(6)HexNAc(2)(1378.475686)	TRUE	sp|Q9UBV2|SE1L1_HUMAN	Q9UBV2	SE1L1_HUMAN	SEL1L	Protein sel-1 homolog 1
EASIVGENETYPR		13	3	1178.84	3004.25	3004.22	1002.42	1002.41	1463.69	488.904	1540.53	0.0137	14.074	8.135	0.8122	2	0	0	0		Hex(7)HexNAc(2)(1540.528510)	TRUE	sp|Q9UBV2|SE1L1_HUMAN	Q9UBV2	SE1L1_HUMAN	SEL1L	Protein sel-1 homolog 1
EATTEFSVDAR		11	2	1258.05	1224.57	1224.56	613.292	613.288	1224.56	613.288	-0.0003	0.001518	21.717	11.421	0.9924	2	0	0	0			TRUE	sp|P21333|FLNA_HUMAN	P21333	FLNA_HUMAN	FLNA	Filamin-A
EAVCIVLSDDTCSDEK	EAVCIVLSDDTCSDEK	16	2	1684.74	1839.8	1839.79	920.909	920.902	1839.79	920.901	0.0016	1.117e-07	37.308	8.091	1	2	0	0	0	12C(57.0215), 4C(57.0215)		TRUE	sp|P55072|TERA_HUMAN	P55072	TERA_HUMAN	VCP	Transitional endoplasmic reticulum ATPase
EAVCIVLSDDTCSDEKIR	EAVCIVLSDDTCSDEKIR	18	3	1740.58	2109.01	2108.97	704.01	703.997	2108.97	703.998	-0.0021	1.273e-11	40.026	11.352	1	2	1	0	0	12C(57.0215), 4C(57.0215)		TRUE	sp|P55072|TERA_HUMAN	P55072	TERA_HUMAN	VCP	Transitional endoplasmic reticulum ATPase
EAVCIVLSDDTCSDEKIR	EAVCIVLSDDTCSDEKIR	18	3	1741.81	2108.98	2108.97	704.002	703.997	2108.97	703.998	-0.0019	3.853e-09	37.185	10.312	1	2	1	0	0	12C(57.0215), 4C(57.0215)		TRUE	sp|P55072|TERA_HUMAN	P55072	TERA_HUMAN	VCP	Transitional endoplasmic reticulum ATPase
EAVFPFQPGSVAEVCITFDQANLTVK	EAVFPFQPGSVAEVCITFDQANLTVK	26	3	3167.81	2866.48	2866.43	956.5	956.485	2866.42	956.481	0.0107	1.669e-11	44.32	10.884	1	2	0	0	0	15C(57.0215)		TRUE	sp|P09382|LEG1_HUMAN	P09382	LEG1_HUMAN	LGALS1	Galectin-1
EAVFPFQPGSVAEVCITFDQANLTVK	EAVFPFQPGSVAEVCITFDQANLTVK	26	5	3169.48	4775.2	4775.13	956.047	956.034	2866.42	574.292	1908.71	0	49.414	12.416	1	2	0	0	0	15C(57.0215)		TRUE	sp|P09382|LEG1_HUMAN	P09382	LEG1_HUMAN	LGALS1	Galectin-1
EAVFPFQPGSVAEVCITFDQANLTVK	EAVFPFQPGSVAEVCITFDQANLTVK	26	5	3175.35	4775.2	4775.14	956.047	956.034	2866.42	574.292	1908.71	0	54.382	11.427	1	2	0	0	0	15C(57.0215)		TRUE	sp|P09382|LEG1_HUMAN	P09382	LEG1_HUMAN	LGALS1	Galectin-1
EAVFPFQPGSVAEVCITFDQANLTVK	EAVFPFQPGSVAEVCITFDQANLTVK	26	3	3178.02	2866.46	2866.44	956.493	956.486	2866.42	956.481	0.0144	2e-14	49.157	11.49	1	2	0	0	0	15C(57.0215)		TRUE	sp|P09382|LEG1_HUMAN	P09382	LEG1_HUMAN	LGALS1	Galectin-1
EDAGEYECHASNSQGQASASAK	EDAGEYECHASNSQGQASASAK	22	3	659.19	2295.95	2295.93	766.322	766.318	2295.93	766.317	0.0032	1.998e-11	53.298	8.341	1	2	0	0	0	8C(57.0215)		TRUE	sp|Q16270|IBP7_HUMAN	Q16270	IBP7_HUMAN	IGFBP7	Insulin-like growth factor-binding protein 7
EDDEDKDEDEEDEEDKEEDEEEDVPGQAK		29	4	956.903	3438.3	3438.28	860.582	860.578	3438.29	860.579	-0.0063	8.189e-09	37.847	37.847	1	2	2	0	0			TRUE	sp|P27797|CALR_HUMAN	P27797	CALR_HUMAN	CALR	Calreticulin
EDEDDKTVLDLAVVLFETATLR		22	3	3468.58	2491.31	2491.29	831.443	831.438	2491.27	831.43	0.0212	4.829e-11	34.475	9.477	1	2	1	0	0			TRUE	sp|P14625|ENPL_HUMAN	P14625	ENPL_HUMAN	HSP90B1	Endoplasmin
EDEEESLNEVGYDDIGGCRK	EDEEESLNEVGYDDIGGCRK	20	3	1582.51	2312.98	2312.96	772.001	771.994	2312.97	771.997	-0.0092	6.6e-13	42.906	9.534	1	2	0	0	0	18C(57.0215)		TRUE	sp|P55072|TERA_HUMAN	P55072	TERA_HUMAN	VCP	Transitional endoplasmic reticulum ATPase
EDGNEEDKENQGDETQGQQPPQRR		24	4	515.015	2783.21	2783.2	696.811	696.807	2783.2	696.807	-0.0004	8.08e-12	41.344	9.032	1	2	1	0	0			TRUE	sp|P67809|YBOX1_HUMAN	P67809	YBOX1_HUMAN	YBX1	Nuclease-sensitive element-binding protein 1
EDGNEEDKENQGDETQGQQPPQRR		24	3	517.871	2783.21	2783.2	928.745	928.741	2783.2	928.74	0.0039	1.465e-05	25.837	4.723	0.999	2	1	0	0			TRUE	sp|P67809|YBOX1_HUMAN	P67809	YBOX1_HUMAN	YBX1	Nuclease-sensitive element-binding protein 1
EDHGRGYFEYIEENKYSR		18	3	1597.78	2291.06	2291.02	764.693	764.682	2291.02	764.682	0.0002	1.517e-08	26.53	10.345	1	2	2	0	0			TRUE	sp|Q00839|HNRPU_HUMAN	Q00839	HNRPU_HUMAN	HNRNPU	Heterogeneous nuclear ribonucleoprotein U
EDLHILFSNHGEIKWIDFVR		20	4	2763.24	2467.3	2467.26	617.832	617.823	2467.26	617.823	-0.0011	0	46.262	9.036	1	2	1	0	0			TRUE	sp|P05455|LA_HUMAN	P05455	LA_HUMAN	SSB	Lupus La protein
EDNPDKNPEAPLNVSR		16	3	1048.08	3658.51	3658.49	1220.51	1220.51	1793.85	598.959	1864.64	0.0001377	32.917	15.735	0.9938	2	1	0	0		Hex(9)HexNAc(2)(1864.634157)	TRUE	sp|O75326|SEM7A_HUMAN	O75326	SEM7A_HUMAN	SEMA7A	Semaphorin-7A
EDNPDKNPEAPLNVSR		16	4	1048.86	3496.46	3496.44	875.123	875.118	1793.85	449.471	1702.59	0.0004015	29.517	9.771	0.9961	2	1	0	0		Hex(8)HexNAc(2)(1702.581333)	TRUE	sp|O75326|SEM7A_HUMAN	O75326	SEM7A_HUMAN	SEMA7A	Semaphorin-7A
EDNPDKNPEAPLNVSR		16	3	1058.24	3496.46	3496.44	1166.5	1166.49	1793.85	598.959	1702.59	0.001818	32.87	12.842	0.9375	2	1	0	0		Hex(8)HexNAc(2)(1702.581333)	TRUE	sp|O75326|SEM7A_HUMAN	O75326	SEM7A_HUMAN	SEMA7A	Semaphorin-7A
EDNPDKNPEAPLNVSR		16	4	1059.47	3172.35	3172.34	794.096	794.093	1793.85	449.471	1378.49	7.606e-06	25.624	13.412	1	2	1	0	0			TRUE	sp|O75326|SEM7A_HUMAN	O75326	SEM7A_HUMAN	SEMA7A	Semaphorin-7A
EDNPDKNPEAPLNVSR		16	4	1059.8	3496.47	3496.44	875.124	875.118	1793.85	449.471	1702.59	0.0001108	32.585	11.564	0.9999	2	1	0	0		Hex(8)HexNAc(2)(1702.581333)	TRUE	sp|O75326|SEM7A_HUMAN	O75326	SEM7A_HUMAN	SEMA7A	Semaphorin-7A
EDNPDKNPEAPLNVSR		16	3	1062.8	3172.36	3172.34	1058.46	1058.45	1793.85	598.959	1378.48	0.002689	27.488	11.726	0.9356	2	1	0	0		Hex(6)HexNAc(2)(1378.475686)	TRUE	sp|O75326|SEM7A_HUMAN	O75326	SEM7A_HUMAN	SEMA7A	Semaphorin-7A
EDTEEHHLRDYFEEYGKIDTIEIITDR		27	4	2519.57	3365.62	3365.57	842.412	842.399	3365.57	842.399	-0.0011	1.9e-13	61.368	9.275	1	2	2	0	0			TRUE	sp|P22626|ROA2_HUMAN	P22626	ROA2_HUMAN	HNRNPA2B1	Heterogeneous nuclear ribonucleoproteins A2/B1
EDTEEHHLRDYFEEYGKIDTIEIITDR		27	5	2520.54	3365.61	3365.57	674.13	674.121	3365.57	674.121	-0.0024	3.08e-07	35.546	9.965	1	2	2	0	0			TRUE	sp|P22626|ROA2_HUMAN	P22626	ROA2_HUMAN	HNRNPA2B1	Heterogeneous nuclear ribonucleoproteins A2/B1
EDTEEHHLRDYFEEYGKIDTIEIITDR		27	3	2521.74	3365.61	3365.57	1122.88	1122.86	3365.57	1122.86	0.0012	0	55.193	7.842	1	2	2	0	0			TRUE	sp|P22626|ROA2_HUMAN	P22626	ROA2_HUMAN	HNRNPA2B1	Heterogeneous nuclear ribonucleoproteins A2/B1
EDTEEHHLRDYFEEYGKIDTIEIITDR		27	4	2530.09	3365.62	3365.57	842.411	842.399	3365.57	842.399	-0.0011	1.692e-09	43.586	8.319	1	2	2	0	0			TRUE	sp|P22626|ROA2_HUMAN	P22626	ROA2_HUMAN	HNRNPA2B1	Heterogeneous nuclear ribonucleoproteins A2/B1
EDTEEHHLRDYFEEYGKIDTIEIITDR		27	5	2531.3	3365.62	3365.57	674.13	674.121	3365.57	674.121	-0.0024	0.004403	18.925	9.219	0.9646	2	2	0	0			TRUE	sp|P22626|ROA2_HUMAN	P22626	ROA2_HUMAN	HNRNPA2B1	Heterogeneous nuclear ribonucleoproteins A2/B1
EDTHHLVNYIPQGSIDSLFEGTWYLVR		27	4	3315.23	3189.61	3189.56	798.411	798.399	3188.56	798.146	1.0076	6.302e-08	33.226	11.443	1	2	0	0	0			TRUE	sp|Q01581|HMCS1_HUMAN	Q01581	HMCS1_HUMAN	HMGCS1	Hydroxymethylglutaryl-CoA synthase, cytoplasmic
EDVGTVVGIDLGTTYSCVGVFK	EDVGTVVGIDLGTTYSCVGVFK	22	3	2787.37	2315.17	2315.14	772.732	772.719	2315.14	772.719	-0.0009	1e-14	44.367	11.526	1	2	0	0	0	17C(57.0215)		TRUE	sp|P11021|GRP78_HUMAN	P11021	GRP78_HUMAN	HSPA5	78 kDa glucose-regulated protein
EDVGTVVGIDLGTTYSCVGVFK	EDVGTVVGIDLGTTYSCVGVFK	22	3	2797.7	2315.17	2315.14	772.731	772.719	2315.14	772.719	0.0002	0	42.17	11.111	1	2	0	0	0	17C(57.0215)		TRUE	sp|P11021|GRP78_HUMAN	P11021	GRP78_HUMAN	HSPA5	78 kDa glucose-regulated protein
EDVGTVVGIDLGTTYSCVGVFK	EDVGTVVGIDLGTTYSCVGVFK	22	3	2809.57	2315.17	2315.14	772.732	772.72	2315.14	772.719	0.0015	2.498e-07	24.044	10.824	1	2	0	0	0	17C(57.0215)		TRUE	sp|P11021|GRP78_HUMAN	P11021	GRP78_HUMAN	HSPA5	78 kDa glucose-regulated protein
EDVGTVVGIDLGTTYSCVGVFK	EDVGTVVGIDLGTTYSCVGVFK	22	3	2824.7	2315.17	2315.14	772.731	772.72	2315.14	772.719	0.001	2.85e-12	31.334	9.552	1	2	0	0	0	17C(57.0215)		TRUE	sp|P11021|GRP78_HUMAN	P11021	GRP78_HUMAN	HSPA5	78 kDa glucose-regulated protein
EDVGTVVGIDLGTTYSCVGVFKNGR	EDVGTVVGIDLGTTYSCVGVFKNGR	25	3	2551.44	2642.34	2642.29	881.786	881.772	2642.3	881.774	-0.0065	0	55.57	10.826	1	2	1	0	0	17C(57.0215)		TRUE	sp|P11021|GRP78_HUMAN	P11021	GRP78_HUMAN	HSPA5	78 kDa glucose-regulated protein
EDVGTVVGIDLGTTYSCVGVFKNGR	EDVGTVVGIDLGTTYSCVGVFKNGR	25	3	2566.97	2642.32	2642.3	881.781	881.773	2642.3	881.774	-0.0043	5.79e-12	39.546	10.913	1	2	1	0	0	17C(57.0215)		TRUE	sp|P11021|GRP78_HUMAN	P11021	GRP78_HUMAN	HSPA5	78 kDa glucose-regulated protein
EEAATGGGSTGEADGKTAAAAAEHSQR		27	4	835.518	2529.16	2529.14	633.296	633.292	2529.13	633.29	0.0054	0	61.17	8.273	1	2	1	0	0			TRUE	sp|O43242|PSMD3_HUMAN	O43242	PSMD3_HUMAN	PSMD3	26S proteasome non-ATPase regulatory subunit 3
EEAENTLQSFRQDVDNASLAR		21	3	2133.22	2392.15	2392.11	798.391	798.378	2392.13	798.382	-0.0143	1.121e-07	26.771	10.171	1	2	1	0	0			TRUE	sp|P08670|VIME_HUMAN	P08670	VIME_HUMAN	VIM	Vimentin
EEASDYLELDTIKNLVK		17	3	2578.68	1979.04	1979.01	660.686	660.677	1979.01	660.677	-0.0022	1.237e-09	35.833	11.013	1	2	1	0	0			TRUE	sp|P14625|ENPL_HUMAN	P14625	ENPL_HUMAN	HSP90B1	Endoplasmin
EEASDYLELDTIKNLVKK		18	3	2346.65	2107.13	2107.1	703.384	703.374	2107.1	703.375	-0.0046	2.142e-05	22.98	9.922	0.9981	2	1	0	0			TRUE	sp|P14625|ENPL_HUMAN	P14625	ENPL_HUMAN	HSP90B1	Endoplasmin
EEASGSSVTAEEAK		14	2	636.735	1393.63	1393.62	697.822	697.817	1393.62	697.818	-0.0016	2.269e-08	35.752	10.113	1	2	0	0	0			TRUE	sp|P13010|XRCC5_HUMAN	P13010	XRCC5_HUMAN	XRCC5	X-ray repair cross-complementing protein 5
EEAVPEASPVTQAGASVITVETVIQENVGAQKIPGEK		37	4	3148.42	3775.01	3774.96	944.76	944.746	3774.95	944.745	0.0032	1.606e-07	37.677	9.853	1	2	1	0	0			TRUE	sp|O43491|E41L2_HUMAN	O43491	E41L2_HUMAN	EPB41L2	Band 4.1-like protein 2
EEAVPEASPVTQAGASVITVETVIQENVGAQKIPGEK		37	3	3151.45	3775.01	3774.95	1259.35	1259.33	3774.95	1259.32	0	2e-14	62.998	6.148	1	2	1	0	0			TRUE	sp|O43491|E41L2_HUMAN	O43491	E41L2_HUMAN	EPB41L2	Band 4.1-like protein 2
EEAVPEASPVTQAGASVITVETVIQENVGAQKIPGEK		37	5	3155.45	3775.01	3774.96	756.01	755.999	3774.95	755.998	0.0068	2.678e-06	29.789	29.789	1	2	1	0	0			TRUE	sp|O43491|E41L2_HUMAN	O43491	E41L2_HUMAN	EPB41L2	Band 4.1-like protein 2
EEAVPEASPVTQAGASVITVETVIQENVGAQKIPGEK		37	4	3158.66	3775.01	3774.95	944.76	944.746	3774.95	944.745	0.0002	2e-14	62.131	62.131	1	2	1	0	0			TRUE	sp|O43491|E41L2_HUMAN	O43491	E41L2_HUMAN	EPB41L2	Band 4.1-like protein 2
EEAVPEASPVTQAGASVITVETVIQENVGAQKIPGEK		37	3	3162.2	3775.01	3774.96	1259.34	1259.33	3774.95	1259.32	0.0034	0	66.215	7.114	1	2	1	0	0			TRUE	sp|O43491|E41L2_HUMAN	O43491	E41L2_HUMAN	EPB41L2	Band 4.1-like protein 2
EEEAIQLDGLNASQIR		16	3	1902.53	3309.48	3309.44	1104.17	1104.15	1784.89	595.971	1524.55	8.7e-13	32.854	7.802	1	2	0	0	0			TRUE	sp|P14625|ENPL_HUMAN	P14625	ENPL_HUMAN	HSP90B1	Endoplasmin
EEEAIQLDGLNASQIR		16	3	1904.05	3649.57	3649.52	1217.53	1217.51	1784.89	595.971	1864.63	0	67.166	12.637	1	2	0	0	0		Hex(9)HexNAc(2)(1864.634157)	TRUE	sp|P14625|ENPL_HUMAN	P14625	ENPL_HUMAN	HSP90B1	Endoplasmin
EEEAIQLDGLNASQIR		16	3	1905.7	3487.51	3487.47	1163.51	1163.5	1784.89	595.971	1702.57	0	69.69	13.01	1	2	0	0	0		Hex(8)HexNAc(2)(1702.581333)	TRUE	sp|P14625|ENPL_HUMAN	P14625	ENPL_HUMAN	HSP90B1	Endoplasmin
EEEAIQLDGLNASQIR		16	4	1907.07	3487.51	3487.46	872.884	872.873	1784.89	447.23	1702.57	0	56.737	11.617	1	2	0	0	0		Hex(8)HexNAc(2)(1702.581333)	TRUE	sp|P14625|ENPL_HUMAN	P14625	ENPL_HUMAN	HSP90B1	Endoplasmin
EEEAIQLDGLNASQIR		16	3	1907.92	3325.44	3325.41	1109.49	1109.48	1784.89	595.971	1540.52	0	67.858	12.134	1	2	0	0	0		Hex(7)HexNAc(2)(1540.528510)	TRUE	sp|P14625|ENPL_HUMAN	P14625	ENPL_HUMAN	HSP90B1	Endoplasmin
EEEAIQLDGLNASQIR		16	2	1908.69	3487.5	3487.5	1744.76	1744.76	1784.89	893.452	1702.61	0	45.901	9.357	1	2	0	0	0			TRUE	sp|P14625|ENPL_HUMAN	P14625	ENPL_HUMAN	HSP90B1	Endoplasmin
EEEAIQLDGLNASQIR		16	4	1909.14	3325.45	3325.41	832.371	832.361	1784.89	447.23	1540.52	0	51.665	12.244	1	2	0	0	0		Hex(7)HexNAc(2)(1540.528510)	TRUE	sp|P14625|ENPL_HUMAN	P14625	ENPL_HUMAN	HSP90B1	Endoplasmin
EEEAIQLDGLNASQIR		16	3	1910.53	3001.33	3001.31	1001.45	1001.44	1784.89	595.971	1216.41	0	65.512	13.002	1	2	0	0	0		Hex(5)HexNAc(2)(1216.422863)	TRUE	sp|P14625|ENPL_HUMAN	P14625	ENPL_HUMAN	HSP90B1	Endoplasmin
EEEAIQLDGLNASQIR		16	3	1911.35	2839.29	2839.25	947.437	947.424	1784.89	595.971	1054.36	0	60.211	11.644	1	2	0	0	0		Hex(4)HexNAc(2)(1054.370039)	TRUE	sp|P14625|ENPL_HUMAN	P14625	ENPL_HUMAN	HSP90B1	Endoplasmin
EEEAIQLDGLNASQIR		16	3	1911.79	3229.44	3229.42	1077.49	1077.48	1784.89	595.971	1444.53	4.086e-06	26.528	10.183	0.9995	2	0	0	0		dHex(1)Hex(3)HexNAc(4)(1444.533870)	TRUE	sp|P14625|ENPL_HUMAN	P14625	ENPL_HUMAN	HSP90B1	Endoplasmin
EEEAIQLDGLNASQIR		16	3	1912.09	3001.33	3001.31	1001.45	1001.44	1784.89	595.971	1216.42	0	60.555	12.109	1	2	0	0	0		Hex(5)HexNAc(2)(1216.422863)	TRUE	sp|P14625|ENPL_HUMAN	P14625	ENPL_HUMAN	HSP90B1	Endoplasmin
EEEAIQLDGLNASQIR		16	2	1913.77	3325.45	3325.44	1663.73	1663.72	1784.89	893.452	1540.54	5e-14	46.171	9.613	1	2	0	0	0			TRUE	sp|P14625|ENPL_HUMAN	P14625	ENPL_HUMAN	HSP90B1	Endoplasmin
EEEAIQLDGLNASQIR		16	4	1915.22	3163.41	3163.36	791.859	791.847	1784.89	447.23	1378.47	0	68.149	13.579	1	2	0	0	0		Hex(6)HexNAc(2)(1378.475686)	TRUE	sp|P14625|ENPL_HUMAN	P14625	ENPL_HUMAN	HSP90B1	Endoplasmin
EEEAIQLDGLNASQIR		16	3	1915.67	2985.35	2985.32	996.125	996.114	1784.89	595.971	1200.43	0	56.69	11.998	1	2	0	0	0		dHex(1)Hex(4)HexNAc(2)(1200.427948)	TRUE	sp|P14625|ENPL_HUMAN	P14625	ENPL_HUMAN	HSP90B1	Endoplasmin
EEEAIQLDGLNASQIR		16	3	1916.2	3487.52	3487.46	1163.51	1163.5	1784.89	595.971	1702.57	0	64.185	13.367	1	2	0	0	0		Hex(8)HexNAc(2)(1702.581333)	TRUE	sp|P14625|ENPL_HUMAN	P14625	ENPL_HUMAN	HSP90B1	Endoplasmin
EEEAIQLDGLNASQIR		16	2	1916.35	3163.41	3163.38	1582.71	1582.7	1784.89	893.452	1378.49	9e-13	48.458	11.389	1	2	0	0	0			TRUE	sp|P14625|ENPL_HUMAN	P14625	ENPL_HUMAN	HSP90B1	Endoplasmin
EEEAIQLDGLNASQIR		16	3	1918.17	3325.45	3325.41	1109.49	1109.48	1784.89	595.971	1540.52	0	69.723	14.592	1	2	0	0	0		Hex(7)HexNAc(2)(1540.528510)	TRUE	sp|P14625|ENPL_HUMAN	P14625	ENPL_HUMAN	HSP90B1	Endoplasmin
EEEAIQLDGLNASQIR		16	4	1918.39	3001.35	3001.3	751.344	751.333	1784.89	447.23	1216.41	0	60.794	12.984	1	2	0	0	0		Hex(5)HexNAc(2)(1216.422863)	TRUE	sp|P14625|ENPL_HUMAN	P14625	ENPL_HUMAN	HSP90B1	Endoplasmin
EEEAIQLDGLNASQIR		16	3	1918.61	2677.25	2677.2	893.425	893.409	1784.89	595.971	892.313	0	73.044	14.448	1	2	0	0	0		Hex(3)HexNAc(2)(892.317216)	TRUE	sp|P14625|ENPL_HUMAN	P14625	ENPL_HUMAN	HSP90B1	Endoplasmin
EEEAIQLDGLNASQIR		16	2	1919.48	1987.99	1987.97	995.004	994.99	1784.89	893.452	203.075	0	65.776	11.193	1	2	0	0	0		HexNAc(203.079373)	TRUE	sp|P14625|ENPL_HUMAN	P14625	ENPL_HUMAN	HSP90B1	Endoplasmin
EEEAIQLDGLNASQIR		16	3	1920.33	3163.39	3163.36	1055.47	1055.46	1784.89	595.971	1378.47	0	65.265	12.012	1	2	0	0	0		Hex(6)HexNAc(2)(1378.475686)	TRUE	sp|P14625|ENPL_HUMAN	P14625	ENPL_HUMAN	HSP90B1	Endoplasmin
EEEAIQLDGLNASQIR		16	3	1922.52	3001.35	3001.31	1001.46	1001.44	1784.89	595.971	1216.42	0	62.563	10.504	1	2	0	0	0		Hex(5)HexNAc(2)(1216.422863)	TRUE	sp|P14625|ENPL_HUMAN	P14625	ENPL_HUMAN	HSP90B1	Endoplasmin
EEEAIQLDGLNASQIR		16	3	1922.63	2839.3	2839.26	947.44	947.426	1784.89	595.971	1054.37	0	66.218	12.631	1	2	0	0	0		Hex(4)HexNAc(2)(1054.370039)	TRUE	sp|P14625|ENPL_HUMAN	P14625	ENPL_HUMAN	HSP90B1	Endoplasmin
EEEAIQLDGLNASQIR		16	2	1924.33	1988.01	1987.97	995.014	994.991	1784.89	893.452	203.077	0	68.824	11.206	1	2	0	0	0		HexNAc(203.079373)	TRUE	sp|P14625|ENPL_HUMAN	P14625	ENPL_HUMAN	HSP90B1	Endoplasmin
EEEAIQLDGLNASQIR		16	2	1925.33	3001.35	3001.32	1501.68	1501.67	1784.89	893.452	1216.43	4.16e-12	48.53	13.34	1	2	0	0	0		Hex(5)HexNAc(2)(1216.422863)	TRUE	sp|P14625|ENPL_HUMAN	P14625	ENPL_HUMAN	HSP90B1	Endoplasmin
EEEAIQLDGLNASQIR		16	4	1925.85	3163.41	3163.36	791.859	791.847	1784.89	447.23	1378.47	0	64.244	15.14	1	2	0	0	0		Hex(6)HexNAc(2)(1378.475686)	TRUE	sp|P14625|ENPL_HUMAN	P14625	ENPL_HUMAN	HSP90B1	Endoplasmin
EEEAIQLDGLNASQIR		16	2	1927.07	3163.41	3163.38	1582.71	1582.7	1784.89	893.452	1378.49	3.86e-11	46.157	11.391	1	2	0	0	0			TRUE	sp|P14625|ENPL_HUMAN	P14625	ENPL_HUMAN	HSP90B1	Endoplasmin
EEEAIQLDGLNASQIR		16	4	1928.7	2840.31	2840.27	711.084	711.074	1784.89	447.23	1055.38	5.602e-10	36.719	12.86	1	2	0	0	0			TRUE	sp|P14625|ENPL_HUMAN	P14625	ENPL_HUMAN	HSP90B1	Endoplasmin
EEEAIQLDGLNASQIR		16	4	1929.02	3001.35	3001.31	751.346	751.335	1784.89	447.23	1216.42	0	60.713	13.199	1	2	0	0	0		Hex(5)HexNAc(2)(1216.422863)	TRUE	sp|P14625|ENPL_HUMAN	P14625	ENPL_HUMAN	HSP90B1	Endoplasmin
EEEAIQLDGLNASQIR		16	3	1931.1	3163.41	3163.36	1055.48	1055.46	1784.89	595.971	1378.47	0	65.253	13.699	1	2	0	0	0		Hex(6)HexNAc(2)(1378.475686)	TRUE	sp|P14625|ENPL_HUMAN	P14625	ENPL_HUMAN	HSP90B1	Endoplasmin
EEEAIQLDGLNASQIR		16	3	1933.18	3001.35	3001.31	1001.46	1001.44	1784.89	595.971	1216.42	0	63.619	11.975	1	2	0	0	0		Hex(5)HexNAc(2)(1216.422863)	TRUE	sp|P14625|ENPL_HUMAN	P14625	ENPL_HUMAN	HSP90B1	Endoplasmin
EEEAIQLDGLNASQIR		16	3	1933.29	2839.3	2839.26	947.441	947.427	1784.89	595.971	1054.37	0	58.114	13.051	1	2	0	0	0		Hex(4)HexNAc(2)(1054.370039)	TRUE	sp|P14625|ENPL_HUMAN	P14625	ENPL_HUMAN	HSP90B1	Endoplasmin
EEEAIQLDGLNASQIR		16	2	2016.95	1784.93	1784.89	893.472	893.453	1784.89	893.452	0.0012	6e-14	44.279	10.79	1	2	0	0	0			TRUE	sp|P14625|ENPL_HUMAN	P14625	ENPL_HUMAN	HSP90B1	Endoplasmin
EEEEEEEEYDEGSNLKK		17	3	926.757	2084.87	2084.86	695.964	695.959	2084.85	695.959	0.001	9.397e-10	46.608	9.305	1	2	0	0	0			TRUE	sp|Q14165|MLEC_HUMAN	Q14165	MLEC_HUMAN	MLEC	Malectin
EEEEEEEEYDEGSNLKKQTNK		21	4	920.601	2556.12	2556.1	640.036	640.032	2556.1	640.032	-0.0006	1.638e-05	25.643	11.44	1	2	1	0	0			TRUE	sp|Q14165|MLEC_HUMAN	Q14165	MLEC_HUMAN	MLEC	Malectin
EEEEFNTGPLSVLTQSVKNNTQVLINCR	EEEEFNTGPLSVLTQSVKNNTQVLINCR	28	3	3101.96	3219.64	3219.59	1074.22	1074.2	3218.59	1073.87	0.9983	2.167e-09	30.932	9.776	1	2	1	0	0	27C(57.0215)	Label:15N(1)(0.997035)	TRUE	sp|P62316|SMD2_HUMAN	P62316	SMD2_HUMAN	SNRPD2	Small nuclear ribonucleoprotein Sm D2
EEEEFNTGPLSVLTQSVKNNTQVLINCR	EEEEFNTGPLSVLTQSVKNNTQVLINCR	28	3	3108.86	3220.63	3220.57	1074.55	1074.53	3218.59	1073.87	1.9851	8e-14	45.017	9.387	1	2	1	0	0	27C(57.0215)	Label:15N(2)(1.994070), Val->Thr(1.979265)	TRUE	sp|P62316|SMD2_HUMAN	P62316	SMD2_HUMAN	SNRPD2	Small nuclear ribonucleoprotein Sm D2
EEEEFNTGPLSVLTQSVKNNTQVLINCR	EEEEFNTGPLSVLTQSVKNNTQVLINCR	28	3	3113.39	3218.65	3218.59	1073.89	1073.87	3218.59	1073.87	0.0027	4.1e-13	47.954	9.32	1	2	1	0	0	27C(57.0215)		TRUE	sp|P62316|SMD2_HUMAN	P62316	SMD2_HUMAN	SNRPD2	Small nuclear ribonucleoprotein Sm D2
EEEEGISQESSEEEQ		15	2	810.507	1737.69	1737.67	869.85	869.843	1737.67	869.842	0.0015	2.553e-07	33.872	33.872	1	2	0	0	0			TRUE	sp|P17096|HMGA1_HUMAN	P17096	HMGA1_HUMAN	HMGA1	High mobility group protein HMG-I/HMG-Y
EEEEGISQESSEEEQ		15	2	820.961	1737.68	1737.67	869.849	869.843	1737.67	869.842	0.0013	2.406e-07	33.975	33.975	1	2	0	0	0			TRUE	sp|P17096|HMGA1_HUMAN	P17096	HMGA1_HUMAN	HMGA1	High mobility group protein HMG-I/HMG-Y
EEEEGISQESSEEEQ		15	2	831.741	1737.69	1737.67	869.85	869.843	1737.67	869.842	0.0018	0.0004048	21.071	21.071	0.9999	2	0	0	0			TRUE	sp|P17096|HMGA1_HUMAN	P17096	HMGA1_HUMAN	HMGA1	High mobility group protein HMG-I/HMG-Y
EEEIAALVIDNGSGMCK	n[43]EEEIAALVIDNGSGM[147]CK	17	2	2668.64	1892.88	1892.85	947.447	947.432	1892.85	947.432	0.0001	0	44.95	10.936	1	2	0	0	0	15M(15.9949), 16C(57.0215), N-term(42.0106)		TRUE	sp|P63261|ACTG_HUMAN	P63261	ACTG_HUMAN	ACTG1	Actin, cytoplasmic 2
EEEIAALVIDNGSGMCK	n[43]EEEIAALVIDNGSGMCK	17	2	2863.95	1876.88	1876.86	939.448	939.436	1876.85	939.435	0.0024	0	45.248	6.769	1	2	0	0	0	16C(57.0215), N-term(42.0106)		TRUE	sp|P63261|ACTG_HUMAN	P63261	ACTG_HUMAN	ACTG1	Actin, cytoplasmic 2
EEEIVDWWSKFYASSGEHEK		20	4	2642.07	2455.13	2455.09	614.79	614.781	2455.1	614.782	-0.0024	4.702e-08	38.811	8.016	1	2	1	0	0			TRUE	sp|Q9NZM1|MYOF_HUMAN	Q9NZM1	MYOF_HUMAN	MYOF	Myoferlin
EEEIVDWWSKFYASSGEHEK		20	3	2643.26	2455.13	2455.1	819.385	819.373	2455.1	819.373	0.0005	2.069e-09	34.232	9.85	1	2	1	0	0			TRUE	sp|Q9NZM1|MYOF_HUMAN	Q9NZM1	MYOF_HUMAN	MYOF	Myoferlin
EEELNAIRTENSSLTK		16	3	1388.33	1832.93	1832.91	611.985	611.979	1832.91	611.978	0.0028	4.964e-05	24.383	11.42	0.9951	2	1	0	0			TRUE	sp|Q86UP2|KTN1_HUMAN	Q86UP2	KTN1_HUMAN	KTN1	Kinectin
EEFASTCPDDEEIELAYEQVAK	EEFASTCPDDEEIELAYEQVAK	22	3	2403.51	2572.15	2572.13	858.391	858.384	2572.12	858.379	0.0122	0.0002293	19.631	18.966	0.9999	2	0	0	0	7C(57.0215)		TRUE	sp|O00299|CLIC1_HUMAN	O00299	CLIC1_HUMAN	CLIC1	Chloride intracellular channel protein 1
EEFEHQQKELEKVCNPIITK	EEFEHQQKELEKVCNPIITK	20	4	1554.08	2498.28	2498.26	625.577	625.571	2498.25	625.569	0.0083	4.319e-05	17.761	7.83	1	2	2	0	0	14C(57.0215)		TRUE	sp|P11142|HSP7C_HUMAN	P11142	HSP7C_HUMAN	HSPA8	Heat shock cognate 71 kDa protein
EEGCTHVIVTTACGSLR	EEGCTHVIVTTACGSLR	17	3	1445.56	1888.9	1888.88	630.64	630.634	1888.88	630.633	0.0013	2.49e-12	33.381	12.224	1	2	0	0	0	13C(57.0215), 4C(57.0215)		TRUE	sp|Q13126|MTAP_HUMAN	Q13126	MTAP_HUMAN	MTAP	S-methyl-5'-thioadenosine phosphorylase
EEIHKANVVCVVYDVSEEATIEK	EEIHKANVVCVVYDVSEEATIEK	23	4	2282.02	2660.33	2660.3	666.09	666.082	2660.3	666.082	-0.0033	1.922e-07	32.686	10.651	1	2	1	0	0	10C(57.0215)		TRUE	sp|Q8IXI1|MIRO2_HUMAN	Q8IXI1	MIRO2_HUMAN	RHOT2	Mitochondrial Rho GTPase 2
EEIHKDLLVTGAYEISDQSGGAGGLR		26	4	1991.07	2714.4	2714.35	679.606	679.595	2714.35	679.595	-0.0014	1.82e-09	43.46	6.709	1	2	1	0	0			TRUE	sp|P49755|TMEDA_HUMAN	P49755	TMEDA_HUMAN	TMED10	Transmembrane emp24 domain-containing protein 10
EEIHKDLLVTGAYEISDQSGGAGGLR		26	3	1991.49	2714.4	2714.35	905.806	905.791	2714.35	905.791	-0.0009	0	63.702	7.976	1	2	1	0	0			TRUE	sp|P49755|TMEDA_HUMAN	P49755	TMEDA_HUMAN	TMED10	Transmembrane emp24 domain-containing protein 10
EEIHKDLLVTGAYEISDQSGGAGGLR		26	4	2001.34	2714.39	2714.35	679.604	679.595	2714.35	679.595	-0.0021	1.381e-07	36.939	8.649	1	2	1	0	0			TRUE	sp|P49755|TMEDA_HUMAN	P49755	TMEDA_HUMAN	TMED10	Transmembrane emp24 domain-containing protein 10
EEIHKDLLVTGAYEISDQSGGAGGLR		26	3	2002.54	2714.39	2714.35	905.805	905.791	2714.35	905.791	-0.0011	0	43.302	10.566	1	2	1	0	0			TRUE	sp|P49755|TMEDA_HUMAN	P49755	TMEDA_HUMAN	TMED10	Transmembrane emp24 domain-containing protein 10
EEIHKDLLVTGAYEISDQSGGAGGLRSHLK		30	5	1932.07	3179.66	3179.62	636.938	636.931	3179.62	636.931	-0.0009	5.549e-10	46.523	7.044	1	2	2	0	0			TRUE	sp|P49755|TMEDA_HUMAN	P49755	TMEDA_HUMAN	TMED10	Transmembrane emp24 domain-containing protein 10
EEIHKDLLVTGAYEISDQSGGAGGLRSHLK		30	4	1932.52	3179.66	3179.63	795.921	795.915	3179.62	795.913	0.0095	1.885e-11	40.741	10.517	1	2	2	0	0			TRUE	sp|P49755|TMEDA_HUMAN	P49755	TMEDA_HUMAN	TMED10	Transmembrane emp24 domain-containing protein 10
EEILENWNMFVGSQATNYGEDLTK	EEILENWNM[147]FVGSQATNYGEDLTK	24	3	2745.5	2803.3	2803.26	935.441	935.427	2803.26	935.429	-0.0053	4.197e-11	37.969	11.684	1	2	0	0	0	9M(15.9949)		TRUE	sp|Q15293|RCN1_HUMAN	Q15293	RCN1_HUMAN	RCN1	Reticulocalbin-1
EEILENWNMFVGSQATNYGEDLTK		24	3	2902.67	2787.31	2787.27	930.111	930.097	2787.27	930.097	-0.0021	0	52.307	11.966	1	2	0	0	0			TRUE	sp|Q15293|RCN1_HUMAN	Q15293	RCN1_HUMAN	RCN1	Reticulocalbin-1
EEILENWNMFVGSQATNYGEDLTKNHDEL	EEILENWNM[147]FVGSQATNYGEDLTKNHDEL	29	3	2815.89	3411.57	3411.52	1138.2	1138.18	3411.52	1138.18	0.0029	0	56.832	9.749	1	2	1	0	0	9M(15.9949)		TRUE	sp|Q15293|RCN1_HUMAN	Q15293	RCN1_HUMAN	RCN1	Reticulocalbin-1
EEILENWNMFVGSQATNYGEDLTKNHDEL	EEILENWNM[147]FVGSQATNYGEDLTKNHDEL	29	4	2819.05	3411.58	3411.52	853.901	853.886	3411.52	853.887	-0.0046	2.137e-08	26.178	9.934	1	2	1	0	0	9M(15.9949)		TRUE	sp|Q15293|RCN1_HUMAN	Q15293	RCN1_HUMAN	RCN1	Reticulocalbin-1
EEILENWNMFVGSQATNYGEDLTKNHDEL	EEILENWNM[147]FVGSQATNYGEDLTKNHDEL	29	3	2826.15	3411.56	3411.52	1138.19	1138.18	3411.52	1138.18	0.0029	0	58.873	13.568	1	2	1	0	0	9M(15.9949)		TRUE	sp|Q15293|RCN1_HUMAN	Q15293	RCN1_HUMAN	RCN1	Reticulocalbin-1
EEILENWNMFVGSQATNYGEDLTKNHDEL		29	3	2931.48	3395.57	3395.52	1132.86	1132.85	3395.53	1132.85	-0.0026	0	62.926	10.073	1	2	1	0	0			TRUE	sp|Q15293|RCN1_HUMAN	Q15293	RCN1_HUMAN	RCN1	Reticulocalbin-1
EEILENWNMFVGSQATNYGEDLTKNHDEL		29	3	2942.13	3395.57	3395.52	1132.86	1132.85	3395.53	1132.85	-0.0026	0	56.807	11.153	1	2	1	0	0			TRUE	sp|Q15293|RCN1_HUMAN	Q15293	RCN1_HUMAN	RCN1	Reticulocalbin-1
EEIQSSISGVTAAYNR		16	2	1704	1723.85	1723.83	862.931	862.923	1723.84	862.926	-0.0061	1.78e-12	40.003	9.873	1	2	0	0	0			TRUE	sp|P46940|IQGA1_HUMAN	P46940	IQGA1_HUMAN	IQGAP1	Ras GTPase-activating-like protein IQGAP1
EEISGKLSAASTWLEDEGVGATTVMLK		27	3	2919.56	2821.45	2821.42	941.489	941.482	2821.41	941.476	0.0173	0	50.952	9.754	1	2	1	0	0			TRUE	sp|Q9Y4L1|HYOU1_HUMAN	Q9Y4L1	HYOU1_HUMAN	HYOU1	Hypoxia up-regulated protein 1
EEIVDKYDLFVGSQATDFGEALVR		24	3	2805.24	2700.36	2700.33	901.128	901.117	2700.33	901.117	-0.0006	1e-14	44.188	9.933	1	2	1	0	0			TRUE	sp|O43852|CALU_HUMAN	O43852	CALU_HUMAN	CALU	Calumenin
EEIVDKYDLFVGSQATDFGEALVR		24	4	2808.08	2700.37	2700.33	676.099	676.089	2700.33	676.089	-0.0028	2.843e-06	31.685	7.46	1	2	1	0	0			TRUE	sp|O43852|CALU_HUMAN	O43852	CALU_HUMAN	CALU	Calumenin
EEIVDKYDLFVGSQATDFGEALVR		24	2	2810.24	2700.36	2700.34	1351.19	1351.18	2700.33	1351.17	0.0078	0	63.138	7.885	1	2	1	0	0			TRUE	sp|O43852|CALU_HUMAN	O43852	CALU_HUMAN	CALU	Calumenin
EEIVDKYDLFVGSQATDFGEALVR		24	3	2816.33	2700.37	2700.33	901.13	901.117	2700.33	901.117	-0.0006	0	53.808	11.694	1	2	1	0	0			TRUE	sp|O43852|CALU_HUMAN	O43852	CALU_HUMAN	CALU	Calumenin
EEIVDKYDLFVGSQATDFGEALVR		24	4	2819.38	2700.37	2700.33	676.099	676.089	2700.33	676.089	-0.0024	4.082e-11	31.92	9.251	1	2	1	0	0			TRUE	sp|O43852|CALU_HUMAN	O43852	CALU_HUMAN	CALU	Calumenin
EEIVDKYDLFVGSQATDFGEALVR		24	3	2827.04	2700.37	2700.33	901.129	901.117	2700.33	901.117	-0.0006	1.53e-06	27.375	9.849	1	2	1	0	0			TRUE	sp|O43852|CALU_HUMAN	O43852	CALU_HUMAN	CALU	Calumenin
EEIVDKYDLFVGSQATDFGEALVR		24	3	2845.78	2700.38	2700.33	901.133	901.116	2700.33	901.117	-0.0028	4.256e-09	32.674	9.99	1	2	1	0	0			TRUE	sp|O43852|CALU_HUMAN	O43852	CALU_HUMAN	CALU	Calumenin
EEIVDKYDLFVGSQATDFGEALVR		24	3	2943.77	2701.35	2701.32	901.456	901.447	2700.33	901.117	0.9892	0.0003117	17.031	9.048	0.9968	2	1	0	0		Asn->Asp(0.984016), Deamidated(0.984016), Gln->Glu(0.984016), Label:15N(1)(0.997035)	TRUE	sp|O43852|CALU_HUMAN	O43852	CALU_HUMAN	CALU	Calumenin
EEIVDKYDLFVGSQATDFGEALVR		24	3	2959.98	2700.35	2700.31	901.122	901.112	2700.33	901.117	-0.0155	0.0003268	18.765	10.017	0.9997	2	1	0	0			TRUE	sp|O43852|CALU_HUMAN	O43852	CALU_HUMAN	CALU	Calumenin
EEIVDKYDLFVGSQATDFGEALVR		24	3	3472.49	2700.36	2700.32	901.127	901.116	2700.33	901.117	-0.0036	7.409e-07	21.897	8.877	1	2	1	0	0			TRUE	sp|O43852|CALU_HUMAN	O43852	CALU_HUMAN	CALU	Calumenin
EEIVDKYDLFVGSQATDFGEALVR		24	3	3484.15	2700.34	2700.32	901.121	901.115	2700.33	901.117	-0.0067	6.075e-05	20.019	9.958	0.9984	2	1	0	0			TRUE	sp|O43852|CALU_HUMAN	O43852	CALU_HUMAN	CALU	Calumenin
EEIVDKYDLFVGSQATDFGEALVR		24	3	3508.47	2700.35	2700.32	901.123	901.115	2700.33	901.117	-0.0043	7.103e-06	21.316	8.368	0.9999	2	1	0	0			TRUE	sp|O43852|CALU_HUMAN	O43852	CALU_HUMAN	CALU	Calumenin
EEIVDKYDLFVGSQATDFGEALVR		24	3	3519.33	2700.35	2700.32	901.123	901.115	2700.33	901.117	-0.0058	3.531e-06	23.469	9.063	1	2	1	0	0			TRUE	sp|O43852|CALU_HUMAN	O43852	CALU_HUMAN	CALU	Calumenin
EEIVDKYDLFVGSQATDFGEALVR		24	3	3522.03	2700.33	2700.33	901.117	901.116	2700.33	901.117	-0.0031	1.343e-06	25.365	8.769	1	2	1	0	0			TRUE	sp|O43852|CALU_HUMAN	O43852	CALU_HUMAN	CALU	Calumenin
EEIVDKYDLFVGSQATDFGEALVR		24	3	3548.11	2701.32	2701.3	901.448	901.442	2700.33	901.117	0.9751	0.000143	21.879	5.143	0.9973	2	1	0	0		Asn->Asp(0.984016), Deamidated(0.984016), Gln->Glu(0.984016)	TRUE	sp|O43852|CALU_HUMAN	O43852	CALU_HUMAN	CALU	Calumenin
EEIVDKYDLFVGSQATDFGEALVR		24	3	3565.72	2700.32	2700.3	901.114	901.108	2700.33	901.117	-0.027	7.833e-08	27.73	10.224	1	2	1	0	0		Lys->Gln(-0.036386)	TRUE	sp|O43852|CALU_HUMAN	O43852	CALU_HUMAN	CALU	Calumenin
EEIVDKYDLFVGSQATDFGEALVRHDEF		28	4	2987.05	3228.57	3228.53	808.149	808.139	3228.52	808.139	0.0002	1.957e-10	47.334	7.782	1	2	2	0	0			TRUE	sp|O43852|CALU_HUMAN	O43852	CALU_HUMAN	CALU	Calumenin
EEIVDKYDLFVGSQATDFGEALVRHDEF		28	3	2988.25	3228.57	3228.52	1077.2	1077.18	3228.52	1077.18	-0.0024	0	67.656	12.465	1	2	2	0	0			TRUE	sp|O43852|CALU_HUMAN	O43852	CALU_HUMAN	CALU	Calumenin
EEIVDKYDLFVGSQATDFGEALVRHDEF		28	4	2997.82	3228.58	3228.53	808.151	808.139	3228.52	808.139	0.0002	3.61e-11	52.27	10.423	1	2	2	0	0			TRUE	sp|O43852|CALU_HUMAN	O43852	CALU_HUMAN	CALU	Calumenin
EEIVDKYDLFVGSQATDFGEALVRHDEF		28	3	2999.04	3228.58	3228.52	1077.2	1077.18	3228.52	1077.18	-0.0028	0	64.265	12.465	1	2	2	0	0			TRUE	sp|O43852|CALU_HUMAN	O43852	CALU_HUMAN	CALU	Calumenin
EEIVDKYDLFVGSQATDFGEALVRHDEF		28	4	3009.15	3228.57	3228.53	808.15	808.139	3228.52	808.139	0	8.439e-10	37.788	10.34	1	2	2	0	0			TRUE	sp|O43852|CALU_HUMAN	O43852	CALU_HUMAN	CALU	Calumenin
EEIVDKYDLFVGSQATDFGEALVRHDEF		28	4	3111.49	3228.57	3228.52	808.149	808.137	3228.52	808.139	-0.0048	0.0006008	23.385	9.267	0.9979	2	2	0	0			TRUE	sp|O43852|CALU_HUMAN	O43852	CALU_HUMAN	CALU	Calumenin
EEIVDKYDLFVGSQATDFGEALVRHDEF		28	4	3115.5	3229.6	3229.53	808.408	808.389	3228.52	808.139	1	0.005808	18.444	8.357	0.8483	2	2	0	0		Label:15N(1)(0.997035)	TRUE	sp|O43852|CALU_HUMAN	O43852	CALU_HUMAN	CALU	Calumenin
EEIVQFFSGLEIVPNGITLPVDFQGR		26	3	3452.33	2903.55	2903.52	968.856	968.846	2903.51	968.843	0.009	1.33e-12	45.522	11.464	1	2	0	0	0			TRUE	sp|P31943|HNRH1_HUMAN	P31943	HNRH1_HUMAN	HNRNPH1	Heterogeneous nuclear ribonucleoprotein H
EEIVQFFSGLEIVPNGITLPVDPEGK		26	3	3448.66	2826.52	2826.48	943.18	943.167	2826.47	943.164	0.009	2e-14	46.013	10.799	1	2	0	0	0			TRUE	sp|P52597|HNRPF_HUMAN	P52597	HNRPF_HUMAN	HNRNPF	Heterogeneous nuclear ribonucleoprotein F
EEKEESDDEAAVEEEEEEK		19	3	944.402	2251.92	2251.9	751.647	751.639	2251.9	751.64	-0.0021	4.664e-07	33.825	13.23	1	2	1	0	0			TRUE	sp|P14625|ENPL_HUMAN	P14625	ENPL_HUMAN	HSP90B1	Endoplasmin
EELDKYWSQQIEESTTVVTTQSAEVGAAETTLTELR		36	4	3171.58	4042.01	4041.95	1011.51	1011.5	4041.95	1011.5	0.0002	1e-14	44.446	10.436	1	2	1	0	0			TRUE	sp|P05783|K1C18_HUMAN	P05783	K1C18_HUMAN	KRT18	Keratin, type I cytoskeletal 18
EELDKYWSQQIEESTTVVTTQSAEVGAAETTLTELR		36	3	3174.79	4042.02	4041.96	1348.35	1348.33	4041.95	1348.33	0.0085	0	55.378	11.985	1	2	1	0	0			TRUE	sp|P05783|K1C18_HUMAN	P05783	K1C18_HUMAN	KRT18	Keratin, type I cytoskeletal 18
EELDKYWSQQIEESTTVVTTQSAEVGAAETTLTELR		36	5	3176.26	4042.01	4041.94	809.41	809.396	4041.95	809.398	-0.0102	4.373e-05	25.937	8.758	1	2	1	0	0			TRUE	sp|P05783|K1C18_HUMAN	P05783	K1C18_HUMAN	KRT18	Keratin, type I cytoskeletal 18
EELDKYWSQQIEESTTVVTTQSAEVGAAETTLTELR		36	3	3178.36	4042.98	4042.96	1348.67	1348.66	4041.95	1348.33	1.0054	9.393e-10	38.392	10.919	1	2	1	0	0		Label:15N(1)(0.997035)	TRUE	sp|P05783|K1C18_HUMAN	P05783	K1C18_HUMAN	KRT18	Keratin, type I cytoskeletal 18
EELDKYWSQQIEESTTVVTTQSAEVGAAETTLTELR		36	4	3182.89	4042.03	4041.96	1011.51	1011.5	4041.95	1011.5	0.0005	2.185e-09	30.631	10.688	1	2	1	0	0			TRUE	sp|P05783|K1C18_HUMAN	P05783	K1C18_HUMAN	KRT18	Keratin, type I cytoskeletal 18
EELDKYWSQQIEESTTVVTTQSAEVGAAETTLTELRR		37	4	3045.43	4198.13	4198.05	1050.54	1050.52	4198.06	1050.52	-0.0033	0	50.401	9.877	1	2	1	0	0			TRUE	sp|P05783|K1C18_HUMAN	P05783	K1C18_HUMAN	KRT18	Keratin, type I cytoskeletal 18
EELDKYWSQQIEESTTVVTTQSAEVGAAETTLTELRR		37	5	3047.09	4198.11	4198.05	840.63	840.618	4198.06	840.618	-0.0038	2.446e-07	31.173	9.16	1	2	1	0	0			TRUE	sp|P05783|K1C18_HUMAN	P05783	K1C18_HUMAN	KRT18	Keratin, type I cytoskeletal 18
EELDKYWSQQIEESTTVVTTQSAEVGAAETTLTELRR		37	6	3047.32	4198.11	4198.05	700.692	700.683	4198.06	700.683	-0.0038	7.282e-06	27.051	27.051	1	2	1	0	0			TRUE	sp|P05783|K1C18_HUMAN	P05783	K1C18_HUMAN	KRT18	Keratin, type I cytoskeletal 18
EELDKYWSQQIEESTTVVTTQSAEVGAAETTLTELRR		37	5	3048.09	4198.12	4198.05	840.63	840.618	4198.06	840.618	-0.0038	2.27e-06	31.076	31.076	1	2	1	0	0			TRUE	sp|P05783|K1C18_HUMAN	P05783	K1C18_HUMAN	KRT18	Keratin, type I cytoskeletal 18
EELDKYWSQQIEESTTVVTTQSAEVGAAETTLTELRR		37	3	3049.26	4198.11	4198.06	1400.38	1400.36	4198.06	1400.36	-0.0004	0	59.659	8.304	1	2	1	0	0			TRUE	sp|P05783|K1C18_HUMAN	P05783	K1C18_HUMAN	KRT18	Keratin, type I cytoskeletal 18
EELDKYWSQQIEESTTVVTTQSAEVGAAETTLTELRR		37	4	3056.66	4198.11	4198.05	1050.54	1050.52	4198.06	1050.52	-0.0028	1.745e-10	47.533	7.568	1	2	1	0	0			TRUE	sp|P05783|K1C18_HUMAN	P05783	K1C18_HUMAN	KRT18	Keratin, type I cytoskeletal 18
EELDKYWSQQIEESTTVVTTQSAEVGAAETTLTELRR		37	6	3057.77	4198.12	4198.05	700.694	700.683	4198.06	700.683	-0.0038	0.0004864	21.752	7.812	0.998	2	1	0	0			TRUE	sp|P05783|K1C18_HUMAN	P05783	K1C18_HUMAN	KRT18	Keratin, type I cytoskeletal 18
EELDKYWSQQIEESTTVVTTQSAEVGAAETTLTELRR		37	5	3058.83	4198.12	4198.05	840.631	840.618	4198.06	840.618	-0.0038	0.001762	18.516	18.516	0.9893	2	1	0	0			TRUE	sp|P05783|K1C18_HUMAN	P05783	K1C18_HUMAN	KRT18	Keratin, type I cytoskeletal 18
EELEQQTDGDCEEDEEEENDGETPK	EELEQQTDGDCEEDEEEENDGETPK	25	3	1010.9	2953.11	2953.1	985.379	985.375	2953.11	985.376	-0.0033	6.784e-11	49.174	49.174	1	2	0	0	0	11C(57.0215)		TRUE	sp|Q99442|SEC62_HUMAN	Q99442	SEC62_HUMAN	SEC62	Translocation protein SEC62
EELIGQISDIRVQNLQVER		19	3	2345.51	2238.24	2238.19	747.087	747.072	2238.2	747.073	-0.0028	7.888e-05	20.25	9.935	0.9989	2	1	0	0			TRUE	sp|Q96JQ2|CLMN_HUMAN	Q96JQ2	CLMN_HUMAN	CLMN	Calmin
EELQLLQEQGSYVGEVVR		18	2	2370.97	2075.09	2075.05	1038.55	1038.53	2075.05	1038.53	-0.0004	5.65e-12	47.542	10.882	1	2	0	0	0			TRUE	sp|P62195|PRS8_HUMAN	P62195	PRS8_HUMAN	PSMC5	26S protease regulatory subunit 8
EELQLLQEQGSYVGEVVR		18	3	2372.84	2075.09	2075.06	692.703	692.692	2075.05	692.692	0.0015	6.02e-11	36.533	13.106	1	2	0	0	0			TRUE	sp|P62195|PRS8_HUMAN	P62195	PRS8_HUMAN	PSMC5	26S protease regulatory subunit 8
EELVKNLGTIAK		12	2	1566.61	1313.77	1313.76	657.893	657.886	1313.76	657.885	0.0007	0.006562	15.65	10.302	0.7695	2	1	0	0			TRUE	sp|P14625|ENPL_HUMAN	P14625	ENPL_HUMAN	HSP90B1	Endoplasmin
EEMIVATSQTSQYGGDLTNTFGAIQYAR		28	3	2539.37	3050.47	3050.43	1017.83	1017.82	3050.43	1017.82	0.001	1.865e-10	38.376	8.425	1	2	0	0	0			TRUE	sp|P17301|ITA2_HUMAN	P17301	ITA2_HUMAN	ITGA2	Integrin alpha-2
EEQKNAEQNGPVDGQGDNPGPQAAEQGTDTAVPSDSDK		38	4	1151.29	3879.71	3879.69	970.936	970.929	3879.69	970.93	-0.0036	0	49.207	11.621	1	2	1	0	0			TRUE	sp|P34932|HSP74_HUMAN	P34932	HSP74_HUMAN	HSPA4	Heat shock 70 kDa protein 4
EEQKSNTAGSQSQVETEA		18	3	667.601	1921.86	1921.85	641.628	641.625	1921.85	641.624	0.0037	0.09194	10.646	5.363	0.8673	2	1	0	0			TRUE	sp|Q02790|FKBP4_HUMAN	Q02790	FKBP4_HUMAN	FKBP4	Peptidyl-prolyl cis-trans isomerase FKBP4
EEQVISLGPQVAEGENVFGVCHIFASFNDTFVHVTDLSGK	EEQVISLGPQVAEGENVFGVCHIFASFNDTFVHVTDLSGK	40	4	3441.32	4376.18	4376.13	1095.05	1095.04	4376.11	1095.03	0.0215	0	71.49	12.08	1	2	0	0	0	21C(57.0215)		TRUE	sp|P62263|RS14_HUMAN	P62263	RS14_HUMAN	RPS14	40S ribosomal protein S14
EEQVISLGPQVAEGENVFGVCHIFASFNDTFVHVTDLSGKETICR	EEQVISLGPQVAEGENVFGVCHIFASFNDTFVHVTDLSGKETICR	45	5	3435.24	5035.49	5035.43	1008.1	1008.09	5035.41	1008.09	0.0151	1e-14	64.933	7.655	1	2	1	0	0	21C(57.0215), 44C(57.0215)		TRUE	sp|P62263|RS14_HUMAN	P62263	RS14_HUMAN	RPS14	40S ribosomal protein S14
EEQVISLGPQVAEGENVFGVCHIFASFNDTFVHVTDLSGKETICR	EEQVISLGPQVAEGENVFGVCHIFASFNDTFVHVTDLSGKETICR	45	6	3435.57	5035.49	5035.43	840.255	840.245	5035.41	840.243	0.0146	8e-14	46.303	9.886	1	2	1	0	0	21C(57.0215), 44C(57.0215)		TRUE	sp|P62263|RS14_HUMAN	P62263	RS14_HUMAN	RPS14	40S ribosomal protein S14
EEQVISLGPQVAEGENVFGVCHIFASFNDTFVHVTDLSGKETICR	EEQVISLGPQVAEGENVFGVCHIFASFNDTFVHVTDLSGKETICR	45	3	3437.13	5036.48	5036.42	1679.83	1679.81	5035.41	1679.48	1.0039	1.054e-07	29.484	9.207	1	2	1	0	0	21C(57.0215), 44C(57.0215)	Label:15N(1)(0.997035)	TRUE	sp|P62263|RS14_HUMAN	P62263	RS14_HUMAN	RPS14	40S ribosomal protein S14
EESDDEAAVEEEEEEK		16	2	962.193	1865.72	1865.71	933.87	933.865	1865.72	933.866	-0.0033	1.405e-08	43.909	11.839	1	2	0	0	0			TRUE	sp|P14625|ENPL_HUMAN	P14625	ENPL_HUMAN	HSP90B1	Endoplasmin
EESDDEAAVEEEEEEK		16	3	964.401	1865.73	1865.71	622.917	622.912	1865.72	622.913	-0.0031	0.001039	21.433	8.366	0.9991	2	0	0	0			TRUE	sp|P14625|ENPL_HUMAN	P14625	ENPL_HUMAN	HSP90B1	Endoplasmin
EESDDEAAVEEEEEEKKPK		19	3	899.895	2218.97	2218.96	740.665	740.661	2218.96	740.661	-0.0004	5.656e-07	35.49	9.889	1	2	1	0	0			TRUE	sp|P14625|ENPL_HUMAN	P14625	ENPL_HUMAN	HSP90B1	Endoplasmin
EESLEDVLGPPPDNDDVVNDFDIEDEVVEVENR		33	3	3113.5	3740.69	3740.64	1247.91	1247.89	3740.67	1247.9	-0.0297	0	59.485	10.052	1	2	0	0	0		Lys->Gln(-0.036386)	TRUE	sp|Q8WVY7|UBCP1_HUMAN	Q8WVY7	UBCP1_HUMAN	UBLCP1	Ubiquitin-like domain-containing CTD phosphatase 1
[truncated: 6,083 more rows]

## Sheet: Control_2
Peptide	Modified Peptide	Peptide Length	Charge	Retention	Observed Mass	Calibrated Observed Mass	Observed M/Z	Calibrated Observed M/Z	Calculated Peptide Mass	Calculated M/Z	Delta Mass	Expectation	Hyperscore	Nextscore	PeptideProphet Probability	Number of Enzymatic Termini	Number of Missed Cleavages	Intensity	Ion Mobility	Assigned Modifications	Observed Modifications	Is Unique	Protein	Protein ID	Entry Name	Gene	Protein Description	Mapped Genes	Mapped Proteins
[truncated: 7,211 more rows]

[truncated: 4 more sheets: Control_3, Infection_1, Infection_2, Infection_3]
