# Supplementary material for: Integrated Immunopeptidomics and Proteomics Study of SARS-CoV-2–Infected Calu-3 Cells Reveals Dynamic Changes in Allele-specific HLA Abundance and Antigen Presentation
Source: Mol Cell Proteomics. 2023 Sep 13;22(10):100645. doi: 10.1016/j.mcpro.2023.100645 (PMC10580047; doi:10.1016/j.mcpro.2023.100645)
Supplement: Supplementary File 7 [file mmc7.xlsx]

## Sheet: Table Caption
Label-free quantification of deglycosylated peptides from immunoprecipitated HLA proteins with specific Calu-3 protein database

## Sheet: LFQ of deglycosylated HLA pepti
Peptide Sequence	Prev AA	Next AA	Start	End	Peptide Length	Charges	Protein	Protein ID	Entry Name	Gene	Protein Description	Mapped Genes	Mapped Proteins	Control_1 Spectral Count	Control_2 Spectral Count	Control_3 Spectral Count	Infection_1 Spectral Count	Infection_2 Spectral Count	Infection_3 Spectral Count	Control_1 Intensity	Control_2 Intensity	Control_3 Intensity	Infection_1 Intensity	Infection_2 Intensity	Infection_3 Intensity	Control_1 MaxLFQ Intensity	Control_2 MaxLFQ Intensity	Control_3 MaxLFQ Intensity	Infection_1 MaxLFQ Intensity	Infection_2 MaxLFQ Intensity	Infection_3 MaxLFQ Intensity
ALEEANADLEVK	R	I	123	134	12	2	contam_sp|O77727|K1C15_SHEEP	contam_sp|O77727|K1C15_SHEEP Keratin, type I cytoskeletal 15 OS=Ovis aries GN=KRT15 PE=2 SV=1	contam_sp|O77727|K1C15_SHEEP Keratin, type I cytoskeletal 15 OS=Ovis aries GN=KRT15 PE=2 SV=1		Keratin,	KRT13, KRT14, KRT15, KRT16	sp|P02533|K1C14_HUMAN, sp|P08779|K1C16_HUMAN, sp|P13646|K1C13_HUMAN, sp|P19012|K1C15_HUMAN	0	0	1	1	1	0	0	0	0	31345320	37429376	0	0	0	0	31345320	37429376	0
DYSPYFK	R	T	150	156	7	2	contam_sp|O77727|K1C15_SHEEP	contam_sp|O77727|K1C15_SHEEP Keratin, type I cytoskeletal 15 OS=Ovis aries GN=KRT15 PE=2 SV=1	contam_sp|O77727|K1C15_SHEEP Keratin, type I cytoskeletal 15 OS=Ovis aries GN=KRT15 PE=2 SV=1		Keratin,	KRT14, KRT16	sp|P02533|K1C14_HUMAN, sp|P08779|K1C16_HUMAN	0	0	0	1	0	0	0	0	0	0	0	0	0	0	0	0	0	0
ITMQNLNDR	K	L	105	113	9	2	contam_sp|O77727|K1C15_SHEEP	contam_sp|O77727|K1C15_SHEEP Keratin, type I cytoskeletal 15 OS=Ovis aries GN=KRT15 PE=2 SV=1	contam_sp|O77727|K1C15_SHEEP Keratin, type I cytoskeletal 15 OS=Ovis aries GN=KRT15 PE=2 SV=1		Keratin,	KRT13, KRT15	sp|P13646|K1C13_HUMAN, sp|P19012|K1C15_HUMAN	1	3	1	1	1	1	54662016	48599200	103484480	179727168	0	0	54662016	48599200	103484480	179727168	0	0
TIQGLEIELQSQLSMK	R	A	326	341	16	2,3	contam_sp|O77727|K1C15_SHEEP	contam_sp|O77727|K1C15_SHEEP Keratin, type I cytoskeletal 15 OS=Ovis aries GN=KRT15 PE=2 SV=1	contam_sp|O77727|K1C15_SHEEP Keratin, type I cytoskeletal 15 OS=Ovis aries GN=KRT15 PE=2 SV=1		Keratin,			0	3	1	2	1	1	0	52796332	10860634	3282677	12286886	0	0	16763011	14547099	4396928	16457469	0
VILEIDNAR	R	L	175	183	9	2	contam_sp|O77727|K1C15_SHEEP	contam_sp|O77727|K1C15_SHEEP Keratin, type I cytoskeletal 15 OS=Ovis aries GN=KRT15 PE=2 SV=1	contam_sp|O77727|K1C15_SHEEP Keratin, type I cytoskeletal 15 OS=Ovis aries GN=KRT15 PE=2 SV=1		Keratin,	KRT13, KRT15	sp|P13646|K1C13_HUMAN, sp|P19012|K1C15_HUMAN	0	1	0	1	1	1	0	34210896	0	0	0	0	0	0	0	0	0	0
NTDGSTDYGILQINSR	R	W	64	79	16	2	contam_sp|P00698|LYSC_CHICK	contam_sp|P00698|LYSC_CHICK Lysozyme C OS=Gallus gallus GN=LYZ PE=1 SV=1	contam_sp|P00698|LYSC_CHICK Lysozyme C OS=Gallus gallus GN=LYZ PE=1 SV=1		Lysozyme			0	0	0	0	1	0	0	0	0	0	0	0	0	0	0	0	0	0
SSGTSYPDVLKCLKAPILSDSSCK	K	S	149	172	24	3	contam_sp|P00760|TRY1_BOVIN	contam_sp|P00760|TRY1_BOVIN Cationic trypsin OS=Bos taurus PE=1 SV=3	contam_sp|P00760|TRY1_BOVIN Cationic trypsin OS=Bos taurus PE=1 SV=3		Cationic			0	2	0	0	1	0	0	16161218	0	0	0	0	0	0	0	0	0	0
TLNNDIMLIK	N	L	103	112	10	2	contam_sp|P00760|TRY1_BOVIN	contam_sp|P00760|TRY1_BOVIN Cationic trypsin OS=Bos taurus PE=1 SV=3	contam_sp|P00760|TRY1_BOVIN Cationic trypsin OS=Bos taurus PE=1 SV=3		Cationic	PRSS1	sp|P07477|TRY1_HUMAN	2	2	0	1	1	3	0	175474736	0	0	33303954	62872100	0	175474736	0	0	33303954	62872100
DSCQGDSGGPVVCNGQLQGIVSWGYGCAQK	K	N	179	208	30	3	contam_sp|P00761|TRYP_PIG	contam_sp|P00761|TRYP_PIG Trypsin OS=Sus scrofa PE=1 SV=1	contam_sp|P00761|TRYP_PIG Trypsin OS=Sus scrofa PE=1 SV=1		Trypsin	PRSS3P2	sp|Q8NHM4|TRY6_HUMAN	0	2	0	1	0	1	0	0	0	0	0	10644481	0	0	0	0	0	0
IITHPNFNGNTLDNDIMLIK	K	L	78	97	20	2,3,4	contam_sp|P00761|TRYP_PIG	contam_sp|P00761|TRYP_PIG Trypsin OS=Sus scrofa PE=1 SV=1	contam_sp|P00761|TRYP_PIG Trypsin OS=Sus scrofa PE=1 SV=1		Trypsin			10	15	11	14	16	19	716791170	26455605200	5375346700	11136072700	12175893500	12706869200	2342571010	14175338500	3308984830	6546179600	7459409400	7840600600
IITHPNFNGNTLDNDIMLIKLSSPATLNSR	K	V	78	107	30	4	contam_sp|P00761|TRYP_PIG	contam_sp|P00761|TRYP_PIG Trypsin OS=Sus scrofa PE=1 SV=1	contam_sp|P00761|TRYP_PIG Trypsin OS=Sus scrofa PE=1 SV=1		Trypsin			3	3	0	2	3	2	195566704	191300512	0	156855888	398568320	142023040	195566704	191300512	0	156855888	398568320	142023040
IQVRLGEHNIDVLEGNEQFINAAK	R	I	54	77	24	4	contam_sp|P00761|TRYP_PIG	contam_sp|P00761|TRYP_PIG Trypsin OS=Sus scrofa PE=1 SV=1	contam_sp|P00761|TRYP_PIG Trypsin OS=Sus scrofa PE=1 SV=1		Trypsin			1	0	1	0	1	1	0	0	0	0	0	0	0	0	0	0	0	0
LGEHNIDVLEGNEQFINAAK	R	I	58	77	20	2,3,4	contam_sp|P00761|TRYP_PIG	contam_sp|P00761|TRYP_PIG Trypsin OS=Sus scrofa PE=1 SV=1	contam_sp|P00761|TRYP_PIG Trypsin OS=Sus scrofa PE=1 SV=1		Trypsin			10	26	13	11	9	16	7748206600	36030640000	6723092500	15324432400	14627627000	16097270800	7148881900	36290077000	6528373800	14676892700	13578274800	14973068300
LGEHNIDVLEGNEQFINAAKIITHPNFNGNTLDNDIMLIK	R	L	58	97	40	5	contam_sp|P00761|TRYP_PIG	contam_sp|P00761|TRYP_PIG Trypsin OS=Sus scrofa PE=1 SV=1	contam_sp|P00761|TRYP_PIG Trypsin OS=Sus scrofa PE=1 SV=1		Trypsin			0	0	0	0	1	2	0	0	0	0	19983960	39305964	0	0	0	0	0	0
LSSPATLNSR	K	V	98	107	10	2	contam_sp|P00761|TRYP_PIG	contam_sp|P00761|TRYP_PIG Trypsin OS=Sus scrofa PE=1 SV=1	contam_sp|P00761|TRYP_PIG Trypsin OS=Sus scrofa PE=1 SV=1		Trypsin			4	4	0	5	2	1	6118344700	0	0	14915032100	0	0	6118344700	0	0	14828367900	0	0
SCAAAGTECLISGWGNTK	R	S	116	133	18	2,3	contam_sp|P00761|TRYP_PIG	contam_sp|P00761|TRYP_PIG Trypsin OS=Sus scrofa PE=1 SV=1	contam_sp|P00761|TRYP_PIG Trypsin OS=Sus scrofa PE=1 SV=1		Trypsin			1	3	1	1	1	3	196820320	622867580	122640808	295480960	258677184	335734720	196820320	528593120	122640808	295480960	258677184	282001568
SSGSSYPSLLQCLK	K	A	134	147	14	2	contam_sp|P00761|TRYP_PIG	contam_sp|P00761|TRYP_PIG Trypsin OS=Sus scrofa PE=1 SV=1	contam_sp|P00761|TRYP_PIG Trypsin OS=Sus scrofa PE=1 SV=1		Trypsin			1	2	0	0	0	1	0	0	0	0	0	0	0	0	0	0	0	0
VATVSLPR	R	S	108	115	8	2	contam_sp|P00761|TRYP_PIG	contam_sp|P00761|TRYP_PIG Trypsin OS=Sus scrofa PE=1 SV=1	contam_sp|P00761|TRYP_PIG Trypsin OS=Sus scrofa PE=1 SV=1		Trypsin			11	40	15	32	23	26	72397816000	136554224	48309281000	244464800	161878114000	52229564	72397816000	136554224	48309281000	244464800	161878114000	52229564
VCNYVNWIQQTIAAN	K	-	217	231	15	2,3	contam_sp|P00761|TRYP_PIG	contam_sp|P00761|TRYP_PIG Trypsin OS=Sus scrofa PE=1 SV=1	contam_sp|P00761|TRYP_PIG Trypsin OS=Sus scrofa PE=1 SV=1		Trypsin			2	5	1	3	2	4	64431216	421556448	60335152	175338720	153708544	202228544	64431216	414123744	60335152	175338720	153708544	202228544
FFVAPFPEVFGK	R	E	38	49	12	2	contam_sp|P02662|CASA1_BOVIN	contam_sp|P02662|CASA1_BOVIN Alpha-S1-casein OS=Bos taurus GN=CSN1S1 PE=1 SV=2	contam_sp|P02662|CASA1_BOVIN Alpha-S1-casein OS=Bos taurus GN=CSN1S1 PE=1 SV=2		Alpha-S1-casein			0	1	1	1	1	3	0	44656704	15940860	19596988	31440676	17731374	0	44656704	15940860	19596988	31440676	17731374
FFVAPFPEVFGKEK	R	V	38	51	14	3	contam_sp|P02662|CASA1_BOVIN	contam_sp|P02662|CASA1_BOVIN Alpha-S1-casein OS=Bos taurus GN=CSN1S1 PE=1 SV=2	contam_sp|P02662|CASA1_BOVIN Alpha-S1-casein OS=Bos taurus GN=CSN1S1 PE=1 SV=2		Alpha-S1-casein			1	1	0	1	1	0	25353410	35952688	0	23341190	14042285	0	25353410	35952688	0	23341190	14042285	0
YLGYLEQLLR	R	L	106	115	10	2	contam_sp|P02662|CASA1_BOVIN	contam_sp|P02662|CASA1_BOVIN Alpha-S1-casein OS=Bos taurus GN=CSN1S1 PE=1 SV=2	contam_sp|P02662|CASA1_BOVIN Alpha-S1-casein OS=Bos taurus GN=CSN1S1 PE=1 SV=2		Alpha-S1-casein			1	2	1	2	1	0	19057924	46868800	0	16931538	31085480	0	19057924	46868800	0	16931538	31085480	0
DMPIQAFLLYQEPVLGPVR	R	G	199	217	19	2,3	contam_sp|P02666|CASB_BOVIN	contam_sp|P02666|CASB_BOVIN Beta-casein OS=Bos taurus GN=CSN2 PE=1 SV=2	contam_sp|P02666|CASB_BOVIN Beta-casein OS=Bos taurus GN=CSN2 PE=1 SV=2		Beta-casein			0	0	2	0	2	0	0	0	22978312	0	15206665	0	0	0	19314840	0	15206665	0
VLPVPQK	K	A	185	191	7	2	contam_sp|P02666|CASB_BOVIN	contam_sp|P02666|CASB_BOVIN Beta-casein OS=Bos taurus GN=CSN2 PE=1 SV=2	contam_sp|P02666|CASB_BOVIN Beta-casein OS=Bos taurus GN=CSN2 PE=1 SV=2		Beta-casein			0	0	0	1	0	0	0	0	0	0	0	0	0	0	0	0	0	0
VLPVPQKAVPYPQR	K	D	185	198	14	3	contam_sp|P02666|CASB_BOVIN	contam_sp|P02666|CASB_BOVIN Beta-casein OS=Bos taurus GN=CSN2 PE=1 SV=2	contam_sp|P02666|CASB_BOVIN Beta-casein OS=Bos taurus GN=CSN2 PE=1 SV=2		Beta-casein			1	0	0	1	0	0	0	0	0	0	0	0	0	0	0	0	0	0
YIPIQYVLSR	K	Y	46	55	10	2	contam_sp|P02668|CASK_BOVIN	contam_sp|P02668|CASK_BOVIN Kappa-casein OS=Bos taurus GN=CSN3 PE=1 SV=1	contam_sp|P02668|CASK_BOVIN Kappa-casein OS=Bos taurus GN=CSN3 PE=1 SV=1		Kappa-casein			0	1	0	0	0	0	0	0	0	0	0	0	0	0	0	0	0	0
AEFVEVTK	K	L	249	256	8	2	contam_sp|P02769|ALBU_BOVIN	contam_sp|P02769|ALBU_BOVIN Serum albumin OS=Bos taurus GN=ALB PE=1 SV=4	contam_sp|P02769|ALBU_BOVIN Serum albumin OS=Bos taurus GN=ALB PE=1 SV=4		Serum			0	1	0	1	2	0	0	0	0	0	0	0	0	0	0	0	0	0
CCAADDKEACFAVEGPK	K	L	581	597	17	2,3	contam_sp|P02769|ALBU_BOVIN	contam_sp|P02769|ALBU_BOVIN Serum albumin OS=Bos taurus GN=ALB PE=1 SV=4	contam_sp|P02769|ALBU_BOVIN Serum albumin OS=Bos taurus GN=ALB PE=1 SV=4		Serum			1	1	1	1	2	3	21845678	0	33072218	39475456	43656616	45542684	21845678	0	33072218	39475456	43656616	45542684
CCTESLVNR	K	R	499	507	9	2	contam_sp|P02769|ALBU_BOVIN	contam_sp|P02769|ALBU_BOVIN Serum albumin OS=Bos taurus GN=ALB PE=1 SV=4	contam_sp|P02769|ALBU_BOVIN Serum albumin OS=Bos taurus GN=ALB PE=1 SV=4		Serum	ALB	sp|P02768|ALBU_HUMAN	0	0	0	1	0	0	0	0	0	0	0	0	0	0	0	0	0	0
DAFLGSFLYEYSR	K	R	347	359	13	2	contam_sp|P02769|ALBU_BOVIN	contam_sp|P02769|ALBU_BOVIN Serum albumin OS=Bos taurus GN=ALB PE=1 SV=4	contam_sp|P02769|ALBU_BOVIN Serum albumin OS=Bos taurus GN=ALB PE=1 SV=4		Serum			1	1	1	1	1	1	96952344	157899920	119831944	341799296	390881440	308561824	96952344	157899920	119831944	341799296	390881440	308561824
DAIPENLPPLTADFAEDK	K	D	319	336	18	2	contam_sp|P02769|ALBU_BOVIN	contam_sp|P02769|ALBU_BOVIN Serum albumin OS=Bos taurus GN=ALB PE=1 SV=4	contam_sp|P02769|ALBU_BOVIN Serum albumin OS=Bos taurus GN=ALB PE=1 SV=4		Serum			0	0	0	1	0	0	0	0	0	0	0	0	0	0	0	0	0	0
DAIPENLPPLTADFAEDKDVCK	K	N	319	340	22	3	contam_sp|P02769|ALBU_BOVIN	contam_sp|P02769|ALBU_BOVIN Serum albumin OS=Bos taurus GN=ALB PE=1 SV=4	contam_sp|P02769|ALBU_BOVIN Serum albumin OS=Bos taurus GN=ALB PE=1 SV=4		Serum			1	3	1	1	1	1	13190679	36139376	90765016	150802400	0	73553144	13190679	36139376	90765016	150802400	0	73553144
DDPHACYSTVFDK	K	L	387	399	13	2,3	contam_sp|P02769|ALBU_BOVIN	contam_sp|P02769|ALBU_BOVIN Serum albumin OS=Bos taurus GN=ALB PE=1 SV=4	contam_sp|P02769|ALBU_BOVIN Serum albumin OS=Bos taurus GN=ALB PE=1 SV=4		Serum			0	1	2	3	2	1	0	0	62831040	116815640	70395584	33499344	0	0	62831040	116815640	70395584	33499344
EACFAVEGPK	K	L	588	597	10	2	contam_sp|P02769|ALBU_BOVIN	contam_sp|P02769|ALBU_BOVIN Serum albumin OS=Bos taurus GN=ALB PE=1 SV=4	contam_sp|P02769|ALBU_BOVIN Serum albumin OS=Bos taurus GN=ALB PE=1 SV=4		Serum			0	0	1	3	2	1	0	0	41720600	93196064	49725572	28461380	0	0	41720600	93196064	49725572	28461380
ECCHGDLLECADDR	K	A	267	280	14	3	contam_sp|P02769|ALBU_BOVIN	contam_sp|P02769|ALBU_BOVIN Serum albumin OS=Bos taurus GN=ALB PE=1 SV=4	contam_sp|P02769|ALBU_BOVIN Serum albumin OS=Bos taurus GN=ALB PE=1 SV=4		Serum	ALB	sp|P02768|ALBU_HUMAN	0	2	0	1	1	2	0	0	0	0	0	17043062	0	0	0	0	0	0
ECCHGDLLECADDRADLAK	K	Y	267	285	19	3,4	contam_sp|P02769|ALBU_BOVIN	contam_sp|P02769|ALBU_BOVIN Serum albumin OS=Bos taurus GN=ALB PE=1 SV=4	contam_sp|P02769|ALBU_BOVIN Serum albumin OS=Bos taurus GN=ALB PE=1 SV=4		Serum	ALB	sp|P02768|ALBU_HUMAN	0	1	2	3	2	2	0	17725770	21654288	61352876	46750632	41543360	0	17725770	21654288	46014460	46750632	31678596
ETYGDMADCCEK	R	Q	106	117	12	2	contam_sp|P02769|ALBU_BOVIN	contam_sp|P02769|ALBU_BOVIN Serum albumin OS=Bos taurus GN=ALB PE=1 SV=4	contam_sp|P02769|ALBU_BOVIN Serum albumin OS=Bos taurus GN=ALB PE=1 SV=4		Serum			0	0	0	1	0	0	0	0	0	0	0	0	0	0	0	0	0	0
EYEATLEECCAK	K	D	375	386	12	2	contam_sp|P02769|ALBU_BOVIN	contam_sp|P02769|ALBU_BOVIN Serum albumin OS=Bos taurus GN=ALB PE=1 SV=4	contam_sp|P02769|ALBU_BOVIN Serum albumin OS=Bos taurus GN=ALB PE=1 SV=4		Serum			1	0	1	2	2	1	20670352	0	60357768	120031656	0	83187768	20670352	0	60357768	120031656	0	83187768
FKDLGEEHFK	R	G	35	44	10	3	contam_sp|P02769|ALBU_BOVIN	contam_sp|P02769|ALBU_BOVIN Serum albumin OS=Bos taurus GN=ALB PE=1 SV=4	contam_sp|P02769|ALBU_BOVIN Serum albumin OS=Bos taurus GN=ALB PE=1 SV=4		Serum			0	0	1	1	1	0	0	0	36302636	79941944	0	0	0	0	36302636	79941944	0	0
GLVLIAFSQYLQQCPFDEHVK	K	L	45	65	21	3	contam_sp|P02769|ALBU_BOVIN	contam_sp|P02769|ALBU_BOVIN Serum albumin OS=Bos taurus GN=ALB PE=1 SV=4	contam_sp|P02769|ALBU_BOVIN Serum albumin OS=Bos taurus GN=ALB PE=1 SV=4		Serum			0	4	1	3	3	3	0	19261038	23402050	28949694	18955266	54613980	0	19261038	23402050	28949694	18955266	54613980
HLVDEPQNLIK	K	Q	402	412	11	2,3	contam_sp|P02769|ALBU_BOVIN	contam_sp|P02769|ALBU_BOVIN Serum albumin OS=Bos taurus GN=ALB PE=1 SV=4	contam_sp|P02769|ALBU_BOVIN Serum albumin OS=Bos taurus GN=ALB PE=1 SV=4		Serum			1	1	1	2	1	2	0	37709164	69620224	182701696	104946896	63195008	0	37709164	69620224	132925448	104946896	45080472
HPYFYAPELLYYANK	R	Y	169	183	15	2,3	contam_sp|P02769|ALBU_BOVIN	contam_sp|P02769|ALBU_BOVIN Serum albumin OS=Bos taurus GN=ALB PE=1 SV=4	contam_sp|P02769|ALBU_BOVIN Serum albumin OS=Bos taurus GN=ALB PE=1 SV=4		Serum			0	1	3	1	1	4	0	0	7.83786e+06	0	0	0	0	0	0	0	0	0
KQTALVELLK	K	H	548	557	10	2,3	contam_sp|P02769|ALBU_BOVIN	contam_sp|P02769|ALBU_BOVIN Serum albumin OS=Bos taurus GN=ALB PE=1 SV=4	contam_sp|P02769|ALBU_BOVIN Serum albumin OS=Bos taurus GN=ALB PE=1 SV=4		Serum			0	0	2	2	2	1	0	0	15616392	63312536	52888016	0	0	0	16933380	31826340	28224882	0
KVPQVSTPTLVEVSR	R	S	437	451	15	2,3	contam_sp|P02769|ALBU_BOVIN	contam_sp|P02769|ALBU_BOVIN Serum albumin OS=Bos taurus GN=ALB PE=1 SV=4	contam_sp|P02769|ALBU_BOVIN Serum albumin OS=Bos taurus GN=ALB PE=1 SV=4		Serum	ALB	sp|P02768|ALBU_HUMAN	1	2	2	2	3	3	0	0	16992426	275115808	0	0	0	0	37583268	103277232	0	0
LCVLHEK	R	T	483	489	7	2	contam_sp|P02769|ALBU_BOVIN	contam_sp|P02769|ALBU_BOVIN Serum albumin OS=Bos taurus GN=ALB PE=1 SV=4	contam_sp|P02769|ALBU_BOVIN Serum albumin OS=Bos taurus GN=ALB PE=1 SV=4		Serum	ALB	sp|P02768|ALBU_HUMAN	0	0	0	3	0	0	0	0	0	15956010	0	0	0	0	0	0	0	0
LFTFHADICTLPDTEK	K	Q	529	544	16	3	contam_sp|P02769|ALBU_BOVIN	contam_sp|P02769|ALBU_BOVIN Serum albumin OS=Bos taurus GN=ALB PE=1 SV=4	contam_sp|P02769|ALBU_BOVIN Serum albumin OS=Bos taurus GN=ALB PE=1 SV=4		Serum			0	1	2	2	1	1	0	27576158	62041988	100096792	90385808	39900624	0	27576158	62041988	100096792	90385808	39900624
LGEYGFQNALIVR	K	Y	421	433	13	2	contam_sp|P02769|ALBU_BOVIN	contam_sp|P02769|ALBU_BOVIN Serum albumin OS=Bos taurus GN=ALB PE=1 SV=4	contam_sp|P02769|ALBU_BOVIN Serum albumin OS=Bos taurus GN=ALB PE=1 SV=4		Serum			1	1	1	1	1	1	25353962	34070052	75408424	151769712	149068176	82940808	25353962	34070052	75408424	151769712	149068176	82940808
LKECCDKPLLEK	K	S	298	309	12	2,3	contam_sp|P02769|ALBU_BOVIN	contam_sp|P02769|ALBU_BOVIN Serum albumin OS=Bos taurus GN=ALB PE=1 SV=4	contam_sp|P02769|ALBU_BOVIN Serum albumin OS=Bos taurus GN=ALB PE=1 SV=4		Serum			0	0	2	3	0	0	0	0	16949054	41445984	0	0	0	0	16949054	38545332	0	0
LKPDPNTLCDEFK	K	A	139	151	13	2,3	contam_sp|P02769|ALBU_BOVIN	contam_sp|P02769|ALBU_BOVIN Serum albumin OS=Bos taurus GN=ALB PE=1 SV=4	contam_sp|P02769|ALBU_BOVIN Serum albumin OS=Bos taurus GN=ALB PE=1 SV=4		Serum			0	1	0	1	1	0	0	31911132	0	22463440	94611640	0	0	31911132	0	0	94611640	0
LVNELTEFAK	K	T	66	75	10	2	contam_sp|P02769|ALBU_BOVIN	contam_sp|P02769|ALBU_BOVIN Serum albumin OS=Bos taurus GN=ALB PE=1 SV=4	contam_sp|P02769|ALBU_BOVIN Serum albumin OS=Bos taurus GN=ALB PE=1 SV=4		Serum			1	1	0	0	0	2	47114164	58731296	0	295514848	0	103981888	47114164	58731296	0	295514848	0	103981888
LVTDLTK	K	V	257	263	7	2	contam_sp|P02769|ALBU_BOVIN	contam_sp|P02769|ALBU_BOVIN Serum albumin OS=Bos taurus GN=ALB PE=1 SV=4	contam_sp|P02769|ALBU_BOVIN Serum albumin OS=Bos taurus GN=ALB PE=1 SV=4		Serum	ALB	sp|P02768|ALBU_HUMAN	0	0	0	1	0	0	0	0	0	428100928	0	0	0	0	0	0	0	0
LVVSTQTALA	K	-	598	607	10	2	contam_sp|P02769|ALBU_BOVIN	contam_sp|P02769|ALBU_BOVIN Serum albumin OS=Bos taurus GN=ALB PE=1 SV=4	contam_sp|P02769|ALBU_BOVIN Serum albumin OS=Bos taurus GN=ALB PE=1 SV=4		Serum			0	0	0	0	1	0	0	0	0	0	40933156	0	0	0	0	0	0	0
MPCTEDYLSLILNR	R	L	469	482	14	2,3	contam_sp|P02769|ALBU_BOVIN	contam_sp|P02769|ALBU_BOVIN Serum albumin OS=Bos taurus GN=ALB PE=1 SV=4	contam_sp|P02769|ALBU_BOVIN Serum albumin OS=Bos taurus GN=ALB PE=1 SV=4		Serum			0	3	2	4	6	3	0	15480210	24684348	75996664	100487248	31097570	0	18653886	29745010	40872716	48970368	15564146
NECFLSHKDDSPDLPK	R	L	123	138	16	3,4	contam_sp|P02769|ALBU_BOVIN	contam_sp|P02769|ALBU_BOVIN Serum albumin OS=Bos taurus GN=ALB PE=1 SV=4	contam_sp|P02769|ALBU_BOVIN Serum albumin OS=Bos taurus GN=ALB PE=1 SV=4		Serum			0	0	3	2	3	1	0	0	65709216	128718128	84556912	23028172	0	0	46675324	93790912	62835608	23028172
QTALVELLK	K	H	549	557	9	2	contam_sp|P02769|ALBU_BOVIN	contam_sp|P02769|ALBU_BOVIN Serum albumin OS=Bos taurus GN=ALB PE=1 SV=4	contam_sp|P02769|ALBU_BOVIN Serum albumin OS=Bos taurus GN=ALB PE=1 SV=4		Serum			1	1	1	0	1	1	10962835	23557822	43403720	0	114953984	38565068	10962835	23557822	43403720	0	114953984	38565068
RHPEYAVSVLLR	R	L	360	371	12	3	contam_sp|P02769|ALBU_BOVIN	contam_sp|P02769|ALBU_BOVIN Serum albumin OS=Bos taurus GN=ALB PE=1 SV=4	contam_sp|P02769|ALBU_BOVIN Serum albumin OS=Bos taurus GN=ALB PE=1 SV=4		Serum			0	0	1	1	0	0	0	0	26600352	18003182	0	0	0	0	26600352	18003182	0	0
RHPYFYAPELLYYANK	R	Y	168	183	16	3,4	contam_sp|P02769|ALBU_BOVIN	contam_sp|P02769|ALBU_BOVIN Serum albumin OS=Bos taurus GN=ALB PE=1 SV=4	contam_sp|P02769|ALBU_BOVIN Serum albumin OS=Bos taurus GN=ALB PE=1 SV=4		Serum			0	0	1	0	0	2	0	0	68002952	0	0	196979424	0	0	68002952	0	0	179518240
RPCFSALTPDETYVPK	R	A	508	523	16	3	contam_sp|P02769|ALBU_BOVIN	contam_sp|P02769|ALBU_BOVIN Serum albumin OS=Bos taurus GN=ALB PE=1 SV=4	contam_sp|P02769|ALBU_BOVIN Serum albumin OS=Bos taurus GN=ALB PE=1 SV=4		Serum			0	1	2	2	1	2	0	53840148	107027544	149096512	179707120	46469144	0	53840148	107027544	149096512	179707120	46469144
SHCIAEVEK	K	D	310	318	9	2	contam_sp|P02769|ALBU_BOVIN	contam_sp|P02769|ALBU_BOVIN Serum albumin OS=Bos taurus GN=ALB PE=1 SV=4	contam_sp|P02769|ALBU_BOVIN Serum albumin OS=Bos taurus GN=ALB PE=1 SV=4		Serum			0	0	0	1	0	0	0	0	0	0	0	0	0	0	0	0	0	0
SLHTLFGDELCK	K	V	89	100	12	2,3	contam_sp|P02769|ALBU_BOVIN	contam_sp|P02769|ALBU_BOVIN Serum albumin OS=Bos taurus GN=ALB PE=1 SV=4	contam_sp|P02769|ALBU_BOVIN Serum albumin OS=Bos taurus GN=ALB PE=1 SV=4		Serum			0	1	3	2	2	2	0	62548492	152997744	300750912	223460752	68497208	0	62548492	129068192	281715072	223460752	68497208
TVMENFVAFVDK	K	C	569	580	12	2	contam_sp|P02769|ALBU_BOVIN	contam_sp|P02769|ALBU_BOVIN Serum albumin OS=Bos taurus GN=ALB PE=1 SV=4	contam_sp|P02769|ALBU_BOVIN Serum albumin OS=Bos taurus GN=ALB PE=1 SV=4		Serum			0	1	1	1	2	1	0	69461672	124912488	235679824	196814768	155752320	0	69461672	124912488	235679824	196814768	155752320
VHKECCHGDLLECADDRADLAK	K	Y	264	285	22	4,5	contam_sp|P02769|ALBU_BOVIN	contam_sp|P02769|ALBU_BOVIN Serum albumin OS=Bos taurus GN=ALB PE=1 SV=4	contam_sp|P02769|ALBU_BOVIN Serum albumin OS=Bos taurus GN=ALB PE=1 SV=4		Serum			0	0	3	0	1	0	0	0	10216799	0	0	0	0	0	0	0	0	0
YICDNQDTISSK	K	L	286	297	12	2	contam_sp|P02769|ALBU_BOVIN	contam_sp|P02769|ALBU_BOVIN Serum albumin OS=Bos taurus GN=ALB PE=1 SV=4	contam_sp|P02769|ALBU_BOVIN Serum albumin OS=Bos taurus GN=ALB PE=1 SV=4		Serum			1	1	0	2	0	0	8498739	9053353	0	150380160	0	0	8498739	9053353	0	150380160	0	0
YLYEIAR	K	R	161	167	7	2	contam_sp|P02769|ALBU_BOVIN	contam_sp|P02769|ALBU_BOVIN Serum albumin OS=Bos taurus GN=ALB PE=1 SV=4	contam_sp|P02769|ALBU_BOVIN Serum albumin OS=Bos taurus GN=ALB PE=1 SV=4		Serum	ALB	sp|P02768|ALBU_HUMAN	0	1	0	1	0	0	0	37412216	0	213530160	0	0	0	37412216	0	213530160	0	0
YNGVFQECCQAEDK	K	G	184	197	14	2	contam_sp|P02769|ALBU_BOVIN	contam_sp|P02769|ALBU_BOVIN Serum albumin OS=Bos taurus GN=ALB PE=1 SV=4	contam_sp|P02769|ALBU_BOVIN Serum albumin OS=Bos taurus GN=ALB PE=1 SV=4		Serum			1	1	1	1	1	1	24986052	38417704	35516464	89840168	75784520	92183152	24986052	38417704	35516464	89840168	75784520	92183152
YNGVFQECCQAEDKGACLLPK	K	I	184	204	21	3	contam_sp|P02769|ALBU_BOVIN	contam_sp|P02769|ALBU_BOVIN Serum albumin OS=Bos taurus GN=ALB PE=1 SV=4	contam_sp|P02769|ALBU_BOVIN Serum albumin OS=Bos taurus GN=ALB PE=1 SV=4		Serum			0	0	1	1	1	0	0	0	0	0	26757126	0	0	0	0	0	0	0
ATAENEFVVLK	R	K	218	228	11	2	contam_sp|P25691|K2M3_SHEEP	contam_sp|P25691|K2M3_SHEEP Keratin, type II microfibrillar, component 5 OS=Ovis aries PE=1 SV=1	contam_sp|P25691|K2M3_SHEEP Keratin, type II microfibrillar, component 5 OS=Ovis aries PE=1 SV=1		Keratin,	KRT85	sp|P78386|KRT85_HUMAN	1	0	0	0	0	0	27163496	0	0	0	0	0	0	0	0	0	0	0
ATAENEFVVLKK	R	D	218	229	12	2,3	contam_sp|P25691|K2M3_SHEEP	contam_sp|P25691|K2M3_SHEEP Keratin, type II microfibrillar, component 5 OS=Ovis aries PE=1 SV=1	contam_sp|P25691|K2M3_SHEEP Keratin, type II microfibrillar, component 5 OS=Ovis aries PE=1 SV=1		Keratin,	KRT85	sp|P78386|KRT85_HUMAN	0	2	3	1	1	2	0	177574784	180513856	220254272	287080736	144804416	0	144058224	160071888	220254272	287080736	145722960
KDVDCAYLR	K	K	229	237	9	3	contam_sp|P25691|K2M3_SHEEP	contam_sp|P25691|K2M3_SHEEP Keratin, type II microfibrillar, component 5 OS=Ovis aries PE=1 SV=1	contam_sp|P25691|K2M3_SHEEP Keratin, type II microfibrillar, component 5 OS=Ovis aries PE=1 SV=1		Keratin,	KRT81, KRT83, KRT85, KRT86, KRT87P	contam_sp|P02539|K2M1_SHEEP, sp|A6NCN2|KR87P_HUMAN, sp|O43790|KRT86_HUMAN, sp|P78385|KRT83_HUMAN, sp|P78386|KRT85_HUMAN, sp|Q14533|KRT81_HUMAN	0	0	0	1	0	0	0	0	0	0	0	0	0	0	0	0	0	0
ALELFRNDIAAK	K	Y	135	146	12	2,3	contam_sp|P68082|MYG_HORSE	contam_sp|P68082|MYG_HORSE Myoglobin OS=Equus caballus GN=MB PE=1 SV=2	contam_sp|P68082|MYG_HORSE Myoglobin OS=Equus caballus GN=MB PE=1 SV=2		Myoglobin			3	5	2	4	2	3	463279072	648402560	74928272	695242370	280977920	172715456	365724192	496496288	74928272	570927360	230428464	151236000
ASEDLKKHGTVVLTALGGILK	K	K	58	78	21	4	contam_sp|P68082|MYG_HORSE	contam_sp|P68082|MYG_HORSE Myoglobin OS=Equus caballus GN=MB PE=1 SV=2	contam_sp|P68082|MYG_HORSE Myoglobin OS=Equus caballus GN=MB PE=1 SV=2		Myoglobin			1	1	0	1	1	1	16323021	62030688	0	18854026	36154540	25736638	16323021	62030688	0	18854026	36154540	25736638
GHHEAELKPLAQSHATK	K	H	81	97	17	4,5	contam_sp|P68082|MYG_HORSE	contam_sp|P68082|MYG_HORSE Myoglobin OS=Equus caballus GN=MB PE=1 SV=2	contam_sp|P68082|MYG_HORSE Myoglobin OS=Equus caballus GN=MB PE=1 SV=2		Myoglobin			2	0	0	1	0	0	23193758	0	0	0	0	0	0	0	0	0	0	0
GLSDGEWQQVLNVWGK	M	V	2	17	16	2,3	contam_sp|P68082|MYG_HORSE	contam_sp|P68082|MYG_HORSE Myoglobin OS=Equus caballus GN=MB PE=1 SV=2	contam_sp|P68082|MYG_HORSE Myoglobin OS=Equus caballus GN=MB PE=1 SV=2		Myoglobin			1	3	0	1	1	1	79696880	87274312	0	63731628	36950788	22468410	79696880	82435584	0	63731628	36950788	22468410
GLSDGEWQQVLNVWGKVEADIAGHGQEVLIR	M	L	2	32	31	3,4	contam_sp|P68082|MYG_HORSE	contam_sp|P68082|MYG_HORSE Myoglobin OS=Equus caballus GN=MB PE=1 SV=2	contam_sp|P68082|MYG_HORSE Myoglobin OS=Equus caballus GN=MB PE=1 SV=2		Myoglobin			1	1	1	2	0	1	170610528	127713456	0	101285696	0	0	170610528	127713456	0	101285696	0	0
HGTVVLTALGGILK	K	K	65	78	14	2,3	contam_sp|P68082|MYG_HORSE	contam_sp|P68082|MYG_HORSE Myoglobin OS=Equus caballus GN=MB PE=1 SV=2	contam_sp|P68082|MYG_HORSE Myoglobin OS=Equus caballus GN=MB PE=1 SV=2		Myoglobin			3	3	3	3	3	2	237195968	306417984	101814672	183544960	277214080	162172096	180999248	228544864	73963192	136273184	209878288	126003880
HGTVVLTALGGILKK	K	K	65	79	15	3	contam_sp|P68082|MYG_HORSE	contam_sp|P68082|MYG_HORSE Myoglobin OS=Equus caballus GN=MB PE=1 SV=2	contam_sp|P68082|MYG_HORSE Myoglobin OS=Equus caballus GN=MB PE=1 SV=2		Myoglobin			1	1	1	2	1	1	21440206	137143024	10863463	40842600	60980492	67378824	21440206	137143024	10863463	40842600	60980492	67378824
HGTVVLTALGGILKKK	K	G	65	80	16	3,4	contam_sp|P68082|MYG_HORSE	contam_sp|P68082|MYG_HORSE Myoglobin OS=Equus caballus GN=MB PE=1 SV=2	contam_sp|P68082|MYG_HORSE Myoglobin OS=Equus caballus GN=MB PE=1 SV=2		Myoglobin			0	2	0	1	0	1	0	67542640	0	16059784	0	26092144	0	48153084	0	16059784	0	26092144
HPGDFGADAQGAMTK	K	A	120	134	15	2,3	contam_sp|P68082|MYG_HORSE	contam_sp|P68082|MYG_HORSE Myoglobin OS=Equus caballus GN=MB PE=1 SV=2	contam_sp|P68082|MYG_HORSE Myoglobin OS=Equus caballus GN=MB PE=1 SV=2		Myoglobin			1	4	0	3	0	3	0	220907264	0	129605136	0	84763328	0	132633920	0	81035640	0	63408628
KGHHEAELKPLAQSHATK	K	H	80	97	18	4,5	contam_sp|P68082|MYG_HORSE	contam_sp|P68082|MYG_HORSE Myoglobin OS=Equus caballus GN=MB PE=1 SV=2	contam_sp|P68082|MYG_HORSE Myoglobin OS=Equus caballus GN=MB PE=1 SV=2		Myoglobin			0	1	0	0	0	2	0	0	0	0	0	1.0282e+06	0	0	0	0	0	0
LFTGHPETLEK	R	F	33	43	11	3	contam_sp|P68082|MYG_HORSE	contam_sp|P68082|MYG_HORSE Myoglobin OS=Equus caballus GN=MB PE=1 SV=2	contam_sp|P68082|MYG_HORSE Myoglobin OS=Equus caballus GN=MB PE=1 SV=2		Myoglobin			0	1	0	1	0	1	0	127076656	0	109601544	0	0	0	127076656	0	109601544	0	0
LFTGHPETLEKFDK	R	F	33	46	14	4	contam_sp|P68082|MYG_HORSE	contam_sp|P68082|MYG_HORSE Myoglobin OS=Equus caballus GN=MB PE=1 SV=2	contam_sp|P68082|MYG_HORSE Myoglobin OS=Equus caballus GN=MB PE=1 SV=2		Myoglobin			0	0	0	0	0	1	0	0	0	0	0	9484044	0	0	0	0	0	0
LFTGHPETLEKFDKFK	R	H	33	48	16	3,4,5	contam_sp|P68082|MYG_HORSE	contam_sp|P68082|MYG_HORSE Myoglobin OS=Equus caballus GN=MB PE=1 SV=2	contam_sp|P68082|MYG_HORSE Myoglobin OS=Equus caballus GN=MB PE=1 SV=2		Myoglobin			0	7	0	2	0	4	0	366278560	0	236553424	0	175706928	0	207747680	0	137077120	0	102604960
NDIAAKYKELGFQG	R	-	141	154	14	2	contam_sp|P68082|MYG_HORSE	contam_sp|P68082|MYG_HORSE Myoglobin OS=Equus caballus GN=MB PE=1 SV=2	contam_sp|P68082|MYG_HORSE Myoglobin OS=Equus caballus GN=MB PE=1 SV=2		Myoglobin			0	1	0	0	0	0	0	0	0	0	0	0	0	0	0	0	0	0
VEADIAGHGQEVLIR	K	L	18	32	15	2,3	contam_sp|P68082|MYG_HORSE	contam_sp|P68082|MYG_HORSE Myoglobin OS=Equus caballus GN=MB PE=1 SV=2	contam_sp|P68082|MYG_HORSE Myoglobin OS=Equus caballus GN=MB PE=1 SV=2		Myoglobin			2	1	2	2	1	1	204009488	224083632	0	203560880	0	0	190741440	224083632	0	188627488	0	0
YLEFISDAIIHVLHSK	K	H	104	119	16	3,4	contam_sp|P68082|MYG_HORSE	contam_sp|P68082|MYG_HORSE Myoglobin OS=Equus caballus GN=MB PE=1 SV=2	contam_sp|P68082|MYG_HORSE Myoglobin OS=Equus caballus GN=MB PE=1 SV=2		Myoglobin			2	1	2	2	0	1	30170312	65333880	17014152	31602672	0	30077140	0	65333880	17014152	31602672	0	30077140
YLEFISDAIIHVLHSKHPGDFGADAQGAMTK	K	A	104	134	31	4,5	contam_sp|P68082|MYG_HORSE	contam_sp|P68082|MYG_HORSE Myoglobin OS=Equus caballus GN=MB PE=1 SV=2	contam_sp|P68082|MYG_HORSE Myoglobin OS=Equus caballus GN=MB PE=1 SV=2		Myoglobin			0	2	0	0	0	0	0	34500156	0	0	0	0	0	0	0	0	0	0
APWIEQEGPEYWDEETGKVK	R	A	73	92	20	3	HLA:HLA00050	HLA:HLA00050 A*24:02:01:01 365 bp	HLA:HLA00050 A*24:02:01:01 365 bp		A*24:02:01:01			3	2	0	1	0	1	22180094	48502460	0	0	0	0	22180094	48502460	0	0	0	0
AYLEGTCVDGLRR	R	Y	182	194	13	2,3	HLA:HLA00050	HLA:HLA00050 A*24:02:01:01 365 bp	HLA:HLA00050 A*24:02:01:01 365 bp		A*24:02:01:01			2	1	0	1	0	1	113526336	0	0	10817813	0	15329463	113526336	0	0	0	0	15329463
CWALGFYPAEITLTWQR	R	D	227	243	17	2,3	HLA:HLA00050	HLA:HLA00050 A*24:02:01:01 365 bp	HLA:HLA00050 A*24:02:01:01 365 bp		A*24:02:01:01	HLA-F, HLA-H	HLA:HLA00132, HLA:HLA00344, HLA:HLA00434, HLA:HLA00467, sp|P01893|HLAH_HUMAN, sp|P30511|HLAF_HUMAN	1	4	2	3	3	6	13010379	47109120	0	13809389	36149120	5.10432e+06	13010379	33671200	0	13809389	25338958	5.10432e+06
GYHQYAYDGKDYIALK	R	E	136	151	16	4	HLA:HLA00050	HLA:HLA00050 A*24:02:01:01 365 bp	HLA:HLA00050 A*24:02:01:01 365 bp		A*24:02:01:01			0	0	1	0	0	0	0	0	21925628	0	0	0	0	0	0	0	0	0
RKWEAAHVAEQQR	K	A	169	181	13	4	HLA:HLA00050	HLA:HLA00050 A*24:02:01:01 365 bp	HLA:HLA00050 A*24:02:01:01 365 bp		A*24:02:01:01			0	1	0	1	0	0	0	4.16506e+06	0	8.07205e+06	0	0	0	4.16506e+06	0	8.07205e+06	0	0
SWTAADMAAQITKR	R	K	156	169	14	3	HLA:HLA00050	HLA:HLA00050 A*24:02:01:01 365 bp	HLA:HLA00050 A*24:02:01:01 365 bp		A*24:02:01:01	HLA-H	sp|P01893|HLAH_HUMAN	0	1	0	0	1	0	0	0	0	0	0	0	0	0	0	0	0	0
WAAVVVPSGEEQR	K	Y	268	280	13	2	HLA:HLA00050	HLA:HLA00050 A*24:02:01:01 365 bp	HLA:HLA00050 A*24:02:01:01 365 bp		A*24:02:01:01	HLA-E, HLA-G, HLA-H	HLA:HLA00132, HLA:HLA00344, HLA:HLA00467, sp|P01893|HLAH_HUMAN, sp|P13747|HLAE_HUMAN, sp|P17693|HLAG_HUMAN	1	1	1	1	1	1	29184470	95881080	47932216	88230768	99423672	39879640	29184470	95881080	47932216	88230768	99423672	39879640
WAAVVVPSGEEQRYTCHVQHEGLPKPLTLR	K	W	268	297	30	5	HLA:HLA00050	HLA:HLA00050 A*24:02:01:01 365 bp	HLA:HLA00050 A*24:02:01:01 365 bp		A*24:02:01:01		HLA:HLA00132, HLA:HLA00344	0	0	0	0	0	1	0	0	0	0	0	8264331	0	0	0	0	0	0
YYNQSEAGSHTLQMMFGCDVGSDGR	R	F	108	132	25	3	HLA:HLA00050	HLA:HLA00050 A*24:02:01:01 365 bp	HLA:HLA00050 A*24:02:01:01 365 bp		A*24:02:01:01			2	3	2	3	3	4	300623232	222426464	111606840	189775792	220424864	141602000	258877648	222426464	111606840	189775792	220424864	141602000
APWIEQEGPEYWDR	R	N	73	86	14	2	HLA:HLA00115	HLA:HLA00115 A*68:01:01:01 365 bp	HLA:HLA00115 A*68:01:01:01 365 bp		A*68:01:01:01		HLA:HLA00132, HLA:HLA00344	0	1	1	2	1	1	0	26764830	0	23688244	29196358	0	0	26764830	0	23688244	29196358	0
APWIEQEGPEYWDRNTR	R	N	73	89	17	3	HLA:HLA00115	HLA:HLA00115 A*68:01:01:01 365 bp	HLA:HLA00115 A*68:01:01:01 365 bp		A*68:01:01:01			1	2	0	2	1	1	99645688	117617080	0	83249472	53599892	0	99645688	117617080	0	83249472	53599892	0
AQSQTDRVDLGTLR	K	G	93	106	14	2,3	HLA:HLA00115	HLA:HLA00115 A*68:01:01:01 365 bp	HLA:HLA00115 A*68:01:01:01 365 bp		A*68:01:01:01			2	1	1	3	2	2	136994624	173481984	35162612	155112768	165416768	91289768	136994624	173481984	35162612	136994624	165416768	91289768
AYLEGTCVEWLR	R	R	182	193	12	2	HLA:HLA00115	HLA:HLA00115 A*68:01:01:01 365 bp	HLA:HLA00115 A*68:01:01:01 365 bp		A*68:01:01:01		HLA:HLA00434, HLA:HLA00467	1	2	0	0	0	0	0	0	0	0	0	0	0	0	0	0	0	0
AYLEGTCVEWLRR	R	Y	182	194	13	3	HLA:HLA00115	HLA:HLA00115 A*68:01:01:01 365 bp	HLA:HLA00115 A*68:01:01:01 365 bp		A*68:01:01:01		HLA:HLA00434, HLA:HLA00467	1	1	0	0	0	0	65431364	54105768	0	0	0	0	65431364	54105768	0	0	0	0
DGEDQTQDTELVETRPAGDGTFQK	R	W	244	267	24	3	HLA:HLA00115	HLA:HLA00115 A*68:01:01:01 365 bp	HLA:HLA00115 A*68:01:01:01 365 bp		A*68:01:01:01	HLA-H	HLA:HLA00050, HLA:HLA00434, HLA:HLA00467, sp|P01893|HLAH_HUMAN	2	3	3	1	1	3	55456292	127398872	119392384	74051112	98489416	79203752	55456292	127398872	119392384	74051112	98489416	79203752
FIAVGYVDDTQFVR	R	F	46	59	14	2	HLA:HLA00115	HLA:HLA00115 A*68:01:01:01 365 bp	HLA:HLA00115 A*68:01:01:01 365 bp		A*68:01:01:01		HLA:HLA00050, HLA:HLA00344, HLA:HLA00467	1	1	3	2	1	2	76255320	84209952	104647800	108667464	64750920	58121840	76255320	84209952	104647800	108667464	64750920	58121840
FIAVGYVDDTQFVRFDSDAASQR	R	M	46	68	23	3	HLA:HLA00115	HLA:HLA00115 A*68:01:01:01 365 bp	HLA:HLA00115 A*68:01:01:01 365 bp		A*68:01:01:01		HLA:HLA00050	9	0	0	0	0	0	11631870	0	0	0	0	0	0	0	0	0	0	0
GYYNQSEAGSHTIQMMYGCDVGSDGR	R	F	107	132	26	3	HLA:HLA00115	HLA:HLA00115 A*68:01:01:01 365 bp	HLA:HLA00115 A*68:01:01:01 365 bp		A*68:01:01:01			2	2	1	2	2	1	253878112	156738464	64223656	162708800	145835936	12712440	188697984	113159352	55828012	141438672	126771520	59369196
HKWEAAHVAEQWR	K	A	169	181	13	4	HLA:HLA00115	HLA:HLA00115 A*68:01:01:01 365 bp	HLA:HLA00115 A*68:01:01:01 365 bp		A*68:01:01:01			0	1	0	0	0	2	0	31502468	0	0	0	9938334	0	31502468	0	0	0	9938334
KGGSYSQAASSDSAQGSDVSLTACK	R	-	340	364	25	3	HLA:HLA00115	HLA:HLA00115 A*68:01:01:01 365 bp	HLA:HLA00115 A*68:01:01:01 365 bp		A*68:01:01:01		HLA:HLA00050	0	2	0	0	0	1	0	6.96889e+06	0	0	0	0	0	0	0	0	0	0
KGGSYSQAASSDSAQGSDVSLTACKV	R	-	340	365	26	3	HLA:HLA00115	HLA:HLA00115 A*68:01:01:01 365 bp	HLA:HLA00115 A*68:01:01:01 365 bp		A*68:01:01:01		HLA:HLA00050	1	1	0	0	0	0	0	14048784	0	0	0	0	0	0	0	0	0	0
NVKAQSQTDRVDLGTLR	R	G	90	106	17	3,4	HLA:HLA00115	HLA:HLA00115 A*68:01:01:01 365 bp	HLA:HLA00115 A*68:01:01:01 365 bp		A*68:01:01:01			3	2	0	2	3	3	123385360	122192744	0	121483760	24471782	20604820	71792432	71714272	0	69805008	39487168	18724666
RYLENGKETLQR	R	T	194	205	12	3	HLA:HLA00115	HLA:HLA00115 A*68:01:01:01 365 bp	HLA:HLA00115 A*68:01:01:01 365 bp		A*68:01:01:01	HLA-F, HLA-H	HLA:HLA00050, HLA:HLA00434, HLA:HLA00467, sp|P01893|HLAH_HUMAN, sp|P30511|HLAF_HUMAN	0	1	0	0	0	0	0	3.27279e+06	0	0	0	0	0	0	0	0	0	0
THMTHHAVSDHEATLR	K	C	211	226	16	4	HLA:HLA00115	HLA:HLA00115 A*68:01:01:01 365 bp	HLA:HLA00115 A*68:01:01:01 365 bp		A*68:01:01:01			0	0	3	0	0	0	0	0	280967	0	0	0	0	0	0	0	0	0
VDLGTLR	R	G	100	106	7	2	HLA:HLA00115	HLA:HLA00115 A*68:01:01:01 365 bp	HLA:HLA00115 A*68:01:01:01 365 bp		A*68:01:01:01			1	1	1	0	0	0	0	15776950	52943192	0	0	0	0	15776950	52943192	0	0	0
WVAVVVPSGQEQR	K	Y	268	280	13	2	HLA:HLA00115	HLA:HLA00115 A*68:01:01:01 365 bp	HLA:HLA00115 A*68:01:01:01 365 bp		A*68:01:01:01			0	1	0	1	1	1	0	52055272	0	26380260	30951252	20650018	0	52055272	0	26380260	30951252	20650018
YFYTSVSRPGR	R	G	31	41	11	3	HLA:HLA00115	HLA:HLA00115 A*68:01:01:01 365 bp	HLA:HLA00115 A*68:01:01:01 365 bp		A*68:01:01:01		HLA:HLA00132	0	0	1	0	0	0	0	0	94209480	0	0	0	0	0	0	0	0	0
YFYTSVSRPGRGEPR	R	F	31	45	15	4	HLA:HLA00115	HLA:HLA00115 A*68:01:01:01 365 bp	HLA:HLA00115 A*68:01:01:01 365 bp		A*68:01:01:01		HLA:HLA00132	0	1	0	0	1	0	0	48910720	0	0	10629647	0	0	48910720	0	0	10629647	0
YLENGKETLQR	R	T	195	205	11	2,3	HLA:HLA00115	HLA:HLA00115 A*68:01:01:01 365 bp	HLA:HLA00115 A*68:01:01:01 365 bp		A*68:01:01:01	HLA-F, HLA-H	HLA:HLA00050, HLA:HLA00434, HLA:HLA00467, sp|P01893|HLAH_HUMAN, sp|P30511|HLAF_HUMAN	0	2	0	2	2	0	0	173837488	0	73188840	0	0	0	173837488	0	73188840	0	0
YTCHVQHEGLPKPLTLR	R	W	281	297	17	5	HLA:HLA00115	HLA:HLA00115 A*68:01:01:01 365 bp	HLA:HLA00115 A*68:01:01:01 365 bp		A*68:01:01:01		HLA:HLA00050, HLA:HLA00132, HLA:HLA00344	0	0	0	0	0	1	0	0	0	0	0	32507344	0	0	0	0	0	0
AQAQTDRESLRNLR	K	G	93	106	14	4	HLA:HLA00132	HLA:HLA00132 B*07:02:01:01 362 bp	HLA:HLA00132 B*07:02:01:01 362 bp		B*07:02:01:01			0	0	0	1	0	0	0	0	0	0	0	0	0	0	0	0	0	0
AYLEGECVEWLR	R	R	182	193	12	2	HLA:HLA00132	HLA:HLA00132 B*07:02:01:01 362 bp	HLA:HLA00132 B*07:02:01:01 362 bp		B*07:02:01:01			0	1	0	1	0	0	0	0	0	7.68664e+06	0	0	0	0	0	0	0	0
AYLEGECVEWLRR	R	Y	182	194	13	3	HLA:HLA00132	HLA:HLA00132 B*07:02:01:01 362 bp	HLA:HLA00132 B*07:02:01:01 362 bp		B*07:02:01:01			1	1	1	0	1	0	0	0	0	0	0	0	0	0	0	0	0	0
DGEDQTQDTELVETRPAGDR	R	T	244	263	20	2,3	HLA:HLA00132	HLA:HLA00132 B*07:02:01:01 362 bp	HLA:HLA00132 B*07:02:01:01 362 bp		B*07:02:01:01		HLA:HLA00344	1	2	2	1	1	1	15344742	38673760	156857136	23501130	22280936	27233640	15344742	38673760	153510064	23501130	22280936	27233640
DGEDQTQDTELVETRPAGDRTFQK	R	W	244	267	24	4	HLA:HLA00132	HLA:HLA00132 B*07:02:01:01 362 bp	HLA:HLA00132 B*07:02:01:01 362 bp		B*07:02:01:01		HLA:HLA00344	1	1	1	1	1	0	51289320	81581120	12214390	39944160	36099148	0	51289320	81581120	12214390	39944160	36099148	0
DYIALNEDLR	K	S	146	155	10	2	HLA:HLA00132	HLA:HLA00132 B*07:02:01:01 362 bp	HLA:HLA00132 B*07:02:01:01 362 bp		B*07:02:01:01	HLA-H	HLA:HLA00434, HLA:HLA00467, sp|P01893|HLAH_HUMAN	0	0	1	1	0	1	0	0	42698900	23428062	0	0	0	0	42698900	23428062	0	0
FISVGYVDDTQFVR	R	F	46	59	14	2	HLA:HLA00132	HLA:HLA00132 B*07:02:01:01 362 bp	HLA:HLA00132 B*07:02:01:01 362 bp		B*07:02:01:01	HLA-E, HLA-H	HLA:HLA00434, sp|P01893|HLAH_HUMAN, sp|P13747|HLAE_HUMAN	1	1	1	2	1	2	24513206	35344452	132180160	45390412	53636380	29718258	24513206	35344452	132180160	45390412	53636380	29718258
FISVGYVDDTQFVRFDSDAASPR	R	E	46	68	23	3	HLA:HLA00132	HLA:HLA00132 B*07:02:01:01 362 bp	HLA:HLA00132 B*07:02:01:01 362 bp		B*07:02:01:01		HLA:HLA00434	2	0	0	0	0	0	49850156	0	0	0	0	0	0	0	0	0	0	0
GYYNQSEAGSHTLQSMYGCDVGPDGR	R	L	107	132	26	3	HLA:HLA00132	HLA:HLA00132 B*07:02:01:01 362 bp	HLA:HLA00132 B*07:02:01:01 362 bp		B*07:02:01:01			3	3	2	2	6	4	180573344	136038512	42668184	382107552	351794336	325854400	146757216	122262920	42668184	302835072	272601696	266779472
RAYLEGECVEWLRR	R	Y	181	194	14	3	HLA:HLA00132	HLA:HLA00132 B*07:02:01:01 362 bp	HLA:HLA00132 B*07:02:01:01 362 bp		B*07:02:01:01			0	0	0	0	0	1	0	0	0	0	0	0	0	0	0	0	0	0
SWTAADTAAQITQR	R	K	156	169	14	2	HLA:HLA00132	HLA:HLA00132 B*07:02:01:01 362 bp	HLA:HLA00132 B*07:02:01:01 362 bp		B*07:02:01:01		HLA:HLA00344, HLA:HLA00434, HLA:HLA00467	1	1	1	2	1	1	22202084	35023344	42638080	63127744	31114022	51277656	22202084	35023344	42638080	63127744	31114022	51277656
THVTHHPISDHEATLR	K	C	211	226	16	4	HLA:HLA00132	HLA:HLA00132 B*07:02:01:01 362 bp	HLA:HLA00132 B*07:02:01:01 362 bp		B*07:02:01:01	HLA-E	sp|P13747|HLAE_HUMAN	0	0	2	0	0	0	0	0	15400401	0	0	0	0	0	0	0	0	0
YLENGKDKLER	R	A	195	205	11	3	HLA:HLA00132	HLA:HLA00132 B*07:02:01:01 362 bp	HLA:HLA00132 B*07:02:01:01 362 bp		B*07:02:01:01			0	0	1	0	0	0	0	0	977341	0	0	0	0	0	0	0	0	0
ADPPKTHVTHHPVSDHEATLR	R	C	206	226	21	5	HLA:HLA00344	HLA:HLA00344 B*51:01:01:01 362 bp	HLA:HLA00344 B*51:01:01:01 362 bp		B*51:01:01:01			0	0	0	1	0	0	0	0	0	2658119	0	0	0	0	0	0	0	0
APWIEQEGPEYWDRNTQIFK	R	T	73	92	20	3	HLA:HLA00344	HLA:HLA00344 B*51:01:01:01 362 bp	HLA:HLA00344 B*51:01:01:01 362 bp		B*51:01:01:01			0	1	0	0	0	0	0	10394356	0	0	0	0	0	0	0	0	0	0
AYLEGLCVEWLR	R	R	182	193	12	2	HLA:HLA00344	HLA:HLA00344 B*51:01:01:01 362 bp	HLA:HLA00344 B*51:01:01:01 362 bp		B*51:01:01:01			0	1	1	1	1	1	0	0	6.48908e+06	0	10973746	0	0	0	6.48908e+06	0	10973746	0
THVTHHPVSDHEATLR	K	C	211	226	16	4,5	HLA:HLA00344	HLA:HLA00344 B*51:01:01:01 362 bp	HLA:HLA00344 B*51:01:01:01 362 bp		B*51:01:01:01		HLA:HLA00467	0	0	0	2	0	0	0	0	0	8828876	0	0	0	0	0	0	0	0
YYNQSEAGSHTWQTMYGCDVGPDGR	R	L	108	132	25	3,4	HLA:HLA00344	HLA:HLA00344 B*51:01:01:01 362 bp	HLA:HLA00344 B*51:01:01:01 362 bp		B*51:01:01:01			4	4	6	5	5	3	413567008	374625696	205623648	745659200	628883260	670966850	402618080	390943392	177949904	584361020	533141056	563329090
GGSCSQAACSNSAQGSDESLITCK	K	-	342	365	24	2,3	HLA:HLA00434	HLA:HLA00434 C*07:02:01:01 366 bp	HLA:HLA00434 C*07:02:01:01 366 bp		C*07:02:01:01			0	1	0	0	2	3	0	8835231	0	0	14619413	6433123	0	8835231	0	0	14619413	0
GYDQSAYDGKDYIALNEDLR	R	S	136	155	20	3	HLA:HLA00434	HLA:HLA00434 C*07:02:01:01 366 bp	HLA:HLA00434 C*07:02:01:01 366 bp		C*07:02:01:01			0	0	0	0	0	1	0	0	0	0	0	0	0	0	0	0	0	0
GYYNQSEDGSHTLQR	R	M	107	121	15	2,3	HLA:HLA00434	HLA:HLA00434 C*07:02:01:01 366 bp	HLA:HLA00434 C*07:02:01:01 366 bp		C*07:02:01:01			4	3	2	4	7	3	862685700	618010620	485589216	192535808	939897980	0	518535008	277293984	282736096	2877692670	609672770	0
APWVEQEGPEYWDR	R	E	73	86	14	2	HLA:HLA00467	HLA:HLA00467 C*15:02:01:01 366 bp	HLA:HLA00467 C*15:02:01:01 366 bp		C*15:02:01:01		HLA:HLA00434	0	0	0	1	0	0	0	0	0	21795084	0	0	0	0	0	0	0	0
GEPHFIAVGYVDDTQFVR	R	F	42	59	18	3	HLA:HLA00467	HLA:HLA00467 C*15:02:01:01 366 bp	HLA:HLA00467 C*15:02:01:01 366 bp		C*15:02:01:01			1	2	2	1	1	2	40366400	35016236	0	49420756	53829904	51560508	40366400	35016236	0	49420756	53829904	51560508
GGSCSQAASSNSAQGSDESLIACK	K	-	342	365	24	2,3	HLA:HLA00467	HLA:HLA00467 C*15:02:01:01 366 bp	HLA:HLA00467 C*15:02:01:01 366 bp		C*15:02:01:01			0	2	1	2	1	3	0	0	0	14765216	0	35888552	0	0	0	8.35104e+06	0	20090754
GGSCSQAASSNSAQGSDESLIACKA	K	-	342	366	25	3	HLA:HLA00467	HLA:HLA00467 C*15:02:01:01 366 bp	HLA:HLA00467 C*15:02:01:01 366 bp		C*15:02:01:01			0	0	1	0	1	0	0	0	7587495	0	18128600	0	0	0	7587495	0	18128600	0
GYYNQSEAGSHIIQR	R	M	107	121	15	2,3	HLA:HLA00467	HLA:HLA00467 C*15:02:01:01 366 bp	HLA:HLA00467 C*15:02:01:01 366 bp		C*15:02:01:01			3	2	4	4	7	5	2456907780	2019753860	1621156480	3952258820	3168412930	3839546620	1760679170	1490350850	1205777660	4600608300	3309984770	4186835200
YTCHVQHEGLPEPLTLR	R	W	281	297	17	4	HLA:HLA00467	HLA:HLA00467 C*15:02:01:01 366 bp	HLA:HLA00467 C*15:02:01:01 366 bp		C*15:02:01:01	HLA-H	sp|P01893|HLAH_HUMAN	0	0	0	1	0	0	0	0	0	0	0	0	0	0	0	0	0	0
TAEDSTAAMSSDSAAGSSAK	M	V	2	21	20	2	sp|A0AV96|RBM47_HUMAN	A0AV96	RBM47_HUMAN	RBM47	RNA-binding protein 47			1	0	0	0	0	0	0	0	0	0	0	0	0	0	0	0	0	0
QDVIITALDNVEAR	K	R	561	574	14	2	sp|A0AVT1|UBA6_HUMAN	A0AVT1	UBA6_HUMAN	UBA6	Ubiquitin-like modifier-activating enzyme 6			0	1	0	1	0	1	0	0	0	0	0	0	0	0	0	0	0	0
SDLQMAVLSFEK	K	D	840	851	12	2	sp|A0AVT1|UBA6_HUMAN	A0AVT1	UBA6_HUMAN	UBA6	Ubiquitin-like modifier-activating enzyme 6			0	0	0	0	0	1	0	0	0	0	0	0	0	0	0	0	0	0
ADKDQANDGLSSALLILYLDSAR	K	N	524	546	23	3	sp|A0FGR8|ESYT2_HUMAN	A0FGR8	ESYT2_HUMAN	ESYT2	Extended synaptotagmin-2			1	2	0	1	0	0	0	6.79056e+06	0	5.4167e+06	0	0	0	6.79056e+06	0	5.4167e+06	0	0
AQPPEAGPQGLHDLGR	K	S	720	735	16	3	sp|A0FGR8|ESYT2_HUMAN	A0FGR8	ESYT2_HUMAN	ESYT2	Extended synaptotagmin-2			0	0	1	0	0	0	0	0	14014472	0	0	0	0	0	0	0	0	0
EPTPSIASDISLPIATQELR	K	Q	751	770	20	2	sp|A0FGR8|ESYT2_HUMAN	A0FGR8	ESYT2_HUMAN	ESYT2	Extended synaptotagmin-2			0	1	0	0	0	0	0	0	0	0	0	0	0	0	0	0	0	0
TNEPVWEENFTFFIHNPK	K	R	579	596	18	3	sp|A0FGR8|ESYT2_HUMAN	A0FGR8	ESYT2_HUMAN	ESYT2	Extended synaptotagmin-2			2	1	1	1	0	0	12734912	8.24304e+06	10548695	6738263	0	0	12734912	8.24304e+06	10548695	0	0	0
VLVALASEELAK	K	G	891	902	12	2	sp|A0FGR8|ESYT2_HUMAN	A0FGR8	ESYT2_HUMAN	ESYT2	Extended synaptotagmin-2			1	1	1	2	1	0	8594493	15298913	20688646	19693824	0	0	8594493	15298913	20688646	19693824	0	0
VPLSQLLTSEDMTVSQR	K	F	618	634	17	3	sp|A0FGR8|ESYT2_HUMAN	A0FGR8	ESYT2_HUMAN	ESYT2	Extended synaptotagmin-2			0	0	1	1	0	1	0	0	14042773	14669476	0	6.79532e+06	0	0	14042773	14669476	0	6.79532e+06
EWHELEGEFQELQETHR	R	I	11	27	17	4	sp|A0PK00|T120B_HUMAN	A0PK00	T120B_HUMAN	TMEM120B	Transmembrane protein 120B			1	0	0	0	0	0	21346614	0	0	0	0	0	0	0	0	0	0	0
AAVETLGVPCFLGGMAR	R	G	306	322	17	2	sp|A1L0T0|ILVBL_HUMAN	A1L0T0	ILVBL_HUMAN	ILVBL	Acetolactate synthase-like protein			0	1	1	0	0	0	0	0	0	0	0	0	0	0	0	0	0	0
DGHPVVVNILIGR	R	T	610	622	13	3	sp|A1L0T0|ILVBL_HUMAN	A1L0T0	ILVBL_HUMAN	ILVBL	Acetolactate synthase-like protein			0	0	1	0	0	0	0	0	6.3821e+06	3.11713e+06	0	0	0	0	6.3821e+06	3.11713e+06	0	0
EQVPSLGSNVACGLAYTDYHK	R	A	557	577	21	3	sp|A1L0T0|ILVBL_HUMAN	A1L0T0	ILVBL_HUMAN	ILVBL	Acetolactate synthase-like protein			0	1	1	1	0	0	0	0	20463680	0	0	0	0	0	0	0	0	0
GALQAVDQLSLFRPLCK	R	F	158	174	17	3	sp|A1L0T0|ILVBL_HUMAN	A1L0T0	ILVBL_HUMAN	ILVBL	Acetolactate synthase-like protein			0	0	2	1	0	0	0	0	10726726	0	0	0	0	0	0	0	0	0
APDSNCSNLLITTR	K	Q	392	405	14	2	sp|A2RU67|F234B_HUMAN	A2RU67	F234B_HUMAN	FAM234B	Protein FAM234B			0	1	0	0	1	0	0	65464396	0	0	0	0	0	0	0	0	0	0
GQNLTPYWALR	R	L	413	423	11	2	sp|A2RU67|F234B_HUMAN	A2RU67	F234B_HUMAN	FAM234B	Protein FAM234B			1	0	0	0	0	0	7517059	0	0	0	0	0	0	0	0	0	0	0
MLSAFNATSGK	K	A	232	242	11	2	sp|A2RU67|F234B_HUMAN	A2RU67	F234B_HUMAN	FAM234B	Protein FAM234B			2	0	0	0	0	0	0	0	0	0	0	0	0	0	0	0	0	0
EKLCYVALDFEQEMATVASSSSLEK	K	S	914	938	25	3	sp|A5A3E0|POTEF_HUMAN	A5A3E0	POTEF_HUMAN	POTEF	POTE ankyrin domain family member F			1	0	0	1	1	1	0	0	0	0	166401920	196087280	0	0	0	0	166401920	196087280
LCYVALDFEQEMATVASSSSLEK	K	S	916	938	23	2	sp|A5A3E0|POTEF_HUMAN	A5A3E0	POTEF_HUMAN	POTEF	POTE ankyrin domain family member F			1	1	0	0	0	0	0	0	0	0	0	0	0	0	0	0	0	0
DLELAGSNDDTWDPGSPVR	K	K	213	231	19	2	sp|A5PLL1|AN34B_HUMAN	A5PLL1	AN34B_HUMAN	ANKRD34B	Ankyrin repeat domain-containing protein 34B			0	0	0	0	0	1	0	0	0	0	0	0	0	0	0	0	0	0
VSLEPSIMYNVTELNSVSQAGECVSTFGSR	K	A	211	240	30	3	sp|A5PLN9|TPC13_HUMAN	A5PLN9	TPC13_HUMAN	TRAPPC13	Trafficking protein particle complex subunit 13			0	1	0	0	0	1	0	0	0	0	0	0	0	0	0	0	0	0
LCTEMCVEISYRAQAEQQHNPAANPTMIR	R	A	1901	1929	29	5	sp|A5YKK6|CNOT1_HUMAN	A5YKK6	CNOT1_HUMAN	CNOT1	CCR4-NOT transcription complex subunit 1			1	0	0	0	0	0	0	0	0	0	0	0	0	0	0	0	0	0
MQGSITTPGSIALAQAQAQAQVPAK	K	A	1005	1029	25	2,3	sp|A5YKK6|CNOT1_HUMAN	A5YKK6	CNOT1_HUMAN	CNOT1	CCR4-NOT transcription complex subunit 1			2	2	2	3	4	3	63659540	129583576	97388216	88916608	255045088	203369536	63659540	129583576	97388216	88916608	232729008	190978640
SLDLIESLLR	K	L	450	459	10	2	sp|A5YKK6|CNOT1_HUMAN	A5YKK6	CNOT1_HUMAN	CNOT1	CCR4-NOT transcription complex subunit 1			0	0	1	0	0	0	0	0	0	0	0	0	0	0	0	0	0	0
SPVTFLSDLR	R	S	2188	2197	10	2	sp|A5YKK6|CNOT1_HUMAN	A5YKK6	CNOT1_HUMAN	CNOT1	CCR4-NOT transcription complex subunit 1			0	0	0	1	0	0	0	0	0	0	0	0	0	0	0	0	0	0
TVTVTRPTGVSFK	K	K	1051	1063	13	2	sp|A5YKK6|CNOT1_HUMAN	A5YKK6	CNOT1_HUMAN	CNOT1	CCR4-NOT transcription complex subunit 1			0	1	0	1	1	1	0	12321185	0	12640365	0	20296862	0	12321185	0	12640365	0	20296862
VQEVIFGLALLNSSSSDLRGFAAQFIK	K	Q	124	150	27	3	sp|A5YKK6|CNOT1_HUMAN	A5YKK6	CNOT1_HUMAN	CNOT1	CCR4-NOT transcription complex subunit 1			0	0	0	0	0	1	0	0	0	0	0	0	0	0	0	0	0	0
QPEPSAPTEGEEASGPK	R	Q	647	663	17	2,3	sp|A6NDB9|PALM3_HUMAN	A6NDB9	PALM3_HUMAN	PALM3	Paralemmin-3			1	1	1	2	3	1	261213024	138317712	177071600	237000064	259897936	0	261213024	138317712	177071600	237000064	259897936	0
VPEVVQTSSPR	R	L	295	305	11	2	sp|A6NDB9|PALM3_HUMAN	A6NDB9	PALM3_HUMAN	PALM3	Paralemmin-3			0	1	0	0	0	0	0	0	0	0	0	0	0	0	0	0	0	0
VTLSEEWEELLVEGLEGPEVAGR	R	E	347	369	23	3	sp|A6NDB9|PALM3_HUMAN	A6NDB9	PALM3_HUMAN	PALM3	Paralemmin-3			0	0	0	0	0	1	0	0	0	0	0	0	0	0	0	0	0	0
FIFDCVSQEYGINPER	R	T	239	254	16	2	sp|A6NDG6|PGP_HUMAN	A6NDG6	PGP_HUMAN	PGP	Phosphoglycolate phosphatase			0	0	0	1	0	0	0	0	0	0	0	0	0	0	0	0	0	0
GETAVPGAPEALR	R	A	42	54	13	2	sp|A6NDG6|PGP_HUMAN	A6NDG6	PGP_HUMAN	PGP	Phosphoglycolate phosphatase			0	0	1	0	0	0	0	0	0	0	0	0	0	0	0	0	0	0
TILTLTGVSTLGDVK	K	N	276	290	15	2	sp|A6NDG6|PGP_HUMAN	A6NDG6	PGP_HUMAN	PGP	Phosphoglycolate phosphatase			0	0	1	1	1	1	0	0	0	0	0	0	0	0	0	0	0	0
ESTTSFASAPPRPAPGLEPQR	R	G	148	168	21	3	sp|A6NHQ4|CQ096_HUMAN	A6NHQ4	CQ096_HUMAN	C17orf96	Uncharacterized protein C17orf96			1	0	0	0	1	1	0	0	0	0	0	7.87795e+06	0	0	0	0	0	0
EQVEVDAQQCMLEILDTAGTEQFTAMR	R	D	42	68	27	3	sp|A6NIZ1|RP1BL_HUMAN	A6NIZ1	RP1BL_HUMAN		Ras-related protein Rap-1b-like protein			0	1	1	1	0	0	0	0	0	0	0	0	0	0	0	0	0	0
QVEVDAQQCMLEILDTAGTEQFTAMR	E	D	43	68	26	3	sp|A6NIZ1|RP1BL_HUMAN	A6NIZ1	RP1BL_HUMAN		Ras-related protein Rap-1b-like protein	RAP1B	sp|P61224|RAP1B_HUMAN	3	2	2	1	2	3	113091040	138819360	59611212	70016328	70437336	0	113091040	138819360	59611212	70016328	70437336	0
QWNNCAFLESSAK	R	S	137	149	13	2	sp|A6NIZ1|RP1BL_HUMAN	A6NIZ1	RP1BL_HUMAN		Ras-related protein Rap-1b-like protein	RAP1B	sp|P61224|RAP1B_HUMAN	0	0	1	0	0	0	0	0	0	0	0	0	0	0	0	0	0	0
VKDTDDVPMILVGNK	R	C	103	117	15	2,3	sp|A6NIZ1|RP1BL_HUMAN	A6NIZ1	RP1BL_HUMAN		Ras-related protein Rap-1b-like protein	RAP1B	sp|P61224|RAP1B_HUMAN	2	2	2	2	1	1	41716480	63945576	107005512	75323648	76175480	32707376	41716480	63945576	98336136	75323648	76175480	32707376
VKDTDDVPMILVGNKCDLEDER	R	V	103	124	22	4	sp|A6NIZ1|RP1BL_HUMAN	A6NIZ1	RP1BL_HUMAN		Ras-related protein Rap-1b-like protein	RAP1B	sp|P61224|RAP1B_HUMAN	0	0	1	0	0	0	0	0	0	0	0	0	0	0	0	0	0	0
CRPINATLAVEK	R	E	59	70	12	2,3	sp|A6NKQ9|CGB1_HUMAN	A6NKQ9	CGB1_HUMAN	CGB1	Choriogonadotropin subunit beta variant 1	CGB, CGB2	sp|P01233|CGHB_HUMAN, sp|Q6NT52|CGB2_HUMAN	2	5	3	3	4	6	767564670	511804864	451674304	305162240	279090144	139542944	596681280	346813664	345538816	267097632	279090144	130651392
PINATLAVEK	R	E	61	70	10	2	sp|A6NKQ9|CGB1_HUMAN	A6NKQ9	CGB1_HUMAN	CGB1	Choriogonadotropin subunit beta variant 1	CGB, CGB2	sp|P01233|CGHB_HUMAN, sp|Q6NT52|CGB2_HUMAN	1	1	0	1	0	1	20195400	38186608	0	12654621	0	19090162	20195400	38186608	0	12654621	0	19090162
LPTPTYGDLNHLVSATMSGVTTCLR	K	F	217	241	25	3	sp|A6NNZ2|TBB8L_HUMAN	A6NNZ2	TBB8L_HUMAN		Tubulin beta-8 chain-like protein LOC260334	TUBB8	sp|Q3ZCM7|TBB8_HUMAN	1	0	0	0	0	1	0	0	0	0	0	0	0	0	0	0	0	0
APPTLQAETATKPQATSAPSPAPK	K	Q	655	678	24	3	sp|A8CG34|P121C_HUMAN	A8CG34	P121C_HUMAN	POM121C	Nuclear envelope pore membrane protein POM 121C	POM121	sp|Q96HA1|P121A_HUMAN	2	0	1	0	1	2	26503810	0	20305632	0	15309358	16397155	26503810	0	20305632	0	15309358	16397155
ASVDVFGNR	R	T	59	67	9	2	sp|A8MVW0|F1712_HUMAN	A8MVW0	F1712_HUMAN	FAM171A2	Protein FAM171A2			0	0	0	1	0	1	0	0	0	9865460	0	0	0	0	0	0	0	0
GNSIIMLEALER	R	-	64	75	12	2	sp|A8MWD9|RUXGL_HUMAN	A8MWD9	RUXGL_HUMAN	SNRPGP15	Putative small nuclear ribonucleoprotein G-like protein 15	SNRPG	sp|P62308|RUXG_HUMAN	0	1	0	1	1	0	0	94525336	0	147453808	136649440	0	0	94525336	0	147453808	136649440	0
GNSIIMLEALERV	R	-	64	76	13	2	sp|A8MWD9|RUXGL_HUMAN	A8MWD9	RUXGL_HUMAN	SNRPGP15	Putative small nuclear ribonucleoprotein G-like protein 15	SNRPG	sp|P62308|RUXG_HUMAN	1	0	1	0	0	0	0	0	14186570	0	0	0	0	0	0	0	0	0
HVQGILR	R	G	26	32	7	2	sp|A8MWD9|RUXGL_HUMAN	A8MWD9	RUXGL_HUMAN	SNRPGP15	Putative small nuclear ribonucleoprotein G-like protein 15	SNRPG	sp|P62308|RUXG_HUMAN	0	1	0	2	0	0	0	0	0	0	0	0	0	0	0	0	0	0
MALCTNNITDFTVK	K	E	727	740	14	2	sp|A8MWY0|K132L_HUMAN	A8MWY0	K132L_HUMAN	KIAA1324L	UPF0577 protein KIAA1324-like			0	1	1	0	1	1	0	12746660	0	0	13018898	0	0	12746660	0	0	13018898	0
YFHFFNISLCGHEGK	K	K	711	725	15	3	sp|A8MWY0|K132L_HUMAN	A8MWY0	K132L_HUMAN	KIAA1324L	UPF0577 protein KIAA1324-like			0	0	0	1	0	0	0	0	0	0	0	0	0	0	0	0	0	0
SADWLGLFAPHHGPPR	R	F	73	88	16	4	sp|A8MXV4|NUD19_HUMAN	A8MXV4	NUD19_HUMAN	NUDT19	Nucleoside diphosphate-linked moiety X motif 19			0	0	1	0	0	0	0	0	5.63997e+06	0	0	0	0	0	0	0	0	0
DFESHITSYK	R	Q	151	160	10	2,3	sp|B5ME19|EIFCL_HUMAN	B5ME19	EIFCL_HUMAN	EIF3CL	Eukaryotic translation initiation factor 3 subunit C-like protein	EIF3C	sp|Q99613|EIF3C_HUMAN	2	1	3	2	4	5	402336768	14671585	162754736	97315472	194234048	253464064	225065056	13718101	93814672	145644720	114724096	142435920
ELLGQGLLLR	K	S	645	654	10	2	sp|B5ME19|EIFCL_HUMAN	B5ME19	EIFCL_HUMAN	EIF3CL	Eukaryotic translation initiation factor 3 subunit C-like protein	EIF3C	sp|Q99613|EIF3C_HUMAN	0	1	1	1	0	1	0	0	0	0	0	0	0	0	0	0	0	0
FEELTNLIR	R	T	57	65	9	2	sp|B5ME19|EIFCL_HUMAN	B5ME19	EIFCL_HUMAN	EIF3CL	Eukaryotic translation initiation factor 3 subunit C-like protein	EIF3C	sp|Q99613|EIF3C_HUMAN	1	2	1	1	1	0	0	5.64872e+06	19768020	12151371	14929735	0	0	5.64872e+06	19768020	12151371	14929735	0
FFTTGSDSESESSLSGEELVTKPVGGNYGK	R	Q	4	33	30	3	sp|B5ME19|EIFCL_HUMAN	B5ME19	EIFCL_HUMAN	EIF3CL	Eukaryotic translation initiation factor 3 subunit C-like protein	EIF3C	sp|Q99613|EIF3C_HUMAN	1	1	0	1	0	2	0	0	0	8836466	0	13710447	0	0	0	8836466	0	13710447
ILADLEDYLNELWEDKEGK	R	K	109	127	19	3	sp|B5ME19|EIFCL_HUMAN	B5ME19	EIFCL_HUMAN	EIF3CL	Eukaryotic translation initiation factor 3 subunit C-like protein	EIF3C	sp|Q99613|EIF3C_HUMAN	0	0	1	0	0	0	0	0	0	0	0	0	0	0	0	0	0	0
MIINEELMASLDQPTQTVVMHR	K	T	826	847	22	3	sp|B5ME19|EIFCL_HUMAN	B5ME19	EIFCL_HUMAN	EIF3CL	Eukaryotic translation initiation factor 3 subunit C-like protein	EIF3C	sp|Q99613|EIF3C_HUMAN	0	0	1	0	0	0	0	0	0	0	0	0	0	0	0	0	0	0
QPLLLSEDEEDTKR	K	V	34	47	14	3	sp|B5ME19|EIFCL_HUMAN	B5ME19	EIFCL_HUMAN	EIF3CL	Eukaryotic translation initiation factor 3 subunit C-like protein	EIF3C	sp|Q99613|EIF3C_HUMAN	1	1	0	1	1	1	58630224	16718204	0	37283724	33573504	31218576	58630224	16718204	0	37283724	33573504	31218576
YNRDFESHITSYK	K	Q	148	160	13	3	sp|B5ME19|EIFCL_HUMAN	B5ME19	EIFCL_HUMAN	EIF3CL	Eukaryotic translation initiation factor 3 subunit C-like protein	EIF3C	sp|Q99613|EIF3C_HUMAN	1	0	0	0	0	0	11367050	0	0	0	0	0	0	0	0	0	0	0
DIELVMSQANVSR	K	A	2043	2055	13	2,3	sp|E9PAV3|NACAM_HUMAN	E9PAV3	NACAM_HUMAN	NACA	Nascent polypeptide-associated complex subunit alpha, muscle-specific form		sp|Q13765|NACA_HUMAN	1	1	1	2	2	2	153979776	133728616	0	199508336	271000288	0	153979776	133728616	0	199508336	271000288	0
IEDLSQQAQLAAAEK	K	F	1991	2005	15	2,3	sp|E9PAV3|NACAM_HUMAN	E9PAV3	NACAM_HUMAN	NACA	Nascent polypeptide-associated complex subunit alpha, muscle-specific form		sp|Q13765|NACA_HUMAN	1	1	3	2	2	2	47454812	37848612	102658984	139440992	135036960	58852204	47454812	37848612	102658984	106725360	101992336	45161004
NILFVITKPDVYK	K	S	1964	1976	13	2,3	sp|E9PAV3|NACAM_HUMAN	E9PAV3	NACAM_HUMAN	NACA	Nascent polypeptide-associated complex subunit alpha, muscle-specific form	NACAP1	sp|Q13765|NACA_HUMAN, sp|Q9BZK3|NACP1_HUMAN	0	3	2	2	2	2	0	29111490	80396256	78963376	85916176	17317662	0	29111490	54389608	53742868	58494432	17317662
NNSNDIVNAIMELTM	K	-	2064	2078	15	2	sp|E9PAV3|NACAM_HUMAN	E9PAV3	NACAM_HUMAN	NACA	Nascent polypeptide-associated complex subunit alpha, muscle-specific form		sp|Q13765|NACA_HUMAN	0	0	2	1	0	0	0	0	11304677	0	0	0	0	0	0	0	0	0
SKNILFVITKPDVYK	K	S	1962	1976	15	3,4	sp|E9PAV3|NACAM_HUMAN	E9PAV3	NACAM_HUMAN	NACA	Nascent polypeptide-associated complex subunit alpha, muscle-specific form	NACAP1	sp|Q13765|NACA_HUMAN, sp|Q9BZK3|NACP1_HUMAN	0	0	2	0	0	0	0	0	9528440	0	0	0	0	0	0	0	0	0
SPASDTYIVFGEAK	K	I	1977	1990	14	2,3	sp|E9PAV3|NACAM_HUMAN	E9PAV3	NACAM_HUMAN	NACA	Nascent polypeptide-associated complex subunit alpha, muscle-specific form		sp|Q13765|NACA_HUMAN	1	2	3	4	4	3	48081668	71871096	142679392	149107712	189206096	61470964	48081668	71871096	131699168	149107712	189206096	61470964
VQGEAVSNIQENTQTPTVQEESEEEEVDETGVEVK	K	D	2008	2042	35	3	sp|E9PAV3|NACAM_HUMAN	E9PAV3	NACAM_HUMAN	NACA	Nascent polypeptide-associated complex subunit alpha, muscle-specific form		sp|Q13765|NACA_HUMAN	1	1	1	2	1	4	0	35518452	0	0	0	0	0	0	0	0	0	0
FLPDEAR	R	S	12	18	7	2	sp|E9PQ53|NDUCR_HUMAN	E9PQ53	NDUCR_HUMAN	NDUFC2-KCTD14	NADH dehydrogenase [ubiquinone] 1 subunit C2, isoform 2	NDUFC2	sp|O95298|NDUC2_HUMAN	0	0	0	1	0	0	0	0	0	0	0	0	0	0	0	0	0	0
ALINSPEGAVGR	R	S	66	77	12	2	sp|O00115|DNS2A_HUMAN	O00115	DNS2A_HUMAN	DNASE2	Deoxyribonuclease-2-alpha			0	0	1	1	1	0	0	0	38369128	31567196	28114410	0	0	0	38369128	31567196	28114410	0
GHHVSQEPWNSSITLTSQAGAVFQSFAK	K	F	203	230	28	3,4	sp|O00115|DNS2A_HUMAN	O00115	DNS2A_HUMAN	DNASE2	Deoxyribonuclease-2-alpha			1	1	4	1	5	3	62630344	87525240	68255456	66289588	194903200	124955152	62630344	87525240	68255456	66289588	194903200	124955152
SNTSQLAFLLYNDQPPQPSK	R	A	85	104	20	2,3	sp|O00115|DNS2A_HUMAN	O00115	DNS2A_HUMAN	DNASE2	Deoxyribonuclease-2-alpha			3	3	2	2	2	3	232277072	189495584	138788112	128864256	136506432	86175472	137089696	112717392	82164736	76750048	80170464	52034316
TVGILPSNCSDIWQVLNVNQIAFPGPAGPSFNSTEDHSK	K	W	259	297	39	4	sp|O00115|DNS2A_HUMAN	O00115	DNS2A_HUMAN	DNASE2	Deoxyribonuclease-2-alpha			1	1	0	1	0	3	0	0	0	0	0	0	0	0	0	0	0	0
ASLNPSDTPPSVVNEDFLHDLK	K	E	148	169	22	3	sp|O00116|ADAS_HUMAN	O00116	ADAS_HUMAN	AGPS	Alkyldihydroxyacetonephosphate synthase, peroxisomal			0	1	1	1	1	1	0	10618310	46289304	23330530	20037988	0	0	10618310	46289304	23330530	20037988	0
ESISDVGFGMLK	K	S	629	640	12	2	sp|O00116|ADAS_HUMAN	O00116	ADAS_HUMAN	AGPS	Alkyldihydroxyacetonephosphate synthase, peroxisomal			0	0	1	1	1	0	0	0	25181010	0	0	0	0	0	0	0	0	0
EYVDPNNIFGNR	K	N	644	655	12	2	sp|O00116|ADAS_HUMAN	O00116	ADAS_HUMAN	AGPS	Alkyldihydroxyacetonephosphate synthase, peroxisomal			0	0	2	1	0	0	0	0	39036868	21551516	0	0	0	0	39036868	21551516	0	0
FKGFDPNQLSVATLLFEGDR	K	E	455	474	20	3	sp|O00116|ADAS_HUMAN	O00116	ADAS_HUMAN	AGPS	Alkyldihydroxyacetonephosphate synthase, peroxisomal			0	0	3	0	0	0	0	0	0	0	0	0	0	0	0	0	0	0
IPDIVLWPTCHDDVVK	R	I	205	220	16	3	sp|O00116|ADAS_HUMAN	O00116	ADAS_HUMAN	AGPS	Alkyldihydroxyacetonephosphate synthase, peroxisomal			0	1	0	0	1	0	0	0	0	0	0	0	0	0	0	0	0	0
NIYGNIEDLVVHIK	K	M	324	337	14	3	sp|O00116|ADAS_HUMAN	O00116	ADAS_HUMAN	AGPS	Alkyldihydroxyacetonephosphate synthase, peroxisomal			1	1	2	0	1	1	45737980	48795908	49917372	38870760	38182076	29748902	45737980	48795908	49917372	38870760	38182076	29748902
QVYDIAAK	K	F	483	490	8	2	sp|O00116|ADAS_HUMAN	O00116	ADAS_HUMAN	AGPS	Alkyldihydroxyacetonephosphate synthase, peroxisomal			0	0	0	1	0	0	0	0	0	0	0	0	0	0	0	0	0	0
RAASAATAAPTATPAAQESGTIPK	R	K	62	85	24	3	sp|O00116|ADAS_HUMAN	O00116	ADAS_HUMAN	AGPS	Alkyldihydroxyacetonephosphate synthase, peroxisomal			0	0	1	1	0	0	0	0	9940705	0	0	0	0	0	0	0	0	0
RYPLSGMGLPTFK	K	E	117	129	13	3	sp|O00116|ADAS_HUMAN	O00116	ADAS_HUMAN	AGPS	Alkyldihydroxyacetonephosphate synthase, peroxisomal			0	0	1	0	0	0	0	0	0	0	0	0	0	0	0	0	0	0
TIISLDTSQMNR	R	I	254	265	12	2	sp|O00116|ADAS_HUMAN	O00116	ADAS_HUMAN	AGPS	Alkyldihydroxyacetonephosphate synthase, peroxisomal			0	1	1	1	0	0	0	0	26518700	0	0	0	0	0	0	0	0	0
WNGWGYNDSK	K	F	93	102	10	2	sp|O00116|ADAS_HUMAN	O00116	ADAS_HUMAN	AGPS	Alkyldihydroxyacetonephosphate synthase, peroxisomal			0	0	1	0	0	0	0	0	0	0	0	0	0	0	0	0	0	0
YGSVAFPNFEQGVACLR	K	E	390	406	17	2	sp|O00116|ADAS_HUMAN	O00116	ADAS_HUMAN	AGPS	Alkyldihydroxyacetonephosphate synthase, peroxisomal			0	0	1	1	1	0	0	0	0	0	0	0	0	0	0	0	0	0
TTCLEFFSNATDVEVLTEPVSK	K	W	64	85	22	2,3	sp|O00142|KITM_HUMAN	O00142	KITM_HUMAN	TK2	Thymidine kinase 2, mitochondrial			3	2	1	1	1	0	55821260	42749304	0	0	0	0	0	0	0	0	0	0
AALANLCIGDVITAIDGENTSNMTHLEAQNR	K	I	39	69	31	3	sp|O00151|PDLI1_HUMAN	O00151	PDLI1_HUMAN	PDLIM1	PDZ and LIM domain protein 1			0	2	2	4	2	1	0	0	0	22241856	0	0	0	0	0	0	0	0
GHFFVEDQIYCEK	K	H	297	309	13	3	sp|O00151|PDLI1_HUMAN	O00151	PDLI1_HUMAN	PDLIM1	PDZ and LIM domain protein 1			1	1	0	1	1	1	9960927	9225853	0	18889892	23221054	15440245	9960927	9225853	0	18889892	23221054	15440245
MNLASEPQEVLHIGSAHNR	K	S	104	122	19	4	sp|O00151|PDLI1_HUMAN	O00151	PDLI1_HUMAN	PDLIM1	PDZ and LIM domain protein 1			0	0	1	1	1	0	0	0	5.41074e+06	19523394	21621552	0	0	0	5.41074e+06	19523394	21621552	0
QSTSFLVLQEILESEEK	K	G	212	228	17	2	sp|O00151|PDLI1_HUMAN	O00151	PDLI1_HUMAN	PDLIM1	PDZ and LIM domain protein 1			0	0	0	0	0	1	0	0	0	0	0	0	0	0	0	0	0	0
QSTSFLVLQEILESEEKGDPNKPSGFR	K	S	212	238	27	4	sp|O00151|PDLI1_HUMAN	O00151	PDLI1_HUMAN	PDLIM1	PDZ and LIM domain protein 1			0	0	0	1	1	0	0	0	0	0	0	0	0	0	0	0	0	0
VWSPLVTEEGKR	K	H	88	99	12	3	sp|O00151|PDLI1_HUMAN	O00151	PDLI1_HUMAN	PDLIM1	PDZ and LIM domain protein 1			0	0	0	1	1	0	0	0	0	38395292	0	0	0	0	0	0	0	0
AASAFFTYVSLSQEGR	R	S	325	340	16	2	sp|O00154|BACH_HUMAN	O00154	BACH_HUMAN	ACOT7	Cytosolic acyl coenzyme A thioester hydrolase			0	0	0	0	0	1	0	0	0	0	0	0	0	0	0	0	0	0
ATLWYVPLSLK	K	N	158	168	11	2	sp|O00154|BACH_HUMAN	O00154	BACH_HUMAN	ACOT7	Cytosolic acyl coenzyme A thioester hydrolase			0	0	1	0	0	0	0	0	5713627	0	0	0	0	0	0	0	0	0
LMDEVAGIVAAR	K	H	253	264	12	2	sp|O00154|BACH_HUMAN	O00154	BACH_HUMAN	ACOT7	Cytosolic acyl coenzyme A thioester hydrolase			0	0	1	1	1	0	0	0	15079134	0	0	0	0	0	0	0	0	0
TNIVTASVDAINFHDK	K	I	268	283	16	3	sp|O00154|BACH_HUMAN	O00154	BACH_HUMAN	ACOT7	Cytosolic acyl coenzyme A thioester hydrolase			0	1	1	1	1	1	0	20776502	17986522	16289501	0	13822261	0	20776502	17986522	16289501	0	13822261
EDEMEENLTQVGSILGNLK	R	D	149	167	19	2	sp|O00161|SNP23_HUMAN	O00161	SNP23_HUMAN	SNAP23	Synaptosomal-associated protein 23			0	0	1	0	0	0	0	0	0	0	0	0	0	0	0	0	0	0
ILGLAIESQDAGIK	R	T	27	40	14	2	sp|O00161|SNP23_HUMAN	O00161	SNP23_HUMAN	SNAP23	Synaptosomal-associated protein 23			0	0	1	0	0	0	0	0	7.81634e+06	0	0	0	0	0	0	0	0	0
FHDNFGFDDLVR	R	D	75	86	12	3	sp|O00165|HAX1_HUMAN	O00165	HAX1_HUMAN	HAX1	HCLS1-associated protein X-1			0	0	1	0	0	0	0	0	0	0	0	0	0	0	0	0	0	0
ITKPDGIVEER	K	R	216	226	11	3	sp|O00165|HAX1_HUMAN	O00165	HAX1_HUMAN	HAX1	HCLS1-associated protein X-1			0	0	1	0	0	0	0	0	0	0	0	0	0	0	0	0	0	0
AHAAVWNAQEAQADFAK	K	V	274	290	17	3	sp|O00170|AIP_HUMAN	O00170	AIP_HUMAN	AIP	AH receptor-interacting protein			0	1	0	0	0	1	0	0	0	0	0	14442720	0	0	0	0	0	0
EGEIAQFLCDIK	R	H	82	93	12	2	sp|O00170|AIP_HUMAN	O00170	AIP_HUMAN	AIP	AH receptor-interacting protein			0	0	0	1	0	0	0	0	0	0	0	0	0	0	0	0	0	0
LVVEEYYEVLDHCSSILNK	K	Y	242	260	19	3	sp|O00170|AIP_HUMAN	O00170	AIP_HUMAN	AIP	AH receptor-interacting protein			1	1	1	1	1	1	39447952	94246272	21931390	55070940	75739720	80605744	39447952	94246272	21931390	55070940	75739720	80605744
LVVEEYYEVLDHCSSILNKYDDNVK	K	A	242	266	25	4	sp|O00170|AIP_HUMAN	O00170	AIP_HUMAN	AIP	AH receptor-interacting protein			1	0	0	0	0	0	35070624	0	0	0	0	0	0	0	0	0	0	0
VLELDPALAPVVSR	K	E	291	304	14	2	sp|O00170|AIP_HUMAN	O00170	AIP_HUMAN	AIP	AH receptor-interacting protein			0	0	1	0	0	0	0	0	0	0	0	0	0	0	0	0	0	0
DEGGPSGGPAVGAPPPGDEASSVGAGQPAASSNLQPQPK	R	P	603	641	39	3,4	sp|O00178|GTPB1_HUMAN	O00178	GTPB1_HUMAN	GTPBP1	GTP-binding protein 1			0	3	2	2	0	2	0	30581456	0	15191140	0	15887322	0	30581456	0	15191140	0	0
RDEGGPSGGPAVGAPPPGDEASSVGAGQPAASSNLQPQPK	K	P	602	641	40	3,4	sp|O00178|GTPB1_HUMAN	O00178	GTPB1_HUMAN	GTPBP1	GTP-binding protein 1			1	2	0	3	0	3	0	15488730	0	12206273	0	79629088	0	15027687	0	13364624	0	40961432
RDEGGPSGGPAVGAPPPGDEASSVGAGQPAASSNLQPQPKPSSGGR	K	R	602	647	46	4	sp|O00178|GTPB1_HUMAN	O00178	GTPB1_HUMAN	GTPBP1	GTP-binding protein 1			1	0	1	0	0	0	139208704	0	0	0	0	0	0	0	0	0	0	0
NTQIDNSWGSEER	R	S	280	292	13	2	sp|O00182|LEG9_HUMAN	O00182	LEG9_HUMAN	LGALS9	Galectin-9			0	0	0	1	0	0	0	0	0	0	0	0	0	0	0	0	0	0
ALYFITPTSK	K	S	77	86	10	2	sp|O00186|STXB3_HUMAN	O00186	STXB3_HUMAN	STXBP3	Syntaxin-binding protein 3			0	0	1	0	0	0	0	0	0	0	0	0	0	0	0	0	0	0
GKDAIMETMADQIVTVCATLDENPGVR	K	Y	169	195	27	3	sp|O00186|STXB3_HUMAN	O00186	STXB3_HUMAN	STXBP3	Syntaxin-binding protein 3			1	0	0	0	0	0	0	0	0	0	0	0	0	0	0	0	0	0
MTDLLEEGITVVENIYK	K	N	51	67	17	3	sp|O00186|STXB3_HUMAN	O00186	STXB3_HUMAN	STXBP3	Syntaxin-binding protein 3			0	1	0	0	0	1	0	0	0	0	0	0	0	0	0	0	0	0
TSLSALTQLMK	K	K	322	332	11	2	sp|O00186|STXB3_HUMAN	O00186	STXB3_HUMAN	STXBP3	Syntaxin-binding protein 3			0	0	1	0	0	0	0	0	0	0	0	0	0	0	0	0	0	0
VLLPVLLNK	R	N	389	397	9	2	sp|O00186|STXB3_HUMAN	O00186	STXB3_HUMAN	STXBP3	Syntaxin-binding protein 3			0	0	1	0	1	0	0	0	8936716	0	0	0	0	0	0	0	0	0
INEELESQYQQSMDSK	K	L	76	91	16	2	sp|O00193|SMAP_HUMAN	O00193	SMAP_HUMAN	SMAP	Small acidic protein			0	0	1	2	1	0	0	0	21971238	10817664	15385829	0	0	0	21971238	10817664	15385829	0
KINEELESQYQQSMDSK	K	L	75	91	17	3	sp|O00193|SMAP_HUMAN	O00193	SMAP_HUMAN	SMAP	Small acidic protein			1	1	0	1	2	0	0	0	0	7875717	0	0	0	0	0	0	0	0
SASPDDDLGSSNWEAADLGNEER	R	K	15	37	23	2	sp|O00193|SMAP_HUMAN	O00193	SMAP_HUMAN	SMAP	Small acidic protein			0	0	1	0	0	0	0	0	0	0	0	0	0	0	0	0	0	0
AVETLLDLIMK	K	R	173	183	11	2	sp|O00194|RB27B_HUMAN	O00194	RB27B_HUMAN	RAB27B	Ras-related protein Rab-27B			0	1	2	1	1	1	0	16208880	23701386	11900480	11366145	4950747	0	16208880	23701386	11900480	11366145	4950747
LLALGDSGVGK	K	T	12	22	11	2	sp|O00194|RB27B_HUMAN	O00194	RB27B_HUMAN	RAB27B	Ras-related protein Rab-27B			0	1	0	0	0	0	0	0	0	0	0	0	0	0	0	0	0	0
DDCFNVNIQPPVGELLLPVAMSEK	K	D	968	991	24	3	sp|O00203|AP3B1_HUMAN	O00203	AP3B1_HUMAN	AP3B1	AP-3 complex subunit beta-1			0	0	0	0	0	1	0	0	0	0	0	0	0	0	0	0	0	0
LYSLDPEQK	K	E	177	185	9	2	sp|O00203|AP3B1_HUMAN	O00203	AP3B1_HUMAN	AP3B1	AP-3 complex subunit beta-1			1	0	0	0	0	0	0	0	0	0	0	0	0	0	0	0	0	0
LCEAICPAQAITIEAEPR	K	A	116	133	18	2	sp|O00217|NDUS8_HUMAN	O00217	NDUS8_HUMAN	NDUFS8	NADH dehydrogenase [ubiquinone] iron-sulfur protein 8, mitochondrial			0	0	1	0	0	0	0	0	0	0	0	0	0	0	0	0	0	0
TLLWTELFR	R	G	58	66	9	2	sp|O00217|NDUS8_HUMAN	O00217	NDUS8_HUMAN	NDUFS8	NADH dehydrogenase [ubiquinone] iron-sulfur protein 8, mitochondrial			0	1	1	1	1	1	0	20180858	35368420	23422390	29167264	11085578	0	20180858	35368420	23422390	29167264	11085578
YDIDMTK	R	C	143	149	7	2	sp|O00217|NDUS8_HUMAN	O00217	NDUS8_HUMAN	NDUFS8	NADH dehydrogenase [ubiquinone] iron-sulfur protein 8, mitochondrial			0	1	0	1	0	0	0	8.1023e+06	0	0	0	0	0	0	0	0	0	0
CTEGVGYTNASNNLFACLPCTACK	R	S	148	171	24	3	sp|O00220|TR10A_HUMAN	O00220	TR10A_HUMAN	TNFRSF10A	Tumor necrosis factor receptor superfamily member 10A			0	1	0	0	1	0	0	0	0	0	0	0	0	0	0	0	0	0
AELRDDPIISTHLAK	R	L	311	325	15	3,4	sp|O00231|PSD11_HUMAN	O00231	PSD11_HUMAN	PSMD11	26S proteasome non-ATPase regulatory subunit 11			0	0	2	2	0	0	0	0	20195850	27524030	0	0	0	0	20195850	27524030	0	0
DIQENDEEAVQVK	R	E	34	46	13	2	sp|O00231|PSD11_HUMAN	O00231	PSD11_HUMAN	PSMD11	26S proteasome non-ATPase regulatory subunit 11			0	0	1	0	0	1	0	0	0	0	0	0	0	0	0	0	0	0
EASIDILHSIVK	R	R	21	32	12	2,3	sp|O00231|PSD11_HUMAN	O00231	PSD11_HUMAN	PSMD11	26S proteasome non-ATPase regulatory subunit 11			0	0	1	2	1	1	0	0	15820426	22976198	24543540	0	0	0	15820426	22976198	24543540	0
EASIDILHSIVKR	R	D	21	33	13	3	sp|O00231|PSD11_HUMAN	O00231	PSD11_HUMAN	PSMD11	26S proteasome non-ATPase regulatory subunit 11			1	0	0	0	0	0	0	0	0	0	0	0	0	0	0	0	0	0
EQSILELGSLLAK	K	T	47	59	13	2	sp|O00231|PSD11_HUMAN	O00231	PSD11_HUMAN	PSMD11	26S proteasome non-ATPase regulatory subunit 11			1	1	1	1	1	1	13983586	17218744	25423216	26263864	0	16752053	13983586	17218744	25423216	26263864	0	16752053
FHGILDQGEGVLIIFDEPPVDK	K	T	374	395	22	3	sp|O00231|PSD11_HUMAN	O00231	PSD11_HUMAN	PSMD11	26S proteasome non-ATPase regulatory subunit 11			1	0	0	1	1	1	0	0	0	0	0	0	0	0	0	0	0	0
KLSQMILDKK	R	F	364	373	10	3	sp|O00231|PSD11_HUMAN	O00231	PSD11_HUMAN	PSMD11	26S proteasome non-ATPase regulatory subunit 11			0	0	1	0	0	0	0	0	0	0	0	0	0	0	0	0	0	0
LQATLDMQSGIIHAAEEK	K	D	206	223	18	3	sp|O00231|PSD11_HUMAN	O00231	PSD11_HUMAN	PSMD11	26S proteasome non-ATPase regulatory subunit 11			1	1	1	1	1	1	23206866	34831944	0	25087782	28340416	24263114	23206866	34831944	0	25087782	28340416	24263114
LYDNLLEQNLIR	K	V	326	337	12	2	sp|O00231|PSD11_HUMAN	O00231	PSD11_HUMAN	PSMD11	26S proteasome non-ATPase regulatory subunit 11			0	1	1	1	1	0	0	0	18108332	13757924	28100036	0	0	0	18108332	13757924	28100036	0
SLADFEK	R	A	298	304	7	2	sp|O00231|PSD11_HUMAN	O00231	PSD11_HUMAN	PSMD11	26S proteasome non-ATPase regulatory subunit 11			1	0	0	2	0	0	9627297	0	0	0	0	0	0	0	0	0	0	0
TAYSYFYEAFEGYDSIDSPK	K	A	227	246	20	2,3	sp|O00231|PSD11_HUMAN	O00231	PSD11_HUMAN	PSMD11	26S proteasome non-ATPase regulatory subunit 11			3	3	0	1	1	1	48645840	0	0	0	17204190	0	33732820	0	0	0	17204190	0
TTANAIYCPPK	R	L	195	205	11	2	sp|O00231|PSD11_HUMAN	O00231	PSD11_HUMAN	PSMD11	26S proteasome non-ATPase regulatory subunit 11			0	0	0	1	0	0	0	0	0	0	0	0	0	0	0	0	0	0
TYEAALETIQNMSK	K	V	396	409	14	2	sp|O00231|PSD11_HUMAN	O00231	PSD11_HUMAN	PSMD11	26S proteasome non-ATPase regulatory subunit 11			0	2	0	1	0	1	0	18619480	0	17895644	0	26556446	0	18619480	0	17895644	0	26556446
VQIEHISSLIK	R	L	345	355	11	2,3	sp|O00231|PSD11_HUMAN	O00231	PSD11_HUMAN	PSMD11	26S proteasome non-ATPase regulatory subunit 11			1	1	2	1	1	0	19218142	16127272	32087736	27329496	26049994	0	19218142	16127272	32087736	27329496	26049994	0
YVRPFLNSISK	K	A	72	82	11	3	sp|O00231|PSD11_HUMAN	O00231	PSD11_HUMAN	PSMD11	26S proteasome non-ATPase regulatory subunit 11			0	0	0	1	0	0	0	0	0	0	0	0	0	0	0	0	0	0
LNSLMSLVNK	K	T	432	441	10	2	sp|O00232|PSD12_HUMAN	O00232	PSD12_HUMAN	PSMD12	26S proteasome non-ATPase regulatory subunit 12			0	0	1	0	0	0	0	0	0	0	0	0	0	0	0	0	0	0
LQEVIETLLSLEK	R	Q	40	52	13	2	sp|O00232|PSD12_HUMAN	O00232	PSD12_HUMAN	PSMD12	26S proteasome non-ATPase regulatory subunit 12			0	1	1	1	1	1	0	12808374	14304900	13389497	11495495	6932442	0	12808374	14304900	13389497	11495495	6932442
MVQQCCTYVEEITDLPIK	K	L	104	121	18	2,3	sp|O00232|PSD12_HUMAN	O00232	PSD12_HUMAN	PSMD12	26S proteasome non-ATPase regulatory subunit 12			0	3	0	2	1	4	0	31774686	0	0	0	13299112	0	15359767	0	0	0	17272052
ANYDVLESQK	K	G	39	48	10	2	sp|O00233|PSMD9_HUMAN	O00233	PSMD9_HUMAN	PSMD9	26S proteasome non-ATPase regulatory subunit 9			0	0	1	0	0	0	0	0	0	0	0	0	0	0	0	0	0	0
GLLGCNIIPLQR	K	-	212	223	12	2	sp|O00233|PSMD9_HUMAN	O00233	PSMD9_HUMAN	PSMD9	26S proteasome non-ATPase regulatory subunit 9			0	0	1	1	1	0	0	0	11388118	0	9439312	0	0	0	11388118	0	9439312	0
SDVDLYQVR	R	T	65	73	9	2	sp|O00233|PSMD9_HUMAN	O00233	PSMD9_HUMAN	PSMD9	26S proteasome non-ATPase regulatory subunit 9			0	0	0	1	0	0	0	0	0	14324187	0	0	0	0	0	0	0	0
YGNHTGEFISLQAMDSFLR	R	S	299	317	19	3	sp|O00237|RN103_HUMAN	O00237	RN103_HUMAN	RNF103	E3 ubiquitin-protein ligase RNF103			1	0	0	0	0	0	0	0	0	0	0	0	0	0	0	0	0	0
VCIESEHSMDTLLATLK	K	K	40	56	17	2,3	sp|O00244|ATOX1_HUMAN	O00244	ATOX1_HUMAN	ATOX1	Copper transport protein ATOX1			0	1	1	0	1	4	0	131992728	55447440	0	167232256	161975632	0	131992728	55447440	0	167232256	161975632
VCIESEHSMDTLLATLKK	K	T	40	57	18	3,4	sp|O00244|ATOX1_HUMAN	O00244	ATOX1_HUMAN	ATOX1	Copper transport protein ATOX1			2	2	3	1	2	2	77057120	124494904	118997600	81427352	137696944	146579216	42500816	66685176	63722436	81427352	137696944	80834928
YDIDLPNKK	K	V	31	39	9	3	sp|O00244|ATOX1_HUMAN	O00244	ATOX1_HUMAN	ATOX1	Copper transport protein ATOX1			0	0	1	1	2	1	0	0	50769680	54875116	62772364	23263504	0	0	50769680	54875116	62772364	23263504
DEYDDLSDLTAAQQETLSDWESQFTFK	K	Y	137	163	27	3	sp|O00264|PGRC1_HUMAN	O00264	PGRC1_HUMAN	PGRMC1	Membrane-associated progesterone receptor component 1			2	2	1	2	2	1	0	0	11933849	0	0	0	0	0	0	0	0	0
DFTPAELR	R	R	72	79	8	2	sp|O00264|PGRC1_HUMAN	O00264	PGRC1_HUMAN	PGRMC1	Membrane-associated progesterone receptor component 1			2	2	2	2	1	1	0	66367468	129880568	115929888	37268892	21412288	0	66367468	129880568	115929888	37268892	21412288
EALKDEYDDLSDLTAAQQETLSDWESQFTFK	K	Y	133	163	31	3,4	sp|O00264|PGRC1_HUMAN	O00264	PGRC1_HUMAN	PGRMC1	Membrane-associated progesterone receptor component 1			2	2	2	3	2	1	86388040	96037936	91861992	74909576	69052616	67774456	86388040	96037936	91861992	74909576	69052616	67774456
EGEEPTVYSDEEEPK	K	D	173	187	15	2	sp|O00264|PGRC1_HUMAN	O00264	PGRC1_HUMAN	PGRMC1	Membrane-associated progesterone receptor component 1			0	0	1	0	0	0	0	0	0	0	0	0	0	0	0	0	0	0
FDGVQDPR	R	I	81	88	8	2	sp|O00264|PGRC1_HUMAN	O00264	PGRC1_HUMAN	PGRMC1	Membrane-associated progesterone receptor component 1			0	0	0	1	0	0	0	0	0	41510208	0	0	0	0	0	0	0	0
FYGPEGPYGVFAGR	K	D	106	119	14	2	sp|O00264|PGRC1_HUMAN	O00264	PGRC1_HUMAN	PGRMC1	Membrane-associated progesterone receptor component 1			0	0	0	1	0	1	0	0	0	102739880	0	0	0	0	0	0	0	0
GLATFCLDK	R	E	124	132	9	2	sp|O00264|PGRC1_HUMAN	O00264	PGRC1_HUMAN	PGRMC1	Membrane-associated progesterone receptor component 1	PGRMC2	sp|O15173|PGRC2_HUMAN	0	1	1	0	1	1	0	104723536	189374016	0	114595480	50771272	0	104723536	189374016	0	114595480	50771272
ILMAINGK	R	V	89	96	8	2	sp|O00264|PGRC1_HUMAN	O00264	PGRC1_HUMAN	PGRMC1	Membrane-associated progesterone receptor component 1			1	0	0	0	2	0	0	0	0	0	0	0	0	0	0	0	0	0
KFYGPEGPYGVFAGR	R	D	105	119	15	3	sp|O00264|PGRC1_HUMAN	O00264	PGRC1_HUMAN	PGRMC1	Membrane-associated progesterone receptor component 1			1	0	2	0	0	0	0	0	47952384	0	0	0	0	0	0	0	0	0
RFDGVQDPR	R	I	80	88	9	2	sp|O00264|PGRC1_HUMAN	O00264	PGRC1_HUMAN	PGRMC1	Membrane-associated progesterone receptor component 1			0	0	0	1	0	0	0	0	0	0	0	0	0	0	0	0	0	0
GIYKDDIAQVDYVEPSQNTISLK	R	M	284	306	23	3	sp|O00267|SPT5H_HUMAN	O00267	SPT5H_HUMAN	SUPT5H	Transcription elongation factor SPT5			1	0	1	0	0	0	0	0	0	0	0	0	0	0	0	0	0	0
HGGFILDEADVDDEYEDEDQWEDGAEDILEK	R	E	72	102	31	3	sp|O00267|SPT5H_HUMAN	O00267	SPT5H_HUMAN	SUPT5H	Transcription elongation factor SPT5			1	2	1	2	0	1	30185112	20904390	0	0	0	0	30185112	20904390	0	0	0	0
SLGGDVASDGDFLIFEGNR	R	Y	347	365	19	2	sp|O00267|SPT5H_HUMAN	O00267	SPT5H_HUMAN	SUPT5H	Transcription elongation factor SPT5			0	0	0	1	0	0	0	0	0	0	0	0	0	0	0	0	0	0
SSVGETVYGGSDELSDDITQQQLLPGVK	K	D	148	175	28	3	sp|O00267|SPT5H_HUMAN	O00267	SPT5H_HUMAN	SUPT5H	Transcription elongation factor SPT5			0	1	0	0	0	0	0	0	0	0	0	0	0	0	0	0	0	0
SSVGETVYGGSDELSDDITQQQLLPGVKDPNLWTVK	K	C	148	183	36	3	sp|O00267|SPT5H_HUMAN	O00267	SPT5H_HUMAN	SUPT5H	Transcription elongation factor SPT5			1	0	0	0	0	0	0	0	0	0	0	0	0	0	0	0	0	0
VEENFVILFSDLTMHELK	R	V	495	512	18	3	sp|O00267|SPT5H_HUMAN	O00267	SPT5H_HUMAN	SUPT5H	Transcription elongation factor SPT5			1	1	0	0	0	1	35674036	29899266	0	0	0	10029625	35674036	29899266	0	0	0	10029625
VELHSTCQTISVDR	R	Q	734	747	14	3	sp|O00267|SPT5H_HUMAN	O00267	SPT5H_HUMAN	SUPT5H	Transcription elongation factor SPT5			1	1	1	1	0	1	331591584	0	0	24371472	0	17767152	331591584	0	0	24371472	0	17767152
AAFGEEVDAVDTGISR	K	E	214	229	16	2	sp|O00273|DFFA_HUMAN	O00273	DFFA_HUMAN	DFFA	DNA fragmentation factor subunit alpha			1	1	0	1	1	1	0	0	0	12327026	15292298	20445052	0	0	0	12327026	15292298	20445052
ETSSDVALASHILTALR	R	E	230	246	17	3	sp|O00273|DFFA_HUMAN	O00273	DFFA_HUMAN	DFFA	DNA fragmentation factor subunit alpha			1	1	1	1	1	1	11201923	15318255	18245688	14781439	19334786	13229220	11201923	15318255	18245688	14781439	19334786	13229220
LQQTQSLHSLR	R	S	297	307	11	3	sp|O00273|DFFA_HUMAN	O00273	DFFA_HUMAN	DFFA	DNA fragmentation factor subunit alpha			0	0	0	1	0	0	0	0	0	0	0	0	0	0	0	0	0	0
WAYNNSDGGTAWISQESFDVDETDSGAGLK	K	W	94	123	30	3	sp|O00273|DFFA_HUMAN	O00273	DFFA_HUMAN	DFFA	DNA fragmentation factor subunit alpha			1	1	1	0	1	1	0	0	0	0	0	0	0	0	0	0	0	0
EEFASTCPDDEEIELAYEQVAK	R	A	217	238	22	2,3	sp|O00299|CLIC1_HUMAN	O00299	CLIC1_HUMAN	CLIC1	Chloride intracellular channel protein 1			0	0	3	4	3	1	0	0	24911404	29335866	0	15452449	0	0	24911404	29335866	0	15452449
FLDGNELTLADCNLLPK	K	L	167	183	17	2	sp|O00299|CLIC1_HUMAN	O00299	CLIC1_HUMAN	CLIC1	Chloride intracellular channel protein 1			0	0	2	2	1	0	0	0	24205692	29240658	23435498	0	0	0	24205692	29240658	23435498	0
GFTIPEAFR	R	G	196	204	9	2	sp|O00299|CLIC1_HUMAN	O00299	CLIC1_HUMAN	CLIC1	Chloride intracellular channel protein 1			1	1	1	1	1	1	23105578	45121764	62724352	112204448	121396176	34267212	23105578	45121764	62724352	112204448	121396176	34267212
GVTFNVTTVDTK	K	R	38	49	12	2	sp|O00299|CLIC1_HUMAN	O00299	CLIC1_HUMAN	CLIC1	Chloride intracellular channel protein 1			1	1	1	1	1	1	64141336	34030000	39518748	63492008	75506952	49878548	0	34030000	39518748	63492008	75506952	49878548
KFLDGNELTLADCNLLPK	R	L	166	183	18	3	sp|O00299|CLIC1_HUMAN	O00299	CLIC1_HUMAN	CLIC1	Chloride intracellular channel protein 1			0	0	0	1	2	1	0	0	0	25635240	41201552	0	0	0	0	25635240	41201552	0
LAALNPESNTAGLDIFAK	K	F	96	113	18	2,3	sp|O00299|CLIC1_HUMAN	O00299	CLIC1_HUMAN	CLIC1	Chloride intracellular channel protein 1			1	1	1	2	2	2	0	22205450	77147896	82159712	83948336	22704928	0	22205450	77147896	82159712	83948336	22704928
LCPGGQLPFLLYGTEVHTDTNK	K	I	58	79	22	3	sp|O00299|CLIC1_HUMAN	O00299	CLIC1_HUMAN	CLIC1	Chloride intracellular channel protein 1			0	2	1	1	2	1	0	19611552	29545720	32547176	41035364	15297352	0	19611552	29545720	32547176	41035364	15297352
LHIVQVVCK	K	K	184	192	9	2,3	sp|O00299|CLIC1_HUMAN	O00299	CLIC1_HUMAN	CLIC1	Chloride intracellular channel protein 1			0	0	2	2	0	0	0	0	13206374	0	0	0	0	0	0	0	0	0
NSNPALNDNLEK	K	G	120	131	12	2	sp|O00299|CLIC1_HUMAN	O00299	CLIC1_HUMAN	CLIC1	Chloride intracellular channel protein 1			1	1	0	1	1	0	22250360	0	0	86952952	0	0	22250360	0	0	86952952	0	0
VLDNYLTSPLPEEVDETSAEDEGVSQR	K	K	139	165	27	3	sp|O00299|CLIC1_HUMAN	O00299	CLIC1_HUMAN	CLIC1	Chloride intracellular channel protein 1			1	1	1	1	2	1	0	36672220	39103292	48068972	65213496	38791064	0	36672220	39103292	48068972	65213496	38791064
YLSNAYAR	R	E	209	216	8	2	sp|O00299|CLIC1_HUMAN	O00299	CLIC1_HUMAN	CLIC1	Chloride intracellular channel protein 1			0	0	0	1	0	0	0	0	0	99382080	0	0	0	0	0	0	0	0
CPDGFFSNETSSK	R	A	145	157	13	2	sp|O00300|TR11B_HUMAN	O00300	TR11B_HUMAN	TNFRSF11B	Tumor necrosis factor receptor superfamily member 11B			1	2	1	2	1	0	67787976	44985400	11900624	10121484	0	0	67787976	44985400	11900624	10121484	0	0
HIGHANLTFEQLR	R	S	284	296	13	2,3,4	sp|O00300|TR11B_HUMAN	O00300	TR11B_HUMAN	TNFRSF11B	Tumor necrosis factor receptor superfamily member 11B			2	3	4	2	1	2	213640096	176556320	156455808	68579472	63616516	69436160	192425568	130833456	127576064	62860812	63616516	61761052
HTNCSVFGLLLTQK	K	G	163	176	14	3	sp|O00300|TR11B_HUMAN	O00300	TR11B_HUMAN	TNFRSF11B	Tumor necrosis factor receptor superfamily member 11B			2	1	1	1	1	0	74225576	118376360	52217812	33939540	31257834	0	74225576	118376360	52217812	33939540	31257834	0
KHTNCSVFGLLLTQK	R	G	162	176	15	3	sp|O00300|TR11B_HUMAN	O00300	TR11B_HUMAN	TNFRSF11B	Tumor necrosis factor receptor superfamily member 11B			0	0	1	0	0	0	0	0	0	0	0	0	0	0	0	0	0	0
AYVSTLMGVPGR	K	T	215	226	12	2	sp|O00303|EIF3F_HUMAN	O00303	EIF3F_HUMAN	EIF3F	Eukaryotic translation initiation factor 3 subunit F			0	1	1	0	0	0	0	0	14387080	0	0	0	0	0	0	0	0	0
FLMSLVNQVPK	R	I	307	317	11	2	sp|O00303|EIF3F_HUMAN	O00303	EIF3F_HUMAN	EIF3F	Eukaryotic translation initiation factor 3 subunit F			0	0	1	1	1	0	0	0	11654331	9196129	13431814	0	0	0	11654331	9196129	13431814	0
IGVDLIMK	R	T	247	254	8	2	sp|O00303|EIF3F_HUMAN	O00303	EIF3F_HUMAN	EIF3F	Eukaryotic translation initiation factor 3 subunit F			0	0	0	1	1	0	0	0	0	0	7.93097e+06	0	0	0	0	0	0	0
IQDALSTVLQYAEDVLSGK	R	V	279	297	19	2	sp|O00303|EIF3F_HUMAN	O00303	EIF3F_HUMAN	EIF3F	Eukaryotic translation initiation factor 3 subunit F			0	0	0	2	1	0	0	0	0	8089705	0	0	0	0	0	0	0	0
LHPVILASIVDSYER	R	R	94	108	15	3	sp|O00303|EIF3F_HUMAN	O00303	EIF3F_HUMAN	EIF3F	Eukaryotic translation initiation factor 3 subunit F			1	2	1	1	1	2	0	14907374	24548444	24426510	23059068	10104460	0	14907374	24548444	24426510	23059068	10104460
TMGVMFTPLTVK	R	Y	227	238	12	2	sp|O00303|EIF3F_HUMAN	O00303	EIF3F_HUMAN	EIF3F	Eukaryotic translation initiation factor 3 subunit F			0	0	1	1	1	0	0	0	13425327	5695025	0	0	0	0	13425327	5695025	0	0
VIGLSSDLQQVGGASAR	R	I	262	278	17	2	sp|O00303|EIF3F_HUMAN	O00303	EIF3F_HUMAN	EIF3F	Eukaryotic translation initiation factor 3 subunit F			0	0	0	1	0	0	0	0	0	0	0	0	0	0	0	0	0	0
VIGTLLGTVDK	R	H	116	126	11	2	sp|O00303|EIF3F_HUMAN	O00303	EIF3F_HUMAN	EIF3F	Eukaryotic translation initiation factor 3 subunit F			1	1	1	1	1	1	53453244	0	45348976	113850536	82107848	107521576	53453244	0	45348976	113850536	82107848	107521576
YAYYDTER	K	I	239	246	8	2	sp|O00303|EIF3F_HUMAN	O00303	EIF3F_HUMAN	EIF3F	Eukaryotic translation initiation factor 3 subunit F			0	0	0	1	0	0	0	0	0	0	0	0	0	0	0	0	0	0
GLLTPIIK	K	D	372	379	8	2	sp|O00330|ODPX_HUMAN	O00330	ODPX_HUMAN	PDHX	Pyruvate dehydrogenase protein X component, mitochondrial			0	0	1	0	0	0	0	0	0	0	0	0	0	0	0	0	0	0
LGSLIGLIVEEGEDWK	R	H	124	139	16	3	sp|O00330|ODPX_HUMAN	O00330	ODPX_HUMAN	PDHX	Pyruvate dehydrogenase protein X component, mitochondrial			0	0	1	1	0	0	0	0	3493846	0	0	0	0	0	0	0	0	0
LGSLIGLIVEEGEDWKHVEIPK	R	D	124	145	22	4	sp|O00330|ODPX_HUMAN	O00330	ODPX_HUMAN	PDHX	Pyruvate dehydrogenase protein X component, mitochondrial			1	0	0	0	0	0	0	0	0	0	0	0	0	0	0	0	0	0
VSVNDFIIK	K	A	326	334	9	2	sp|O00330|ODPX_HUMAN	O00330	ODPX_HUMAN	PDHX	Pyruvate dehydrogenase protein X component, mitochondrial			1	0	1	1	1	1	20440576	0	30833780	21890468	0	13906761	20440576	0	30833780	21890468	0	13906761
DVQNVAAAPELAMGALELESR	R	N	554	574	21	2,3	sp|O00391|QSOX1_HUMAN	O00391	QSOX1_HUMAN	QSOX1	Sulfhydryl oxidase 1			2	5	3	2	0	1	96680136	257145504	38988096	30872010	0	68987960	96680136	143788480	38988096	30872010	0	68987960
FGVTDFPSCYLLFR	K	N	229	242	14	2	sp|O00391|QSOX1_HUMAN	O00391	QSOX1_HUMAN	QSOX1	Sulfhydryl oxidase 1			0	0	1	0	0	0	0	0	0	0	0	0	0	0	0	0	0	0
LAGAPSEDPQFPK	R	V	488	500	13	2	sp|O00391|QSOX1_HUMAN	O00391	QSOX1_HUMAN	QSOX1	Sulfhydryl oxidase 1			0	1	1	0	0	0	0	0	0	0	0	0	0	0	0	0	0	0
LEEIDGFFAR	K	N	173	182	10	2	sp|O00391|QSOX1_HUMAN	O00391	QSOX1_HUMAN	QSOX1	Sulfhydryl oxidase 1			0	0	1	0	0	0	0	0	12041236	0	0	0	0	0	0	0	0	0
NGSGAVFPVAGADVQTLR	K	E	130	147	18	2,3	sp|O00391|QSOX1_HUMAN	O00391	QSOX1_HUMAN	QSOX1	Sulfhydryl oxidase 1			2	3	2	0	0	0	239146960	92982408	117234624	0	0	0	214628928	92982408	117234624	0	0	0
NSTLDPGKPEMMK	R	S	575	587	13	3	sp|O00391|QSOX1_HUMAN	O00391	QSOX1_HUMAN	QSOX1	Sulfhydryl oxidase 1			1	0	0	0	0	0	0	0	0	0	0	0	0	0	0	0	0	0
RDVQNVAAAPELAMGALELESR	R	N	553	574	22	3	sp|O00391|QSOX1_HUMAN	O00391	QSOX1_HUMAN	QSOX1	Sulfhydryl oxidase 1			2	0	1	2	1	1	157201168	0	74496952	75087128	50906600	69291112	157201168	0	74496952	75087128	50906600	69291112
SPTNTTPHVPAEGPEASRPPK	K	L	588	608	21	4	sp|O00391|QSOX1_HUMAN	O00391	QSOX1_HUMAN	QSOX1	Sulfhydryl oxidase 1			0	1	1	0	0	0	0	56787932	7191104	0	0	0	0	56787932	7191104	0	0	0
VPVLMESR	R	S	249	256	8	2	sp|O00391|QSOX1_HUMAN	O00391	QSOX1_HUMAN	QSOX1	Sulfhydryl oxidase 1			1	0	0	1	1	0	277523008	0	0	0	0	0	0	0	0	0	0	0
EALLGDTGTGDFLK	R	A	50	63	14	2	sp|O00400|ACATN_HUMAN	O00400	ACATN_HUMAN	SLC33A1	Acetyl-coenzyme A transporter 1			0	0	1	0	0	0	0	0	0	0	0	0	0	0	0	0	0	0
LLWEQELYNNFVYNSPR	K	G	88	104	17	3	sp|O00401|WASL_HUMAN	O00401	WASL_HUMAN	WASL	Neural Wiskott-Aldrich syndrome protein			0	0	0	0	0	1	0	0	0	0	0	0	0	0	0	0	0	0
QLQAESVSEVVVNR	R	V	72	85	14	2	sp|O00411|RPOM_HUMAN	O00411	RPOM_HUMAN	POLRMT	DNA-directed RNA polymerase, mitochondrial			1	0	0	0	0	0	0	0	0	0	0	0	0	0	0	0	0	0
DQTPDENDQVVVK	R	I	526	538	13	2	sp|O00425|IF2B3_HUMAN	O00425	IF2B3_HUMAN	IGF2BP3	Insulin-like growth factor 2 mRNA-binding protein 3			0	0	0	2	0	0	0	0	0	19341714	0	0	0	0	0	0	0	0
FTEEIPLK	K	I	273	280	8	2	sp|O00425|IF2B3_HUMAN	O00425	IF2B3_HUMAN	IGF2BP3	Insulin-like growth factor 2 mRNA-binding protein 3			1	0	1	1	1	0	0	0	43459900	20317450	0	0	0	0	43459900	20317450	0	0
IELHGKPIEVEHSVPK	K	R	61	76	16	4	sp|O00425|IF2B3_HUMAN	O00425	IF2B3_HUMAN	IGF2BP3	Insulin-like growth factor 2 mRNA-binding protein 3			0	0	1	0	0	0	0	0	23944956	0	0	0	0	0	0	0	0	0
ILAHNNFVGR	K	L	281	290	10	3	sp|O00425|IF2B3_HUMAN	O00425	IF2B3_HUMAN	IGF2BP3	Insulin-like growth factor 2 mRNA-binding protein 3	IGF2BP1	sp|Q9NZI8|IF2B1_HUMAN	0	0	0	2	0	0	0	0	0	0	0	0	0	0	0	0	0	0
IPVSGPFLVK	K	T	27	36	10	2	sp|O00425|IF2B3_HUMAN	O00425	IF2B3_HUMAN	IGF2BP3	Insulin-like growth factor 2 mRNA-binding protein 3			0	0	1	1	1	0	0	0	48181760	0	28736540	0	0	0	48181760	0	28736540	0
ITISPLQELTLYNPER	K	T	310	325	16	2	sp|O00425|IF2B3_HUMAN	O00425	IF2B3_HUMAN	IGF2BP3	Insulin-like growth factor 2 mRNA-binding protein 3			0	0	1	1	0	0	0	0	11271567	7.7551e+06	0	0	0	0	11271567	7.7551e+06	0	0
KIQEILTQVK	R	Q	552	561	10	2	sp|O00425|IF2B3_HUMAN	O00425	IF2B3_HUMAN	IGF2BP3	Insulin-like growth factor 2 mRNA-binding protein 3			0	0	1	0	0	0	0	0	0	0	0	0	0	0	0	0	0	0
LLVPTQFVGAIIGK	R	E	200	213	14	2	sp|O00425|IF2B3_HUMAN	O00425	IF2B3_HUMAN	IGF2BP3	Insulin-like growth factor 2 mRNA-binding protein 3			0	1	2	2	1	1	0	0	23977616	26768848	18904592	0	0	0	23977616	26768848	18904592	0
LNGFQLENFTLK	K	V	139	150	12	2	sp|O00425|IF2B3_HUMAN	O00425	IF2B3_HUMAN	IGF2BP3	Insulin-like growth factor 2 mRNA-binding protein 3			0	0	1	1	0	0	0	0	7.80518e+06	7460298	0	0	0	0	7.80518e+06	7460298	0	0
MVIITGPPEAQFK	R	A	453	465	13	2	sp|O00425|IF2B3_HUMAN	O00425	IF2B3_HUMAN	IGF2BP3	Insulin-like growth factor 2 mRNA-binding protein 3	IGF2BP1, IGF2BP2	sp|Q9NZI8|IF2B1_HUMAN, sp|Q9Y6M1|IF2B2_HUMAN	1	1	1	2	2	1	0	19806354	77246936	49681616	49262596	12260186	0	19806354	77246936	49681616	49262596	12260186
QALDKLNGFQLENFTLK	R	V	134	150	17	3	sp|O00425|IF2B3_HUMAN	O00425	IF2B3_HUMAN	IGF2BP3	Insulin-like growth factor 2 mRNA-binding protein 3			1	0	1	0	0	0	0	0	0	0	0	0	0	0	0	0	0	0
SILEIMHK	K	E	259	266	8	2	sp|O00425|IF2B3_HUMAN	O00425	IF2B3_HUMAN	IGF2BP3	Insulin-like growth factor 2 mRNA-binding protein 3			1	0	0	0	0	0	5.26677e+06	0	0	23157794	0	0	5.26677e+06	0	0	23157794	0	0
SITILSTPEGTSAACK	K	S	243	258	16	2	sp|O00425|IF2B3_HUMAN	O00425	IF2B3_HUMAN	IGF2BP3	Insulin-like growth factor 2 mRNA-binding protein 3			0	0	1	1	0	0	0	0	20859334	15835857	0	0	0	0	20859334	15835857	0	0
TGYAFVDCPDESWALK	K	A	37	52	16	2	sp|O00425|IF2B3_HUMAN	O00425	IF2B3_HUMAN	IGF2BP3	Insulin-like growth factor 2 mRNA-binding protein 3			0	0	1	0	0	0	0	0	0	0	0	0	0	0	0	0	0	0
TVNELQNLSSAEVVVPR	K	D	509	525	17	2,3	sp|O00425|IF2B3_HUMAN	O00425	IF2B3_HUMAN	IGF2BP3	Insulin-like growth factor 2 mRNA-binding protein 3			0	1	2	2	1	3	0	28347654	33927812	33528652	21712986	30394972	0	28347654	20469872	20193516	21712986	18450184
SSVLESLVGR	K	D	39	48	10	2	sp|O00429|DNM1L_HUMAN	O00429	DNM1L_HUMAN	DNM1L	Dynamin-1-like protein			0	0	1	1	0	0	0	0	0	0	0	0	0	0	0	0	0	0
AFVAGVLPFK	R	V	196	205	10	2	sp|O00442|RTCA_HUMAN	O00442	RTCA_HUMAN	RTCA	RNA 3'-terminal phosphate cyclase			0	0	1	0	0	0	0	0	0	0	0	0	0	0	0	0	0	0
DNQHQDEAEGDPGNRHEPR	R	E	509	527	19	4	sp|O00461|GOLI4_HUMAN	O00461	GOLI4_HUMAN	GOLIM4	Golgi integral membrane protein 4			0	0	0	1	0	0	0	0	0	577976	0	0	0	0	0	0	0	0
DTLNRIPSLR	K	K	239	248	10	3	sp|O00461|GOLI4_HUMAN	O00461	GOLI4_HUMAN	GOLIM4	Golgi integral membrane protein 4			2	0	1	1	0	0	190796688	0	29802030	20566630	0	0	190796688	0	29802030	20566630	0	0
EAEFQAPPEPIQQEVER	K	R	311	327	17	2,3	sp|O00461|GOLI4_HUMAN	O00461	GOLI4_HUMAN	GOLIM4	Golgi integral membrane protein 4			0	1	0	0	0	1	0	0	0	0	0	0	0	0	0	0	0	0
ELEHNAEETYGENDENTDDKNNDGEEQEVR	R	D	632	661	30	3	sp|O00461|GOLI4_HUMAN	O00461	GOLI4_HUMAN	GOLIM4	Golgi integral membrane protein 4			0	0	0	0	0	1	0	0	0	0	0	0	0	0	0	0	0	0
KPDPAEQQNVTQVAHSPQGYNTAR	R	E	249	272	24	3,4	sp|O00461|GOLI4_HUMAN	O00461	GOLI4_HUMAN	GOLIM4	Golgi integral membrane protein 4			2	3	2	3	1	2	262149696	209097984	125380808	74405744	44407756	91907328	199735472	181094368	125380808	66329304	44407756	78590368
LAVQQVEEAQQLR	R	E	416	428	13	2,3	sp|O00461|GOLI4_HUMAN	O00461	GOLI4_HUMAN	GOLIM4	Golgi integral membrane protein 4			0	0	2	2	0	0	0	0	23543060	0	0	0	0	0	0	0	0	0
NNDVWQNHEAVPGR	R	A	285	298	14	3	sp|O00461|GOLI4_HUMAN	O00461	GOLI4_HUMAN	GOLIM4	Golgi integral membrane protein 4			1	2	0	1	0	2	37442736	123002752	0	54756604	0	84340936	37442736	123002752	0	54756604	0	84340936
QAELEEGRPQHQEQLR	R	Q	463	478	16	4	sp|O00461|GOLI4_HUMAN	O00461	GOLI4_HUMAN	GOLIM4	Golgi integral membrane protein 4			0	0	0	1	0	0	0	0	0	2141351	0	0	0	0	0	0	0	0
SALAAAQTQVAEYK	K	Q	222	235	14	2	sp|O00461|GOLI4_HUMAN	O00461	GOLI4_HUMAN	GOLIM4	Golgi integral membrane protein 4			0	1	1	1	0	1	0	0	0	0	0	0	0	0	0	0	0	0
GNWSICNGNGSLELPGAVPGCVHSALFQQGLIQDSYYR	R	F	27	64	38	4	sp|O00462|MANBA_HUMAN	O00462	MANBA_HUMAN	MANBA	Beta-mannosidase			1	0	0	0	0	0	0	0	0	0	0	0	0	0	0	0	0	0
IEAYNICHLNYFTFSPIYDK	R	S	207	226	20	3	sp|O00462|MANBA_HUMAN	O00462	MANBA_HUMAN	MANBA	Beta-mannosidase			1	0	1	0	1	0	18221058	0	8.2671e+06	0	13233433	0	18221058	0	8.2671e+06	0	13233433	0
IVELFVNISK	R	N	274	283	10	2	sp|O00462|MANBA_HUMAN	O00462	MANBA_HUMAN	MANBA	Beta-mannosidase			1	1	0	1	0	0	0	13871620	0	0	0	0	0	0	0	0	0	0
WVSLDNWTYSK	R	E	72	82	11	2	sp|O00462|MANBA_HUMAN	O00462	MANBA_HUMAN	MANBA	Beta-mannosidase			1	1	1	0	1	1	96264376	103420344	61422724	0	0	68594872	96264376	103420344	61422724	0	0	68594872
CVEESGSAHCVCPMLTCPEANATK	R	V	912	935	24	2,3	sp|O00468|AGRIN_HUMAN	O00468	AGRIN_HUMAN	AGRN	Agrin			1	5	3	2	2	1	160067888	198624192	150298848	110220512	212778736	108655160	160067888	198624192	150298848	110220512	212778736	108655160
DDCEQMTGLCSCKPGVAGPK	R	C	857	876	20	3	sp|O00468|AGRIN_HUMAN	O00468	AGRIN_HUMAN	AGRN	Agrin			0	0	0	1	0	0	0	0	0	0	0	0	0	0	0	0	0	0
DPCSNVTCSFGSTCAR	R	S	246	261	16	3	sp|O00468|AGRIN_HUMAN	O00468	AGRIN_HUMAN	AGRN	Agrin			1	1	1	1	2	1	79720208	35556952	20669338	75994528	87976944	0	79720208	35556952	20669338	75994528	87976944	0
FGALCEAETGR	R	C	542	552	11	2	sp|O00468|AGRIN_HUMAN	O00468	AGRIN_HUMAN	AGRN	Agrin			2	0	1	2	0	1	0	0	0	34404040	0	0	0	0	0	0	0	0
GKDFLALALLDGR	R	V	1417	1429	13	3	sp|O00468|AGRIN_HUMAN	O00468	AGRIN_HUMAN	AGRN	Agrin			0	0	1	1	0	0	0	0	7952946	6.58713e+06	0	0	0	0	7952946	6.58713e+06	0	0
GLYVAAQGACR	R	G	741	751	11	2	sp|O00468|AGRIN_HUMAN	O00468	AGRIN_HUMAN	AGRN	Agrin			1	1	2	0	3	1	217744384	0	161755152	0	261014304	25845938	217744384	0	161755152	0	261014304	25845938
GPTFAPLPPVAPLHCAQTPYGCCQDNITAAR	R	G	752	782	31	3,4	sp|O00468|AGRIN_HUMAN	O00468	AGRIN_HUMAN	AGRN	Agrin			1	4	2	4	4	2	0	0	0	0	194905888	0	0	0	0	0	0	0
GSGVGECGDHPCLPNPCHGGAPCQNLEAGR	R	F	1542	1571	30	4	sp|O00468|AGRIN_HUMAN	O00468	AGRIN_HUMAN	AGRN	Agrin			0	0	0	0	0	1	0	0	0	0	0	0	0	0	0	0	0	0
IFFVNPAPPYLWPAHK	R	N	114	129	16	3	sp|O00468|AGRIN_HUMAN	O00468	AGRIN_HUMAN	AGRN	Agrin			1	2	1	2	0	2	104205312	336794432	465051232	489045600	0	881060610	104205312	336794432	465051232	489045600	0	881060610
IFFVNPAPPYLWPAHKNELMLNSSLMR	R	I	114	140	27	4	sp|O00468|AGRIN_HUMAN	O00468	AGRIN_HUMAN	AGRN	Agrin			0	0	1	0	0	0	0	0	29615508	0	0	0	0	0	0	0	0	0
NELMLNSSLMR	K	I	130	140	11	2	sp|O00468|AGRIN_HUMAN	O00468	AGRIN_HUMAN	AGRN	Agrin			4	5	5	6	3	9	611798590	733520190	602210180	691424260	982238530	947528060	570523840	763946620	485893312	691424260	1197761150	706424000
SFLAFPTLR	R	A	1381	1389	9	2	sp|O00468|AGRIN_HUMAN	O00468	AGRIN_HUMAN	AGRN	Agrin			0	0	1	0	0	0	0	0	0	0	0	0	0	0	0	0	0	0
SGCTPCSCDPQGAVR	R	D	842	856	15	2	sp|O00468|AGRIN_HUMAN	O00468	AGRIN_HUMAN	AGRN	Agrin			0	0	0	1	0	0	0	0	0	6287056	0	0	0	0	0	0	0	0
SIESTLDDLFR	R	N	1168	1178	11	2	sp|O00468|AGRIN_HUMAN	O00468	AGRIN_HUMAN	AGRN	Agrin			0	0	1	1	0	0	0	0	0	0	0	0	0	0	0	0	0	0
SPCQPNPCHGAAPCR	K	V	1590	1604	15	2	sp|O00468|AGRIN_HUMAN	O00468	AGRIN_HUMAN	AGRN	Agrin			0	0	0	1	0	0	0	0	0	1.04211e+06	0	0	0	0	0	0	0	0
VCGSDGVTYGNECQLK	K	T	936	951	16	2,3	sp|O00468|AGRIN_HUMAN	O00468	AGRIN_HUMAN	AGRN	Agrin			1	2	2	2	2	2	0	89460600	174320752	246516256	219248112	0	0	89460600	119612928	258619840	218465824	0
VFQGVLELEGVEGQELFYTPEMADPK	K	S	1133	1158	26	3	sp|O00468|AGRIN_HUMAN	O00468	AGRIN_HUMAN	AGRN	Agrin			1	0	0	0	0	0	0	0	0	0	0	0	0	0	0	0	0	0
VLGAPVPAFEGR	K	S	1369	1380	12	2	sp|O00468|AGRIN_HUMAN	O00468	AGRIN_HUMAN	AGRN	Agrin			0	0	1	1	0	0	0	0	0	0	0	0	0	0	0	0	0	0
VLPEGGAQCECPLGR	R	E	1605	1619	15	2	sp|O00468|AGRIN_HUMAN	O00468	AGRIN_HUMAN	AGRN	Agrin			0	0	1	0	0	0	0	0	0	0	0	0	0	0	0	0	0	0
VTCDGAYRPVCAQDGR	R	T	419	434	16	3	sp|O00468|AGRIN_HUMAN	O00468	AGRIN_HUMAN	AGRN	Agrin			2	0	1	1	0	0	11376003	0	0	7002795	0	0	11376003	0	0	7002795	0	0
ACDELVEEMEHYGK	K	W	575	588	14	3	sp|O00469|PLOD2_HUMAN	O00469	PLOD2_HUMAN	PLOD2	Procollagen-lysine,2-oxoglutarate 5-dioxygenase 2			2	2	1	2	1	2	24450878	36322484	87926776	51590540	42484596	0	24450878	36322484	87926776	51590540	42484596	0
DKLDPDMALCR	R	N	485	495	11	3	sp|O00469|PLOD2_HUMAN	O00469	PLOD2_HUMAN	PLOD2	Procollagen-lysine,2-oxoglutarate 5-dioxygenase 2			0	0	1	1	0	0	0	0	0	0	0	0	0	0	0	0	0	0
EAINITLDHK	R	C	206	215	10	2,3	sp|O00469|PLOD2_HUMAN	O00469	PLOD2_HUMAN	PLOD2	Procollagen-lysine,2-oxoglutarate 5-dioxygenase 2			14	7	12	8	10	10	9761069100	5435465200	6068137000	7201876500	5998247900	6297960400	6418039800	3154551040	4317411300	4871552500	4062523390	4316232200
EFIAPVTLK	R	V	628	636	9	2	sp|O00469|PLOD2_HUMAN	O00469	PLOD2_HUMAN	PLOD2	Procollagen-lysine,2-oxoglutarate 5-dioxygenase 2			0	0	1	1	0	0	0	0	0	17147588	0	0	0	0	0	0	0	0
FLDILLTLDYPK	R	E	314	325	12	2	sp|O00469|PLOD2_HUMAN	O00469	PLOD2_HUMAN	PLOD2	Procollagen-lysine,2-oxoglutarate 5-dioxygenase 2			0	0	3	0	0	0	0	0	0	0	0	0	0	0	0	0	0	0
FLRYNCSIESPR	K	K	692	703	12	3	sp|O00469|PLOD2_HUMAN	O00469	PLOD2_HUMAN	PLOD2	Procollagen-lysine,2-oxoglutarate 5-dioxygenase 2			1	0	0	0	0	0	0	0	0	0	0	0	0	0	0	0	0	0
FLRYNCSIESPRK	K	G	692	704	13	4	sp|O00469|PLOD2_HUMAN	O00469	PLOD2_HUMAN	PLOD2	Procollagen-lysine,2-oxoglutarate 5-dioxygenase 2			1	0	0	0	0	0	0	0	0	0	0	0	0	0	0	0	0	0
IFQTLNGAVDEVVLK	K	F	218	232	15	2,3	sp|O00469|PLOD2_HUMAN	O00469	PLOD2_HUMAN	PLOD2	Procollagen-lysine,2-oxoglutarate 5-dioxygenase 2			5	2	4	5	3	5	73953472	44426776	46009432	106084016	26744952	120449512	68035472	21687544	24652638	48291068	30127970	56388564
IIAPLVTR	K	H	413	420	8	2	sp|O00469|PLOD2_HUMAN	O00469	PLOD2_HUMAN	PLOD2	Procollagen-lysine,2-oxoglutarate 5-dioxygenase 2			1	0	0	1	1	0	10902517	0	0	46644476	0	0	10902517	0	0	46644476	0	0
ISGGYENVPTDDIHMK	R	Q	599	614	16	3	sp|O00469|PLOD2_HUMAN	O00469	PLOD2_HUMAN	PLOD2	Procollagen-lysine,2-oxoglutarate 5-dioxygenase 2			0	2	1	1	1	0	0	28951550	49727504	35181824	26885546	0	0	28951550	49727504	35181824	26885546	0
IVGPEENLSQAEAR	K	N	359	372	14	2,3	sp|O00469|PLOD2_HUMAN	O00469	PLOD2_HUMAN	PLOD2	Procollagen-lysine,2-oxoglutarate 5-dioxygenase 2			3	3	2	4	4	3	306134592	274048992	287051264	372571840	311642848	287904128	212980208	230758736	289097248	340140896	237905168	198189472
IVQQWNLQDNDDDQLFYTK	R	V	179	197	19	2,3	sp|O00469|PLOD2_HUMAN	O00469	PLOD2_HUMAN	PLOD2	Procollagen-lysine,2-oxoglutarate 5-dioxygenase 2			1	3	3	2	1	2	26688930	43256088	45293720	43652456	19470238	13347833	26688930	24880404	26230144	24512244	19470238	13347833
KGWSFMHPGR	R	L	704	713	10	3	sp|O00469|PLOD2_HUMAN	O00469	PLOD2_HUMAN	PLOD2	Procollagen-lysine,2-oxoglutarate 5-dioxygenase 2			0	0	2	0	0	0	0	0	11630727	0	0	0	0	0	0	0	0	0
LLSTANYNTSHYNNDLWQIFENPVDWK	R	E	515	541	27	3,4	sp|O00469|PLOD2_HUMAN	O00469	PLOD2_HUMAN	PLOD2	Procollagen-lysine,2-oxoglutarate 5-dioxygenase 2			3	5	11	6	7	8	3558074370	4311690800	7431001600	3167278590	4058696190	3994013700	3573319680	4275323140	3190483970	3179425790	4310924800	3123426820
LLSTANYNTSHYNNDLWQIFENPVDWKEK	R	Y	515	543	29	3,4	sp|O00469|PLOD2_HUMAN	O00469	PLOD2_HUMAN	PLOD2	Procollagen-lysine,2-oxoglutarate 5-dioxygenase 2			2	0	2	0	1	0	233733584	0	0	0	18004758	0	233733584	0	0	0	18004758	0
LTHLHEGLPVK	R	N	714	724	11	2,3	sp|O00469|PLOD2_HUMAN	O00469	PLOD2_HUMAN	PLOD2	Procollagen-lysine,2-oxoglutarate 5-dioxygenase 2			10	7	15	8	12	14	3427058690	2280531710	3495101180	4197184260	2727716100	3885633540	2721692420	1935794820	2620320260	4664534500	2673250300	3916391680
LTHLHEGLPVKNGTR	R	Y	714	728	15	3,4	sp|O00469|PLOD2_HUMAN	O00469	PLOD2_HUMAN	PLOD2	Procollagen-lysine,2-oxoglutarate 5-dioxygenase 2			4	0	4	2	2	0	1247838460	0	328034624	27817664	30279806	0	1134898690	0	292720256	27817664	30279806	0
NMGMDFCR	R	Q	373	380	8	2	sp|O00469|PLOD2_HUMAN	O00469	PLOD2_HUMAN	PLOD2	Procollagen-lysine,2-oxoglutarate 5-dioxygenase 2			0	0	1	1	0	0	0	0	17966750	0	0	0	0	0	0	0	0	0
QVDLENVWLHFIR	K	E	615	627	13	3	sp|O00469|PLOD2_HUMAN	O00469	PLOD2_HUMAN	PLOD2	Procollagen-lysine,2-oxoglutarate 5-dioxygenase 2			0	0	1	0	0	1	0	0	4.54592e+06	0	0	3538747	0	0	4.54592e+06	0	0	3538747
REAINITLDHK	K	C	205	215	11	3	sp|O00469|PLOD2_HUMAN	O00469	PLOD2_HUMAN	PLOD2	Procollagen-lysine,2-oxoglutarate 5-dioxygenase 2			1	0	1	0	0	1	0	0	0	0	0	0	0	0	0	0	0	0
SEDYVDIVQGNR	R	V	441	452	12	2	sp|O00469|PLOD2_HUMAN	O00469	PLOD2_HUMAN	PLOD2	Procollagen-lysine,2-oxoglutarate 5-dioxygenase 2			1	1	1	1	1	0	20226584	0	39318900	29696294	16694483	0	20226584	0	39318900	29696294	16694483	0
VGVWNVPYMANVYLIK	R	G	453	468	16	2,3	sp|O00469|PLOD2_HUMAN	O00469	PLOD2_HUMAN	PLOD2	Procollagen-lysine,2-oxoglutarate 5-dioxygenase 2			0	0	3	0	0	0	0	0	5553083	0	0	0	0	0	0	0	0	0
VLGQGEEWR	K	G	68	76	9	2	sp|O00469|PLOD2_HUMAN	O00469	PLOD2_HUMAN	PLOD2	Procollagen-lysine,2-oxoglutarate 5-dioxygenase 2			0	1	1	0	0	0	0	35211840	26583952	45181112	0	0	0	35211840	26583952	45181112	0	0
VVFAADGILWPDKR	K	L	136	149	14	3	sp|O00469|PLOD2_HUMAN	O00469	PLOD2_HUMAN	PLOD2	Procollagen-lysine,2-oxoglutarate 5-dioxygenase 2			1	1	1	1	1	1	9021373	26355786	74621816	44136960	36551160	10759126	9021373	26355786	74621816	44136960	36551160	10759126
YFNYTVK	K	V	61	67	7	2	sp|O00469|PLOD2_HUMAN	O00469	PLOD2_HUMAN	PLOD2	Procollagen-lysine,2-oxoglutarate 5-dioxygenase 2			2	2	3	2	1	3	0	0	4582078500	5817530900	4921393700	5062297100	0	0	4582078500	5817530900	4921393700	5062297100
YNCSIESPR	R	K	695	703	9	2	sp|O00469|PLOD2_HUMAN	O00469	PLOD2_HUMAN	PLOD2	Procollagen-lysine,2-oxoglutarate 5-dioxygenase 2			2	4	0	3	0	0	6938633200	4788214300	0	7011531300	0	0	6938633200	4788214300	0	7011531300	0	0
YNCSIESPRK	R	G	695	704	10	3	sp|O00469|PLOD2_HUMAN	O00469	PLOD2_HUMAN	PLOD2	Procollagen-lysine,2-oxoglutarate 5-dioxygenase 2			1	0	0	0	0	0	0	0	0	0	0	0	0	0	0	0	0	0
LLEEFVNHIQELQIMDER	R	I	42	59	18	3	sp|O00471|EXOC5_HUMAN	O00471	EXOC5_HUMAN	EXOC5	Exocyst complex component 5			1	1	0	1	0	0	12219764	12636677	0	0	0	0	12219764	12636677	0	0	0	0
FYSVNVDYSK	K	L	64	73	10	2	sp|O00483|NDUA4_HUMAN	O00483	NDUA4_HUMAN	NDUFA4	Cytochrome c oxidase subunit NDUFA4			1	1	2	1	1	2	0	0	0	26984600	0	0	0	0	0	0	0	0
AGVPMEVMGLMLGEFVDDYTVR	R	V	47	68	22	2,3	sp|O00487|PSDE_HUMAN	O00487	PSDE_HUMAN	PSMD14	26S proteasome non-ATPase regulatory subunit 14			1	2	1	2	1	3	19628662	28705138	10430036	17640982	20583890	17620236	19628662	28705138	10430036	17640982	20583890	17620236
AVAVVVDPIQSVK	R	G	140	152	13	2	sp|O00487|PSDE_HUMAN	O00487	PSDE_HUMAN	PSMD14	26S proteasome non-ATPase regulatory subunit 14			0	1	2	2	1	0	0	0	35114340	44381052	40949336	0	0	0	35114340	44381052	40949336	0
MTPEQLAIK	K	N	265	273	9	2	sp|O00487|PSDE_HUMAN	O00487	PSDE_HUMAN	PSMD14	26S proteasome non-ATPase regulatory subunit 14			0	0	2	1	0	0	0	0	28279826	34797768	0	0	0	0	28279826	34797768	0	0
SWMEGLTLQDYSEHCK	K	H	224	239	16	3	sp|O00487|PSDE_HUMAN	O00487	PSDE_HUMAN	PSMD14	26S proteasome non-ATPase regulatory subunit 14			1	1	2	1	1	2	16639303	26631640	14959480	20094838	17402350	17779742	16639303	26631640	14959480	20094838	17402350	17779742
VIDVFAMPQSGTGVSVEAVDPVFQAK	R	M	69	94	26	3	sp|O00487|PSDE_HUMAN	O00487	PSDE_HUMAN	PSMD14	26S proteasome non-ATPase regulatory subunit 14			0	0	1	1	0	0	0	0	8652525	0	0	0	0	0	0	0	0	0
VVIDAFR	K	L	155	161	7	2	sp|O00487|PSDE_HUMAN	O00487	PSDE_HUMAN	PSMD14	26S proteasome non-ATPase regulatory subunit 14			0	0	0	1	0	0	0	0	0	0	0	0	0	0	0	0	0	0
LDLPPGFMFK	R	V	515	524	10	2	sp|O00499|BIN1_HUMAN	O00499	BIN1_HUMAN	BIN1	Myc box-dependent-interacting protein 1			0	0	0	0	0	1	0	0	0	0	0	0	0	0	0	0	0	0
NDPKPLPQQPPAPANQDQNSSQNTR	R	L	229	253	25	3,4	sp|O00512|BCL9_HUMAN	O00512	BCL9_HUMAN	BCL9	B-cell CLL/lymphoma 9 protein			1	2	2	2	1	3	37676292	62769844	66662368	36190676	101641352	92405552	37676292	62769844	66662368	36190676	101641352	92405552
SPPVLGSAAASPVHLK	K	S	907	922	16	3	sp|O00512|BCL9_HUMAN	O00512	BCL9_HUMAN	BCL9	B-cell CLL/lymphoma 9 protein			1	0	1	1	1	1	10449234	0	29236126	12315048	19657524	21963500	10449234	0	29236126	12315048	19657524	21963500
STAPLNTQISALR	R	N	216	228	13	2	sp|O00512|BCL9_HUMAN	O00512	BCL9_HUMAN	BCL9	B-cell CLL/lymphoma 9 protein			0	0	1	1	1	2	0	0	51578872	13334320	47804844	67837288	0	0	51578872	13334320	47804844	67837288
DEDEDIQSILR	K	T	80	90	11	2	sp|O00515|LAD1_HUMAN	O00515	LAD1_HUMAN	LAD1	Ladinin-1			0	0	1	0	1	0	0	0	0	0	0	0	0	0	0	0	0	0
GLPCTELFVAPVGVASK	R	R	425	441	17	2	sp|O00515|LAD1_HUMAN	O00515	LAD1_HUMAN	LAD1	Ladinin-1			0	0	1	0	0	1	0	0	0	0	0	0	0	0	0	0	0	0
GPWALEEESLVGREPEER	R	K	152	169	18	3	sp|O00515|LAD1_HUMAN	O00515	LAD1_HUMAN	LAD1	Ladinin-1			0	0	1	0	0	0	0	0	0	0	0	0	0	0	0	0	0	0
NSLSPVQATQKPLVSK	R	K	120	135	16	3	sp|O00515|LAD1_HUMAN	O00515	LAD1_HUMAN	LAD1	Ladinin-1			0	0	1	0	0	0	0	0	0	0	0	0	0	0	0	0	0	0
QVVEAAQAPIQER	R	L	100	112	13	2	sp|O00515|LAD1_HUMAN	O00515	LAD1_HUMAN	LAD1	Ladinin-1			0	0	1	1	1	0	0	0	9766724	12410509	0	0	0	0	9766724	12410509	0	0
RATASEQPLAQEPPASGGSPATTK	K	E	283	306	24	3	sp|O00515|LAD1_HUMAN	O00515	LAD1_HUMAN	LAD1	Ladinin-1			0	0	1	0	0	0	0	0	0	0	0	0	0	0	0	0	0	0
NGLLTEHNICEINGQNVIGLK	R	D	230	250	21	3	sp|O00560|SDCB1_HUMAN	O00560	SDCB1_HUMAN	SDCBP	Syntenin-1			0	0	1	1	0	1	0	0	0	0	0	0	0	0	0	0	0	0
SIDNGIFVQLVQANSPASLVGLR	K	F	131	153	23	3	sp|O00560|SDCB1_HUMAN	O00560	SDCB1_HUMAN	SDCBP	Syntenin-1			0	0	0	1	0	0	0	0	0	0	0	0	0	0	0	0	0	0
DFLDEYIFLAVGR	R	V	395	407	13	2	sp|O00571|DDX3X_HUMAN	O00571	DDX3X_HUMAN	DDX3X	ATP-dependent RNA helicase DDX3X	DDX3Y	sp|O15523|DDX3Y_HUMAN	1	1	0	0	2	1	57317944	40008724	0	0	18637452	13475307	57317944	40008724	0	0	18637452	13475307
DLLDLLVEAK	K	Q	555	564	10	2	sp|O00571|DDX3X_HUMAN	O00571	DDX3X_HUMAN	DDX3X	ATP-dependent RNA helicase DDX3X	DDX3Y	sp|O15523|DDX3Y_HUMAN	1	1	1	1	1	1	0	20044876	31220324	26063094	24141174	6.70962e+06	0	20044876	31220324	26063094	24141174	6.70962e+06
DLMACAQTGSGK	R	T	219	230	12	2	sp|O00571|DDX3X_HUMAN	O00571	DDX3X_HUMAN	DDX3X	ATP-dependent RNA helicase DDX3X	DDX3Y, DDX4	sp|O15523|DDX3Y_HUMAN, sp|Q9NQI0|DDX4_HUMAN	0	0	0	1	0	0	0	0	0	0	0	0	0	0	0	0	0	0
DSLTLVFVETK	K	K	441	451	11	2	sp|O00571|DDX3X_HUMAN	O00571	DDX3X_HUMAN	DDX3X	ATP-dependent RNA helicase DDX3X	DDX3Y	sp|O15523|DDX3Y_HUMAN	1	1	0	1	0	0	10641936	9460289	0	0	0	0	10641936	9460289	0	0	0	0
GADSLEDFLYHEGYACTSIHGDR	K	S	453	475	23	4	sp|O00571|DDX3X_HUMAN	O00571	DDX3X_HUMAN	DDX3X	ATP-dependent RNA helicase DDX3X	DDX3Y	sp|O15523|DDX3Y_HUMAN	0	0	0	0	0	1	0	0	0	0	0	16507482	0	0	0	0	0	0
GCHLLVATPGR	R	L	316	326	11	3	sp|O00571|DDX3X_HUMAN	O00571	DDX3X_HUMAN	DDX3X	ATP-dependent RNA helicase DDX3X	DDX3Y	sp|O15523|DDX3Y_HUMAN	0	0	1	0	0	0	0	0	0	0	0	0	0	0	0	0	0	0
HAIPIIK	K	E	209	215	7	2	sp|O00571|DDX3X_HUMAN	O00571	DDX3X_HUMAN	DDX3X	ATP-dependent RNA helicase DDX3X	DDX3Y	sp|O15523|DDX3Y_HUMAN	0	0	0	1	0	0	0	0	0	0	0	0	0	0	0	0	0	0
HVINFDLPSDIEEYVHR	K	I	512	528	17	3,4	sp|O00571|DDX3X_HUMAN	O00571	DDX3X_HUMAN	DDX3X	ATP-dependent RNA helicase DDX3X	DDX3Y	sp|O15523|DDX3Y_HUMAN	0	0	1	1	0	0	0	0	0	5.42905e+06	0	0	0	0	0	0	0	0
IGLDFCK	K	Y	336	342	7	2	sp|O00571|DDX3X_HUMAN	O00571	DDX3X_HUMAN	DDX3X	ATP-dependent RNA helicase DDX3X	DDX3Y	sp|O15523|DDX3Y_HUMAN	0	0	1	1	0	0	0	0	0	0	0	0	0	0	0	0	0	0
KGADSLEDFLYHEGYACTSIHGDR	K	S	452	475	24	4	sp|O00571|DDX3X_HUMAN	O00571	DDX3X_HUMAN	DDX3X	ATP-dependent RNA helicase DDX3X	DDX3Y	sp|O15523|DDX3Y_HUMAN	1	0	0	1	1	1	46359468	0	0	27011306	32892466	47271700	46359468	0	0	27011306	32892466	47271700
LEQELFSGGNTGINFEK	R	Y	146	162	17	2	sp|O00571|DDX3X_HUMAN	O00571	DDX3X_HUMAN	DDX3X	ATP-dependent RNA helicase DDX3X	DDX3Y	sp|O15523|DDX3Y_HUMAN	2	1	1	2	1	1	47427116	23675384	15674750	0	19190714	0	47427116	23675384	15674750	0	19190714	0
SFLLDLLNATGK	R	D	429	440	12	2	sp|O00571|DDX3X_HUMAN	O00571	DDX3X_HUMAN	DDX3X	ATP-dependent RNA helicase DDX3X			0	1	1	1	1	1	0	11344435	13281092	18613528	10616517	17832508	0	11344435	13281092	18613528	10616517	17832508
SPILVATAVAAR	K	G	492	503	12	2	sp|O00571|DDX3X_HUMAN	O00571	DDX3X_HUMAN	DDX3X	ATP-dependent RNA helicase DDX3X	DDX3Y	sp|O15523|DDX3Y_HUMAN	0	1	1	1	1	0	0	10095974	18798914	27390976	14481373	0	0	10095974	18798914	27390976	14481373	0
VRPCVVYGGADIGQQIR	R	D	295	311	17	3	sp|O00571|DDX3X_HUMAN	O00571	DDX3X_HUMAN	DDX3X	ATP-dependent RNA helicase DDX3X	DDX3Y	sp|O15523|DDX3Y_HUMAN	0	0	0	1	0	0	0	0	0	0	0	0	0	0	0	0	0	0
AYWPDVIHSFPNR	R	S	95	107	13	3	sp|O00584|RNT2_HUMAN	O00584	RNT2_HUMAN	RNASET2	Ribonuclease T2			2	1	1	1	1	1	57749612	98322992	76323216	61824372	129463992	74177744	57749612	98322992	76323216	61824372	129463992	74177744
DLLPEMR	K	A	88	94	7	2	sp|O00584|RNT2_HUMAN	O00584	RNT2_HUMAN	RNASET2	Ribonuclease T2			0	0	0	1	0	0	0	0	0	29055096	0	0	0	0	0	0	0	0
DPPDYWTIHGLWPDK	R	S	57	71	15	2,3	sp|O00584|RNT2_HUMAN	O00584	RNT2_HUMAN	RNASET2	Ribonuclease T2			1	2	1	2	2	5	107782216	0	130657432	241343664	332764416	563160060	107782216	0	130657432	215034976	275483296	637787390
DPPDYWTIHGLWPDKSEGCNR	R	S	57	77	21	3,4	sp|O00584|RNT2_HUMAN	O00584	RNT2_HUMAN	RNASET2	Ribonuclease T2			3	2	3	3	3	3	158873632	110593688	172492336	113425592	279726752	110929288	124341216	110593688	159136112	103505952	242030448	110929288
ELDLNSVLLK	R	L	144	153	10	2	sp|O00584|RNT2_HUMAN	O00584	RNT2_HUMAN	RNASET2	Ribonuclease T2			1	1	1	1	1	1	17212040	34484944	77086168	55849164	67253496	17329804	17212040	34484944	77086168	55849164	67253496	17329804
HGTCAAQVDALNSQK	K	K	118	132	15	3	sp|O00584|RNT2_HUMAN	O00584	RNT2_HUMAN	RNASET2	Ribonuclease T2			0	0	0	2	0	0	0	0	0	4646926	0	0	0	0	0	0	0	0
IQNDCRDPPDYWTIHGLWPDK	K	S	51	71	21	4	sp|O00584|RNT2_HUMAN	O00584	RNT2_HUMAN	RNASET2	Ribonuclease T2			0	1	1	1	1	0	0	81390424	42020964	46881804	0	0	0	81390424	42020964	46881804	0	0
IQNDCRDPPDYWTIHGLWPDKSEGCNR	K	S	51	77	27	4,5	sp|O00584|RNT2_HUMAN	O00584	RNT2_HUMAN	RNASET2	Ribonuclease T2			3	0	3	1	0	1	237049456	0	134155704	25495766	0	0	177612464	0	102148064	25495766	0	0
LIMVQHWPETVCEK	K	I	37	50	14	3	sp|O00584|RNT2_HUMAN	O00584	RNT2_HUMAN	RNASET2	Ribonuclease T2			0	1	2	1	1	0	0	24808350	57186516	41532816	43564944	0	0	24808350	57186516	41532816	43564944	0
QDQQLQNCTEPGEQPSPK	K	Q	206	223	18	2,3	sp|O00584|RNT2_HUMAN	O00584	RNT2_HUMAN	RNASET2	Ribonuclease T2			3	3	3	3	4	4	175768640	132852160	89426664	89558640	24346052	14055941	104670576	78913672	52742784	52783264	13533008	15050361
SWPFNLEEIK	R	D	78	87	10	2	sp|O00584|RNT2_HUMAN	O00584	RNT2_HUMAN	RNASET2	Ribonuclease T2			1	1	1	1	1	1	96071224	38976332	112394384	81663872	133982280	104064896	96071224	38976332	112394384	81663872	133982280	104064896
VYGVIPK	R	I	175	181	7	2	sp|O00584|RNT2_HUMAN	O00584	RNT2_HUMAN	RNASET2	Ribonuclease T2			0	0	1	0	1	0	0	0	0	0	0	0	0	0	0	0	0	0
EVEEVSITNIINSSISSFK	K	R	345	363	19	2	sp|O00591|GBRP_HUMAN	O00591	GBRP_HUMAN	GABRP	Gamma-aminobutyric acid receptor subunit pi			2	1	0	0	0	0	8.34826e+06	10466157	0	0	0	0	5.22043e+06	10466157	0	0	0	0
EVEEVSITNIINSSISSFKR	K	K	345	364	20	3	sp|O00591|GBRP_HUMAN	O00591	GBRP_HUMAN	GABRP	Gamma-aminobutyric acid receptor subunit pi			3	0	0	0	0	0	13936415	0	0	0	0	0	0	0	0	0	0	0
LFSNGTVLYALR	R	I	142	153	12	2,3	sp|O00591|GBRP_HUMAN	O00591	GBRP_HUMAN	GABRP	Gamma-aminobutyric acid receptor subunit pi			1	2	1	1	2	1	242288496	251865344	132827200	156904192	179309696	140819824	242288496	251865344	132827200	156904192	179309696	140819824
LSLPGFENLTAGYNK	K	F	36	50	15	2	sp|O00591|GBRP_HUMAN	O00591	GBRP_HUMAN	GABRP	Gamma-aminobutyric acid receptor subunit pi			1	1	1	0	1	3	257274608	485403456	0	0	194091904	310151200	257274608	485403456	0	0	194091904	310151200
LVFEGNK	R	S	97	103	7	2	sp|O00591|GBRP_HUMAN	O00591	GBRP_HUMAN	GABRP	Gamma-aminobutyric acid receptor subunit pi			1	0	0	0	0	0	0	0	0	0	0	0	0	0	0	0	0	0
LVFEGNKSFTLDAR	R	L	97	110	14	3	sp|O00591|GBRP_HUMAN	O00591	GBRP_HUMAN	GABRP	Gamma-aminobutyric acid receptor subunit pi			1	0	0	0	0	0	0	0	0	0	0	0	0	0	0	0	0	0
SDKLSLPGFENLTAGYNK	R	F	33	50	18	2,3	sp|O00591|GBRP_HUMAN	O00591	GBRP_HUMAN	GABRP	Gamma-aminobutyric acid receptor subunit pi			3	2	2	2	1	1	633971070	261714304	0	273059680	279747520	161653776	610874050	261714304	0	273059680	279747520	161653776
SFTLDAR	K	L	104	110	7	2	sp|O00591|GBRP_HUMAN	O00591	GBRP_HUMAN	GABRP	Gamma-aminobutyric acid receptor subunit pi			0	0	0	1	0	0	0	0	0	0	0	0	0	0	0	0	0	0
LISLICR	K	A	376	382	7	2	sp|O00592|PODXL_HUMAN	O00592	PODXL_HUMAN	PODXL	Podocalyxin			1	0	0	0	0	0	35199600	0	0	0	0	0	0	0	0	0	0	0
QLVLNLTGNTLCAGGASDEK	K	L	356	375	20	2,3	sp|O00592|PODXL_HUMAN	O00592	PODXL_HUMAN	PODXL	Podocalyxin			4	1	2	2	3	2	139688016	125412064	74008944	77942256	95351696	64527724	139688016	125412064	74008944	77942256	95351696	64527724
CIVQTTSWSQCSK	K	T	229	241	13	2	sp|O00622|CYR61_HUMAN	O00622	CYR61_HUMAN	CYR61	Protein CYR61			0	0	1	0	1	1	0	0	7.48004e+06	9585344	6.33603e+06	24900316	0	0	7.48004e+06	9585344	6.33603e+06	24900316
RLPVFGMEPR	K	I	209	218	10	3	sp|O00622|CYR61_HUMAN	O00622	CYR61_HUMAN	CYR61	Protein CYR61			1	1	0	2	0	0	0	0	0	0	0	0	0	0	0	0	0	0
GFETVSYLLEGGSMAHEDFCGHTGK	R	M	60	84	25	3,4	sp|O00625|PIR_HUMAN	O00625	PIR_HUMAN	PIR	Pirin			0	1	1	1	1	2	0	65279176	18904030	58537152	82444944	73554592	0	65279176	18904030	58537152	82444944	73554592
IEPHHTAVLGEGDSVQVENKDPK	K	R	212	234	23	4	sp|O00625|PIR_HUMAN	O00625	PIR_HUMAN	PIR	Pirin			0	0	1	0	1	1	0	0	6.73468e+06	0	0	0	0	0	0	0	0	0
MVEPQYQELK	K	S	126	135	10	2	sp|O00625|PIR_HUMAN	O00625	PIR_HUMAN	PIR	Pirin			0	0	1	1	1	0	0	0	0	0	6539325	0	0	0	0	0	0	0
AVGNIVTGTDEQTQVVLNCDALSHFPALLTHPK	R	E	307	339	33	4	sp|O00629|IMA3_HUMAN	O00629	IMA3_HUMAN	KPNA4	Importin subunit alpha-3			1	0	1	1	1	1	24766912	0	18244972	20461232	19683020	27580238	24766912	0	18244972	20461232	19683020	27580238
DAQVVQVVLDGLSNILK	K	M	424	440	17	3	sp|O00629|IMA3_HUMAN	O00629	IMA3_HUMAN	KPNA4	Importin subunit alpha-3			0	0	1	0	0	0	0	0	0	0	0	0	0	0	0	0	0	0
EAAWAISNLTISGR	K	K	387	400	14	2	sp|O00629|IMA3_HUMAN	O00629	IMA3_HUMAN	KPNA4	Importin subunit alpha-3	KPNA3	sp|O00505|IMA4_HUMAN	0	0	1	0	1	1	0	0	7318842	0	18518366	0	0	0	7318842	0	18518366	0
MAEDEAETIGNLIEECGGLEK	K	I	441	461	21	2,3	sp|O00629|IMA3_HUMAN	O00629	IMA3_HUMAN	KPNA4	Importin subunit alpha-3			1	1	1	0	2	2	10938087	20329738	6.2289e+06	0	0	0	10938087	20329738	6.2289e+06	0	0	0
NVPHEDICEDSDIDGDYR	R	V	50	67	18	2,3	sp|O00629|IMA3_HUMAN	O00629	IMA3_HUMAN	KPNA4	Importin subunit alpha-3			2	1	1	1	1	3	82432944	75113824	45952020	77150088	69122192	147402912	82432944	75113824	45952020	77150088	69122192	135253296
SGILPILVHCLER	K	D	113	125	13	3	sp|O00629|IMA3_HUMAN	O00629	IMA3_HUMAN	KPNA4	Importin subunit alpha-3			0	0	1	2	1	1	0	0	29428264	10147858	16382534	0	0	0	29428264	10147858	16382534	0
VQNTSLEAIVQNASSDNQGIQLSAVQAAR	R	K	68	96	29	3,4	sp|O00629|IMA3_HUMAN	O00629	IMA3_HUMAN	KPNA4	Importin subunit alpha-3			3	2	1	4	1	4	91405744	99993688	74955344	118415208	97676880	164457200	91405744	99993688	74955344	118415208	97676880	164457200
ANLTWSVK	K	H	366	373	8	2	sp|O00754|MA2B1_HUMAN	O00754	MA2B1_HUMAN	MAN2B1	Lysosomal alpha-mannosidase			1	2	4	1	3	4	916993280	983323520	1206377600	1484934400	2148481020	1106338690	916993280	983323520	1206377600	1484934400	2148481020	1106338690
ASTSLKPPTADLFTGVLPNGYNPPR	R	N	241	265	25	3	sp|O00754|MA2B1_HUMAN	O00754	MA2B1_HUMAN	MAN2B1	Lysosomal alpha-mannosidase			1	2	2	2	2	2	18114048	26845992	34606740	41411560	69221328	45649640	18114048	26845992	34606740	41411560	69221328	45649640
DHFTFCQQLNISICPLSQTAAR	K	F	488	509	22	3	sp|O00754|MA2B1_HUMAN	O00754	MA2B1_HUMAN	MAN2B1	Lysosomal alpha-mannosidase			0	2	0	2	1	6	0	14148653	0	0	0	22601688	0	14148653	0	0	0	13231197
DLFSTFTITR	R	L	941	950	10	2	sp|O00754|MA2B1_HUMAN	O00754	MA2B1_HUMAN	MAN2B1	Lysosomal alpha-mannosidase			0	0	0	1	1	0	0	0	0	10116656	11650641	0	0	0	0	10116656	11650641	0
DLPPSVHLLTLASWGPEMVLLR	R	L	895	916	22	3	sp|O00754|MA2B1_HUMAN	O00754	MA2B1_HUMAN	MAN2B1	Lysosomal alpha-mannosidase			0	0	1	0	0	0	0	0	14855181	0	0	0	0	0	0	0	0	0
DYRPTWK	R	L	758	764	7	2	sp|O00754|MA2B1_HUMAN	O00754	MA2B1_HUMAN	MAN2B1	Lysosomal alpha-mannosidase			0	0	1	0	0	0	0	0	0	0	0	0	0	0	0	0	0	0
ELVDYFLNVATAQGR	K	Y	291	305	15	2	sp|O00754|MA2B1_HUMAN	O00754	MA2B1_HUMAN	MAN2B1	Lysosomal alpha-mannosidase			0	1	1	1	2	2	0	42638724	14277300	34929776	25893420	36348584	0	42638724	14277300	34929776	25893420	36348584
FDTPLETK	R	G	733	740	8	2	sp|O00754|MA2B1_HUMAN	O00754	MA2B1_HUMAN	MAN2B1	Lysosomal alpha-mannosidase			0	0	1	0	0	0	0	0	0	0	0	0	0	0	0	0	0	0
FQVIVYNPLGR	R	K	510	520	11	2	sp|O00754|MA2B1_HUMAN	O00754	MA2B1_HUMAN	MAN2B1	Lysosomal alpha-mannosidase			0	0	1	1	0	0	0	0	0	0	0	0	0	0	0	0	0	0
GSSVHVLYSTPACYLWELNK	K	A	346	365	20	2,3	sp|O00754|MA2B1_HUMAN	O00754	MA2B1_HUMAN	MAN2B1	Lysosomal alpha-mannosidase			1	4	6	2	0	3	113076976	389142848	391164832	309934400	0	411271776	113076976	375689728	391164832	309934400	0	411271776
GVSEPLMENGSGAWVR	R	G	824	839	16	2,3	sp|O00754|MA2B1_HUMAN	O00754	MA2B1_HUMAN	MAN2B1	Lysosomal alpha-mannosidase			0	1	1	0	2	1	0	16761786	0	5.75225e+06	415238720	271255136	0	82545976	0	28327818	80977248	55087652
HDDFFPYADGPHQFWTGYFSSR	K	P	374	395	22	3,4	sp|O00754|MA2B1_HUMAN	O00754	MA2B1_HUMAN	MAN2B1	Lysosomal alpha-mannosidase			0	0	1	1	2	5	0	0	0	0	14967421	128055808	0	0	0	0	0	0
HDDFFPYADGPHQFWTGYFSSRPALK	K	R	374	399	26	4,5	sp|O00754|MA2B1_HUMAN	O00754	MA2B1_HUMAN	MAN2B1	Lysosomal alpha-mannosidase			0	0	3	0	2	0	0	0	36865796	0	20229072	0	0	0	23332906	0	20229072	0
HLVLLDTAQAAAAGHR	R	L	842	857	16	3	sp|O00754|MA2B1_HUMAN	O00754	MA2B1_HUMAN	MAN2B1	Lysosomal alpha-mannosidase			0	0	2	2	0	2	0	0	27889898	23432506	0	18287626	0	0	27889898	23432506	0	18287626
IYITDGNMQLTVLTDR	R	S	782	797	16	2	sp|O00754|MA2B1_HUMAN	O00754	MA2B1_HUMAN	MAN2B1	Lysosomal alpha-mannosidase			0	0	0	0	0	1	0	0	0	0	0	0	0	0	0	0	0	0
LEFANGGWVMNDEAATHYGAIVDQMTLGLR	R	F	148	177	30	3	sp|O00754|MA2B1_HUMAN	O00754	MA2B1_HUMAN	MAN2B1	Lysosomal alpha-mannosidase			0	0	1	0	0	0	0	0	0	0	0	0	0	0	0	0	0	0
LEHQFAVGEDSGR	R	N	917	929	13	2,3	sp|O00754|MA2B1_HUMAN	O00754	MA2B1_HUMAN	MAN2B1	Lysosomal alpha-mannosidase			6	8	6	8	9	7	1566621310	1796456450	11890543	2754741500	2823554820	2375918340	808093250	914061700	72031072	2299588610	2272195580	1759770370
LEHQFAVGEDSGRNLSAPVTLNLR	R	D	917	940	24	3,4	sp|O00754|MA2B1_HUMAN	O00754	MA2B1_HUMAN	MAN2B1	Lysosomal alpha-mannosidase			6	0	3	0	1	0	955019970	0	248080720	49827796	101909312	0	839501180	0	219842992	49827796	101909312	0
LNQTEPVAGNYYPVNTR	K	I	765	781	17	2,3	sp|O00754|MA2B1_HUMAN	O00754	MA2B1_HUMAN	MAN2B1	Lysosomal alpha-mannosidase			2	5	2	2	4	2	1818611580	1545188100	1947876860	2120956930	2889243650	1882110080	1391491710	898072450	1567599870	1676784640	2250298620	1263363200
LPVSEGVFVVK	R	D	528	538	11	2	sp|O00754|MA2B1_HUMAN	O00754	MA2B1_HUMAN	MAN2B1	Lysosomal alpha-mannosidase			0	0	0	1	0	0	0	0	0	18188476	0	0	0	0	0	0	0	0
LQETTLVANQLR	R	E	951	962	12	2	sp|O00754|MA2B1_HUMAN	O00754	MA2B1_HUMAN	MAN2B1	Lysosomal alpha-mannosidase			0	1	1	1	1	0	0	6.16639e+06	25077058	12359453	22232684	0	0	6.16639e+06	25077058	12359453	22232684	0
NLSAPVTLNLR	R	D	930	940	11	2	sp|O00754|MA2B1_HUMAN	O00754	MA2B1_HUMAN	MAN2B1	Lysosomal alpha-mannosidase			1	0	1	2	2	2	1117812740	0	0	1786252160	2485820670	1644856450	1117812740	0	0	1786252160	2485820670	1644856450
QTFFWYNASIGDNESDQASGAYIFRPNQQKPLPVSR	R	W	639	674	36	4	sp|O00754|MA2B1_HUMAN	O00754	MA2B1_HUMAN	MAN2B1	Lysosomal alpha-mannosidase			0	1	1	4	1	1	0	0	242769776	272678208	0	299320416	0	0	242769776	272678208	0	299320416
TNHTVMTMGSDFQYENANMWFK	R	N	309	330	22	3	sp|O00754|MA2B1_HUMAN	O00754	MA2B1_HUMAN	MAN2B1	Lysosomal alpha-mannosidase			1	1	2	2	1	2	97926376	89019448	75636336	62938324	140359072	73336088	97926376	89019448	75636336	62938324	140359072	73336088
TPLVQEVHQNFSAWCSQVVR	K	L	683	702	20	2,3	sp|O00754|MA2B1_HUMAN	O00754	MA2B1_HUMAN	MAN2B1	Lysosomal alpha-mannosidase			3	4	4	2	5	6	0	1761227520	1562805380	1653009920	2740472580	1840791040	0	1958191360	1702482940	1653009920	2740472580	1395506820
WTTNTGPTPHQTPYQLDPANITLEPMEIR	K	T	970	998	29	3	sp|O00754|MA2B1_HUMAN	O00754	MA2B1_HUMAN	MAN2B1	Lysosomal alpha-mannosidase			0	0	1	0	0	0	0	0	0	0	0	0	0	0	0	0	0	0
WWHQQTNATQEVVR	R	D	127	140	14	3	sp|O00754|MA2B1_HUMAN	O00754	MA2B1_HUMAN	MAN2B1	Lysosomal alpha-mannosidase			1	1	0	0	1	1	51709704	39614400	0	0	100087312	38275116	51709704	39614400	0	0	100087312	38275116
WNCSALGER	R	T	82	90	9	2	sp|O00755|WNT7A_HUMAN	O00755	WNT7A_HUMAN	WNT7A	Protein Wnt-7a			1	1	2	0	0	0	90265912	0	0	0	0	0	0	0	0	0	0	0
AQAGEGVRPSPMQLELR	K	M	276	292	17	3	sp|O00764|PDXK_HUMAN	O00764	PDXK_HUMAN	PDXK	Pyridoxal kinase			0	0	0	1	0	0	0	0	0	27345028	0	0	0	0	0	0	0	0
DKSFLAMVVDIVQELK	R	Q	87	102	16	3	sp|O00764|PDXK_HUMAN	O00764	PDXK_HUMAN	PDXK	Pyridoxal kinase			0	1	1	1	1	1	0	6.55542e+06	10328329	8.34583e+06	12008844	6341897	0	6.55542e+06	10328329	8.34583e+06	12008844	6341897
GQVLNSDELQELYEGLR	K	L	54	70	17	2	sp|O00764|PDXK_HUMAN	O00764	PDXK_HUMAN	PDXK	Pyridoxal kinase			0	2	1	2	1	0	0	0	24172690	11997951	0	0	0	0	24172690	11997951	0	0
SFLAMVVDIVQELK	K	Q	89	102	14	2	sp|O00764|PDXK_HUMAN	O00764	PDXK_HUMAN	PDXK	Pyridoxal kinase			0	1	1	1	1	1	0	7.0036e+06	3.03506e+06	4537954	6.54192e+06	8642142	0	7.0036e+06	3.03506e+06	4537954	6.54192e+06	8642142
VLSIQSHVIR	R	G	7	16	10	3	sp|O00764|PDXK_HUMAN	O00764	PDXK_HUMAN	PDXK	Pyridoxal kinase			0	0	1	1	2	1	0	0	15854319	21503476	5.55595e+06	4475541	0	0	15854319	21503476	5.55595e+06	4475541
VVPLADIITPNQFEAELLSGR	K	K	140	160	21	3	sp|O00764|PDXK_HUMAN	O00764	PDXK_HUMAN	PDXK	Pyridoxal kinase			0	0	1	2	2	1	0	0	12087445	11081910	6.42301e+06	0	0	0	12087445	11081910	6.42301e+06	0
GSTLDLSDLEAEK	K	L	197	209	13	2	sp|O00767|ACOD_HUMAN	O00767	ACOD_HUMAN	SCD	Acyl-CoA desaturase			0	0	1	0	0	0	0	0	11564396	0	0	0	0	0	0	0	0	0
PAHLLQDDISSSYTTTTTITAPPSR	M	V	2	26	25	3	sp|O00767|ACOD_HUMAN	O00767	ACOD_HUMAN	SCD	Acyl-CoA desaturase			1	1	0	1	0	3	130923288	0	0	71803312	0	92981544	130923288	0	0	71803312	0	92981544
INCSDGYIEYYICR	K	G	141	154	14	2,3	sp|O14494|PLPP1_HUMAN	O14494	PLPP1_HUMAN	PLPP1	Phospholipid phosphatase 1			2	4	1	1	2	3	97836400	170594480	32779534	62190252	76179320	65910848	97836400	135340336	32779534	62190252	76179320	65910848
LRPHFLDVCDPDWSK	R	I	126	140	15	3,4	sp|O14494|PLPP1_HUMAN	O14494	PLPP1_HUMAN	PLPP1	Phospholipid phosphatase 1			0	3	2	2	1	2	0	84205928	35038436	45388972	44662372	131928192	0	99539400	41418756	53654076	52795164	47142768
LRPHFLSVCNPDFSQINCSEGYIQNYR	R	C	154	180	27	4	sp|O14495|PLPP3_HUMAN	O14495	PLPP3_HUMAN	PLPP3	Phospholipid phosphatase 3			0	1	0	0	1	1	0	0	0	0	0	0	0	0	0	0	0	0
APGSDPFMSSGQGPNGGMGDPYSR	K	A	1239	1262	24	2	sp|O14497|ARI1A_HUMAN	O14497	ARI1A_HUMAN	ARID1A	AT-rich interactive domain-containing protein 1A			0	0	1	0	0	0	0	0	0	0	0	0	0	0	0	0	0	0
ELQDGAESNGGGGGGGAGSGGGPGAEPDLK	K	N	72	101	30	2,3	sp|O14497|ARI1A_HUMAN	O14497	ARI1A_HUMAN	ARID1A	AT-rich interactive domain-containing protein 1A			2	1	4	0	1	2	35116196	0	15698762	0	0	5877718	18197702	0	8.31719e+06	0	0	11407524
FPPPQELSQDSFGSQASSAPSMTSSK	R	G	597	622	26	3	sp|O14497|ARI1A_HUMAN	O14497	ARI1A_HUMAN	ARID1A	AT-rich interactive domain-containing protein 1A			0	0	0	1	1	2	0	0	0	74515224	29058726	84317696	0	0	0	74515224	29058726	84317696
GGQEDMNLSLQSR	K	P	623	635	13	2	sp|O14497|ARI1A_HUMAN	O14497	ARI1A_HUMAN	ARID1A	AT-rich interactive domain-containing protein 1A			1	1	0	1	2	2	61230504	58392264	0	56879636	114421744	105563752	61230504	58392264	0	56879636	114421744	105563752
GGTPGSGAAAAAGSKPPPSSSASASSSSSSFAQQR	R	F	236	270	35	3,4	sp|O14497|ARI1A_HUMAN	O14497	ARI1A_HUMAN	ARID1A	AT-rich interactive domain-containing protein 1A			0	1	4	1	2	2	0	29167856	38202580	0	13551052	0	0	29167856	38202580	0	13551052	0
GPADMASQCWGAAAAAAAAAAASGGAQQR	K	S	328	356	29	3	sp|O14497|ARI1A_HUMAN	O14497	ARI1A_HUMAN	ARID1A	AT-rich interactive domain-containing protein 1A			0	0	0	0	0	1	0	0	0	0	0	0	0	0	0	0	0	0
GPSPSPVGSPASVAQSR	R	S	694	710	17	2	sp|O14497|ARI1A_HUMAN	O14497	ARI1A_HUMAN	ARID1A	AT-rich interactive domain-containing protein 1A			1	1	1	0	1	1	23335346	8927247	25598704	0	0	17873872	23335346	8927247	25598704	0	0	17873872
EKLNDTYVNVGLYSTK	K	T	122	137	16	2,3	sp|O14524|NEMP1_HUMAN	O14524	NEMP1_HUMAN	NEMP1	Nuclear envelope integral membrane protein 1			2	1	3	1	1	1	134479600	107088336	61899724	53740716	55008904	39454872	134479600	107088336	53330308	53740716	55008904	39454872
LNDTYVNVGLYSTK	K	T	124	137	14	2	sp|O14524|NEMP1_HUMAN	O14524	NEMP1_HUMAN	NEMP1	Nuclear envelope integral membrane protein 1			1	1	1	1	1	1	62394720	62642716	0	24553452	0	0	62394720	62642716	0	24553452	0	0
TQDYVVGFTDLGNTDDFTTETLEWR	K	L	154	178	25	3	sp|O14530|TXND9_HUMAN	O14530	TXND9_HUMAN	TXNDC9	Thioredoxin domain-containing protein 9			1	0	0	0	0	1	0	0	0	0	0	0	0	0	0	0	0	0
VIPTLALLK	K	D	142	150	9	2	sp|O14530|TXND9_HUMAN	O14530	TXND9_HUMAN	TXNDC9	Thioredoxin domain-containing protein 9			0	0	1	0	0	0	0	0	0	0	0	0	0	0	0	0	0	0
LAGAWASEAYSPQGLKPVVSTEAPPIIFATPTK	K	L	12	44	33	3	sp|O14548|COX7R_HUMAN	O14548	COX7R_HUMAN	COX7A2L	Cytochrome c oxidase subunit 7A-related protein, mitochondrial			0	0	1	0	0	0	0	0	0	0	0	0	0	0	0	0	0	0
LTSDSTVYDYAGK	K	N	45	57	13	2	sp|O14548|COX7R_HUMAN	O14548	COX7R_HUMAN	COX7A2L	Cytochrome c oxidase subunit 7A-related protein, mitochondrial			1	0	1	1	1	0	0	0	27110586	10885436	0	0	0	0	27110586	10885436	0	0
LMCPQEIVDYIADK	K	K	138	151	14	2	sp|O14561|ACPM_HUMAN	O14561	ACPM_HUMAN	NDUFAB1	Acyl carrier protein, mitochondrial			0	1	0	1	1	1	0	0	0	0	0	0	0	0	0	0	0	0
LMCPQEIVDYIADKK	K	D	138	152	15	3	sp|O14561|ACPM_HUMAN	O14561	ACPM_HUMAN	NDUFAB1	Acyl carrier protein, mitochondrial			0	1	1	0	0	0	0	83538568	164942784	0	0	0	0	83538568	164942784	0	0	0
LYDKIDPEK	K	L	89	97	9	3	sp|O14561|ACPM_HUMAN	O14561	ACPM_HUMAN	NDUFAB1	Acyl carrier protein, mitochondrial			0	0	1	1	0	0	0	0	30841542	0	0	0	0	0	0	0	0	0
IMVVGSTINDVLAVNTPK	K	D	150	167	18	2,3	sp|O14562|UBFD1_HUMAN	O14562	UBFD1_HUMAN	UBFD1	Ubiquitin domain-containing protein UBFD1			0	1	0	0	1	1	0	0	0	0	5658397	0	0	0	0	0	0	0
LEQDQLWIGTK	K	E	235	245	11	2	sp|O14562|UBFD1_HUMAN	O14562	UBFD1_HUMAN	UBFD1	Ubiquitin domain-containing protein UBFD1			0	0	1	0	0	0	0	0	0	0	0	0	0	0	0	0	0	0
ALHQGDSLECTAMTVQILLK	R	L	139	158	20	3	sp|O14579|COPE_HUMAN	O14579	COPE_HUMAN	COPE	Coatomer subunit epsilon			1	2	1	1	1	1	34372940	29290796	15204128	18449704	21144102	21225116	34372940	29290796	15204128	18449704	21144102	21225116
APPAPGPASGGSGEVDELFDVK	M	N	2	23	22	2	sp|O14579|COPE_HUMAN	O14579	COPE_HUMAN	COPE	Coatomer subunit epsilon			0	0	1	0	0	0	0	0	0	0	0	0	0	0	0	0	0	0
CSPTLLLLNGQAACHMAQGR	K	W	212	231	20	3	sp|O14579|COPE_HUMAN	O14579	COPE_HUMAN	COPE	Coatomer subunit epsilon			0	0	1	0	0	0	0	0	0	0	0	0	0	0	0	0	0	0
FGVVLDEIKPSSAPELQAVR	K	M	66	85	20	3	sp|O14579|COPE_HUMAN	O14579	COPE_HUMAN	COPE	Coatomer subunit epsilon			0	0	1	1	2	0	0	0	12904757	13421645	0	0	0	0	12904757	13421645	0	0
LQDAYYIFQEMADK	K	C	198	211	14	2,3	sp|O14579|COPE_HUMAN	O14579	COPE_HUMAN	COPE	Coatomer subunit epsilon			0	0	2	2	0	0	0	0	7.47394e+06	0	0	0	0	0	0	0	0	0
MFADYLAHESR	R	R	86	96	11	3	sp|O14579|COPE_HUMAN	O14579	COPE_HUMAN	COPE	Coatomer subunit epsilon			0	1	0	0	1	0	0	0	0	0	0	0	0	0	0	0	0	0
NAFYIGSYQQCINEAQR	K	V	24	40	17	2,3	sp|O14579|COPE_HUMAN	O14579	COPE_HUMAN	COPE	Coatomer subunit epsilon			2	3	2	2	2	3	76174144	68097440	15371424	70177328	41625496	75423848	54252952	48607272	15371424	50150600	41625496	53514384
QSVHIVENEIQASIDQIFSR	K	L	28	47	20	3	sp|O14653|GOSR2_HUMAN	O14653	GOSR2_HUMAN	GOSR2	Golgi SNAP receptor complex member 2			1	1	2	1	1	1	26298392	42509388	9701205	11547376	10659590	22644108	26298392	42509388	9701205	11547376	10659590	22644108
EERPLNASALK	R	L	59	69	11	2,3	sp|O14657|TOR1B_HUMAN	O14657	TOR1B_HUMAN	TOR1B	Torsin-1B			2	4	4	2	2	2	1310475390	1058267260	827729090	1081684350	627068420	691391740	1050429500	913114820	827729090	971373310	627068420	691391740
EERPLNASALKLDLEEK	R	L	59	75	17	3,4	sp|O14657|TOR1B_HUMAN	O14657	TOR1B_HUMAN	TOR1B	Torsin-1B			3	0	0	0	0	0	145171744	0	0	0	0	0	0	0	0	0	0	0
GNVSACANSVFIFDEMDK	R	L	164	181	18	2	sp|O14657|TOR1B_HUMAN	O14657	TOR1B_HUMAN	TOR1B	Torsin-1B			0	1	0	0	0	0	0	0	0	0	0	0	0	0	0	0	0	0
LFGQHLATEVIFK	K	A	76	88	13	3	sp|O14657|TOR1B_HUMAN	O14657	TOR1B_HUMAN	TOR1B	Torsin-1B			0	0	1	0	0	0	0	0	11527929	0	0	0	0	0	0	0	0	0
LHPGIIDAIKPFLDYYEQVDGVSYR	K	K	182	206	25	3,4	sp|O14657|TOR1B_HUMAN	O14657	TOR1B_HUMAN	TOR1B	Torsin-1B			0	0	0	0	0	2	0	0	0	0	0	0	0	0	0	0	0	0
NFVSQIVAENLHPK	K	G	116	129	14	3	sp|O14657|TOR1B_HUMAN	O14657	TOR1B_HUMAN	TOR1B	Torsin-1B			0	0	2	0	0	0	0	0	10530236	0	0	0	0	0	0	0	0	0
PLNASALK	R	L	62	69	8	2	sp|O14657|TOR1B_HUMAN	O14657	TOR1B_HUMAN	TOR1B	Torsin-1B			0	0	0	2	0	0	0	0	0	0	0	0	0	0	0	0	0	0
LTDAFLLLR	R	N	6	14	9	2	sp|O14662|STX16_HUMAN	O14662	STX16_HUMAN	STX16	Syntaxin-16			0	0	0	1	0	0	0	0	0	0	0	0	0	0	0	0	0	0
AIDTIYQTTDFSGIR	K	N	252	266	15	2,3	sp|O14672|ADA10_HUMAN	O14672	ADA10_HUMAN	ADAM10	Disintegrin and metalloproteinase domain-containing protein 10			2	2	2	3	2	3	964356220	602777600	667448700	728988480	1045342340	669730050	1147946370	693364220	568697920	564764740	1047955260	448986976
DECCFDANQPEGR	K	K	481	493	13	2	sp|O14672|ADA10_HUMAN	O14672	ADA10_HUMAN	ADAM10	Disintegrin and metalloproteinase domain-containing protein 10			1	2	1	1	1	0	49192104	80838592	35757732	43665040	0	0	49192104	80838592	35757732	43665040	0	0
DFDDGVLGLAWVGAPSGSSGGICEK	R	S	322	346	25	2,3	sp|O14672|ADA10_HUMAN	O14672	ADA10_HUMAN	ADAM10	Disintegrin and metalloproteinase domain-containing protein 10			2	2	2	1	2	0	0	0	15187808	64008240	0	0	0	0	0	0	0	0
DPTNPFRFPNIGVEK	K	F	285	299	15	3	sp|O14672|ADA10_HUMAN	O14672	ADA10_HUMAN	ADAM10	Disintegrin and metalloproteinase domain-containing protein 10			1	1	1	1	0	2	25066966	18077962	13910365	15618275	0	5.38857e+06	25066966	18077962	13910365	15618275	0	5.38857e+06
EAVIAQISSHVK	R	A	240	251	12	2,3	sp|O14672|ADA10_HUMAN	O14672	ADA10_HUMAN	ADAM10	Disintegrin and metalloproteinase domain-containing protein 10			1	1	2	1	2	1	24663596	0	48881376	0	31044270	0	24663596	0	33068744	0	31044270	0
EGICNGFTALCPASDPK	R	P	533	549	17	2	sp|O14672|ADA10_HUMAN	O14672	ADA10_HUMAN	ADAM10	Disintegrin and metalloproteinase domain-containing protein 10			0	3	0	0	0	0	0	32183670	0	0	0	0	0	0	0	0	0	0
EGICNGFTALCPASDPKPNFTDCNR	R	H	533	557	25	3,4	sp|O14672|ADA10_HUMAN	O14672	ADA10_HUMAN	ADAM10	Disintegrin and metalloproteinase domain-containing protein 10			6	9	10	8	6	14	4373336600	4663477200	3750488320	3605791230	4239974140	3058242820	4911325200	4663477200	3416373250	3440707330	4239974140	3058242820
ELCHVCCMK	K	K	592	600	9	3	sp|O14672|ADA10_HUMAN	O14672	ADA10_HUMAN	ADAM10	Disintegrin and metalloproteinase domain-containing protein 10			0	0	0	1	0	0	0	0	0	0	0	0	0	0	0	0	0	0
ENGNYIMYAR	K	A	411	420	10	2	sp|O14672|ADA10_HUMAN	O14672	ADA10_HUMAN	ADAM10	Disintegrin and metalloproteinase domain-containing protein 10			0	1	0	0	0	0	0	0	0	0	0	0	0	0	0	0	0	0
FLELNSEQNHDDYCLAYVFTDR	K	D	300	321	22	3	sp|O14672|ADA10_HUMAN	O14672	ADA10_HUMAN	ADAM10	Disintegrin and metalloproteinase domain-containing protein 10			1	2	2	2	1	1	202352016	239622080	135781312	196855632	140008912	228842848	202352016	239622080	135781312	196855632	140008912	228842848
FPNIGVEK	R	F	292	299	8	2	sp|O14672|ADA10_HUMAN	O14672	ADA10_HUMAN	ADAM10	Disintegrin and metalloproteinase domain-containing protein 10			1	2	2	1	3	4	3683604740	4773346800	2316771330	6002499100	4562563600	5879267800	3683604740	4773346800	2316771330	6002499100	4562563600	5879267800
FSLCSIR	K	N	432	438	7	2	sp|O14672|ADA10_HUMAN	O14672	ADA10_HUMAN	ADAM10	Disintegrin and metalloproteinase domain-containing protein 10			1	1	3	4	3	4	897616900	73228320	1120257410	579472130	695084670	691778430	897616900	73228320	1120257410	579472130	695084670	691778430
GYCDVFMR	R	C	637	644	8	2	sp|O14672|ADA10_HUMAN	O14672	ADA10_HUMAN	ADAM10	Disintegrin and metalloproteinase domain-containing protein 10			0	0	1	1	1	0	0	0	30746312	24665816	0	0	0	0	30746312	24665816	0	0
HTQVCINGQCAGSICEK	R	Y	558	574	17	2,3	sp|O14672|ADA10_HUMAN	O14672	ADA10_HUMAN	ADAM10	Disintegrin and metalloproteinase domain-containing protein 10			2	2	4	3	3	5	145523008	66077892	172584896	82238952	99194480	105550320	78697528	35711024	93637392	44505412	53270468	57252204
HYEGLSYNVDSLHQK	R	H	31	45	15	3	sp|O14672|ADA10_HUMAN	O14672	ADA10_HUMAN	ADAM10	Disintegrin and metalloproteinase domain-containing protein 10			0	0	1	1	1	0	0	0	15001435	0	0	0	0	0	0	0	0	0
INTTADEKDPTNPFR	R	F	277	291	15	2,3	sp|O14672|ADA10_HUMAN	O14672	ADA10_HUMAN	ADAM10	Disintegrin and metalloproteinase domain-containing protein 10			2	4	3	3	5	3	4136076290	8953403400	3484771070	7374549500	6944951300	9823162400	3778509570	5964652500	2778108420	7725560800	6396161500	9877368800
INTTADEKDPTNPFRFPNIGVEK	R	F	277	299	23	3,4	sp|O14672|ADA10_HUMAN	O14672	ADA10_HUMAN	ADAM10	Disintegrin and metalloproteinase domain-containing protein 10			4	3	7	3	6	3	8808567800	3392106500	12785512400	4885754900	9458849800	3734391550	6239472600	1585035140	4347627500	3875539460	4411431400	1760824580
IRINTTADEKDPTNPFR	R	F	275	291	17	2,3,4	sp|O14672|ADA10_HUMAN	O14672	ADA10_HUMAN	ADAM10	Disintegrin and metalloproteinase domain-containing protein 10			4	2	3	3	3	3	1756278270	368062080	1064415620	1060421120	1322129150	486417536	1067573310	231220832	643963900	644014780	798610300	299339040
KMDPSTCASTGSVQWSR	K	H	601	617	17	3	sp|O14672|ADA10_HUMAN	O14672	ADA10_HUMAN	ADAM10	Disintegrin and metalloproteinase domain-containing protein 10			0	0	1	0	0	0	0	0	6.98304e+06	0	0	0	0	0	0	0	0	0
LVDADGPLAR	R	L	647	656	10	2	sp|O14672|ADA10_HUMAN	O14672	ADA10_HUMAN	ADAM10	Disintegrin and metalloproteinase domain-containing protein 10			0	1	0	1	0	0	0	0	0	16678022	0	0	0	0	0	0	0	0
MDPSTCASTGSVQWSR	K	H	602	617	16	2	sp|O14672|ADA10_HUMAN	O14672	ADA10_HUMAN	ADAM10	Disintegrin and metalloproteinase domain-containing protein 10			0	1	1	1	0	1	0	12392842	17185658	19532638	0	11979721	0	12392842	17185658	19532638	0	11979721
NISFMVK	R	R	267	273	7	2	sp|O14672|ADA10_HUMAN	O14672	ADA10_HUMAN	ADAM10	Disintegrin and metalloproteinase domain-containing protein 10			2	3	1	3	2	1	0	323920736	0	0	22272716	0	0	0	0	0	0	0
NISQVLEK	R	K	439	446	8	2	sp|O14672|ADA10_HUMAN	O14672	ADA10_HUMAN	ADAM10	Disintegrin and metalloproteinase domain-containing protein 10			1	0	1	0	0	1	2286096130	0	0	0	0	1920138880	2286096130	0	0	0	0	1920138880
NNCFVESGQPICGNGMVEQGEECDCGYSDQCK	R	D	449	480	32	3	sp|O14672|ADA10_HUMAN	O14672	ADA10_HUMAN	ADAM10	Disintegrin and metalloproteinase domain-containing protein 10			0	1	0	0	0	0	0	0	0	0	0	0	0	0	0	0	0	0
NNCFVESGQPICGNGMVEQGEECDCGYSDQCKDECCFDANQPEGR	R	K	449	493	45	4	sp|O14672|ADA10_HUMAN	O14672	ADA10_HUMAN	ADAM10	Disintegrin and metalloproteinase domain-containing protein 10			1	3	2	0	3	1	0	63374816	145017936	0	211054720	70539648	0	63374816	145017936	0	211054720	70539648
NTCQLYIQTDHLFFK	K	Y	220	234	15	3	sp|O14672|ADA10_HUMAN	O14672	ADA10_HUMAN	ADAM10	Disintegrin and metalloproteinase domain-containing protein 10			2	2	3	2	1	1	115301056	160641792	101860088	136972800	124428696	0	115301056	160641792	101860088	136972800	124428696	0
QCSPSQGPCCTAQCAFK	K	S	502	518	17	2,3	sp|O14672|ADA10_HUMAN	O14672	ADA10_HUMAN	ADAM10	Disintegrin and metalloproteinase domain-containing protein 10			4	0	1	1	0	3	49228796	0	9193032	0	0	16729963	40509328	0	9193032	0	0	16729963
SLNTGIITVQNYGSHVPPK	K	V	357	375	19	3	sp|O14672|ADA10_HUMAN	O14672	ADA10_HUMAN	ADAM10	Disintegrin and metalloproteinase domain-containing protein 10			0	0	0	1	0	0	0	0	0	0	0	0	0	0	0	0	0	0
TITLQPGSPCNDFR	R	G	623	636	14	2	sp|O14672|ADA10_HUMAN	O14672	ADA10_HUMAN	ADAM10	Disintegrin and metalloproteinase domain-containing protein 10			0	0	1	1	1	0	0	0	37486492	20536318	0	0	0	0	37486492	20536318	0	0
VLDYDTSHIYTGHIYGEEGSFSHGSVIDGR	K	F	94	123	30	4,5	sp|O14672|ADA10_HUMAN	O14672	ADA10_HUMAN	ADAM10	Disintegrin and metalloproteinase domain-containing protein 10			2	2	1	2	0	3	96920160	92003744	0	58656468	0	79824256	54854672	51505048	0	32945534	0	44490400
VSHITFAHEVGHNFGSPHDSGTECTPGESK	K	N	376	405	30	5	sp|O14672|ADA10_HUMAN	O14672	ADA10_HUMAN	ADAM10	Disintegrin and metalloproteinase domain-containing protein 10			0	0	1	1	0	0	0	0	15767374	17289084	0	0	0	0	15767374	17289084	0	0
YGLEECTCASSDGKDDK	K	E	575	591	17	3	sp|O14672|ADA10_HUMAN	O14672	ADA10_HUMAN	ADAM10	Disintegrin and metalloproteinase domain-containing protein 10			0	0	1	1	0	0	0	0	0	0	0	0	0	0	0	0	0	0
YGPQGGCADHSVFER	K	M	167	181	15	3	sp|O14672|ADA10_HUMAN	O14672	ADA10_HUMAN	ADAM10	Disintegrin and metalloproteinase domain-containing protein 10			0	0	1	0	0	0	0	0	0	0	0	0	0	0	0	0	0	0
QDGVLAVTCAQEGVIR	R	V	294	309	16	2	sp|O14734|ACOT8_HUMAN	O14734	ACOT8_HUMAN	ACOT8	Acyl-coenzyme A thioesterase 8			1	1	1	1	1	0	21942588	26528140	11939273	23356870	23516106	0	21942588	26528140	11939273	23356870	23516106	0
SVSEDVHVHSLHCYFVR	K	A	70	86	17	4,5	sp|O14734|ACOT8_HUMAN	O14734	ACOT8_HUMAN	ACOT8	Acyl-coenzyme A thioesterase 8			0	1	0	1	1	2	0	25683040	0	8694398	13858334	14191233	0	25683040	0	8694398	13858334	14191233
AVENYLIQMAR	K	Y	69	79	11	2	sp|O14737|PDCD5_HUMAN	O14737	PDCD5_HUMAN	PDCD5	Programmed cell death protein 5			0	1	3	1	1	0	0	0	0	0	31190738	0	0	0	0	0	0	0
LSNLALVKPEK	R	T	56	66	11	3	sp|O14737|PDCD5_HUMAN	O14737	PDCD5_HUMAN	PDCD5	Programmed cell death protein 5			0	0	1	1	1	1	0	0	20213674	41531344	22253384	0	0	0	20213674	41531344	22253384	0
NSILAQVLDQSAR	R	A	41	53	13	2	sp|O14737|PDCD5_HUMAN	O14737	PDCD5_HUMAN	PDCD5	Programmed cell death protein 5			0	0	1	1	1	1	0	0	15159118	0	26861854	0	0	0	15159118	0	26861854	0
VSEQGLIEILK	K	K	87	97	11	2	sp|O14737|PDCD5_HUMAN	O14737	PDCD5_HUMAN	PDCD5	Programmed cell death protein 5			0	1	1	1	1	0	0	0	0	13913304	21576944	0	0	0	0	13913304	21576944	0
VSEQGLIEILKK	K	V	87	98	12	3	sp|O14737|PDCD5_HUMAN	O14737	PDCD5_HUMAN	PDCD5	Programmed cell death protein 5			0	0	1	1	1	0	0	0	16171537	26300924	37996484	0	0	0	16171537	26300924	37996484	0
DLNCVPEIADTLGAVAK	R	Q	19	35	17	2	sp|O14744|ANM5_HUMAN	O14744	ANM5_HUMAN	PRMT5	Protein arginine N-methyltransferase 5			0	0	1	0	0	0	0	0	0	0	0	0	0	0	0	0	0	0
AQEAPGQAEPPAAAEVQGAGNENEPR	R	E	113	138	26	3	sp|O14745|NHRF1_HUMAN	O14745	NHRF1_HUMAN	SLC9A3R1	Na(+)/H(+) exchange regulatory cofactor NHE-RF1			0	1	1	1	1	0	0	10970498	14024252	0	7.13037e+06	0	0	10970498	14024252	0	7.13037e+06	0
EALAEAALESPRPALVR	R	S	271	287	17	3	sp|O14745|NHRF1_HUMAN	O14745	NHRF1_HUMAN	SLC9A3R1	Na(+)/H(+) exchange regulatory cofactor NHE-RF1			1	0	1	1	0	0	0	0	36504016	33799440	0	0	0	0	36504016	33799440	0	0
IVEVNGVCMEGK	R	Q	199	210	12	2	sp|O14745|NHRF1_HUMAN	O14745	NHRF1_HUMAN	SLC9A3R1	Na(+)/H(+) exchange regulatory cofactor NHE-RF1			0	0	1	1	1	0	0	0	15945786	15704802	10275583	0	0	0	15945786	15704802	10275583	0
LLVVDPETDEQLQK	R	L	88	101	14	2	sp|O14745|NHRF1_HUMAN	O14745	NHRF1_HUMAN	SLC9A3R1	Na(+)/H(+) exchange regulatory cofactor NHE-RF1			0	0	1	1	1	1	0	0	43278268	28971250	41028268	11049460	0	0	43278268	28971250	41028268	11049460
LVEPGSPAEK	R	A	41	50	10	2	sp|O14745|NHRF1_HUMAN	O14745	NHRF1_HUMAN	SLC9A3R1	Na(+)/H(+) exchange regulatory cofactor NHE-RF1			1	0	0	0	0	0	0	0	0	0	0	0	0	0	0	0	0	0
LVEVNGENVEK	R	E	59	69	11	2	sp|O14745|NHRF1_HUMAN	O14745	NHRF1_HUMAN	SLC9A3R1	Na(+)/H(+) exchange regulatory cofactor NHE-RF1			0	0	1	0	1	0	0	0	0	0	0	0	0	0	0	0	0	0
LVEVNGENVEKETHQQVVSR	R	I	59	78	20	3	sp|O14745|NHRF1_HUMAN	O14745	NHRF1_HUMAN	SLC9A3R1	Na(+)/H(+) exchange regulatory cofactor NHE-RF1			1	0	0	0	0	0	0	0	0	0	0	0	0	0	0	0	0	0
QDSTAPSSTSSSDPILDFNISLAMAK	K	E	306	331	26	3	sp|O14745|NHRF1_HUMAN	O14745	NHRF1_HUMAN	SLC9A3R1	Na(+)/H(+) exchange regulatory cofactor NHE-RF1			0	0	0	0	2	0	0	0	0	0	0	0	0	0	0	0	0	0
SVDPDSPAEASGLR	R	A	181	194	14	2	sp|O14745|NHRF1_HUMAN	O14745	NHRF1_HUMAN	SLC9A3R1	Na(+)/H(+) exchange regulatory cofactor NHE-RF1			0	0	2	1	1	1	0	0	0	29429580	0	0	0	0	0	0	0	0
DASVHTLLDALETLGER	R	L	396	412	17	3	sp|O14763|TR10B_HUMAN	O14763	TR10B_HUMAN	TNFRSF10B	Tumor necrosis factor receptor superfamily member 10B			0	0	1	1	0	0	0	0	6241992	0	0	0	0	0	0	0	0	0
YGQDYSTHWNDLLFCLR	K	C	99	115	17	3	sp|O14763|TR10B_HUMAN	O14763	TR10B_HUMAN	TNFRSF10B	Tumor necrosis factor receptor superfamily member 10B			0	0	1	0	0	0	0	0	4.05634e+06	0	0	0	0	0	0	0	0	0
AGIEASLDVQYLMSAGANISTWVYSSPGR	R	H	269	297	29	3	sp|O14773|TPP1_HUMAN	O14773	TPP1_HUMAN	TPP1	Tripeptidyl-peptidase 1			0	1	1	0	3	2	0	0	0	0	0	0	0	0	0	0	0	0
AYPDVAALSDGYWVVSNR	R	V	448	465	18	2,3	sp|O14773|TPP1_HUMAN	O14773	TPP1_HUMAN	TPP1	Tripeptidyl-peptidase 1			2	3	3	2	2	3	8779119	97395104	44856808	53335592	39905824	56029888	8779119	59669504	27289648	32583956	24463864	34290908
FLSSSPHLPPSSYFNASGR	K	A	429	447	19	2,3	sp|O14773|TPP1_HUMAN	O14773	TPP1_HUMAN	TPP1	Tripeptidyl-peptidase 1			1	6	4	7	6	5	0	2174661120	2435242500	1924706560	3060418820	2095429500	0	2174661120	2435242500	2106637700	3060418820	1872460160
GCHESCLDEEVEGQGFCSGPGWDPVTGWGTPNFPALLK	R	T	521	558	38	4	sp|O14773|TPP1_HUMAN	O14773	TPP1_HUMAN	TPP1	Tripeptidyl-peptidase 1			1	1	1	0	1	1	0	31695412	15444500	0	0	0	0	31695412	15444500	0	0	0
GLTLLFASGDSGAGCWSVSGR	R	H	351	371	21	2	sp|O14773|TPP1_HUMAN	O14773	TPP1_HUMAN	TPP1	Tripeptidyl-peptidase 1			0	3	0	2	2	4	0	0	0	0	0	17866142	0	0	0	0	0	0
HEGQEPFLQWLMLLSNESALPHVHTVSYGDDEDSLSSAYIQR	R	V	298	339	42	4,5	sp|O14773|TPP1_HUMAN	O14773	TPP1_HUMAN	TPP1	Tripeptidyl-peptidase 1			4	4	6	4	10	5	152174000	156731008	84203400	0	663791870	240479744	140289280	144490384	242370400	0	463502432	221698384
ILSGRPPLGFLNPR	R	L	493	506	14	3	sp|O14773|TPP1_HUMAN	O14773	TPP1_HUMAN	TPP1	Tripeptidyl-peptidase 1			0	1	2	2	2	1	0	0	0	0	0	18436024	0	0	0	0	0	0
KRYNLTSQDVGSGTSNNSQACAQFLEQYFHDSDLAQFMR	R	L	207	245	39	4,5	sp|O14773|TPP1_HUMAN	O14773	TPP1_HUMAN	TPP1	Tripeptidyl-peptidase 1			2	0	1	0	0	0	0	0	0	0	0	0	0	0	0	0	0	0
LFGGNFAHQASVAR	R	V	246	259	14	2,3	sp|O14773|TPP1_HUMAN	O14773	TPP1_HUMAN	TPP1	Tripeptidyl-peptidase 1			1	1	2	2	0	0	0	0	0	0	0	0	0	0	0	0	0	0
LYQQHGAGLFDVTR	R	G	507	520	14	3	sp|O14773|TPP1_HUMAN	O14773	TPP1_HUMAN	TPP1	Tripeptidyl-peptidase 1			1	1	2	1	2	2	39115884	57378052	118012216	122977288	115001944	61579044	39115884	57378052	118012216	122977288	115001944	61579044
RYNLTSQDVGSGTSNNSQACAQFLEQYFHDSDLAQFMR	K	L	208	245	38	4	sp|O14773|TPP1_HUMAN	O14773	TPP1_HUMAN	TPP1	Tripeptidyl-peptidase 1			1	0	1	1	1	0	0	0	0	0	0	0	0	0	0	0	0	0
VPIPWVSGTSASTPVFGGILSLINEHR	R	I	466	492	27	3	sp|O14773|TPP1_HUMAN	O14773	TPP1_HUMAN	TPP1	Tripeptidyl-peptidase 1			0	0	0	0	0	1	0	0	0	0	0	0	0	0	0	0	0	0
YNLTSQDVGSGTSNNSQACAQFLEQYFHDSDLAQFMR	R	L	209	245	37	4	sp|O14773|TPP1_HUMAN	O14773	TPP1_HUMAN	TPP1	Tripeptidyl-peptidase 1			2	3	1	2	3	1	0	0	0	0	0	0	0	0	0	0	0	0
AIVPLEAR	R	M	655	662	8	2	sp|O14776|TCRG1_HUMAN	O14776	TCRG1_HUMAN	TCERG1	Transcription elongation regulator 1			0	0	1	0	0	0	0	0	0	0	0	0	0	0	0	0	0	0
EALFNEFVAAAR	R	K	770	781	12	2	sp|O14776|TCRG1_HUMAN	O14776	TCRG1_HUMAN	TCERG1	Transcription elongation regulator 1			0	0	1	0	0	1	0	0	17512444	0	0	0	0	0	0	0	0	0
LSMWDRPDDLIGR	R	A	553	565	13	3	sp|O14776|TCRG1_HUMAN	O14776	TCRG1_HUMAN	TCERG1	Transcription elongation regulator 1			0	0	1	0	0	0	0	0	23177910	0	0	0	0	0	0	0	0	0
SDFFELLSNHHLDSQSR	K	W	797	813	17	4	sp|O14776|TCRG1_HUMAN	O14776	TCRG1_HUMAN	TCERG1	Transcription elongation regulator 1			0	0	0	0	0	1	0	0	0	0	0	0	0	0	0	0	0	0
TLESTWEKPQELK	R	E	452	464	13	3	sp|O14776|TCRG1_HUMAN	O14776	TCRG1_HUMAN	TCERG1	Transcription elongation regulator 1			2	1	1	1	1	1	76184512	0	0	34734148	0	37660028	76184512	0	0	34734148	0	37660028
VFFYNPTTR	R	L	544	552	9	2	sp|O14776|TCRG1_HUMAN	O14776	TCRG1_HUMAN	TCERG1	Transcription elongation regulator 1			0	0	1	0	0	0	0	0	0	0	0	0	0	0	0	0	0	0
EGFSANYSVLQSSVSEDFK	K	C	256	274	19	2	sp|O14786|NRP1_HUMAN	O14786	NRP1_HUMAN	NRP1	Neuropilin-1			2	4	1	1	2	1	53026744	38648744	15230953	15979719	22203254	23972248	53026744	38648744	15230953	15979719	22203254	23972248
GPECSQNYTTPSGVIK	R	S	144	159	16	2	sp|O14786|NRP1_HUMAN	O14786	NRP1_HUMAN	NRP1	Neuropilin-1			1	1	0	1	0	0	0	36694356	0	0	0	0	0	0	0	0	0	0
IGYSNNGSDWK	K	M	517	527	11	2	sp|O14786|NRP1_HUMAN	O14786	NRP1_HUMAN	NRP1	Neuropilin-1			1	2	1	1	1	2	114008584	88497696	55380184	103280568	61084892	105999736	114008584	88497696	55380184	103280568	61084892	105999736
RGPECSQNYTTPSGVIK	K	S	143	159	17	2,3	sp|O14786|NRP1_HUMAN	O14786	NRP1_HUMAN	NRP1	Neuropilin-1			0	2	2	1	2	3	0	105080680	64862456	77808072	85011608	88406536	0	105080680	64862456	77808072	85011608	78315920
ANLQSVPHASASR	R	P	291	303	13	3	sp|O14791|APOL1_HUMAN	O14791	APOL1_HUMAN	APOL1	Apolipoprotein L1			0	0	0	2	0	0	0	0	0	19487304	0	0	0	0	0	0	0	0
EFLGENISNFLSLAGNTYQLTR	R	G	256	277	22	2,3	sp|O14791|APOL1_HUMAN	O14791	APOL1_HUMAN	APOL1	Apolipoprotein L1			1	1	0	1	2	2	0	0	0	26729558	29546338	23568532	0	0	0	26729558	29546338	17418300
LNILNNNYK	K	I	382	390	9	2	sp|O14791|APOL1_HUMAN	O14791	APOL1_HUMAN	APOL1	Apolipoprotein L1			0	0	0	0	1	0	0	0	0	0	0	0	0	0	0	0	0	0
VNEPSILEMSR	R	G	321	331	11	2	sp|O14791|APOL1_HUMAN	O14791	APOL1_HUMAN	APOL1	Apolipoprotein L1			0	0	0	1	1	0	0	0	0	0	0	0	0	0	0	0	0	0
VTEPISAESGEQVER	R	V	306	320	15	2	sp|O14791|APOL1_HUMAN	O14791	APOL1_HUMAN	APOL1	Apolipoprotein L1			0	0	0	1	0	0	0	0	0	9792310	0	0	0	0	0	0	0	0
DGVAPNGSAQQLPQTIIIGVR	R	K	43	63	21	2,3	sp|O14792|HS3S1_HUMAN	O14792	HS3S1_HUMAN	HS3ST1	Heparan sulfate glucosamine 3-O-sulfotransferase 1			3	3	4	3	4	4	156362640	119816056	71691064	106076688	159528448	122351280	95389520	74751456	45036436	65179808	98032032	76762184
IEEFLVR	S	D	174	180	7	2	sp|O14792|HS3S1_HUMAN	O14792	HS3S1_HUMAN	HS3ST1	Heparan sulfate glucosamine 3-O-sulfotransferase 1			0	0	1	0	0	0	0	0	16274943	0	0	0	0	0	0	0	0	0
LSPQINASNFYFNK	K	T	237	250	14	2	sp|O14792|HS3S1_HUMAN	O14792	HS3S1_HUMAN	HS3ST1	Heparan sulfate glucosamine 3-O-sulfotransferase 1			1	2	1	1	1	3	0	41592104	0	35837264	37599672	201875120	0	56722024	0	48873752	51277272	61742652
VPDSCCLEFSESCGLHAPGTWWK	R	A	165	187	23	3	sp|O14817|TSN4_HUMAN	O14817	TSN4_HUMAN	TSPAN4	Tetraspanin-4			0	2	0	0	0	0	0	14611167	0	0	0	0	0	0	0	0	0	0
AITVFSPDGHLFQVEYAQEAVK	R	K	6	27	22	3	sp|O14818|PSA7_HUMAN	O14818	PSA7_HUMAN	PSMA7	Proteasome subunit alpha type-7	PSMA8	sp|Q8TAA3|PSA7L_HUMAN	1	3	2	3	2	2	17984330	28590438	20856176	30516232	36069092	33553626	17984330	28590438	20856176	30516232	36069092	33553626
AITVFSPDGHLFQVEYAQEAVKK	R	G	6	28	23	3,4	sp|O14818|PSA7_HUMAN	O14818	PSA7_HUMAN	PSMA7	Proteasome subunit alpha type-7	PSMA8	sp|Q8TAA3|PSA7L_HUMAN	1	2	3	3	1	1	0	20937496	50375332	35886084	45526744	27076704	0	20937496	43924972	35886084	45526744	27076704
ALLEVVQSGGK	K	N	194	204	11	2	sp|O14818|PSA7_HUMAN	O14818	PSA7_HUMAN	PSMA7	Proteasome subunit alpha type-7	PSMA8	sp|Q8TAA3|PSA7L_HUMAN	1	1	1	2	1	1	55992868	0	87001616	89231072	97971016	0	55992868	0	87001616	89231072	97971016	0
DIVVLGVEK	R	K	39	47	9	2	sp|O14818|PSA7_HUMAN	O14818	PSA7_HUMAN	PSMA7	Proteasome subunit alpha type-7			0	0	0	0	1	0	0	0	0	0	0	0	0	0	0	0	0	0
GRDIVVLGVEK	R	K	37	47	11	3	sp|O14818|PSA7_HUMAN	O14818	PSA7_HUMAN	PSMA7	Proteasome subunit alpha type-7			0	0	0	1	0	0	0	0	0	0	0	0	0	0	0	0	0	0
ICALDDNVCMAFAGLTADAR	K	I	62	81	20	2,3	sp|O14818|PSA7_HUMAN	O14818	PSA7_HUMAN	PSMA7	Proteasome subunit alpha type-7			2	3	2	6	3	3	19989702	67057048	20456788	30115254	42023000	94494816	19010630	36732300	21510458	31666404	44187484	47188104
ILNPEEIEK	K	Y	219	227	9	2	sp|O14818|PSA7_HUMAN	O14818	PSA7_HUMAN	PSMA7	Proteasome subunit alpha type-7			1	1	1	2	1	1	0	23911026	108851112	140051488	120822120	0	0	23911026	108851112	140051488	120822120	0
KICALDDNVCMAFAGLTADAR	R	I	61	81	21	3	sp|O14818|PSA7_HUMAN	O14818	PSA7_HUMAN	PSMA7	Proteasome subunit alpha type-7			2	1	1	1	1	0	36053524	0	19548184	13306455	19093372	0	36053524	0	19548184	13306455	19093372	0
LTVEDPVTVEYITR	R	Y	96	109	14	2	sp|O14818|PSA7_HUMAN	O14818	PSA7_HUMAN	PSMA7	Proteasome subunit alpha type-7	PSMA8	sp|Q8TAA3|PSA7L_HUMAN	0	0	1	1	1	0	0	0	47377980	0	59285048	0	0	0	47377980	0	59285048	0
LYQTDPSGTYHAWK	R	A	144	157	14	3	sp|O14818|PSA7_HUMAN	O14818	PSA7_HUMAN	PSMA7	Proteasome subunit alpha type-7	PSMA8	sp|Q8TAA3|PSA7L_HUMAN	1	1	2	0	2	1	23289440	0	64110556	61841280	53734308	20462198	23289440	0	64110556	61841280	53734308	20462198
NIELAVMR	K	R	205	212	8	2	sp|O14818|PSA7_HUMAN	O14818	PSA7_HUMAN	PSMA7	Proteasome subunit alpha type-7			0	0	0	1	0	0	0	0	0	0	0	0	0	0	0	0	0	0
NYTDEAIETDDLTIK	K	L	175	189	15	2	sp|O14818|PSA7_HUMAN	O14818	PSA7_HUMAN	PSMA7	Proteasome subunit alpha type-7			1	0	0	1	1	0	163163472	0	0	82025920	90786128	0	163163472	0	0	82025920	90786128	0
RPFGISALIVGFDFDGTPR	R	L	125	143	19	3	sp|O14818|PSA7_HUMAN	O14818	PSA7_HUMAN	PSMA7	Proteasome subunit alpha type-7			0	0	0	0	1	0	0	0	0	0	0	0	0	0	0	0	0	0
DGGNPFAEPSELDNPFQDPAVIQHRPSR	R	Q	6	33	28	4	sp|O14828|SCAM3_HUMAN	O14828	SCAM3_HUMAN	SCAMP3	Secretory carrier-associated membrane protein 3			0	0	1	0	0	0	0	0	0	0	0	0	0	0	0	0	0	0
NYGSYSTQASAAAATAELLK	K	K	82	101	20	2	sp|O14828|SCAM3_HUMAN	O14828	SCAM3_HUMAN	SCAMP3	Secretory carrier-associated membrane protein 3			0	1	0	0	0	1	0	20309372	0	0	0	18515310	0	20309372	0	0	0	18515310
NYGSYSTQASAAAATAELLKK	K	Q	82	102	21	3	sp|O14828|SCAM3_HUMAN	O14828	SCAM3_HUMAN	SCAMP3	Secretory carrier-associated membrane protein 3			0	0	0	1	0	0	0	0	0	0	0	0	0	0	0	0	0	0
TAAANAAAGAAENAFR	R	A	330	345	16	2,3	sp|O14828|SCAM3_HUMAN	O14828	SCAM3_HUMAN	SCAMP3	Secretory carrier-associated membrane protein 3			1	1	1	2	1	1	0	11820669	22416304	24945588	0	11773009	0	11820669	22416304	16062715	0	11773009
TVTSFYNQSAIDAAAEKPSVR	K	L	49	69	21	3	sp|O14874|BCKD_HUMAN	O14874	BCKD_HUMAN	BCKDK	[3-methyl-2-oxobutanoate dehydrogenase [lipoamide]] kinase, mitochondrial			0	1	0	0	0	0	0	0	0	0	0	0	0	0	0	0	0	0
QAEELIQQEHADQAEIR	R	S	76	92	17	3	sp|O14879|IFIT3_HUMAN	O14879	IFIT3_HUMAN	IFIT3	Interferon-induced protein with tetratricopeptide repeats 3			0	0	0	0	1	0	0	0	0	0	0	0	0	0	0	0	0	0
SEDTAVQHGLEGLSISK	K	K	374	390	17	3	sp|O14879|IFIT3_HUMAN	O14879	IFIT3_HUMAN	IFIT3	Interferon-induced protein with tetratricopeptide repeats 3			0	0	0	0	0	1	0	0	0	0	0	9603274	0	0	0	0	0	0
IMQVNGWDMTMVTHDQAR	K	K	77	94	18	3	sp|O14907|TX1B3_HUMAN	O14907	TX1B3_HUMAN	TAX1BP3	Tax1-binding protein 3			1	1	1	1	2	2	0	0	0	0	46483212	41849904	0	0	0	0	0	0
LVFHTQLAHGSPTGR	R	I	58	72	15	4	sp|O14908|GIPC1_HUMAN	O14908	GIPC1_HUMAN	GIPC1	PDZ domain-containing protein GIPC1			0	0	1	0	0	0	0	0	0	0	0	0	0	0	0	0	0	0
VDDLLESYMGIR	K	D	268	279	12	2	sp|O14908|GIPC1_HUMAN	O14908	GIPC1_HUMAN	GIPC1	PDZ domain-containing protein GIPC1	GIPC3	sp|Q8TF64|GIPC3_HUMAN	0	0	1	1	1	1	0	0	7.29308e+06	7692528	11851248	8027191	0	0	7.29308e+06	7692528	11851248	8027191
EINGISVANQTVEQLQK	R	M	538	554	17	2	sp|O14936|CSKP_HUMAN	O14936	CSKP_HUMAN	CASK	Peripheral plasma membrane protein CASK			0	0	0	0	0	1	0	0	0	0	0	0	0	0	0	0	0	0
HNAVFDQLDLVTYEEVVK	K	L	716	733	18	3	sp|O14936|CSKP_HUMAN	O14936	CSKP_HUMAN	CASK	Peripheral plasma membrane protein CASK			1	1	1	1	1	2	0	0	21573024	27580408	0	36335992	0	0	21573024	27580408	0	36335992
ITVYEALNHPWLK	R	E	265	277	13	3	sp|O14936|CSKP_HUMAN	O14936	CSKP_HUMAN	CASK	Peripheral plasma membrane protein CASK			0	0	1	1	0	0	0	0	0	4568705	0	0	0	0	0	0	0	0
VGDIIQIISK	R	D	642	651	10	2	sp|O14936|CSKP_HUMAN	O14936	CSKP_HUMAN	CASK	Peripheral plasma membrane protein CASK			0	0	1	0	0	0	0	0	6029796	0	0	0	0	0	0	0	0	0
HVISYSLSPFEQR	R	A	13	25	13	2,3	sp|O14949|QCR8_HUMAN	O14949	QCR8_HUMAN	UQCRQ	Cytochrome b-c1 complex subunit 8			0	0	2	2	0	0	0	0	21309350	10301703	0	0	0	0	21309350	10301703	0	0
ATSNVFAMFDQSQIQEFK	R	E	18	35	18	2,3	sp|O14950|ML12B_HUMAN	O14950	ML12B_HUMAN	MYL12B	Myosin regulatory light chain 12B	MYL12A, MYL9	sp|P19105|ML12A_HUMAN, sp|P24844|MYL9_HUMAN	3	3	3	4	4	4	199964096	218985920	99428480	327799616	438823488	405472448	137721104	147843888	67755840	218228432	289066496	272075904
DGFIDKEDLHDMLASLGK	R	N	46	63	18	3,4	sp|O14950|ML12B_HUMAN	O14950	ML12B_HUMAN	MYL12B	Myosin regulatory light chain 12B	MYL12A, MYL9	sp|P19105|ML12A_HUMAN, sp|P24844|MYL9_HUMAN	0	2	1	2	1	0	0	31539458	18307386	103503008	54944056	0	0	34020724	19747660	47432428	59266604	0
EAFNMIDQNR	K	D	36	45	10	2	sp|O14950|ML12B_HUMAN	O14950	ML12B_HUMAN	MYL12B	Myosin regulatory light chain 12B	MYL12A, MYL9	sp|P19105|ML12A_HUMAN, sp|P24844|MYL9_HUMAN	0	0	0	1	0	0	0	0	0	0	0	0	0	0	0	0	0	0
EDLHDMLASLGK	K	N	52	63	12	2,3	sp|O14950|ML12B_HUMAN	O14950	ML12B_HUMAN	MYL12B	Myosin regulatory light chain 12B	MYL12A, MYL9	sp|P19105|ML12A_HUMAN, sp|P24844|MYL9_HUMAN	0	2	1	2	1	2	0	18107996	8090506	19023232	0	0	0	18107996	8090506	19023232	0	0
ELLTTMGDR	R	F	125	133	9	2	sp|O14950|ML12B_HUMAN	O14950	ML12B_HUMAN	MYL12B	Myosin regulatory light chain 12B	MYL12A, MYL9	sp|P19105|ML12A_HUMAN, sp|P24844|MYL9_HUMAN	1	1	0	0	2	0	0	43702100	0	0	175780528	0	0	43702100	0	0	175780528	0
FTDEEVDELYR	R	E	134	144	11	2	sp|O14950|ML12B_HUMAN	O14950	ML12B_HUMAN	MYL12B	Myosin regulatory light chain 12B	MYL12A	sp|P19105|ML12A_HUMAN	0	0	1	0	1	3	0	0	139900064	170181152	283677536	127604080	0	0	139900064	170181152	283677536	127604080
GNFNYIEFTR	K	I	152	161	10	2	sp|O14950|ML12B_HUMAN	O14950	ML12B_HUMAN	MYL12B	Myosin regulatory light chain 12B	MYL12A	sp|P19105|ML12A_HUMAN	1	0	1	1	1	1	86746240	0	0	186299984	203245408	0	86746240	0	0	186299984	203245408	0
LNGTDPEDVIR	K	N	94	104	11	2	sp|O14950|ML12B_HUMAN	O14950	ML12B_HUMAN	MYL12B	Myosin regulatory light chain 12B	MYL12A, MYL9	sp|P19105|ML12A_HUMAN, sp|P24844|MYL9_HUMAN	1	1	1	1	1	2	49678916	45423292	85953232	140893056	147870608	65639200	49678916	45423292	85953232	140893056	147870608	65639200
NAFACFDEEATGTIQEDYLR	R	E	105	124	20	2,3	sp|O14950|ML12B_HUMAN	O14950	ML12B_HUMAN	MYL12B	Myosin regulatory light chain 12B	MYL12A	sp|P19105|ML12A_HUMAN	5	3	1	10	10	15	370693344	165352400	37132848	374480736	345790816	285245120	194275312	108100752	37132848	258063216	242565408	196764096
APDWVDAEECHR	R	C	157	168	12	3	sp|O14964|HGS_HUMAN	O14964	HGS_HUMAN	HGS	Hepatocyte growth factor-regulated tyrosine kinase substrate			0	0	1	0	0	0	0	0	4802204	0	0	0	0	0	0	0	0	0
VNDKNPHVALYALEVMESVVK	K	N	53	73	21	4	sp|O14964|HGS_HUMAN	O14964	HGS_HUMAN	HGS	Hepatocyte growth factor-regulated tyrosine kinase substrate			0	0	1	1	0	0	0	0	2.89666e+06	2.95814e+06	0	0	0	0	2.89666e+06	2.95814e+06	0	0
AQLHDTNMELTDLK	K	L	948	961	14	3	sp|O14974|MYPT1_HUMAN	O14974	MYPT1_HUMAN	PPP1R12A	Protein phosphatase 1 regulatory subunit 12A			0	0	1	1	1	0	0	0	12667856	12328269	9618608	0	0	0	12667856	12328269	9618608	0
ETQTDSISRYETSSTSAGDR	K	Y	881	900	20	3	sp|O14974|MYPT1_HUMAN	O14974	MYPT1_HUMAN	PPP1R12A	Protein phosphatase 1 regulatory subunit 12A			0	0	0	0	0	1	0	0	0	0	0	0	0	0	0	0	0	0
FDDGAVFLAACSSGDTDEVLK	K	L	38	58	21	2	sp|O14974|MYPT1_HUMAN	O14974	MYPT1_HUMAN	PPP1R12A	Protein phosphatase 1 regulatory subunit 12A			0	0	0	0	0	1	0	0	0	0	0	0	0	0	0	0	0	0
GADINYANVDGLTALHQACIDDNVDMVK	R	F	63	90	28	3	sp|O14974|MYPT1_HUMAN	O14974	MYPT1_HUMAN	PPP1R12A	Protein phosphatase 1 regulatory subunit 12A			0	0	0	0	0	1	0	0	0	0	0	0	0	0	0	0	0	0
STGVSFWTQDSDENEQEQQSDTEEGSNKK	R	E	852	880	29	3	sp|O14974|MYPT1_HUMAN	O14974	MYPT1_HUMAN	PPP1R12A	Protein phosphatase 1 regulatory subunit 12A			1	1	1	0	0	2	18351628	0	0	0	0	17167372	18351628	0	0	0	0	17167372
VKFDDGAVFLAACSSGDTDEVLK	K	L	36	58	23	3	sp|O14974|MYPT1_HUMAN	O14974	MYPT1_HUMAN	PPP1R12A	Protein phosphatase 1 regulatory subunit 12A			1	1	1	1	1	1	23334216	0	0	0	0	0	0	0	0	0	0	0
DLTEYLSR	K	F	163	170	8	2	sp|O14979|HNRDL_HUMAN	O14979	HNRDL_HUMAN	HNRNPDL	Heterogeneous nuclear ribonucleoprotein D-like			1	1	1	1	1	1	66799528	42259864	79957208	77291168	91423504	24318558	66799528	42259864	79957208	77291168	91423504	24318558
EYFGAFGEIENIELPMDTK	K	T	251	269	19	2,3	sp|O14979|HNRDL_HUMAN	O14979	HNRDL_HUMAN	HNRNPDL	Heterogeneous nuclear ribonucleoprotein D-like			2	4	2	2	2	3	138449088	206881456	44823948	147983408	98177248	154053552	73697592	113734800	62240656	78584176	77032712	75610840
GFCFITYTDEEPVKK	R	L	275	289	15	3	sp|O14979|HNRDL_HUMAN	O14979	HNRDL_HUMAN	HNRNPDL	Heterogeneous nuclear ribonucleoprotein D-like			2	0	1	0	0	0	21447032	0	101739160	0	0	0	21447032	0	101739160	0	0	0
INASKNQQDDGKMFIGGLSWDTSK	K	K	138	161	24	4	sp|O14979|HNRDL_HUMAN	O14979	HNRDL_HUMAN	HNRNPDL	Heterogeneous nuclear ribonucleoprotein D-like			1	0	0	1	0	0	0	0	0	0	0	0	0	0	0	0	0	0
KVFVGGLSPDTSEEQIK	K	E	234	250	17	3	sp|O14979|HNRDL_HUMAN	O14979	HNRDL_HUMAN	HNRNPDL	Heterogeneous nuclear ribonucleoprotein D-like			0	0	0	0	1	0	0	0	0	0	0	0	0	0	0	0	0	0
MFIGGLSWDTSK	K	K	150	161	12	2	sp|O14979|HNRDL_HUMAN	O14979	HNRDL_HUMAN	HNRNPDL	Heterogeneous nuclear ribonucleoprotein D-like			0	1	1	1	1	1	0	34462844	34351196	28926174	25033094	32474306	0	34462844	34351196	28926174	25033094	32474306
MFIGGLSWDTSKK	K	D	150	162	13	2,3	sp|O14979|HNRDL_HUMAN	O14979	HNRDL_HUMAN	HNRNPDL	Heterogeneous nuclear ribonucleoprotein D-like			1	0	4	2	1	1	20533366	0	70056960	35411108	36625148	16637860	20533366	0	70056960	35411108	36625148	16637860
NQQDDGKMFIGGLSWDTSK	K	K	143	161	19	3,4	sp|O14979|HNRDL_HUMAN	O14979	HNRDL_HUMAN	HNRNPDL	Heterogeneous nuclear ribonucleoprotein D-like			2	0	0	2	0	0	27790496	0	0	15237798	0	0	13792725	0	0	17213184	0	0
NQQDDGKMFIGGLSWDTSKK	K	D	143	162	20	3,4,5	sp|O14979|HNRDL_HUMAN	O14979	HNRDL_HUMAN	HNRNPDL	Heterogeneous nuclear ribonucleoprotein D-like			3	0	1	2	0	0	136240880	0	0	9739542	0	0	45185356	0	0	25671496	0	0
RGFCFITYTDEEPVKK	R	L	274	289	16	3,4	sp|O14979|HNRDL_HUMAN	O14979	HNRDL_HUMAN	HNRNPDL	Heterogeneous nuclear ribonucleoprotein D-like			0	0	3	1	1	0	0	0	67621152	22435936	21094280	0	0	0	29870258	26797836	25195342	0
VFVGGLSPDTSEEQIK	K	E	235	250	16	2	sp|O14979|HNRDL_HUMAN	O14979	HNRDL_HUMAN	HNRNPDL	Heterogeneous nuclear ribonucleoprotein D-like			1	1	1	0	0	1	42595444	41892284	113372560	87063976	0	42188872	42595444	41892284	113372560	87063976	0	42188872
VFVGGLSPDTSEEQIKEYFGAFGEIENIELPMDTK	K	T	235	269	35	3	sp|O14979|HNRDL_HUMAN	O14979	HNRDL_HUMAN	HNRNPDL	Heterogeneous nuclear ribonucleoprotein D-like			1	0	1	1	0	1	0	0	0	0	0	0	0	0	0	0	0	0
AVGHPFVIQLGR	K	I	701	712	12	3	sp|O14980|XPO1_HUMAN	O14980	XPO1_HUMAN	XPO1	Exportin-1			0	0	0	0	1	0	0	0	0	0	0	0	0	0	0	0	0	0
ETLVYLTHLDYVDTER	R	I	459	474	16	3	sp|O14980|XPO1_HUMAN	O14980	XPO1_HUMAN	XPO1	Exportin-1			1	1	2	2	2	2	64260368	47858508	22356722	50643316	47978108	48685420	64260368	47858508	22356722	50643316	47978108	48685420
IYLDMLNVYK	R	C	713	722	10	2	sp|O14980|XPO1_HUMAN	O14980	XPO1_HUMAN	XPO1	Exportin-1			0	0	1	0	0	0	0	0	0	0	0	0	0	0	0	0	0	0
LDINLLDNVVNCLYHGEGAQQR	K	M	23	44	22	3	sp|O14980|XPO1_HUMAN	O14980	XPO1_HUMAN	XPO1	Exportin-1			1	2	1	1	1	1	0	11118829	0	19901844	15187971	0	0	11118829	0	19901844	15187971	0
LLSEEVFDFSSGQITQVK	K	S	173	190	18	2,3	sp|O14980|XPO1_HUMAN	O14980	XPO1_HUMAN	XPO1	Exportin-1			2	2	2	2	3	1	132088168	56942860	40990388	127221248	120055600	82269600	80065520	96484536	23501126	76006440	71691416	75348192
MAKPEEVLVVENDQGEVVR	R	E	424	442	19	3	sp|O14980|XPO1_HUMAN	O14980	XPO1_HUMAN	XPO1	Exportin-1			1	2	0	1	0	0	0	5537344	0	0	0	0	0	0	0	0	0	0
NVDILKDPETVK	K	Q	675	686	12	3	sp|O14980|XPO1_HUMAN	O14980	XPO1_HUMAN	XPO1	Exportin-1			0	0	0	2	0	0	0	0	0	12668625	0	0	0	0	0	0	0	0
YYGLQILENVIK	K	T	77	88	12	2	sp|O14980|XPO1_HUMAN	O14980	XPO1_HUMAN	XPO1	Exportin-1			0	0	1	1	1	1	0	0	5.42709e+06	3857040	0	0	0	0	5.42709e+06	3857040	0	0
DEVSHLQSGSHLANNSDPESTFR	R	Q	103	125	23	3,4	sp|O15027|SC16A_HUMAN	O15027	SC16A_HUMAN	SEC16A	Protein transport protein Sec16A			0	2	0	0	0	0	0	20309986	0	0	0	0	0	0	0	0	0	0
QNPHDGVVTPAASPSLPQPGLQMPGQWGPVQGGPQPSGQHR	R	S	11	51	41	4	sp|O15027|SC16A_HUMAN	O15027	SC16A_HUMAN	SEC16A	Protein transport protein Sec16A			0	0	1	0	0	0	0	0	0	0	0	0	0	0	0	0	0	0
ALSNISLR	R	L	124	131	8	2	sp|O15031|PLXB2_HUMAN	O15031	PLXB2_HUMAN	PLXNB2	Plexin-B2			1	1	1	2	3	1	2142866300	1445770370	1970156420	1866369660	2481228540	0	2142866300	1445770370	1970156420	1866369660	2481228540	0
AMTLQEAEAFVGAER	K	C	1122	1136	15	2,3	sp|O15031|PLXB2_HUMAN	O15031	PLXB2_HUMAN	PLXNB2	Plexin-B2			0	1	2	2	1	0	0	10281726	22195918	15235836	8726706	0	0	10845952	11165780	7548711	9205598	0
CVYEALCNTTSECPPPVITR	R	I	788	807	20	2,3	sp|O15031|PLXB2_HUMAN	O15031	PLXB2_HUMAN	PLXNB2	Plexin-B2			4	5	6	2	4	4	300809408	277769344	193160352	268924128	263080544	159056672	171625888	158483776	109441232	149103808	142404384	90327232
DPDIHAAAFGTCLAASVAAPGSGR	R	V	268	291	24	3	sp|O15031|PLXB2_HUMAN	O15031	PLXB2_HUMAN	PLXNB2	Plexin-B2			0	1	0	0	0	1	0	0	0	0	0	0	0	0	0	0	0	0
EAESLQPMTVVGTDYVFHNDTK	R	V	1031	1052	22	2,3	sp|O15031|PLXB2_HUMAN	O15031	PLXB2_HUMAN	PLXNB2	Plexin-B2			7	5	4	6	3	6	2417528580	1848440580	1838803840	2049767810	2139057660	1681713020	2259139840	1842975870	1703850110	1889408260	2043155200	1612928130
EAFEAYTDHATYK	R	A	195	207	13	3	sp|O15031|PLXB2_HUMAN	O15031	PLXB2_HUMAN	PLXNB2	Plexin-B2			0	0	0	1	0	0	0	0	0	0	0	0	0	0	0	0	0	0
ELNHLAVDEASGVVYLGAVNALYQLDAK	K	L	33	60	28	3	sp|O15031|PLXB2_HUMAN	O15031	PLXB2_HUMAN	PLXNB2	Plexin-B2			1	1	1	2	1	2	11523759	25074942	11950021	11354137	7882340	18587062	11523759	25074942	11950021	11354137	7882340	18587062
FAMVVIAEPLQSWQPPR	R	E	1014	1030	17	2,3	sp|O15031|PLXB2_HUMAN	O15031	PLXB2_HUMAN	PLXNB2	Plexin-B2			3	0	4	2	2	2	45228008	0	56432212	15761544	12901144	37996464	23842320	0	30477134	15761544	12901144	21038732
FGAQLQCVTGPQATR	K	G	942	956	15	2	sp|O15031|PLXB2_HUMAN	O15031	PLXB2_HUMAN	PLXNB2	Plexin-B2			0	0	1	0	0	0	0	0	6.31725e+06	0	0	0	0	0	0	0	0	0
GGLNLTAVTVAAENNHTVAFLGTSDGR	R	I	388	414	27	3	sp|O15031|PLXB2_HUMAN	O15031	PLXB2_HUMAN	PLXNB2	Plexin-B2			1	2	2	1	1	2	0	0	0	0	0	0	0	0	0	0	0	0
IQPETGPLGGGIR	R	I	808	820	13	2	sp|O15031|PLXB2_HUMAN	O15031	PLXB2_HUMAN	PLXNB2	Plexin-B2			1	1	1	1	1	2	55906952	21742982	28960132	46678112	0	46560872	55906952	21742982	28960132	46678112	0	46560872
LHVTLYNCSFGR	K	S	753	764	12	2,3	sp|O15031|PLXB2_HUMAN	O15031	PLXB2_HUMAN	PLXNB2	Plexin-B2			5	6	4	5	4	6	627104900	1294477950	1627009280	1120636800	1419513600	1131228290	442012960	1040474110	1592027780	1028434620	1205271300	979927230
LQLEQQVATGPALDNKK	K	C	61	77	17	3	sp|O15031|PLXB2_HUMAN	O15031	PLXB2_HUMAN	PLXNB2	Plexin-B2			0	0	1	0	0	0	0	0	0	0	0	0	0	0	0	0	0	0
LSHDANETLPLHLYVK	K	S	728	743	16	2,3,4	sp|O15031|PLXB2_HUMAN	O15031	PLXB2_HUMAN	PLXNB2	Plexin-B2			4	5	4	6	4	6	4340615200	3921992960	3655509500	4645895700	4702728700	4119073280	2961836800	2898048000	2713004800	3896143100	3920437250	3396924420
QMVQVSDQDMNTHLAEISR	R	A	1761	1779	19	3	sp|O15031|PLXB2_HUMAN	O15031	PLXB2_HUMAN	PLXNB2	Plexin-B2			1	2	1	1	1	1	16140733	19411572	0	9633745	0	12658264	16140733	19411572	0	9633745	0	12658264
SCVAVTSAQPQNMSR	K	R	517	531	15	2,3	sp|O15031|PLXB2_HUMAN	O15031	PLXB2_HUMAN	PLXNB2	Plexin-B2			3	4	4	3	2	2	728456830	828503680	689710530	830405820	716798020	815073860	729071360	821347650	689710530	740996420	716798020	815073860
SFVASNDEGVATVGLVSSTGPGGDR	K	V	142	166	25	3	sp|O15031|PLXB2_HUMAN	O15031	PLXB2_HUMAN	PLXNB2	Plexin-B2			0	1	2	2	1	2	0	36945552	14816706	21377814	26384966	18589632	0	36945552	14816706	21377814	26384966	18589632
SINVTGQGFSLIQR	R	F	1000	1013	14	2,3	sp|O15031|PLXB2_HUMAN	O15031	PLXB2_HUMAN	PLXNB2	Plexin-B2			3	2	3	3	3	3	1385053440	1102881920	1073997570	1275719420	1268311170	1144768640	1495936260	1136052860	939063040	1154009090	1193771010	1013685500
SKSCVAVTSAQPQNMSR	R	R	515	531	17	3	sp|O15031|PLXB2_HUMAN	O15031	PLXB2_HUMAN	PLXNB2	Plexin-B2			1	0	1	0	0	0	53561004	0	0	0	0	0	0	0	0	0	0	0
SPPNVQFTFQQPK	R	P	884	896	13	2	sp|O15031|PLXB2_HUMAN	O15031	PLXB2_HUMAN	PLXNB2	Plexin-B2			0	0	0	0	0	1	0	0	0	0	0	0	0	0	0	0	0	0
SQLEGLEESVR	K	D	1236	1246	11	2	sp|O15031|PLXB2_HUMAN	O15031	PLXB2_HUMAN	PLXNB2	Plexin-B2			0	0	1	0	0	0	0	0	0	0	0	0	0	0	0	0	0	0
SSGGPGAGLCLFPLDK	R	V	303	318	16	2	sp|O15031|PLXB2_HUMAN	O15031	PLXB2_HUMAN	PLXNB2	Plexin-B2			0	0	1	0	0	0	0	0	0	0	0	0	0	0	0	0	0	0
TEAGAFEYVPDPTFENFTGGVK	R	K	1084	1105	22	2,3	sp|O15031|PLXB2_HUMAN	O15031	PLXB2_HUMAN	PLXNB2	Plexin-B2			4	4	4	7	5	7	1176734460	1236336640	786430850	1137309700	1145574400	1293388420	701776900	728622020	457573952	662636030	672545860	758455040
TEAGAFEYVPDPTFENFTGGVKK	R	Q	1084	1106	23	2,3	sp|O15031|PLXB2_HUMAN	O15031	PLXB2_HUMAN	PLXNB2	Plexin-B2			3	1	4	1	1	2	23401720	0	920422460	563653950	0	191209168	760586300	0	549450620	342803488	0	116289744
VVFLSPAVPEEPEAYNLTVLIEMDGHR	K	A	1053	1079	27	3,4	sp|O15031|PLXB2_HUMAN	O15031	PLXB2_HUMAN	PLXNB2	Plexin-B2			10	11	13	11	10	11	856100740	983834370	1194882560	971517180	1110688260	857196670	810405820	847440770	1112095870	804288580	1110688260	859569020
VYLTPDGTSSEYDSILVEINKR	K	V	418	439	22	3	sp|O15031|PLXB2_HUMAN	O15031	PLXB2_HUMAN	PLXNB2	Plexin-B2			1	1	1	1	0	1	0	0	0	0	0	0	0	0	0	0	0	0
ELLNLNR	K	T	39	45	7	2	sp|O15041|SEM3E_HUMAN	O15041	SEM3E_HUMAN	SEMA3E	Semaphorin-3E			1	1	0	1	1	1	94341296	0	0	0	0	0	0	0	0	0	0	0
TEEHLAYGIENNSTLLECTPR	K	S	585	605	21	3	sp|O15041|SEM3E_HUMAN	O15041	SEM3E_HUMAN	SEMA3E	Semaphorin-3E			1	1	1	0	0	0	0	12092810	0	0	0	0	0	0	0	0	0	0
EEGEEEGEEEGEEEEEESSDSSSSSDGEGALRR	R	R	1359	1391	33	3	sp|O15047|SET1A_HUMAN	O15047	SET1A_HUMAN	SETD1A	Histone-lysine N-methyltransferase SETD1A			0	0	0	0	0	1	0	0	0	0	0	0	0	0	0	0	0	0
EEPPGAPFAENTAER	R	F	390	404	15	2	sp|O15047|SET1A_HUMAN	O15047	SET1A_HUMAN	SETD1A	Histone-lysine N-methyltransferase SETD1A			0	1	2	1	1	2	0	38193512	43401404	15641358	32476288	105879776	0	38193512	43401404	15641358	32476288	105879776
QDTPSSFGQFTPQSSQGTPYTSR	R	G	254	276	23	3	sp|O15047|SET1A_HUMAN	O15047	SET1A_HUMAN	SETD1A	Histone-lysine N-methyltransferase SETD1A			1	0	0	0	0	0	22278624	0	0	0	0	0	0	0	0	0	0	0
FGEPVLAGFAR	K	S	396	406	11	2	sp|O15067|PUR4_HUMAN	O15067	PUR4_HUMAN	PFAS	Phosphoribosylformylglycinamidine synthase			0	0	0	1	0	0	0	0	0	0	0	0	0	0	0	0	0	0
ESDTPLQQVSIEEILEEQR	K	V	82	100	19	3	sp|O15116|LSM1_HUMAN	O15116	LSM1_HUMAN	LSM1	U6 snRNA-associated Sm-like protein LSm1			1	1	0	0	0	0	0	0	0	0	0	0	0	0	0	0	0	0
SIDQFANLVLHQTVER	R	I	34	49	16	3	sp|O15116|LSM1_HUMAN	O15116	LSM1_HUMAN	LSM1	U6 snRNA-associated Sm-like protein LSm1			1	2	2	2	1	1	13434620	20324864	25553808	23298258	42803540	21273274	13434620	20324864	25553808	23298258	42803540	21273274
TLIGFLR	R	S	27	33	7	2	sp|O15116|LSM1_HUMAN	O15116	LSM1_HUMAN	LSM1	U6 snRNA-associated Sm-like protein LSm1			0	0	1	1	0	0	0	0	12333476	6485473	0	0	0	0	12333476	6485473	0	0
DADACNATNWIEYMFNK	K	D	180	196	17	2,3	sp|O15118|NPC1_HUMAN	O15118	NPC1_HUMAN	NPC1	Niemann-Pick C1 protein			3	3	2	2	3	3	291905952	385082016	159308240	181007168	196506240	191390704	249325088	385082016	124613424	148856944	167389952	142390128
DGYDLVQELCPGFFFGNVSLCCDVR	K	Q	54	78	25	3	sp|O15118|NPC1_HUMAN	O15118	NPC1_HUMAN	NPC1	Niemann-Pick C1 protein			1	1	1	1	1	0	107146848	93651192	47531664	26597840	50856524	0	107146848	93651192	47531664	26597840	50856524	0
DNGQAPFTITPVFSDFPVHGMEPMNNATK	K	G	197	225	29	3	sp|O15118|NPC1_HUMAN	O15118	NPC1_HUMAN	NPC1	Niemann-Pick C1 protein			2	2	2	1	0	1	9571687	491437568	208086800	218948656	0	213079456	0	491437568	208086800	218948656	0	0
EFINFVK	K	N	586	592	7	2	sp|O15118|NPC1_HUMAN	O15118	NPC1_HUMAN	NPC1	Niemann-Pick C1 protein			1	0	1	1	0	1	24294082	0	15528883	14019096	0	0	24294082	0	15528883	14019096	0	0
ELQYYVGQSFANAMYNACR	K	D	143	161	19	2,3	sp|O15118|NPC1_HUMAN	O15118	NPC1_HUMAN	NPC1	Niemann-Pick C1 protein			3	2	2	2	3	2	125148144	106602648	58113336	66177620	57922696	55839016	125148144	106602648	58113336	66177620	57922696	55839016
GQNMVCGGMGCNNDSLVQQIFNAAQLDNYTR	K	I	904	934	31	3	sp|O15118|NPC1_HUMAN	O15118	NPC1_HUMAN	NPC1	Niemann-Pick C1 protein			2	2	1	1	1	1	0	0	0	0	0	0	0	0	0	0	0	0
IGFAPSSWIDDYFDWVKPQSSCCR	R	V	935	958	24	3	sp|O15118|NPC1_HUMAN	O15118	NPC1_HUMAN	NPC1	Niemann-Pick C1 protein			1	0	3	1	2	1	0	0	15797420	6627534	0	17363096	0	0	15797420	6627534	0	17363096
NPNLTISFTAER	K	S	596	607	12	2	sp|O15118|NPC1_HUMAN	O15118	NPC1_HUMAN	NPC1	Niemann-Pick C1 protein			1	2	1	1	1	2	0	247882464	0	165327552	126987968	170659632	0	247882464	0	165327552	126987968	170659632
NYKNPNLTISFTAER	K	S	593	607	15	2,3	sp|O15118|NPC1_HUMAN	O15118	NPC1_HUMAN	NPC1	Niemann-Pick C1 protein			2	2	3	2	2	1	320558144	128865976	192544272	152512416	108405432	74682736	320558144	128865976	192544272	152512416	108405432	74682736
QSQFLNVTATEDYVDPVTNQTK	R	T	117	138	22	2,3	sp|O15118|NPC1_HUMAN	O15118	NPC1_HUMAN	NPC1	Niemann-Pick C1 protein			2	3	2	2	2	1	0	0	0	0	0	0	0	0	0	0	0	0
VDNITDQFCNASVVDPACVR	R	C	959	978	20	2,3	sp|O15118|NPC1_HUMAN	O15118	NPC1_HUMAN	NPC1	Niemann-Pick C1 protein			1	1	2	1	1	1	0	0	0	0	0	0	0	0	0	0	0	0
EDFEWVYTDQPHADR	R	R	8	22	15	3	sp|O15121|DEGS1_HUMAN	O15121	DEGS1_HUMAN	DEGS1	Sphingolipid delta(4)-desaturase DES1			0	0	1	0	0	0	0	0	0	0	0	0	0	0	0	0	0	0
EHALAQAELLK	K	R	79	89	11	3	sp|O15126|SCAM1_HUMAN	O15126	SCAM1_HUMAN	SCAMP1	Secretory carrier-associated membrane protein 1			0	0	0	1	0	0	0	0	0	0	0	0	0	0	0	0	0	0
EHALAQAELLKR	K	Q	79	90	12	3	sp|O15126|SCAM1_HUMAN	O15126	SCAM1_HUMAN	SCAMP1	Secretory carrier-associated membrane protein 1			0	0	0	1	0	0	0	0	0	0	0	0	0	0	0	0	0	0
TVQTAAANAASTAASSAAQNAFK	K	G	312	334	23	3	sp|O15126|SCAM1_HUMAN	O15126	SCAM1_HUMAN	SCAMP1	Secretory carrier-associated membrane protein 1			0	0	0	0	1	0	0	0	0	0	0	0	0	0	0	0	0	0
ELQNTVANLHVR	R	Q	105	116	12	3	sp|O15127|SCAM2_HUMAN	O15127	SCAM2_HUMAN	SCAMP2	Secretory carrier-associated membrane protein 2			0	1	2	1	1	1	0	0	0	35682612	0	0	0	0	0	0	0	0
TGASFQQAQEEFSQGIFSSR	R	T	293	312	20	2,3	sp|O15127|SCAM2_HUMAN	O15127	SCAM2_HUMAN	SCAMP2	Secretory carrier-associated membrane protein 2			2	3	2	3	3	2	99687104	161024224	54131608	93572464	67781192	106436504	52412080	84711768	28425042	49374572	35750340	56136052
IEFLQSHENQEIYQK	K	A	479	493	15	3	sp|O15131|IMA6_HUMAN	O15131	IMA6_HUMAN	KPNA5	Importin subunit alpha-6	KPNA1, KPNA6	sp|O60684|IMA7_HUMAN, sp|P52294|IMA5_HUMAN	1	1	0	2	1	1	42434356	36432128	0	0	0	0	42434356	36432128	0	0	0	0
ASSEGGTAAGAGLDSLHK	K	N	309	326	18	3	sp|O15143|ARC1B_HUMAN	O15143	ARC1B_HUMAN	ARPC1B	Actin-related protein 2/3 complex subunit 1B			0	0	2	1	1	2	0	0	18602010	35879176	12110351	39502824	0	0	18602010	35879176	12110351	39502824
NAYVWTLK	R	G	75	82	8	2	sp|O15143|ARC1B_HUMAN	O15143	ARC1B_HUMAN	ARPC1B	Actin-related protein 2/3 complex subunit 1B			0	0	0	1	0	0	0	0	0	0	0	0	0	0	0	0	0	0
TWKPTLVILR	R	I	85	94	10	3	sp|O15143|ARC1B_HUMAN	O15143	ARC1B_HUMAN	ARPC1B	Actin-related protein 2/3 complex subunit 1B			0	0	1	1	0	0	0	0	15712230	12152019	0	0	0	0	15712230	12152019	0	0
VAWVSHDSTVCLADADKK	R	M	217	234	18	3,4	sp|O15143|ARC1B_HUMAN	O15143	ARC1B_HUMAN	ARPC1B	Actin-related protein 2/3 complex subunit 1B			1	1	1	1	1	2	16342571	19539912	0	12261717	8563870	16366519	16342571	19539912	0	12261717	8563870	16366519
VISICYFEQENDWWVCK	R	H	119	135	17	2	sp|O15143|ARC1B_HUMAN	O15143	ARC1B_HUMAN	ARPC1B	Actin-related protein 2/3 complex subunit 1B			1	0	0	0	0	0	0	0	0	0	0	0	0	0	0	0	0	0
ASHTAPQVLFSHR	R	E	191	203	13	4	sp|O15144|ARPC2_HUMAN	O15144	ARPC2_HUMAN	ARPC2	Actin-related protein 2/3 complex subunit 2			0	0	0	1	0	0	0	0	0	13337243	0	0	0	0	0	0	0	0
DDETMYVESK	R	K	148	157	10	2	sp|O15144|ARPC2_HUMAN	O15144	ARPC2_HUMAN	ARPC2	Actin-related protein 2/3 complex subunit 2			1	0	0	1	0	0	0	0	0	0	0	0	0	0	0	0	0	0
DNTINLIHTFR	R	D	238	248	11	2,3	sp|O15144|ARPC2_HUMAN	O15144	ARPC2_HUMAN	ARPC2	Actin-related protein 2/3 complex subunit 2			1	1	1	1	3	1	0	20852502	31326220	30408762	54828796	14613734	0	20852502	31326220	30408762	54828796	14613734
DSIVHQAGMLK	K	R	107	117	11	3	sp|O15144|ARPC2_HUMAN	O15144	ARPC2_HUMAN	ARPC2	Actin-related protein 2/3 complex subunit 2			0	0	0	1	0	0	0	0	0	9016894	0	0	0	0	0	0	0	0
FENAAAGNKPEAVEVTFADFDGVLYHISNPNGDK	K	T	19	52	34	4	sp|O15144|ARPC2_HUMAN	O15144	ARPC2_HUMAN	ARPC2	Actin-related protein 2/3 complex subunit 2			1	1	0	1	2	1	47823320	64400764	0	34171040	0	42051044	47823320	64400764	0	34171040	0	42051044
IIEETLALK	R	F	10	18	9	2	sp|O15144|ARPC2_HUMAN	O15144	ARPC2_HUMAN	ARPC2	Actin-related protein 2/3 complex subunit 2			1	0	0	1	0	0	0	0	0	0	0	0	0	0	0	0	0	0
NCFASVFEK	R	Y	119	127	9	2	sp|O15144|ARPC2_HUMAN	O15144	ARPC2_HUMAN	ARPC2	Actin-related protein 2/3 complex subunit 2			1	1	0	1	1	0	0	14195942	0	22589250	12734260	0	0	14195942	0	22589250	12734260	0
VFMQEFK	K	E	180	186	7	2	sp|O15144|ARPC2_HUMAN	O15144	ARPC2_HUMAN	ARPC2	Actin-related protein 2/3 complex subunit 2			1	0	0	0	0	0	0	0	0	0	0	0	0	0	0	0	0	0
VYGSFLVNPESGYNVSLLYDLENLPASK	R	D	79	106	28	3	sp|O15144|ARPC2_HUMAN	O15144	ARPC2_HUMAN	ARPC2	Actin-related protein 2/3 complex subunit 2			0	0	1	1	0	0	0	0	0	0	0	0	0	0	0	0	0	0
YFQFQEEGK	K	E	128	136	9	2	sp|O15144|ARPC2_HUMAN	O15144	ARPC2_HUMAN	ARPC2	Actin-related protein 2/3 complex subunit 2			0	0	1	0	0	0	0	0	0	0	0	0	0	0	0	0	0	0
AYLQQLR	R	Q	131	137	7	2	sp|O15145|ARPC3_HUMAN	O15145	ARPC3_HUMAN	ARPC3	Actin-related protein 2/3 complex subunit 3			0	0	2	0	0	0	0	0	19009740	0	0	0	0	0	0	0	0	0
DTDIVDEAIYYFK	K	A	38	50	13	2	sp|O15145|ARPC3_HUMAN	O15145	ARPC3_HUMAN	ARPC3	Actin-related protein 2/3 complex subunit 3			0	1	0	1	0	1	0	0	0	0	0	0	0	0	0	0	0	0
LIGNMALLPIR	K	S	15	25	11	2	sp|O15145|ARPC3_HUMAN	O15145	ARPC3_HUMAN	ARPC3	Actin-related protein 2/3 complex subunit 3			0	0	1	1	1	0	0	0	30699692	22080740	23805834	0	0	0	30699692	22080740	23805834	0
PAYHSSLMDPDTK	M	L	2	14	13	3	sp|O15145|ARPC3_HUMAN	O15145	ARPC3_HUMAN	ARPC3	Actin-related protein 2/3 complex subunit 3			0	0	1	1	0	0	0	0	15223639	22105454	0	0	0	0	15223639	22105454	0	0
WWTCFVK	K	R	159	165	7	2	sp|O15145|ARPC3_HUMAN	O15145	ARPC3_HUMAN	ARPC3	Actin-related protein 2/3 complex subunit 3			0	0	1	1	0	0	0	0	11814040	9888398	0	0	0	0	11814040	9888398	0	0
VLVYNNTSIVQDEILAHR	K	L	92	109	18	3	sp|O15160|RPAC1_HUMAN	O15160	RPAC1_HUMAN	POLR1C	DNA-directed RNA polymerases I and III subunit RPAC1			0	1	0	0	1	1	0	14209856	0	0	0	0	0	0	0	0	0	0
IIDNMGQEVITLERPLR	R	C	164	180	17	3	sp|O15162|PLS1_HUMAN	O15162	PLS1_HUMAN	PLSCR1	Phospholipid scramblase 1			1	1	1	1	2	0	17885718	28038952	36419260	13678771	34543652	0	17885718	28038952	36419260	13678771	34543652	0
NCCGPSRPFTLR	R	I	152	163	12	3	sp|O15162|PLS1_HUMAN	O15162	PLS1_HUMAN	PLSCR1	Phospholipid scramblase 1			0	1	1	1	1	0	0	0	21239276	0	0	0	0	0	0	0	0	0
PFTLRIIDNMGQEVITLER	R	P	159	177	19	3	sp|O15162|PLS1_HUMAN	O15162	PLS1_HUMAN	PLSCR1	Phospholipid scramblase 1			0	0	1	0	0	0	0	0	0	0	0	0	0	0	0	0	0	0
VYFAAEDTDCCTR	R	N	139	151	13	2	sp|O15162|PLS1_HUMAN	O15162	PLS1_HUMAN	PLSCR1	Phospholipid scramblase 1			0	2	1	0	0	0	0	13272568	15725122	0	0	0	0	13272568	15725122	0	0	0
DALRDEYDDLSDLNAVQMESVR	K	E	163	184	22	3	sp|O15173|PGRC2_HUMAN	O15173	PGRC2_HUMAN	PGRMC2	Membrane-associated progesterone receptor component 2			0	0	1	0	0	0	0	0	0	0	0	0	0	0	0	0	0	0
DEYDDLSDLNAVQMESVR	R	E	167	184	18	2,3	sp|O15173|PGRC2_HUMAN	O15173	PGRC2_HUMAN	PGRMC2	Membrane-associated progesterone receptor component 2			2	2	2	2	1	2	38374452	76065488	55214904	51792580	36419228	46529472	38374452	62332816	44445968	36575724	36419228	38066808
DFSLEQLR	R	Q	102	109	8	2	sp|O15173|PGRC2_HUMAN	O15173	PGRC2_HUMAN	PGRMC2	Membrane-associated progesterone receptor component 2			1	1	1	1	1	1	32826786	48652388	0	70803720	59256452	24853464	32826786	48652388	0	70803720	59256452	24853464
EWEMQFK	R	E	185	191	7	2	sp|O15173|PGRC2_HUMAN	O15173	PGRC2_HUMAN	PGRMC2	Membrane-associated progesterone receptor component 2			0	0	0	1	1	0	0	0	0	25867404	0	0	0	0	0	0	0	0
FYGPAGPYGIFAGR	K	D	136	149	14	2	sp|O15173|PGRC2_HUMAN	O15173	PGRC2_HUMAN	PGRMC2	Membrane-associated progesterone receptor component 2			0	2	2	3	2	1	0	22444968	50092756	45562960	21518644	0	0	22444968	50092756	45562960	21518644	0
GLATFCLDKDALR	R	D	154	166	13	3	sp|O15173|PGRC2_HUMAN	O15173	PGRC2_HUMAN	PGRMC2	Membrane-associated progesterone receptor component 2			1	0	1	1	1	1	12698685	0	33309734	27478824	22263184	0	12698685	0	33309734	27478824	22263184	0
ILLAVNGK	R	V	119	126	8	2	sp|O15173|PGRC2_HUMAN	O15173	PGRC2_HUMAN	PGRMC2	Membrane-associated progesterone receptor component 2			0	0	0	1	0	0	0	0	0	86447120	0	0	0	0	0	0	0	0
EELALLDGSNVVFK	K	L	45	58	14	2	sp|O15212|PFD6_HUMAN	O15212	PFD6_HUMAN	PFDN6	Prefoldin subunit 6			0	0	2	1	1	0	0	0	22383942	0	0	0	0	0	0	0	0	0
LLGPVLVK	K	Q	59	66	8	2	sp|O15212|PFD6_HUMAN	O15212	PFD6_HUMAN	PFDN6	Prefoldin subunit 6			1	1	1	1	1	1	0	0	37410100	35886668	0	0	0	0	37410100	35886668	0	0
AQQLLANSTALEEAMLQEQQR	R	L	2562	2582	21	2,3	sp|O15230|LAMA5_HUMAN	O15230	LAMA5_HUMAN	LAMA5	Laminin subunit alpha-5			4	3	5	6	4	4	697671620	444980704	343750784	431413248	434730304	378886656	539148160	330976032	261377424	335333664	337030368	292649152
CDVCAEGFTGFPSCYPTPSSSNDTR	R	E	458	482	25	3	sp|O15230|LAMA5_HUMAN	O15230	LAMA5_HUMAN	LAMA5	Laminin subunit alpha-5			1	1	1	0	0	1	34777424	35596164	0	0	0	0	34777424	35596164	0	0	0	0
CEICAPGFYGNALLPGNCTR	R	C	2003	2022	20	2,3	sp|O15230|LAMA5_HUMAN	O15230	LAMA5_HUMAN	LAMA5	Laminin subunit alpha-5			1	2	3	3	1	2	35841088	123580304	70706328	37352648	50581924	20076054	35841088	76590144	44426904	23469886	50581924	20076054
DNATLQATLHAAR	R	D	2422	2434	13	2,3	sp|O15230|LAMA5_HUMAN	O15230	LAMA5_HUMAN	LAMA5	Laminin subunit alpha-5			1	1	1	0	0	0	12364225	94431184	0	0	0	0	0	0	0	0	0	0
FGFNPLEFENFSWR	R	G	891	904	14	2	sp|O15230|LAMA5_HUMAN	O15230	LAMA5_HUMAN	LAMA5	Laminin subunit alpha-5			1	1	1	0	2	1	0	19949062	0	0	24553530	17122640	0	19949062	0	0	24553530	17122640
GCIEMDTLNEEVVSLYNFER	R	T	2898	2917	20	3	sp|O15230|LAMA5_HUMAN	O15230	LAMA5_HUMAN	LAMA5	Laminin subunit alpha-5			1	1	0	0	0	0	0	5216732	0	0	0	0	0	0	0	0	0	0
GINASSMAWAR	R	L	2194	2204	11	2	sp|O15230|LAMA5_HUMAN	O15230	LAMA5_HUMAN	LAMA5	Laminin subunit alpha-5			1	3	3	2	1	3	469469024	403896224	282715200	340510240	0	288777056	469469024	317957824	257079584	340510240	0	288777056
GPPPELQPQPEGPPR	R	L	3229	3243	15	2,3	sp|O15230|LAMA5_HUMAN	O15230	LAMA5_HUMAN	LAMA5	Laminin subunit alpha-5			3	1	1	2	3	3	529863872	95570304	78663472	214068384	178844768	207026656	318499840	95570304	78663472	128190424	104920496	123903672
GVHNASLALSASIGR	R	V	2704	2718	15	2,3	sp|O15230|LAMA5_HUMAN	O15230	LAMA5_HUMAN	LAMA5	Laminin subunit alpha-5			0	2	1	1	3	3	0	0	0	138373904	69035760	98964784	0	0	0	138373904	69035760	98964784
IAASATCGEEAPAR	R	G	58	71	14	2	sp|O15230|LAMA5_HUMAN	O15230	LAMA5_HUMAN	LAMA5	Laminin subunit alpha-5			0	0	0	1	0	0	0	0	0	0	0	0	0	0	0	0	0	0
IVPLENGEIVVSLVNGR	R	P	222	238	17	2,3	sp|O15230|LAMA5_HUMAN	O15230	LAMA5_HUMAN	LAMA5	Laminin subunit alpha-5			1	3	2	2	2	4	11083199	158744096	18199992	24652384	74290528	135235328	11627612	77946168	19093986	25863324	41299340	67490472
IVPLENGEIVVSLVNGRPGAMNFSYSPLLR	R	E	222	251	30	3,4	sp|O15230|LAMA5_HUMAN	O15230	LAMA5_HUMAN	LAMA5	Laminin subunit alpha-5			3	2	4	4	2	4	0	51582020	131480432	58404912	122320912	63116312	0	51582020	102614200	58404912	88851696	49084644
KQELSRDNATLQATLHAAR	R	D	2416	2434	19	4,5	sp|O15230|LAMA5_HUMAN	O15230	LAMA5_HUMAN	LAMA5	Laminin subunit alpha-5			3	0	1	0	1	0	118400792	0	38966060	0	24961692	0	100136312	0	38966060	0	24961692	0
LEVDAQSNHTVGPLLAAAAGAPAPLYLGGLPEPMAVQPWPPAYCGCMR	R	R	3619	3666	48	4,5	sp|O15230|LAMA5_HUMAN	O15230	LAMA5_HUMAN	LAMA5	Laminin subunit alpha-5			0	2	3	2	0	0	0	0	57946672	0	0	0	0	0	0	0	0	0
LLLGGLPESGTIYNFSGCISNVFVQR	R	L	3244	3269	26	3	sp|O15230|LAMA5_HUMAN	O15230	LAMA5_HUMAN	LAMA5	Laminin subunit alpha-5			3	1	1	2	0	1	45402900	70386688	47020692	48857316	0	58969060	45402900	70386688	47020692	48857316	0	58969060
LNASIADLQSQLR	R	S	2208	2220	13	2,3	sp|O15230|LAMA5_HUMAN	O15230	LAMA5_HUMAN	LAMA5	Laminin subunit alpha-5			2	4	2	3	3	2	656886780	465530240	337484128	464973856	429537792	432182848	736796740	505292896	323522592	384507936	342432672	442760352
LNLTSPDLFWLVFR	R	Y	920	933	14	2	sp|O15230|LAMA5_HUMAN	O15230	LAMA5_HUMAN	LAMA5	Laminin subunit alpha-5			3	1	1	1	1	2	105533912	110921920	121158432	90657880	164409744	110235520	105533912	110921920	121158432	90657880	164409744	110235520
LNTTGVSAGCTADLLVGR	R	A	3106	3123	18	2	sp|O15230|LAMA5_HUMAN	O15230	LAMA5_HUMAN	LAMA5	Laminin subunit alpha-5			3	2	1	2	1	2	71500920	71547760	23115322	36044424	55586288	53404144	71500920	71547760	23115322	36044424	55586288	53404144
LVEAAEAHAQQLGQLALNLSSIILDVNQDR	R	L	2484	2513	30	3,4	sp|O15230|LAMA5_HUMAN	O15230	LAMA5_HUMAN	LAMA5	Laminin subunit alpha-5			2	2	2	2	3	4	277864736	221753312	238896576	195665712	317560800	233941728	181033776	144997328	155227600	126754200	204727584	147555024
LVGGPVAGGDPNQTIR	K	G	84	99	16	2,3	sp|O15230|LAMA5_HUMAN	O15230	LAMA5_HUMAN	LAMA5	Laminin subunit alpha-5			1	1	2	3	4	4	702671550	428209344	342774208	544799100	507190144	466638240	702671550	428209344	342774208	544799100	507190144	466638240
PCACGPAAEGSECHPQSGQCHCRPGTMGPQCR	R	E	2069	2100	32	5	sp|O15230|LAMA5_HUMAN	O15230	LAMA5_HUMAN	LAMA5	Laminin subunit alpha-5			0	1	0	0	0	0	0	0	0	0	0	0	0	0	0	0	0	0
PGAMNFSYSPLLR	R	E	239	251	13	2	sp|O15230|LAMA5_HUMAN	O15230	LAMA5_HUMAN	LAMA5	Laminin subunit alpha-5			2	2	1	1	1	1	47812688	220106752	62048444	100483672	107553464	194181344	47812688	220106752	62048444	100483672	107553464	194181344
QELSRDNATLQATLHAAR	K	D	2417	2434	18	4	sp|O15230|LAMA5_HUMAN	O15230	LAMA5_HUMAN	LAMA5	Laminin subunit alpha-5			1	0	0	0	0	0	30568144	0	0	0	0	0	0	0	0	0	0	0
RLNTTGVSAGCTADLLVGR	K	A	3105	3123	19	3	sp|O15230|LAMA5_HUMAN	O15230	LAMA5_HUMAN	LAMA5	Laminin subunit alpha-5			0	0	0	1	1	1	0	0	0	37123632	55640096	20723314	0	0	0	37123632	55640096	20723314
TLSELMSQTGHLGLANASAPSGEQLLR	R	T	2288	2314	27	3,4	sp|O15230|LAMA5_HUMAN	O15230	LAMA5_HUMAN	LAMA5	Laminin subunit alpha-5			4	2	4	2	2	4	330799776	223995088	157512208	228702912	246339056	215980176	330799776	223995088	150209520	228702912	246339056	215980176
TQAGFADGAPHYVAFYSNATGVWLYVDDQLQQMKPHR	K	G	3192	3228	37	5	sp|O15230|LAMA5_HUMAN	O15230	LAMA5_HUMAN	LAMA5	Laminin subunit alpha-5			1	0	1	1	2	1	0	0	0	0	0	0	0	0	0	0	0	0
VFDLQQNLGSVNVSTGCAPALQAQTPGLGPR	R	G	3276	3306	31	3,4	sp|O15230|LAMA5_HUMAN	O15230	LAMA5_HUMAN	LAMA5	Laminin subunit alpha-5			2	2	1	2	1	3	256997104	187749728	113081856	0	155933312	131062456	256997104	187749728	113081856	0	155933312	131062456
VWQGHANASFCPHGYGCR	R	T	1324	1341	18	3,4	sp|O15230|LAMA5_HUMAN	O15230	LAMA5_HUMAN	LAMA5	Laminin subunit alpha-5			2	3	5	5	2	3	250661408	202049232	158490128	191370880	16579829	105155264	188237008	127861624	86933264	137712000	71262664	82469392
EYVNASEVSSGKPVSAR	K	Y	580	596	17	3	sp|O15231|ZN185_HUMAN	O15231	ZN185_HUMAN	ZNF185	Zinc finger protein 185			0	0	1	0	0	0	0	0	0	0	0	0	0	0	0	0	0	0
GGQGDPAVPTQQPADPSTPEQQNSPSGSEQFVR	R	R	496	528	33	3	sp|O15231|ZN185_HUMAN	O15231	ZN185_HUMAN	ZNF185	Zinc finger protein 185			0	0	0	0	3	0	0	0	0	0	40058880	0	0	0	0	0	0	0
ITLEHLGICCHEYCFK	K	C	642	657	16	4	sp|O15231|ZN185_HUMAN	O15231	ZN185_HUMAN	ZNF185	Zinc finger protein 185			0	1	0	0	0	0	0	7618067	0	0	0	0	0	0	0	0	0	0
PMGDLLDQIFIHR	K	D	664	676	13	3	sp|O15231|ZN185_HUMAN	O15231	ZN185_HUMAN	ZNF185	Zinc finger protein 185			0	0	1	0	0	0	0	0	0	0	0	0	0	0	0	0	0	0
VGEAWQERPGAPR	R	G	417	429	13	3	sp|O15231|ZN185_HUMAN	O15231	ZN185_HUMAN	ZNF185	Zinc finger protein 185			0	0	0	1	0	0	0	0	0	0	0	0	0	0	0	0	0	0
GGGSCSGSAGGGGSGSLPSQR	R	G	32	52	21	2	sp|O15234|CASC3_HUMAN	O15234	CASC3_HUMAN	CASC3	Protein CASC3			0	0	0	0	0	1	0	0	0	0	0	0	0	0	0	0	0	0
QELIALYGYDIR	R	S	234	245	12	2	sp|O15234|CASC3_HUMAN	O15234	CASC3_HUMAN	CASC3	Protein CASC3			0	0	1	0	0	0	0	0	0	0	0	0	0	0	0	0	0	0
RTPQPVTIKPPPPEVVSR	R	G	683	700	18	4	sp|O15234|CASC3_HUMAN	O15234	CASC3_HUMAN	CASC3	Protein CASC3			0	0	1	0	0	1	0	0	22278480	0	0	0	0	0	0	0	0	0
TPQPVTIKPPPPEVVSR	R	G	684	700	17	3	sp|O15234|CASC3_HUMAN	O15234	CASC3_HUMAN	CASC3	Protein CASC3			1	0	2	0	0	0	0	0	0	0	0	0	0	0	0	0	0	0
GQNDLMGTAEDFADQFLR	M	V	2	19	18	2,3	sp|O15260|SURF4_HUMAN	O15260	SURF4_HUMAN	SURF4	Surfeit locus protein 4			1	2	7	2	1	0	0	0	25307170	1.31264e+06	0	0	0	0	8.11593e+06	2.28487e+06	0	0
LCLISTFLEDGIR	R	M	31	43	13	2	sp|O15260|SURF4_HUMAN	O15260	SURF4_HUMAN	SURF4	Surfeit locus protein 4			1	1	1	1	2	1	12101197	0	0	22081884	0	11354237	12101197	0	0	22081884	0	11354237
MWFQWSEQR	R	D	44	52	9	2	sp|O15260|SURF4_HUMAN	O15260	SURF4_HUMAN	SURF4	Surfeit locus protein 4			0	0	1	0	0	0	0	0	0	0	0	0	0	0	0	0	0	0
SMFAGVPTMR	K	E	140	149	10	2	sp|O15260|SURF4_HUMAN	O15260	SURF4_HUMAN	SURF4	Surfeit locus protein 4			0	0	2	0	0	0	0	0	6.4969e+06	0	0	0	0	0	0	0	0	0
ILDFGLAR	K	H	166	173	8	2	sp|O15264|MK13_HUMAN	O15264	MK13_HUMAN	MAPK13	Mitogen-activated protein kinase 13	MAPK10, MAPK11, MAPK12, MAPK14, MAPK8, MAPK9	sp|P45983|MK08_HUMAN, sp|P45984|MK09_HUMAN, sp|P53778|MK12_HUMAN, sp|P53779|MK10_HUMAN, sp|Q15759|MK11_HUMAN, sp|Q16539|MK14_HUMAN	0	0	0	1	0	0	0	0	0	0	0	0	0	0	0	0	0	0
ALQGISGLK	K	V	376	384	9	2	sp|O15269|SPTC1_HUMAN	O15269	SPTC1_HUMAN	SPTLC1	Serine palmitoyltransferase 1			0	0	0	1	0	0	0	0	0	0	0	0	0	0	0	0	0	0
DHPALNYNIVSGPPSHK	K	T	76	92	17	3	sp|O15269|SPTC1_HUMAN	O15269	SPTC1_HUMAN	SPTLC1	Serine palmitoyltransferase 1			0	0	1	0	0	0	0	0	0	0	0	0	0	0	0	0	0	0
ECINFASFNFLGLLDNPR	K	V	99	116	18	2	sp|O15269|SPTC1_HUMAN	O15269	SPTC1_HUMAN	SPTLC1	Serine palmitoyltransferase 1			0	0	1	0	0	0	0	0	0	0	0	0	0	0	0	0	0	0
EKEELIEEWQPEPLVPPVPK	K	D	56	75	20	3	sp|O15269|SPTC1_HUMAN	O15269	SPTC1_HUMAN	SPTLC1	Serine palmitoyltransferase 1			0	0	3	0	0	0	0	0	17706296	0	0	0	0	0	0	0	0	0
LLQEIVDQCMNR	R	S	411	422	12	2	sp|O15269|SPTC1_HUMAN	O15269	SPTC1_HUMAN	SPTLC1	Serine palmitoyltransferase 1			0	0	1	0	0	0	0	0	15181428	0	0	0	0	0	0	0	0	0
TEEAIIYSYGFATIASAIPAYSK	K	R	158	180	23	3	sp|O15269|SPTC1_HUMAN	O15269	SPTC1_HUMAN	SPTLC1	Serine palmitoyltransferase 1			1	1	0	0	0	1	4613384	6004346	0	0	0	0	4613384	6004346	0	0	0	0
VVVTVEQTEEELER	R	A	446	459	14	2	sp|O15269|SPTC1_HUMAN	O15269	SPTC1_HUMAN	SPTLC1	Serine palmitoyltransferase 1			1	1	1	1	1	1	59958868	53998864	22326838	48324416	22866788	41334068	59958868	53998864	22326838	48324416	22866788	41334068
EEQKDFVSLYQDFENFYTR	R	N	106	124	19	3	sp|O15270|SPTC2_HUMAN	O15270	SPTC2_HUMAN	SPTLC2	Serine palmitoyltransferase 2			0	0	1	1	1	1	0	0	0	0	0	25312344	0	0	0	0	0	0
GTFIEFR	R	N	117	123	7	2	sp|O15305|PMM2_HUMAN	O15305	PMM2_HUMAN	PMM2	Phosphomannomutase 2	PMM1	sp|Q92871|PMM1_HUMAN	0	0	0	1	0	0	0	0	0	0	0	0	0	0	0	0	0	0
IEFYELDKK	R	E	142	150	9	3	sp|O15305|PMM2_HUMAN	O15305	PMM2_HUMAN	PMM2	Phosphomannomutase 2			0	0	1	1	0	0	0	0	0	11266485	0	0	0	0	0	0	0	0
IGVVGGSDFEK	K	V	41	51	11	2	sp|O15305|PMM2_HUMAN	O15305	PMM2_HUMAN	PMM2	Phosphomannomutase 2			0	0	0	1	0	0	0	0	0	26984216	0	0	0	0	0	0	0	0
EYEGYEVESSLKDASFEK	K	E	102	119	18	3	sp|O15320|CTGE5_HUMAN	O15320	CTGE5_HUMAN	CTAGE5	cTAGE family member 5			1	0	0	0	0	0	0	0	0	0	0	0	0	0	0	0	0	0
GPGNPLDHQITNER	R	G	561	574	14	3	sp|O15320|CTGE5_HUMAN	O15320	CTGE5_HUMAN	CTAGE5	cTAGE family member 5	CTAGE15, CTAGE6	sp|A4D2H0|CTGEF_HUMAN, sp|Q86UF2|CTGE6_HUMAN	0	0	0	1	0	0	0	0	0	0	0	0	0	0	0	0	0	0
LSGPAELR	R	S	634	641	8	2	sp|O15320|CTGE5_HUMAN	O15320	CTGE5_HUMAN	CTAGE5	cTAGE family member 5	CTAGE1	sp|Q96RT6|CTGE2_HUMAN	0	0	0	1	0	0	0	0	0	0	0	0	0	0	0	0	0	0
NLQTEQASLQSENTHFENENQK	K	L	356	377	22	3	sp|O15320|CTGE5_HUMAN	O15320	CTGE5_HUMAN	CTAGE5	cTAGE family member 5			0	0	0	0	0	1	0	0	0	0	0	0	0	0	0	0	0	0
IIFANVSVR	R	D	174	182	9	2	sp|O15321|TM9S1_HUMAN	O15321	TM9S1_HUMAN	TM9SF1	Transmembrane 9 superfamily member 1			1	1	0	0	1	1	78285648	78144744	0	0	47226152	36377316	78285648	78144744	0	0	47226152	36377316
NVLTHCDQMVNMYQDILTELSK	K	E	299	320	22	3	sp|O15327|INP4B_HUMAN	O15327	INP4B_HUMAN	INPP4B	Type II inositol 3,4-bisphosphate 4-phosphatase			0	0	0	0	1	0	0	0	0	0	0	0	0	0	0	0	0	0
TLEFVPINLHLQR	K	M	336	348	13	3	sp|O15327|INP4B_HUMAN	O15327	INP4B_HUMAN	INPP4B	Type II inositol 3,4-bisphosphate 4-phosphatase			0	0	1	1	0	0	0	0	0	0	0	0	0	0	0	0	0	0
ILVSHCATNESVESITAFQCPTCR	R	H	37	60	24	3	sp|O15344|TRI18_HUMAN	O15344	TRI18_HUMAN	MID1	E3 ubiquitin-protein ligase Midline-1			0	2	1	1	0	1	0	14229774	0	0	0	0	0	0	0	0	0	0
LTEECDLLIEIIQQR	K	R	262	276	15	3	sp|O15344|TRI18_HUMAN	O15344	TRI18_HUMAN	MID1	E3 ubiquitin-protein ligase Midline-1			2	1	0	1	1	1	22661736	8.05332e+06	0	4171850	4215943	0	22661736	8.05332e+06	0	4171850	4215943	0
KNPEVPVNFAEFSK	K	K	30	43	14	2,3	sp|O15347|HMGB3_HUMAN	O15347	HMGB3_HUMAN	HMGB3	High mobility group protein B3			1	1	3	1	1	1	0	18605678	44479832	39512628	36377012	11229973	0	18605678	44479832	39512628	36377012	11229973
LGEMWNNLNDSEK	K	Q	127	139	13	2	sp|O15347|HMGB3_HUMAN	O15347	HMGB3_HUMAN	HMGB3	High mobility group protein B3			0	1	0	1	1	0	0	0	0	13572668	0	0	0	0	0	0	0	0
MSAYAFFVQTCR	K	E	13	24	12	2	sp|O15347|HMGB3_HUMAN	O15347	HMGB3_HUMAN	HMGB3	High mobility group protein B3			0	1	1	1	1	1	0	0	16966884	9178830	0	0	0	0	16966884	9178830	0	0
NPEVPVNFAEFSK	K	K	31	43	13	2	sp|O15347|HMGB3_HUMAN	O15347	HMGB3_HUMAN	HMGB3	High mobility group protein B3			0	0	0	0	1	0	0	0	0	0	0	0	0	0	0	0	0	0
STNPGISIGDVAK	K	K	113	125	13	2	sp|O15347|HMGB3_HUMAN	O15347	HMGB3_HUMAN	HMGB3	High mobility group protein B3			1	1	1	1	1	0	0	0	46339152	48055704	22949292	0	0	0	46339152	48055704	22949292	0
ALAQNGSLGEGIHEPGGPR	R	R	218	236	19	3	sp|O15354|GPR37_HUMAN	O15354	GPR37_HUMAN	GPR37	Prosaposin receptor GPR37			1	1	0	1	2	0	22406596	0	0	23730124	16188380	0	22406596	0	0	23730124	16188380	0
ALDMSYDHKPEDEVELAR	K	I	359	376	18	3,4	sp|O15355|PPM1G_HUMAN	O15355	PPM1G_HUMAN	PPM1G	Protein phosphatase 1G			0	0	1	2	0	0	0	0	0	0	0	0	0	0	0	0	0	0
ALEDAFLAIDAK	K	L	93	104	12	2	sp|O15355|PPM1G_HUMAN	O15355	PPM1G_HUMAN	PPM1G	Protein phosphatase 1G			1	1	2	2	0	1	22102148	14403880	0	22446586	0	8571814	22102148	14403880	0	22446586	0	8571814
GTEAGQVGEPGIPTGEAGPSCSSASDKLPR	R	V	221	250	30	3	sp|O15355|PPM1G_HUMAN	O15355	PPM1G_HUMAN	PPM1G	Protein phosphatase 1G			0	0	2	0	0	0	0	0	14025504	0	0	0	0	0	0	0	0	0
KLEEVLSTEGAEENGNSDK	R	K	521	539	19	3	sp|O15355|PPM1G_HUMAN	O15355	PPM1G_HUMAN	PPM1G	Protein phosphatase 1G			1	1	0	0	0	2	14279676	18760440	0	0	0	0	14279676	18760440	0	0	0	0
KLEEVLSTEGAEENGNSDKK	R	K	521	540	20	3	sp|O15355|PPM1G_HUMAN	O15355	PPM1G_HUMAN	PPM1G	Protein phosphatase 1G			1	1	0	0	0	0	5838002	0	0	0	0	0	0	0	0	0	0	0
LPLPYGFSAMQGWR	R	V	23	36	14	2	sp|O15355|PPM1G_HUMAN	O15355	PPM1G_HUMAN	PPM1G	Protein phosphatase 1G			0	0	1	0	0	0	0	0	16003238	0	0	0	0	0	0	0	0	0
NLPPEEQMISALPDIK	K	V	410	425	16	2	sp|O15355|PPM1G_HUMAN	O15355	PPM1G_HUMAN	PPM1G	Protein phosphatase 1G			0	0	1	0	0	0	0	0	14431104	0	0	0	0	0	0	0	0	0
VNGGLNLSR	R	A	390	398	9	2	sp|O15355|PPM1G_HUMAN	O15355	PPM1G_HUMAN	PPM1G	Protein phosphatase 1G			0	0	0	1	0	0	0	0	0	0	0	0	0	0	0	0	0	0
YLPDIIK	K	D	74	80	7	2	sp|O15355|PPM1G_HUMAN	O15355	PPM1G_HUMAN	PPM1G	Protein phosphatase 1G			0	0	0	1	0	0	0	0	0	0	0	0	0	0	0	0	0	0
EEMDFPQLMK	K	M	172	181	10	2	sp|O15371|EIF3D_HUMAN	O15371	EIF3D_HUMAN	EIF3D	Eukaryotic translation initiation factor 3 subunit D			0	0	1	0	0	0	0	0	0	0	0	0	0	0	0	0	0	0
FMTPVIQDNPSGWGPCAVPEQFR	K	D	4	26	23	3	sp|O15371|EIF3D_HUMAN	O15371	EIF3D_HUMAN	EIF3D	Eukaryotic translation initiation factor 3 subunit D			0	0	1	0	0	0	0	0	0	0	0	0	0	0	0	0	0	0
LGDDIDLIVR	K	C	365	374	10	2	sp|O15371|EIF3D_HUMAN	O15371	EIF3D_HUMAN	EIF3D	Eukaryotic translation initiation factor 3 subunit D			0	0	1	1	1	0	0	0	9320656	10336653	0	0	0	0	9320656	10336653	0	0
NLAMEATYINHNFSQQCLR	R	M	311	329	19	3	sp|O15371|EIF3D_HUMAN	O15371	EIF3D_HUMAN	EIF3D	Eukaryotic translation initiation factor 3 subunit D			1	1	1	1	1	1	25874026	34629696	0	22255634	18851716	0	25874026	34629696	0	22255634	18851716	0
VADWTGATYQDK	K	R	42	53	12	2	sp|O15371|EIF3D_HUMAN	O15371	EIF3D_HUMAN	EIF3D	Eukaryotic translation initiation factor 3 subunit D			0	0	1	0	0	0	0	0	0	0	0	0	0	0	0	0	0	0
YSSQFGGGSQYAYFHEEDESSFQLVDTAR	K	T	59	87	29	3	sp|O15371|EIF3D_HUMAN	O15371	EIF3D_HUMAN	EIF3D	Eukaryotic translation initiation factor 3 subunit D			1	0	0	0	1	0	20413224	0	0	0	0	0	0	0	0	0	0	0
ANITFEYMFEEVPIVIK	K	N	190	206	17	2	sp|O15372|EIF3H_HUMAN	O15372	EIF3H_HUMAN	EIF3H	Eukaryotic translation initiation factor 3 subunit H			0	1	0	0	0	0	0	0	0	0	0	0	0	0	0	0	0	0
LFKPPQPPAR	K	M	304	313	10	3	sp|O15372|EIF3H_HUMAN	O15372	EIF3H_HUMAN	EIF3H	Eukaryotic translation initiation factor 3 subunit H			0	0	0	0	0	1	0	0	0	0	0	0	0	0	0	0	0	0
LFMAQALQEYNN	K	-	341	352	12	2	sp|O15372|EIF3H_HUMAN	O15372	EIF3H_HUMAN	EIF3H	Eukaryotic translation initiation factor 3 subunit H			0	1	0	1	1	0	0	20325350	0	17450576	0	0	0	20325350	0	17450576	0	0
MDSLLIAGQINTYCQNIK	R	E	314	331	18	2	sp|O15372|EIF3H_HUMAN	O15372	EIF3H_HUMAN	EIF3H	Eukaryotic translation initiation factor 3 subunit H			1	1	0	1	1	1	32329374	34514056	0	23444440	17891384	35500216	32329374	34514056	0	23444440	17891384	35500216
NSHLINVLMWELEK	K	K	207	220	14	3	sp|O15372|EIF3H_HUMAN	O15372	EIF3H_HUMAN	EIF3H	Eukaryotic translation initiation factor 3 subunit H			0	2	1	2	1	0	0	11337169	8226419	7328624	7595922	0	0	11337169	8226419	7328624	7595922	0
SAVADKHELLSLASSNHLGK	K	N	222	241	20	4	sp|O15372|EIF3H_HUMAN	O15372	EIF3H_HUMAN	EIF3H	Eukaryotic translation initiation factor 3 subunit H			0	0	0	1	0	0	0	0	0	19161326	0	0	0	0	0	0	0	0
AHEWMFPV	R	-	385	392	8	2	sp|O15382|BCAT2_HUMAN	O15382	BCAT2_HUMAN	BCAT2	Branched-chain-amino-acid aminotransferase, mitochondrial			0	1	1	1	1	0	0	16449903	27590236	17230416	14616336	0	0	16449903	27590236	17230416	14616336	0
EVFGSGTACQVCPVHR	R	I	334	349	16	3	sp|O15382|BCAT2_HUMAN	O15382	BCAT2_HUMAN	BCAT2	Branched-chain-amino-acid aminotransferase, mitochondrial			0	1	2	1	1	0	0	0	20484854	0	0	0	0	0	0	0	0	0
LCLPSFDK	R	L	134	141	8	2	sp|O15382|BCAT2_HUMAN	O15382	BCAT2_HUMAN	BCAT2	Branched-chain-amino-acid aminotransferase, mitochondrial			0	0	1	0	0	0	0	0	0	0	0	0	0	0	0	0	0	0
LFRPWLNMDR	R	M	117	126	10	3	sp|O15382|BCAT2_HUMAN	O15382	BCAT2_HUMAN	BCAT2	Branched-chain-amino-acid aminotransferase, mitochondrial			0	0	1	0	0	1	0	0	0	0	0	0	0	0	0	0	0	0
QSLLDMAQTWGEFR	R	V	299	312	14	2	sp|O15382|BCAT2_HUMAN	O15382	BCAT2_HUMAN	BCAT2	Branched-chain-amino-acid aminotransferase, mitochondrial			0	1	1	0	0	1	0	0	0	0	0	0	0	0	0	0	0	0
TFTDHMLMVEWNDK	K	G	60	73	14	3	sp|O15382|BCAT2_HUMAN	O15382	BCAT2_HUMAN	BCAT2	Branched-chain-amino-acid aminotransferase, mitochondrial			2	1	2	1	2	1	22191768	63957152	15260497	26516054	13809384	28864694	22191768	63957152	15260497	26516054	13809384	28864694
TFTDHMLMVEWNDKGWGQPR	K	I	60	79	20	4	sp|O15382|BCAT2_HUMAN	O15382	BCAT2_HUMAN	BCAT2	Branched-chain-amino-acid aminotransferase, mitochondrial			0	0	1	0	0	0	0	0	12901717	0	0	0	0	0	0	0	0	0
ITQCSVEIQR	K	T	25	34	10	2	sp|O15400|STX7_HUMAN	O15400	STX7_HUMAN	STX7	Syntaxin-7			0	0	1	0	0	0	0	0	0	0	0	0	0	0	0	0	0	0
LVAEFTTSLTNFQK	R	V	93	106	14	2	sp|O15400|STX7_HUMAN	O15400	STX7_HUMAN	STX7	Syntaxin-7			1	1	1	1	0	1	10450851	0	9946324	0	0	17151540	10450851	0	9946324	0	0	17151540
QLEADIMDINEIFK	R	D	177	190	14	2	sp|O15400|STX7_HUMAN	O15400	STX7_HUMAN	STX7	Syntaxin-7			0	1	1	1	0	1	0	9482333	7.5656e+06	0	0	0	0	9482333	7.5656e+06	0	0	0
EPQPEVAAAEEEK	K	L	416	428	13	2	sp|O15427|MOT4_HUMAN	O15427	MOT4_HUMAN	SLC16A3	Monocarboxylate transporter 4			0	0	0	1	0	0	0	0	0	0	0	0	0	0	0	0	0	0
EVEHFLK	R	A	442	448	7	2	sp|O15427|MOT4_HUMAN	O15427	MOT4_HUMAN	SLC16A3	Monocarboxylate transporter 4	AREL1	sp|O15033|AREL1_HUMAN	0	1	0	0	0	1	0	0	0	0	0	0	0	0	0	0	0	0
LHKPPADSGVDLR	K	E	429	441	13	3	sp|O15427|MOT4_HUMAN	O15427	MOT4_HUMAN	SLC16A3	Monocarboxylate transporter 4			0	0	0	1	0	0	0	0	0	18519184	0	0	0	0	0	0	0	0
LCLELANTSIR	K	N	241	251	11	2	sp|O15455|TLR3_HUMAN	O15455	TLR3_HUMAN	TLR3	Toll-like receptor 3			1	1	1	1	1	1	24625070	32528342	10793415	46816172	35429672	28245768	24625070	32528342	10793415	46816172	35429672	28245768
LPAANFTR	R	Y	66	73	8	2	sp|O15455|TLR3_HUMAN	O15455	TLR3_HUMAN	TLR3	Toll-like receptor 3			0	1	1	0	0	1	0	63554860	0	0	0	105368184	0	63554860	0	0	0	105368184
LTQVPDDLPTNITVLNLTHNQLR	K	R	42	64	23	3	sp|O15455|TLR3_HUMAN	O15455	TLR3_HUMAN	TLR3	Toll-like receptor 3			0	2	2	2	1	4	0	0	8784828	16319396	13555411	21609546	0	0	8784828	16319396	13555411	21609546
NLTELDMR	R	F	636	643	8	2	sp|O15455|TLR3_HUMAN	O15455	TLR3_HUMAN	TLR3	Toll-like receptor 3			0	0	1	1	0	1	0	0	0	0	0	44984940	0	0	0	0	0	0
NLTILDLSNNNIANINDDMLEGLEK	R	L	507	531	25	3	sp|O15455|TLR3_HUMAN	O15455	TLR3_HUMAN	TLR3	Toll-like receptor 3			2	1	1	1	1	3	45551136	0	28465668	66207604	78696472	80041152	45551136	0	28465668	66207604	78696472	80041152
NVDSSPSPFQPLR	K	N	494	506	13	2	sp|O15455|TLR3_HUMAN	O15455	TLR3_HUMAN	TLR3	Toll-like receptor 3			2	1	2	1	2	1	74941656	111340408	74838544	234586960	223902064	254842112	74941656	111340408	74838544	234586960	223902064	254842112
RLPAANFTR	R	Y	65	73	9	2	sp|O15455|TLR3_HUMAN	O15455	TLR3_HUMAN	TLR3	Toll-like receptor 3			1	0	2	1	1	2	83523952	0	0	177543328	0	248593792	83523952	0	0	177543328	0	248593792
SEELDIFANSSLK	K	K	188	200	13	2	sp|O15455|TLR3_HUMAN	O15455	TLR3_HUMAN	TLR3	Toll-like receptor 3			0	0	0	1	1	1	0	0	0	0	131974128	0	0	0	0	0	0	0
SEELDIFANSSLKK	K	L	188	201	14	2,3	sp|O15455|TLR3_HUMAN	O15455	TLR3_HUMAN	TLR3	Toll-like receptor 3			1	1	1	2	1	1	50987776	27986928	23357158	69884096	60357880	47041964	50987776	27986928	23357158	60858740	60357880	47041964
TFAFCTNLTELHLMSNSIQK	K	I	118	137	20	3	sp|O15455|TLR3_HUMAN	O15455	TLR3_HUMAN	TLR3	Toll-like receptor 3			1	2	0	0	1	2	52125512	73230464	0	0	158855936	129755968	52125512	73230464	0	0	158855936	129755968
TLTNETFVSLAHSPLHILNLTK	R	N	395	416	22	3,4	sp|O15455|TLR3_HUMAN	O15455	TLR3_HUMAN	TLR3	Toll-like receptor 3			0	2	2	2	1	2	0	0	0	0	0	0	0	0	0	0	0	0
VLNLQHNELSQLSDK	K	T	103	117	15	2,3	sp|O15455|TLR3_HUMAN	O15455	TLR3_HUMAN	TLR3	Toll-like receptor 3			1	1	1	2	1	2	51415660	38004688	54724192	125982024	119171040	140848624	51415660	38004688	54724192	112431592	119171040	127289312
APQLLIAPFK	R	E	319	328	10	2	sp|O15460|P4HA2_HUMAN	O15460	P4HA2_HUMAN	P4HA2	Prolyl 4-hydroxylase subunit alpha-2			0	1	1	0	0	0	0	0	15264001	12238188	0	0	0	0	15264001	12238188	0	0
APQLLIAPFKEEDEWDSPHIVR	R	Y	319	340	22	4	sp|O15460|P4HA2_HUMAN	O15460	P4HA2_HUMAN	P4HA2	Prolyl 4-hydroxylase subunit alpha-2			0	0	1	1	0	0	0	0	44774252	29624800	0	0	0	0	44774252	29624800	0	0
DVYESLCR	R	G	288	295	8	2	sp|O15460|P4HA2_HUMAN	O15460	P4HA2_HUMAN	P4HA2	Prolyl 4-hydroxylase subunit alpha-2			1	0	1	1	1	1	69888928	0	57421992	68051440	0	59426132	69888928	0	57421992	68051440	0	59426132
EKTLTNQTEAELATPEGIYERPVDYLPER	R	D	259	287	29	3,4	sp|O15460|P4HA2_HUMAN	O15460	P4HA2_HUMAN	P4HA2	Prolyl 4-hydroxylase subunit alpha-2			3	3	4	1	4	2	1766853760	428770688	1323951740	1021860610	1117988990	679345980	1522892160	389538880	1191620350	944507330	1009595010	599069060
EYILVEEAK	K	L	46	54	9	2	sp|O15460|P4HA2_HUMAN	O15460	P4HA2_HUMAN	P4HA2	Prolyl 4-hydroxylase subunit alpha-2			0	1	0	1	1	0	0	0	0	0	0	0	0	0	0	0	0	0
LDPGTISR	R	G	145	152	8	2	sp|O15460|P4HA2_HUMAN	O15460	P4HA2_HUMAN	P4HA2	Prolyl 4-hydroxylase subunit alpha-2			0	0	0	2	0	0	0	0	0	23840788	0	0	0	0	0	0	0	0
LLSLDPSHER	R	A	233	242	10	3	sp|O15460|P4HA2_HUMAN	O15460	P4HA2_HUMAN	P4HA2	Prolyl 4-hydroxylase subunit alpha-2			0	0	0	1	0	0	0	0	0	33400756	0	0	0	0	0	0	0	0
LNTDWPALEDLVLQDSAAGFIANLSVQR	R	Q	93	120	28	3,4	sp|O15460|P4HA2_HUMAN	O15460	P4HA2_HUMAN	P4HA2	Prolyl 4-hydroxylase subunit alpha-2			2	4	7	2	8	4	21016466	568343870	592289980	520404992	1052381440	18639206	263712288	275910016	287534976	252637456	491769472	188980208
MQHITGLTVK	R	T	402	411	10	3	sp|O15460|P4HA2_HUMAN	O15460	P4HA2_HUMAN	P4HA2	Prolyl 4-hydroxylase subunit alpha-2			0	0	0	1	0	0	0	0	0	18788628	0	0	0	0	0	0	0	0
PVDYLPER	R	D	280	287	8	2	sp|O15460|P4HA2_HUMAN	O15460	P4HA2_HUMAN	P4HA2	Prolyl 4-hydroxylase subunit alpha-2			1	3	1	4	1	2	0	0	10512482	0	0	123288368	0	0	10512482	0	0	123288368
RLNTDWPALEDLVLQDSAAGFIANLSVQR	K	Q	92	120	29	3,4	sp|O15460|P4HA2_HUMAN	O15460	P4HA2_HUMAN	P4HA2	Prolyl 4-hydroxylase subunit alpha-2			2	1	2	1	1	1	214503984	0	191851664	55953232	146797280	0	214503984	0	191851664	55953232	146797280	0
SAADAEGYLAHPVNAYK	K	L	72	88	17	3	sp|O15460|P4HA2_HUMAN	O15460	P4HA2_HUMAN	P4HA2	Prolyl 4-hydroxylase subunit alpha-2			0	0	1	2	0	0	0	0	56196716	29145536	0	0	0	0	56196716	29145536	0	0
SAYNEGDYYHTVLWMEQVLK	R	Q	175	194	20	2,3	sp|O15460|P4HA2_HUMAN	O15460	P4HA2_HUMAN	P4HA2	Prolyl 4-hydroxylase subunit alpha-2			2	3	1	2	1	3	60910172	70840528	27009020	38309748	34903808	73038728	60910172	70840528	27009020	38309748	34903808	38972464
SQVLDYLSYAVFQLGDLHR	K	A	207	225	19	3	sp|O15460|P4HA2_HUMAN	O15460	P4HA2_HUMAN	P4HA2	Prolyl 4-hydroxylase subunit alpha-2			0	0	0	0	0	2	0	0	0	0	0	27645748	0	0	0	0	0	0
SSWLEEDDDPVVAR	K	V	384	397	14	2	sp|O15460|P4HA2_HUMAN	O15460	P4HA2_HUMAN	P4HA2	Prolyl 4-hydroxylase subunit alpha-2			0	0	1	0	1	0	0	0	0	0	0	0	0	0	0	0	0	0
TAELLQVANYGVGGQYEPHFDFSR	K	N	412	435	24	3	sp|O15460|P4HA2_HUMAN	O15460	P4HA2_HUMAN	P4HA2	Prolyl 4-hydroxylase subunit alpha-2			3	3	1	1	1	1	17156972	34043496	15642300	14970392	18566804	17054322	17156972	34043496	15642300	14970392	18566804	17054322
TGVLTVASYR	K	V	371	380	10	2	sp|O15460|P4HA2_HUMAN	O15460	P4HA2_HUMAN	P4HA2	Prolyl 4-hydroxylase subunit alpha-2			0	0	1	1	0	0	0	0	0	0	0	0	0	0	0	0	0	0
TLTNQTEAELATPEGIYER	K	P	261	279	19	2,3	sp|O15460|P4HA2_HUMAN	O15460	P4HA2_HUMAN	P4HA2	Prolyl 4-hydroxylase subunit alpha-2			2	3	1	3	2	2	65405448	148730288	12577000	57121116	30021220	86526056	44029832	100156224	12577000	38224416	30021220	57364436
TLTNQTEAELATPEGIYERPVDYLPER	K	D	261	287	27	3,4	sp|O15460|P4HA2_HUMAN	O15460	P4HA2_HUMAN	P4HA2	Prolyl 4-hydroxylase subunit alpha-2			4	4	3	5	3	9	5590485000	5354723300	4741519400	5512470500	5593886700	5226252800	5280831500	4905922000	4552555500	5536916000	5474101200	5226252800
TLTNQTEAELATPEGIYERPVDYLPERDVYESLCR	K	G	261	295	35	4	sp|O15460|P4HA2_HUMAN	O15460	P4HA2_HUMAN	P4HA2	Prolyl 4-hydroxylase subunit alpha-2			1	0	1	1	1	1	0	0	73294384	29637430	0	0	0	0	73294384	29637430	0	0
YFEQLLEEER	R	E	249	258	10	2	sp|O15460|P4HA2_HUMAN	O15460	P4HA2_HUMAN	P4HA2	Prolyl 4-hydroxylase subunit alpha-2			0	0	1	0	0	0	0	0	33502768	0	0	0	0	0	0	0	0	0
YYDVMSDEEIER	R	I	341	352	12	2	sp|O15460|P4HA2_HUMAN	O15460	P4HA2_HUMAN	P4HA2	Prolyl 4-hydroxylase subunit alpha-2			0	0	1	0	0	0	0	0	0	0	0	0	0	0	0	0	0	0
ALAAGGVGSIVR	K	V	132	143	12	2	sp|O15511|ARPC5_HUMAN	O15511	ARPC5_HUMAN	ARPC5	Actin-related protein 2/3 complex subunit 5			0	0	0	1	0	0	0	0	0	0	0	0	0	0	0	0	0	0
NGVDLLMK	K	Y	101	108	8	2	sp|O15511|ARPC5_HUMAN	O15511	ARPC5_HUMAN	ARPC5	Actin-related protein 2/3 complex subunit 5	ARPC5L	sp|Q9BPX5|ARP5L_HUMAN	0	0	0	1	1	0	0	0	0	0	0	0	0	0	0	0	0	0
QGNMTAALQAALK	R	N	48	60	13	2	sp|O15511|ARPC5_HUMAN	O15511	ARPC5_HUMAN	ARPC5	Actin-related protein 2/3 complex subunit 5			0	0	1	1	1	0	0	0	22039830	17700658	26948430	0	0	0	22039830	17700658	26948430	0
FVPLPASAK	R	W	96	104	9	2	sp|O15533|TPSN_HUMAN	O15533	TPSN_HUMAN	TAPBP	Tapasin			0	0	0	2	0	0	0	0	0	27532388	0	0	0	0	0	0	0	0
GHLLLAATPGLNGQMPAAQEGAVAFAAWDDDEPWGPWTGNGTFWLPR	K	V	214	260	47	4	sp|O15533|TPSN_HUMAN	O15533	TPSN_HUMAN	TAPBP	Tapasin			1	1	0	1	1	1	0	0	0	0	0	0	0	0	0	0	0	0
IFEPPPPK	R	K	400	407	8	2	sp|O43143|DHX15_HUMAN	O43143	DHX15_HUMAN	DHX15	Pre-mRNA-splicing factor ATP-dependent RNA helicase DHX15			0	0	0	1	0	0	0	0	0	0	0	0	0	0	0	0	0	0
THPVEIFYTPEPER	R	D	316	329	14	3	sp|O43143|DHX15_HUMAN	O43143	DHX15_HUMAN	DHX15	Pre-mRNA-splicing factor ATP-dependent RNA helicase DHX15			0	0	0	1	0	0	0	0	0	0	0	0	0	0	0	0	0	0
YGVIILDEAHER	R	T	254	265	12	3	sp|O43143|DHX15_HUMAN	O43143	DHX15_HUMAN	DHX15	Pre-mRNA-splicing factor ATP-dependent RNA helicase DHX15			0	1	0	0	0	0	0	0	0	0	0	0	0	0	0	0	0	0
DSEYIFSAEFITADSSK	R	E	248	264	17	2	sp|O43148|MCES_HUMAN	O43148	MCES_HUMAN	RNMT	mRNA cap guanine-N7 methyltransferase			1	1	1	0	0	0	0	0	0	0	0	0	0	0	0	0	0	0
LEASETESFGNEIYTVK	R	F	328	344	17	2	sp|O43148|MCES_HUMAN	O43148	MCES_HUMAN	RNMT	mRNA cap guanine-N7 methyltransferase			0	1	0	0	0	0	0	19616774	0	0	0	0	0	0	0	0	0	0
LVCTDIADVSVK	K	Q	223	234	12	2	sp|O43148|MCES_HUMAN	O43148	MCES_HUMAN	RNMT	mRNA cap guanine-N7 methyltransferase			1	0	0	1	0	0	0	0	0	0	0	0	0	0	0	0	0	0
SVLIGEFLEK	K	V	181	190	10	2	sp|O43148|MCES_HUMAN	O43148	MCES_HUMAN	RNMT	mRNA cap guanine-N7 methyltransferase			1	0	1	1	1	0	0	0	20250844	15646680	12159119	0	0	0	20250844	15646680	12159119	0
GQGPEQWLWSFQPELGCLQVAAMSPANISR	R	E	517	546	30	3	sp|O43157|PLXB1_HUMAN	O43157	PLXB1_HUMAN	PLXNB1	Plexin-B1			1	0	1	0	1	1	0	0	0	0	0	0	0	0	0	0	0	0
VVPETACSLGPSCSSQQFEEPCHVNSSQLITCR	R	T	1306	1338	33	3	sp|O43157|PLXB1_HUMAN	O43157	PLXB1_HUMAN	PLXNB1	Plexin-B1			2	1	1	0	0	0	0	0	0	0	0	0	0	0	0	0	0	0
YTLDPNITSAGPTK	K	S	1248	1261	14	2	sp|O43157|PLXB1_HUMAN	O43157	PLXB1_HUMAN	PLXNB1	Plexin-B1			0	1	0	0	1	2	0	0	0	0	225571472	205223408	0	0	0	0	225571472	205223408
ELWLVIHGR	K	V	36	44	9	2,3	sp|O43169|CYB5B_HUMAN	O43169	CYB5B_HUMAN	CYB5B	Cytochrome b5 type B			0	0	2	0	0	0	0	0	29894312	0	0	0	0	0	0	0	0	0
FLNEHPGGEEVLLEQAGVDASESFEDVGHSSDAR	R	E	51	84	34	3,4	sp|O43169|CYB5B_HUMAN	O43169	CYB5B_HUMAN	CYB5B	Cytochrome b5 type B			3	3	5	3	2	5	649200640	831996100	456741440	590503870	447556704	713583740	631044160	813366660	412181248	555383490	447556704	682562050
GQEVETSVTYYR	K	L	13	24	12	2	sp|O43169|CYB5B_HUMAN	O43169	CYB5B_HUMAN	CYB5B	Cytochrome b5 type B			1	1	1	1	1	4	202726096	500537888	109071504	405368928	201617424	872167490	202726096	500537888	109071504	405368928	201617424	872167490
QYYIGDIHPSDLKPESGSK	K	D	89	107	19	4	sp|O43169|CYB5B_HUMAN	O43169	CYB5B_HUMAN	CYB5B	Cytochrome b5 type B			0	1	1	0	0	0	0	0	0	0	0	0	0	0	0	0	0	0
LWSLDSDEPVADIEGHTVR	K	V	307	325	19	3	sp|O43172|PRP4_HUMAN	O43172	PRP4_HUMAN	PRPF4	U4/U6 small nuclear ribonucleoprotein Prp4			0	0	1	0	0	0	0	0	21539676	0	0	0	0	0	0	0	0	0
AGTGVDNVDLEAATR	R	K	76	90	15	2	sp|O43175|SERA_HUMAN	O43175	SERA_HUMAN	PHGDH	D-3-phosphoglycerate dehydrogenase			0	0	0	1	0	0	0	0	0	0	0	0	0	0	0	0	0	0
ALVDHENVISCPHLGASTK	R	E	271	289	19	4	sp|O43175|SERA_HUMAN	O43175	SERA_HUMAN	PHGDH	D-3-phosphoglycerate dehydrogenase			0	0	0	1	0	0	0	0	0	0	0	0	0	0	0	0	0	0
DLPLLLFR	R	T	462	469	8	2	sp|O43175|SERA_HUMAN	O43175	SERA_HUMAN	PHGDH	D-3-phosphoglycerate dehydrogenase			0	0	1	1	1	1	0	0	18269130	20264562	18307236	0	0	0	18269130	20264562	18307236	0
GGIVDEGALLR	R	A	237	247	11	2	sp|O43175|SERA_HUMAN	O43175	SERA_HUMAN	PHGDH	D-3-phosphoglycerate dehydrogenase			0	0	0	1	1	0	0	0	0	0	0	0	0	0	0	0	0	0
GILVMNTPNGNSLSAAELTCGMIMCLAR	K	Q	92	119	28	3	sp|O43175|SERA_HUMAN	O43175	SERA_HUMAN	PHGDH	D-3-phosphoglycerate dehydrogenase			0	0	1	2	2	1	0	0	0	0	0	0	0	0	0	0	0	0
GTIQVITQGTSLK	K	N	352	364	13	2	sp|O43175|SERA_HUMAN	O43175	SERA_HUMAN	PHGDH	D-3-phosphoglycerate dehydrogenase			0	0	0	1	0	0	0	0	0	9470728	0	0	0	0	0	0	0	0
ILQDGGLQVVEK	K	Q	22	33	12	2	sp|O43175|SERA_HUMAN	O43175	SERA_HUMAN	PHGDH	D-3-phosphoglycerate dehydrogenase			0	0	1	1	1	0	0	0	0	14797113	0	0	0	0	0	0	0	0
TLGILGLGR	K	I	147	155	9	2	sp|O43175|SERA_HUMAN	O43175	SERA_HUMAN	PHGDH	D-3-phosphoglycerate dehydrogenase			0	0	1	1	1	0	0	0	12211889	15294126	16672512	0	0	0	12211889	15294126	16672512	0
VTADVINAAEK	K	L	59	69	11	2	sp|O43175|SERA_HUMAN	O43175	SERA_HUMAN	PHGDH	D-3-phosphoglycerate dehydrogenase			0	0	1	0	1	1	0	0	14968363	0	0	0	0	0	0	0	0	0
LDITTLTGVPEEHIK	K	T	59	73	15	2,3	sp|O43181|NDUS4_HUMAN	O43181	NDUS4_HUMAN	NDUFS4	NADH dehydrogenase [ubiquinone] iron-sulfur protein 4, mitochondrial			1	1	1	1	1	3	71075344	82819904	55245880	118770408	95109912	163200176	71075344	82819904	55245880	118770408	95109912	163200176
HHEQPETSNMSICTNLSSR	R	W	198	216	19	3,4	sp|O43194|GPR39_HUMAN	O43194	GPR39_HUMAN	GPR39	G-protein coupled receptor 39			2	0	0	0	0	0	0	0	0	0	0	0	0	0	0	0	0	0
NILVFGEDGSGK	K	T	56	67	12	2	sp|O43237|DC1L2_HUMAN	O43237	DC1L2_HUMAN	DYNC1LI2	Cytoplasmic dynein 1 light intermediate chain 2			1	0	0	0	0	0	14478045	0	0	0	0	0	0	0	0	0	0	0
LDPEAYGSPCAR	R	G	43	54	12	2	sp|O43240|KLK10_HUMAN	O43240	KLK10_HUMAN	KLK10	Kallikrein-10			1	1	1	1	0	1	21141102	19722770	0	23114096	0	0	21141102	19722770	0	23114096	0	0
AKPPPGGGEQEPPPPPAPQDVEMK	K	E	15	38	24	3	sp|O43242|PSMD3_HUMAN	O43242	PSMD3_HUMAN	PSMD3	26S proteasome non-ATPase regulatory subunit 3			0	0	0	0	1	2	0	0	0	0	0	0	0	0	0	0	0	0
AKPPPGGGEQEPPPPPAPQDVEMKEEAATGGGSTGEADGK	K	T	15	54	40	4	sp|O43242|PSMD3_HUMAN	O43242	PSMD3_HUMAN	PSMD3	26S proteasome non-ATPase regulatory subunit 3			0	0	1	0	0	0	0	0	0	0	0	0	0	0	0	0	0	0
AVQGFFTSNNATR	K	D	116	128	13	2	sp|O43242|PSMD3_HUMAN	O43242	PSMD3_HUMAN	PSMD3	26S proteasome non-ATPase regulatory subunit 3			0	0	0	1	0	1	0	0	0	0	0	0	0	0	0	0	0	0
DFLLPFLEEPMDTEADLQFRPR	R	T	129	150	22	3	sp|O43242|PSMD3_HUMAN	O43242	PSMD3_HUMAN	PSMD3	26S proteasome non-ATPase regulatory subunit 3			0	0	0	1	0	0	0	0	0	0	0	0	0	0	0	0	0	0
DGVIEASINHEK	R	G	444	455	12	3	sp|O43242|PSMD3_HUMAN	O43242	PSMD3_HUMAN	PSMD3	26S proteasome non-ATPase regulatory subunit 3			0	0	1	1	1	0	0	0	0	0	3.37099e+06	0	0	0	0	0	0	0
ELDTVTLEDIK	R	E	66	76	11	2	sp|O43242|PSMD3_HUMAN	O43242	PSMD3_HUMAN	PSMD3	26S proteasome non-ATPase regulatory subunit 3			0	1	0	1	0	0	0	53396776	0	59804740	0	0	0	53396776	0	59804740	0	0
ELDTVTLEDIKEHVK	R	Q	66	80	15	3,4	sp|O43242|PSMD3_HUMAN	O43242	PSMD3_HUMAN	PSMD3	26S proteasome non-ATPase regulatory subunit 3			0	0	2	1	0	0	0	0	29870058	17568068	0	0	0	0	15033669	17568068	0	0
FNQVLDQFGEK	K	F	375	385	11	2	sp|O43242|PSMD3_HUMAN	O43242	PSMD3_HUMAN	PSMD3	26S proteasome non-ATPase regulatory subunit 3			1	0	0	0	0	0	12365211	0	0	0	0	0	0	0	0	0	0	0
HDADGQATLLNLLLR	R	N	242	256	15	3	sp|O43242|PSMD3_HUMAN	O43242	PSMD3_HUMAN	PSMD3	26S proteasome non-ATPase regulatory subunit 3			1	1	1	1	1	2	5.88353e+06	4.85235e+06	13099951	10283795	6.93551e+06	4562679	5.88353e+06	4.85235e+06	13099951	10283795	6.93551e+06	4562679
LQLDSPEDAEFIVAK	K	A	426	440	15	2	sp|O43242|PSMD3_HUMAN	O43242	PSMD3_HUMAN	PSMD3	26S proteasome non-ATPase regulatory subunit 3			0	0	0	0	1	0	0	0	0	0	0	0	0	0	0	0	0	0
RLNHYVLYK	R	A	107	115	9	3	sp|O43242|PSMD3_HUMAN	O43242	PSMD3_HUMAN	PSMD3	26S proteasome non-ATPase regulatory subunit 3			0	0	0	1	0	0	0	0	0	5394291	0	0	0	0	0	0	0	0
DDDVPLMWR	K	M	460	468	9	2	sp|O43252|PAPS1_HUMAN	O43252	PAPS1_HUMAN	PAPSS1	Bifunctional 3'-phosphoadenosine 5'-phosphosulfate synthase 1			0	0	0	1	0	0	0	0	0	0	0	0	0	0	0	0	0	0
GFTGIDSEYEKPEAPELVLK	K	T	184	203	20	3	sp|O43252|PAPS1_HUMAN	O43252	PAPS1_HUMAN	PAPSS1	Bifunctional 3'-phosphoadenosine 5'-phosphosulfate synthase 1			0	0	1	0	0	0	0	0	13191280	0	0	0	0	0	0	0	0	0
LFADAGLVCITSFISPYTQDR	K	N	119	139	21	3	sp|O43252|PAPS1_HUMAN	O43252	PAPS1_HUMAN	PAPSS1	Bifunctional 3'-phosphoadenosine 5'-phosphosulfate synthase 1			0	0	2	1	2	1	0	0	0	0	7622148	3198292	0	0	0	0	7622148	3198292
MDYYDSEHHEDFEFISGTR	R	M	572	590	19	3,4	sp|O43252|PAPS1_HUMAN	O43252	PAPS1_HUMAN	PAPSS1	Bifunctional 3'-phosphoadenosine 5'-phosphosulfate synthase 1			2	2	1	2	1	2	49244592	57884276	18418996	28380056	31610364	53742052	49244592	57884276	18418996	28380056	31610364	53742052
TDSCDVNDCVQQVVELLQER	K	D	204	223	20	2,3	sp|O43252|PAPS1_HUMAN	O43252	PAPS1_HUMAN	PAPSS1	Bifunctional 3'-phosphoadenosine 5'-phosphosulfate synthase 1			1	2	1	2	1	2	25546962	27449462	14826782	14637691	16597864	21631258	25546962	27449462	14826782	14637691	16597864	21631258
LGTECFLAQMR	R	A	584	594	11	2	sp|O43264|ZW10_HUMAN	O43264	ZW10_HUMAN	ZW10	Centromere/kinetochore protein zw10 homolog			0	0	0	1	0	0	0	0	0	0	0	0	0	0	0	0	0	0
LQQYEEIIQSTEEFENALK	K	E	358	376	19	2,3	sp|O43264|ZW10_HUMAN	O43264	ZW10_HUMAN	ZW10	Centromere/kinetochore protein zw10 homolog			1	2	1	1	1	1	0	0	0	5437793	0	0	0	0	0	0	0	0
KDPNQVELWGLK	R	E	203	214	12	3	sp|O43278|SPIT1_HUMAN	O43278	SPIT1_HUMAN	SPINT1	Kunitz-type protease inhibitor 1			1	0	0	0	0	0	0	0	0	0	0	0	0	0	0	0	0	0
ERQGLDGLNNLNYFANITYDALYK	K	N	349	372	24	3	sp|O43286|B4GT5_HUMAN	O43286	B4GT5_HUMAN	B4GALT5	Beta-1,4-galactosyltransferase 5			0	1	0	1	0	0	0	0	0	0	0	0	0	0	0	0	0	0
GPIDINMSEIGMDYIHELFSK	K	D	123	143	21	3	sp|O43286|B4GT5_HUMAN	O43286	B4GT5_HUMAN	B4GALT5	Beta-1,4-galactosyltransferase 5			0	2	1	1	1	1	0	40747176	0	0	0	0	0	0	0	0	0	0
GPIDINMSEIGMDYIHELFSKDPTIK	K	L	123	148	26	4	sp|O43286|B4GT5_HUMAN	O43286	B4GT5_HUMAN	B4GALT5	Beta-1,4-galactosyltransferase 5			2	1	1	2	1	1	119420736	37067680	8085727	57030148	83424096	32291808	105851848	32855956	101819576	47224688	73945240	28622730
QGLDGLNNLNYFANITYDALYK	R	N	351	372	22	2,3	sp|O43286|B4GT5_HUMAN	O43286	B4GT5_HUMAN	B4GALT5	Beta-1,4-galactosyltransferase 5			0	2	0	2	0	0	0	0	0	0	0	0	0	0	0	0	0	0
VAILIPFR	K	N	164	171	8	2	sp|O43286|B4GT5_HUMAN	O43286	B4GT5_HUMAN	B4GALT5	Beta-1,4-galactosyltransferase 5			0	1	1	0	0	0	0	0	0	0	0	0	0	0	0	0	0	0
VQNAGYSVSRPEGDTGK	R	Y	307	323	17	3	sp|O43286|B4GT5_HUMAN	O43286	B4GT5_HUMAN	B4GALT5	Beta-1,4-galactosyltransferase 5			0	0	0	1	0	0	0	0	0	0	0	0	0	0	0	0	0	0
EEQEELMDFER	R	D	576	586	11	2	sp|O43290|SNUT1_HUMAN	O43290	SNUT1_HUMAN	SART1	U4/U6.U5 tri-snRNP-associated protein 1			0	0	1	0	0	0	0	0	61579340	0	0	0	0	0	0	0	0	0
CATVTENATGDLATSR	K	N	88	103	16	2,3	sp|O43291|SPIT2_HUMAN	O43291	SPIT2_HUMAN	SPINT2	Kunitz-type protease inhibitor 2			6	2	2	3	2	2	812038340	584094210	401594688	584312510	423655616	443055392	742734850	472992032	401594688	451528416	382955968	387131552
KCATVTENATGDLATSR	K	N	87	103	17	3	sp|O43291|SPIT2_HUMAN	O43291	SPIT2_HUMAN	SPINT2	Kunitz-type protease inhibitor 2			1	1	2	0	2	1	75386976	9601677	10547519	0	0	0	75386976	9601677	10547519	0	0	0
NAADSSVPSAPR	R	R	104	115	12	2	sp|O43291|SPIT2_HUMAN	O43291	SPIT2_HUMAN	SPINT2	Kunitz-type protease inhibitor 2			2	0	0	0	0	0	12844243	0	0	0	0	0	0	0	0	0	0	0
NSCNNFIYGGCR	R	G	156	167	12	2	sp|O43291|SPIT2_HUMAN	O43291	SPIT2_HUMAN	SPINT2	Kunitz-type protease inhibitor 2			1	2	2	1	1	1	145151792	37604404	23935050	34980812	0	15744517	145151792	37604404	23935050	34980812	0	15744517
QDSEDHSSDMFNYEEYCTANAVTGPCR	R	A	117	143	27	3	sp|O43291|SPIT2_HUMAN	O43291	SPIT2_HUMAN	SPINT2	Kunitz-type protease inhibitor 2			0	2	1	0	0	2	0	45579916	0	0	0	28791580	0	45579916	0	0	0	28791580
RQDSEDHSSDMFNYEEYCTANAVTGPCR	R	A	116	143	28	3,4	sp|O43291|SPIT2_HUMAN	O43291	SPIT2_HUMAN	SPINT2	Kunitz-type protease inhibitor 2			2	1	2	0	0	1	156971328	82481968	42489472	0	0	48914356	124991584	82481968	42489472	0	0	48914356
SIHDFCLVSK	R	V	33	42	10	3	sp|O43291|SPIT2_HUMAN	O43291	SPIT2_HUMAN	SPINT2	Kunitz-type protease inhibitor 2			0	1	1	1	0	0	0	0	0	0	0	0	0	0	0	0	0	0
TVWSSGDDKEQLVK	R	N	234	247	14	3	sp|O43291|SPIT2_HUMAN	O43291	SPIT2_HUMAN	SPINT2	Kunitz-type protease inhibitor 2			1	1	1	1	1	0	0	19424854	27711538	20311916	0	0	0	19424854	27711538	20311916	0	0
WWYNVTDGSCQLFVYGGCDGNSNNYLTK	R	E	54	81	28	3	sp|O43291|SPIT2_HUMAN	O43291	SPIT2_HUMAN	SPINT2	Kunitz-type protease inhibitor 2			5	4	3	3	3	3	368704064	320245408	158673728	155209376	188005040	138961008	368704064	320245408	158673728	155209376	188005040	138961008
WYFDVER	R	N	149	155	7	2	sp|O43291|SPIT2_HUMAN	O43291	SPIT2_HUMAN	SPINT2	Kunitz-type protease inhibitor 2			1	1	2	1	1	1	144358064	54112860	35015052	25204176	26180466	43744568	144358064	54112860	35015052	25204176	26180466	43744568
SGALPVAWLER	K	T	84	94	11	2	sp|O43292|GPAA1_HUMAN	O43292	GPAA1_HUMAN	GPAA1	Glycosylphosphatidylinositol anchor attachment 1 protein			0	1	1	1	0	0	0	0	0	0	0	0	0	0	0	0	0	0
DFLQLFAPR	R	C	337	345	9	2	sp|O43294|TGFI1_HUMAN	O43294	TGFI1_HUMAN	TGFB1I1	Transforming growth factor beta-1-induced transcript 1 protein			0	0	1	0	0	0	0	0	0	0	0	0	0	0	0	0	0	0
EDLDALLSDLETTTSHMPR	M	S	2	20	19	3	sp|O43294|TGFI1_HUMAN	O43294	TGFI1_HUMAN	TGFB1I1	Transforming growth factor beta-1-induced transcript 1 protein			0	0	0	0	0	1	0	0	0	0	0	2122124	0	0	0	0	0	0
AIVQQWLEYR	K	V	69	78	10	2	sp|O43324|MCA3_HUMAN	O43324	MCA3_HUMAN	EEF1E1	Eukaryotic translation elongation factor 1 epsilon-1			0	0	0	1	0	0	0	0	0	0	0	0	0	0	0	0	0	0
DLYEDELVPLFEK	R	A	175	187	13	2	sp|O43390|HNRPR_HUMAN	O43390	HNRPR_HUMAN	HNRNPR	Heterogeneous nuclear ribonucleoprotein R			1	1	1	2	1	1	22742748	30095058	78906240	55957076	43458272	18015554	22742748	30095058	78906240	55957076	43458272	18015554
DYAFVHFEDR	K	G	375	384	10	3	sp|O43390|HNRPR_HUMAN	O43390	HNRPR_HUMAN	HNRNPR	Heterogeneous nuclear ribonucleoprotein R			0	0	0	1	0	0	0	0	0	13333052	0	0	0	0	0	0	0	0
EEEEPMDTSSVTHTEHYK	K	T	14	31	18	3,4	sp|O43390|HNRPR_HUMAN	O43390	HNRPR_HUMAN	HNRNPR	Heterogeneous nuclear ribonucleoprotein R			0	0	2	0	0	0	0	0	12809953	0	0	0	0	0	0	0	0	0
EFNEEGALSVLQQFK	R	E	70	84	15	2	sp|O43390|HNRPR_HUMAN	O43390	HNRPR_HUMAN	HNRNPR	Heterogeneous nuclear ribonucleoprotein R			1	1	1	1	2	1	20134096	0	0	19668958	15564988	18320888	20134096	0	0	19668958	15564988	18320888
EIEGEEIEIVLAKPPDK	K	K	398	414	17	3	sp|O43390|HNRPR_HUMAN	O43390	HNRPR_HUMAN	HNRNPR	Heterogeneous nuclear ribonucleoprotein R			0	3	1	1	1	1	0	0	0	0	0	0	0	0	0	0	0	0
EIEGEEIEIVLAKPPDKK	K	R	398	415	18	3,4	sp|O43390|HNRPR_HUMAN	O43390	HNRPR_HUMAN	HNRNPR	Heterogeneous nuclear ribonucleoprotein R			2	2	3	2	0	3	166907904	152063040	141507088	143307920	0	164112208	132539800	137825456	101035352	123248224	0	154566096
ENILEEFSK	K	V	260	268	9	2	sp|O43390|HNRPR_HUMAN	O43390	HNRPR_HUMAN	HNRNPR	Heterogeneous nuclear ribonucleoprotein R			1	1	1	1	1	1	22481086	10287321	29709816	20991692	21757800	0	22481086	10287321	29709816	20991692	21757800	0
GYAFITFCGK	R	E	207	216	10	2	sp|O43390|HNRPR_HUMAN	O43390	HNRPR_HUMAN	HNRNPR	Heterogeneous nuclear ribonucleoprotein R			0	0	1	0	0	0	0	0	0	0	0	0	0	0	0	0	0	0
KYGGPPPDSVYSGVQPGIGTEVFVGK	R	I	146	171	26	3	sp|O43390|HNRPR_HUMAN	O43390	HNRPR_HUMAN	HNRNPR	Heterogeneous nuclear ribonucleoprotein R			0	0	1	0	0	0	0	0	0	0	0	0	0	0	0	0	0	0
LCDSYEIRPGK	K	H	225	235	11	3	sp|O43390|HNRPR_HUMAN	O43390	HNRPR_HUMAN	HNRNPR	Heterogeneous nuclear ribonucleoprotein R			0	2	1	0	1	2	0	29412644	91406208	0	0	17199900	0	29412644	91406208	0	0	17199900
LDEIFQTGLVAYVDLDER	R	A	46	63	18	2	sp|O43390|HNRPR_HUMAN	O43390	HNRPR_HUMAN	HNRNPR	Heterogeneous nuclear ribonucleoprotein R			0	1	0	1	0	0	0	0	0	0	0	0	0	0	0	0	0	0
LKDYAFVHFEDR	K	G	373	384	12	4	sp|O43390|HNRPR_HUMAN	O43390	HNRPR_HUMAN	HNRNPR	Heterogeneous nuclear ribonucleoprotein R			0	0	1	0	0	0	0	0	37561224	0	0	0	0	0	0	0	0	0
LMMDPLSGQNR	R	G	196	206	11	2	sp|O43390|HNRPR_HUMAN	O43390	HNRPR_HUMAN	HNRNPR	Heterogeneous nuclear ribonucleoprotein R			0	0	0	1	0	0	0	0	0	0	0	0	0	0	0	0	0	0
NLATTVTEEILEK	R	S	347	359	13	2	sp|O43390|HNRPR_HUMAN	O43390	HNRPR_HUMAN	HNRNPR	Heterogeneous nuclear ribonucleoprotein R			0	0	1	1	0	1	0	0	139601424	95637344	0	50643012	0	0	139601424	95637344	0	50643012
SFSEFGK	K	L	360	366	7	2	sp|O43390|HNRPR_HUMAN	O43390	HNRPR_HUMAN	HNRNPR	Heterogeneous nuclear ribonucleoprotein R			0	0	0	1	0	0	0	0	0	0	0	0	0	0	0	0	0	0
STAYEDYYYHPPPR	R	M	428	441	14	3	sp|O43390|HNRPR_HUMAN	O43390	HNRPR_HUMAN	HNRNPR	Heterogeneous nuclear ribonucleoprotein R			1	1	2	1	2	2	21455984	32581840	70394112	51521708	14139945	23645590	21455984	32581840	70394112	51521708	14139945	23645590
TKENILEEFSK	K	V	258	268	11	2	sp|O43390|HNRPR_HUMAN	O43390	HNRPR_HUMAN	HNRNPR	Heterogeneous nuclear ribonucleoprotein R			0	0	1	1	0	0	0	0	0	0	0	0	0	0	0	0	0	0
TLIEAGLPQK	K	V	32	41	10	2	sp|O43390|HNRPR_HUMAN	O43390	HNRPR_HUMAN	HNRNPR	Heterogeneous nuclear ribonucleoprotein R			0	1	1	1	0	0	0	0	30048460	29908040	0	0	0	0	30048460	29908040	0	0
VTEGLVDVILYHQPDDK	K	K	269	285	17	3	sp|O43390|HNRPR_HUMAN	O43390	HNRPR_HUMAN	HNRNPR	Heterogeneous nuclear ribonucleoprotein R			1	0	1	3	1	1	53311688	0	103459496	90845928	68214992	49687860	53311688	0	103459496	90845928	68214992	49687860
VTEGLVDVILYHQPDDKK	K	K	269	286	18	4	sp|O43390|HNRPR_HUMAN	O43390	HNRPR_HUMAN	HNRNPR	Heterogeneous nuclear ribonucleoprotein R			0	0	0	0	0	1	0	0	0	0	0	0	0	0	0	0	0	0
VWGNVVTVEWADPVEEPDPEVMAK	K	V	316	339	24	2,3	sp|O43390|HNRPR_HUMAN	O43390	HNRPR_HUMAN	HNRNPR	Heterogeneous nuclear ribonucleoprotein R			2	2	3	3	3	4	21335554	33621232	19691838	0	16962150	0	21335554	33621232	19691838	0	16962150	0
YGGPPPDSVYSGVQPGIGTEVFVGK	K	I	147	171	25	3	sp|O43390|HNRPR_HUMAN	O43390	HNRPR_HUMAN	HNRNPR	Heterogeneous nuclear ribonucleoprotein R			0	0	1	0	0	0	0	0	0	0	0	0	0	0	0	0	0	0
FQNVNSVTIFVQSNQGEEETTR	K	I	238	259	22	3	sp|O43396|TXNL1_HUMAN	O43396	TXNL1_HUMAN	TXNL1	Thioredoxin-like protein 1			1	1	1	1	2	1	33771708	0	14925641	25351254	40682940	36489904	33771708	0	14925641	25351254	40682940	36489904
GYMDLMPFINK	K	A	122	132	11	2	sp|O43396|TXNL1_HUMAN	O43396	TXNL1_HUMAN	TXNL1	Thioredoxin-like protein 1			0	0	0	1	1	0	0	0	0	0	4729097	0	0	0	0	0	0	0
IAPAFSSMSNK	R	Y	40	50	11	2	sp|O43396|TXNL1_HUMAN	O43396	TXNL1_HUMAN	TXNL1	Thioredoxin-like protein 1			1	2	0	2	1	2	0	58526616	0	45265872	0	127101632	0	58526616	0	45265872	0	127101632
IDQYQGADAVGLEEK	R	I	88	102	15	2	sp|O43396|TXNL1_HUMAN	O43396	TXNL1_HUMAN	TXNL1	Thioredoxin-like protein 1			0	1	1	1	1	1	0	13871533	22387896	18488876	21908142	16306010	0	13871533	22387896	18488876	21908142	16306010
ISYFTFIGTPVQATNMNDFKR	R	V	260	280	21	3	sp|O43396|TXNL1_HUMAN	O43396	TXNL1_HUMAN	TXNL1	Thioredoxin-like protein 1			0	0	2	0	0	0	0	0	0	0	0	0	0	0	0	0	0	0
SMDFEEAER	R	S	203	211	9	2	sp|O43396|TXNL1_HUMAN	O43396	TXNL1_HUMAN	TXNL1	Thioredoxin-like protein 1			0	0	1	0	0	0	0	0	0	0	0	0	0	0	0	0	0	0
VGVKPVGSDPDFQPELSGAGSR	M	L	2	23	22	3	sp|O43396|TXNL1_HUMAN	O43396	TXNL1_HUMAN	TXNL1	Thioredoxin-like protein 1			0	0	1	0	1	0	0	0	22544618	0	0	0	0	0	0	0	0	0
AELTKVEEEIVTLR	R	Q	51	64	14	3	sp|O43399|TPD54_HUMAN	O43399	TPD54_HUMAN	TPD52L2	Tumor protein D54			1	0	1	0	0	2	55505360	0	0	0	0	0	0	0	0	0	0	0
ENGSDNLPSSAGSGDKPLSDPAPF	R	-	183	206	24	2	sp|O43399|TPD54_HUMAN	O43399	TPD54_HUMAN	TPD52L2	Tumor protein D54			0	0	1	0	0	0	0	0	9180680	0	0	0	0	0	0	0	0	0
GLLSDSMTDVPVDTGVAAR	K	T	16	34	19	2,3	sp|O43399|TPD54_HUMAN	O43399	TPD54_HUMAN	TPD52L2	Tumor protein D54			0	1	3	3	2	1	0	38998480	96069552	70900816	81924152	21632306	0	38998480	87998304	70900816	81924152	21632306
LGLSTLGELK	R	Q	81	90	10	2	sp|O43399|TPD54_HUMAN	O43399	TPD54_HUMAN	TPD52L2	Tumor protein D54			1	0	0	1	1	0	60720720	0	0	167117408	179048976	0	60720720	0	0	167117408	179048976	0
LGLSTLGELKQNLSR	R	S	81	95	15	3	sp|O43399|TPD54_HUMAN	O43399	TPD54_HUMAN	TPD52L2	Tumor protein D54			0	0	1	0	0	0	0	0	4.92442e+06	0	0	0	0	0	0	0	0	0
RLGLSTLGELK	R	Q	80	90	11	3	sp|O43399|TPD54_HUMAN	O43399	TPD54_HUMAN	TPD52L2	Tumor protein D54			0	0	1	0	0	0	0	0	0	0	0	0	0	0	0	0	0	0
SWHDVQVSSAYVK	R	T	96	108	13	2,3	sp|O43399|TPD54_HUMAN	O43399	TPD54_HUMAN	TPD52L2	Tumor protein D54			1	2	2	2	3	2	88116720	130383296	134896656	243547776	184732768	151643936	88116720	130383296	112275368	208369008	184732768	132066352
TPAVEGLTEAEEEELR	R	A	35	50	16	2,3	sp|O43399|TPD54_HUMAN	O43399	TPD54_HUMAN	TPD52L2	Tumor protein D54			1	1	0	1	0	1	128936568	214780480	0	376681600	0	154712928	128936568	214780480	0	376681600	0	154712928
TPAVEGLTEAEEEELRAELTKVEEEIVTLR	R	Q	35	64	30	4	sp|O43399|TPD54_HUMAN	O43399	TPD54_HUMAN	TPD52L2	Tumor protein D54			0	0	1	0	0	0	0	0	0	0	0	0	0	0	0	0	0	0
TSAALSTVGSAISR	K	K	140	153	14	2,3	sp|O43399|TPD54_HUMAN	O43399	TPD54_HUMAN	TPD52L2	Tumor protein D54			1	1	2	1	1	3	113807240	119290760	198754080	209497584	0	261000032	113807240	119290760	198754080	209497584	0	239371088
VEEEIVTLR	K	Q	56	64	9	2	sp|O43399|TPD54_HUMAN	O43399	TPD54_HUMAN	TPD52L2	Tumor protein D54			1	0	0	0	1	1	90541608	0	0	179987280	185095024	0	90541608	0	0	179987280	185095024	0
VVGDRENGSDNLPSSAGSGDKPLSDPAPF	K	-	178	206	29	3	sp|O43399|TPD54_HUMAN	O43399	TPD54_HUMAN	TPD52L2	Tumor protein D54			0	0	2	0	0	0	0	0	0	0	0	0	0	0	0	0	0	0
FTMDCVAPTIHVYEHHENR	K	W	132	150	19	4	sp|O43402|EMC8_HUMAN	O43402	EMC8_HUMAN	EMC8	ER membrane protein complex subunit 8			1	0	0	0	0	0	0	0	0	0	0	0	0	0	0	0	0	0
IAEGFSDTALIMVDNTK	R	F	115	131	17	2	sp|O43402|EMC8_HUMAN	O43402	EMC8_HUMAN	EMC8	ER membrane protein complex subunit 8			1	1	1	2	1	2	21334484	25492508	14768345	16457940	9127011	24142158	21334484	25492508	14768345	16457940	9127011	24142158
SYETLVDFDNHLDDIR	R	N	179	194	16	3	sp|O43402|EMC8_HUMAN	O43402	EMC8_HUMAN	EMC8	ER membrane protein complex subunit 8			0	1	0	1	0	0	0	10408958	0	0	0	0	0	0	0	0	0	0
ENYSSVDANGIQSQMLSR	R	W	99	116	18	2	sp|O43405|COCH_HUMAN	O43405	COCH_HUMAN	COCH	Cochlin			0	1	0	0	0	0	0	0	0	0	0	0	0	0	0	0	0	0
VYSLPGR	R	E	92	98	7	2	sp|O43405|COCH_HUMAN	O43405	COCH_HUMAN	COCH	Cochlin			0	1	0	0	0	0	0	19003128	0	0	0	0	0	0	0	0	0	0
VYSLPGRENYSSVDANGIQSQMLSR	R	W	92	116	25	3	sp|O43405|COCH_HUMAN	O43405	COCH_HUMAN	COCH	Cochlin			1	0	0	0	0	0	0	0	0	0	0	0	0	0	0	0	0	0
DITEEIMSGGGSR	K	N	153	165	13	2	sp|O43432|IF4G3_HUMAN	O43432	IF4G3_HUMAN	EIF4G3	Eukaryotic translation initiation factor 4 gamma 3			0	1	2	1	2	1	0	0	0	0	0	0	0	0	0	0	0	0
FMLQDVIDLR	R	L	971	980	10	2	sp|O43432|IF4G3_HUMAN	O43432	IF4G3_HUMAN	EIF4G3	Eukaryotic translation initiation factor 4 gamma 3			0	1	1	1	1	1	0	7.23858e+06	11264388	14537760	11237082	0	0	7.23858e+06	11264388	14537760	11237082	0
IRDPNQGGKDITEEIMSGGGSR	R	N	144	165	22	4	sp|O43432|IF4G3_HUMAN	O43432	IF4G3_HUMAN	EIF4G3	Eukaryotic translation initiation factor 4 gamma 3			1	0	0	0	0	0	0	0	0	0	0	0	0	0	0	0	0	0
IIDGLLVMR	K	K	144	152	9	2	sp|O43447|PPIH_HUMAN	O43447	PPIH_HUMAN	PPIH	Peptidyl-prolyl cis-trans isomerase H			0	0	2	0	0	0	0	0	13328171	6776169	0	0	0	0	13328171	6776169	0	0
LDGSTECCNNHSLTDVCFSYR	R	N	328	348	21	3	sp|O43462|MBTP2_HUMAN	O43462	MBTP2_HUMAN	MBTPS2	Membrane-bound transcription factor site-2 protease			1	2	1	1	2	1	74730768	116579144	42141980	0	56073520	43734088	74730768	116579144	42141980	0	56073520	43734088
RLDGSTECCNNHSLTDVCFSYR	K	N	327	348	22	4	sp|O43462|MBTP2_HUMAN	O43462	MBTP2_HUMAN	MBTPS2	Membrane-bound transcription factor site-2 protease			1	0	0	0	0	0	29102108	0	0	0	0	0	0	0	0	0	0	0
AGLRPGDVILAIGEQMVQNAEDVYEAVR	R	T	405	432	28	3	sp|O43464|HTRA2_HUMAN	O43464	HTRA2_HUMAN	HTRA2	Serine protease HTRA2, mitochondrial			0	2	2	1	1	0	0	0	9356976	7.02887e+06	0	0	0	0	9356976	7.02887e+06	0	0
EPLPTLPLGR	K	S	238	247	10	2	sp|O43464|HTRA2_HUMAN	O43464	HTRA2_HUMAN	HTRA2	Serine protease HTRA2, mitochondrial			0	0	1	1	0	0	0	0	0	0	0	0	0	0	0	0	0	0
EVPISNGSGFVVAADGLIVTNAHVVADR	R	R	176	203	28	3	sp|O43464|HTRA2_HUMAN	O43464	HTRA2_HUMAN	HTRA2	Serine protease HTRA2, mitochondrial			1	1	1	1	1	1	0	9003542	0	0	0	0	0	0	0	0	0	0
LLSGDTYEAVVTAVDPVADIATLR	R	I	210	233	24	3	sp|O43464|HTRA2_HUMAN	O43464	HTRA2_HUMAN	HTRA2	Serine protease HTRA2, mitochondrial			2	2	1	1	2	2	17983304	27020880	13778926	14235453	25808298	18011686	17983304	27020880	13778926	14235453	25808298	18011686
SQYNFIADVVEK	R	T	145	156	12	2	sp|O43464|HTRA2_HUMAN	O43464	HTRA2_HUMAN	HTRA2	Serine protease HTRA2, mitochondrial			0	0	1	0	0	1	0	0	23638316	0	0	0	0	0	0	0	0	0
VTAGISFAIPSDR	K	L	325	337	13	2	sp|O43464|HTRA2_HUMAN	O43464	HTRA2_HUMAN	HTRA2	Serine protease HTRA2, mitochondrial	HTRA3	sp|P83110|HTRA3_HUMAN	0	0	1	1	1	1	0	0	0	0	0	26101698	0	0	0	0	0	0
VASVLGTMEMGR	R	R	38	49	12	2	sp|O43488|ARK72_HUMAN	O43488	ARK72_HUMAN	AKR7A2	Aflatoxin B1 aldehyde reductase member 2			0	0	1	0	1	0	0	0	0	0	0	0	0	0	0	0	0	0
AFTDLNSINSVLGGGILDR	K	L	226	244	19	2,3	sp|O43490|PROM1_HUMAN	O43490	PROM1_HUMAN	PROM1	Prominin-1			2	0	2	1	0	0	26666836	0	15129800	10609221	0	0	26666836	0	15129800	10609221	0	0
AWNYELPATNYETQDSHK	K	A	31	48	18	3	sp|O43490|PROM1_HUMAN	O43490	PROM1_HUMAN	PROM1	Prominin-1			0	1	1	1	2	1	0	64981620	0	15183009	59507700	42278356	0	64981620	0	15183009	59507700	42278356
DKAFTDLNSINSVLGGGILDR	K	L	224	244	21	3	sp|O43490|PROM1_HUMAN	O43490	PROM1_HUMAN	PROM1	Prominin-1			1	0	1	0	0	0	16778466	0	5310147	0	0	0	16778466	0	5310147	0	0	0
EALENMNSTLK	K	S	268	278	11	2	sp|O43490|PROM1_HUMAN	O43490	PROM1_HUMAN	PROM1	Prominin-1			4	3	1	4	2	2	1797317500	979327810	754283200	1252328060	908515780	867140670	1797317500	979327810	754283200	1252328060	908515780	867140670
ILASLDFAQNFITNNTSSVIIEETKK	R	Y	716	741	26	3	sp|O43490|PROM1_HUMAN	O43490	PROM1_HUMAN	PROM1	Prominin-1			0	1	0	0	0	0	0	0	0	0	0	0	0	0	0	0	0	0
LPIQDILSAFSVYVNNTESYIHR	R	N	400	422	23	3,4	sp|O43490|PROM1_HUMAN	O43490	PROM1_HUMAN	PROM1	Prominin-1			3	3	3	2	2	4	64375424	270578496	129887584	108468608	25401716	204698256	49160928	196992592	88944248	69409008	128091936	123060096
LRPNIIPVLDEIK	R	S	245	257	13	3	sp|O43490|PROM1_HUMAN	O43490	PROM1_HUMAN	PROM1	Prominin-1			0	0	1	0	0	0	0	0	14440031	0	0	0	0	0	0	0	0	0
LSLSQLNSNPELR	R	Q	321	333	13	2	sp|O43490|PROM1_HUMAN	O43490	PROM1_HUMAN	PROM1	Prominin-1			0	0	1	0	0	0	0	0	0	0	0	0	0	0	0	0	0	0
RVLNSIGSDIDNVTQR	K	L	384	399	16	3	sp|O43490|PROM1_HUMAN	O43490	PROM1_HUMAN	PROM1	Prominin-1			1	1	1	0	1	0	27082384	0	0	0	0	0	0	0	0	0	0	0
SLHQQSTQLSSSLTSVK	K	T	279	295	17	3	sp|O43490|PROM1_HUMAN	O43490	PROM1_HUMAN	PROM1	Prominin-1			1	1	1	1	1	1	0	0	0	0	0	0	0	0	0	0	0	0
TDLDGLVQQGYQSLNDIPDR	R	V	351	370	20	3	sp|O43490|PROM1_HUMAN	O43490	PROM1_HUMAN	PROM1	Prominin-1			0	0	0	1	0	0	0	0	0	0	0	0	0	0	0	0	0	0
TLLNETPEQIK	R	Y	203	213	11	2	sp|O43490|PROM1_HUMAN	O43490	PROM1_HUMAN	PROM1	Prominin-1			2	1	3	2	2	3	479841664	46330524	259505008	201643744	242166368	281552128	365958016	46330524	180874688	170259472	196651008	223791216
VLDTPYLLNEDWEYYLSGK	R	L	527	545	19	2,3	sp|O43490|PROM1_HUMAN	O43490	PROM1_HUMAN	PROM1	Prominin-1			2	1	2	1	1	3	116597448	18869268	62704800	26711344	29178382	35539712	81010488	18869268	45327784	26711344	29178382	35539712
VLNSIGSDIDNVTQR	R	L	385	399	15	2,3	sp|O43490|PROM1_HUMAN	O43490	PROM1_HUMAN	PROM1	Prominin-1			1	2	3	2	1	2	268834560	574472640	203214544	304260128	205790976	326124480	268834560	416344864	160624096	238474528	205790976	251084880
YILAQYNTTK	K	D	214	223	10	2	sp|O43490|PROM1_HUMAN	O43490	PROM1_HUMAN	PROM1	Prominin-1			2	3	2	1	1	2	589054910	673476030	327620672	541627580	509949856	704739390	589054910	673476030	327620672	541627580	509949856	704739390
YILAQYNTTKDK	K	A	214	225	12	2,3	sp|O43490|PROM1_HUMAN	O43490	PROM1_HUMAN	PROM1	Prominin-1			3	1	2	2	2	2	767966660	27648726	244110048	168224400	156340784	48657100	638654980	27648726	194688416	152142768	125222640	48657100
DYFGLLFQESPEQK	K	N	257	270	14	2	sp|O43491|E41L2_HUMAN	O43491	E41L2_HUMAN	EPB41L2	Band 4.1-like protein 2			0	0	2	1	2	0	0	0	10172430	0	0	0	0	0	0	0	0	0
EEAVPEASPVTQAGASVITVETVIQENVGAQK	R	I	791	822	32	3	sp|O43491|E41L2_HUMAN	O43491	E41L2_HUMAN	EPB41L2	Band 4.1-like protein 2			1	2	2	1	1	1	0	106739880	38812688	77947336	0	0	0	106739880	38812688	77947336	0	0
EEAVPEASPVTQAGASVITVETVIQENVGAQKIPGEK	R	S	791	827	37	3,4	sp|O43491|E41L2_HUMAN	O43491	E41L2_HUMAN	EPB41L2	Band 4.1-like protein 2			2	0	1	0	0	0	0	0	0	0	0	0	0	0	0	0	0	0
EEQEYEEEVEEEPRPAAK	R	V	769	786	18	3	sp|O43491|E41L2_HUMAN	O43491	E41L2_HUMAN	EPB41L2	Band 4.1-like protein 2			0	2	1	1	2	0	0	0	0	0	16148083	0	0	0	0	0	0	0
EISPGSGPGEIR	K	K	713	724	12	2	sp|O43491|E41L2_HUMAN	O43491	E41L2_HUMAN	EPB41L2	Band 4.1-like protein 2			0	0	0	1	0	0	0	0	0	0	0	0	0	0	0	0	0	0
EVAENQQNQSSDPEEEKGSQPPPAAESQSSLR	K	R	29	60	32	3,4	sp|O43491|E41L2_HUMAN	O43491	E41L2_HUMAN	EPB41L2	Band 4.1-like protein 2			0	5	4	2	4	2	0	203315632	102404488	109698376	492581280	450173568	0	134412832	102404488	84704040	388323072	349055840
EVAENQQNQSSDPEEEKGSQPPPAAESQSSLRR	K	Q	29	61	33	3,4,5	sp|O43491|E41L2_HUMAN	O43491	E41L2_HUMAN	EPB41L2	Band 4.1-like protein 2			1	1	2	2	5	4	100314944	50745892	221912560	76433104	486651936	123123624	100314944	50745892	166213600	77450264	417024448	126252192
EVPIVQTETK	K	T	893	902	10	2	sp|O43491|E41L2_HUMAN	O43491	E41L2_HUMAN	EPB41L2	Band 4.1-like protein 2			0	1	0	1	1	0	0	0	0	33940384	0	0	0	0	0	0	0	0
FLTLGSK	K	F	508	514	7	2	sp|O43491|E41L2_HUMAN	O43491	E41L2_HUMAN	EPB41L2	Band 4.1-like protein 2	EPB41L3	sp|Q9Y2J2|E41L3_HUMAN	0	0	0	1	0	0	0	0	0	0	0	0	0	0	0	0	0	0
GLSPAQADSQFLENAK	R	R	384	399	16	2	sp|O43491|E41L2_HUMAN	O43491	E41L2_HUMAN	EPB41L2	Band 4.1-like protein 2			0	0	0	1	0	0	0	0	0	0	0	0	0	0	0	0	0	0
GSQPPPAAESQSSLR	K	R	46	60	15	2	sp|O43491|E41L2_HUMAN	O43491	E41L2_HUMAN	EPB41L2	Band 4.1-like protein 2			0	1	0	1	0	0	0	6.01737e+06	0	52841892	0	0	0	6.01737e+06	0	52841892	0	0
GSQPPPAAESQSSLRR	K	Q	46	61	16	3	sp|O43491|E41L2_HUMAN	O43491	E41L2_HUMAN	EPB41L2	Band 4.1-like protein 2			0	0	0	1	0	0	0	0	0	39568584	0	0	0	0	0	0	0	0
ITPLSLQTQGSSHETLNIVEEK	R	K	672	693	22	3	sp|O43491|E41L2_HUMAN	O43491	E41L2_HUMAN	EPB41L2	Band 4.1-like protein 2			0	0	0	0	0	1	0	0	0	0	0	7.48834e+06	0	0	0	0	0	0
IVITGDGDIDHDQALAQAIR	R	E	958	977	20	3	sp|O43491|E41L2_HUMAN	O43491	E41L2_HUMAN	EPB41L2	Band 4.1-like protein 2			0	0	1	2	1	2	0	0	19032564	28020346	29142868	24312554	0	0	19032564	28020346	29142868	24312554
LVSPEQPPK	R	A	497	505	9	2	sp|O43491|E41L2_HUMAN	O43491	E41L2_HUMAN	EPB41L2	Band 4.1-like protein 2			0	0	0	1	0	0	0	0	0	19310696	0	0	0	0	0	0	0	0
QASTLIDRPAPHFER	R	T	527	541	15	3,4	sp|O43491|E41L2_HUMAN	O43491	E41L2_HUMAN	EPB41L2	Band 4.1-like protein 2			0	0	2	1	0	0	0	0	25807400	26952132	0	0	0	0	25807400	26952132	0	0
SLDGAPIGVMDQSLMK	R	D	550	565	16	2	sp|O43491|E41L2_HUMAN	O43491	E41L2_HUMAN	EPB41L2	Band 4.1-like protein 2			0	0	1	0	0	0	0	0	0	0	0	0	0	0	0	0	0	0
SYTLVVAK	K	D	87	94	8	2	sp|O43491|E41L2_HUMAN	O43491	E41L2_HUMAN	EPB41L2	Band 4.1-like protein 2			0	0	0	1	0	0	0	0	0	0	0	0	0	0	0	0	0	0
TEMVTISDASQR	K	T	875	886	12	2	sp|O43491|E41L2_HUMAN	O43491	E41L2_HUMAN	EPB41L2	Band 4.1-like protein 2			1	0	1	0	1	0	0	0	0	0	0	0	0	0	0	0	0	0
VEMQPTELVSK	K	E	161	171	11	2	sp|O43491|E41L2_HUMAN	O43491	E41L2_HUMAN	EPB41L2	Band 4.1-like protein 2			0	0	1	1	0	0	0	0	15491152	14924298	0	0	0	0	15491152	14924298	0	0
VTLLDGTEYSCDLEK	K	H	222	236	15	2	sp|O43491|E41L2_HUMAN	O43491	E41L2_HUMAN	EPB41L2	Band 4.1-like protein 2			1	1	1	1	1	1	0	20293036	20414926	18350012	18180920	18409022	0	20293036	20414926	18350012	18180920	18409022
DHSKPISNPSDNKELPK	K	A	261	277	17	4	sp|O43493|TGON2_HUMAN	O43493	TGON2_HUMAN	TGOLN2	Trans-Golgi network integral membrane protein 2			1	0	0	1	0	0	63882728	0	0	18171208	0	0	63882728	0	0	18171208	0	0
QEEAGVRPSAGNVSTHPSLSQR	K	P	28	49	22	4	sp|O43493|TGON2_HUMAN	O43493	TGON2_HUMAN	TGOLN2	Trans-Golgi network integral membrane protein 2			0	1	0	0	0	0	0	36605444	0	0	0	0	0	0	0	0	0	0
QEEAGVRPSAGNVSTHPSLSQRPGGSTK	K	S	28	55	28	3,4,5	sp|O43493|TGON2_HUMAN	O43493	TGON2_HUMAN	TGOLN2	Trans-Golgi network integral membrane protein 2			1	3	4	3	3	3	155545744	160071552	92405296	77174296	53900576	71749848	155545744	114115680	92405296	77174296	53900576	68080160
SGAEEQGPIDGPSK	K	S	224	237	14	2	sp|O43493|TGON2_HUMAN	O43493	TGON2_HUMAN	TGOLN2	Trans-Golgi network integral membrane protein 2			1	0	0	0	0	0	164236016	0	0	0	0	0	0	0	0	0	0	0
GTLSDEHAGVISVLAQQAAK	R	L	35	54	20	3	sp|O43504|LTOR5_HUMAN	O43504	LTOR5_HUMAN	LAMTOR5	Ragulator complex protein LAMTOR5			1	1	1	1	1	1	55845952	78108384	54344080	65205052	68621256	71790264	55845952	78108384	54344080	65205052	68621256	71790264
LTSDPTDIPVVCLESDNGNIMIQK	K	H	55	78	24	3	sp|O43504|LTOR5_HUMAN	O43504	LTOR5_HUMAN	LAMTOR5	Ragulator complex protein LAMTOR5			1	1	1	1	1	1	0	21363714	0	0	0	0	0	0	0	0	0	0
NELVQLYQVGEVRPFYYGLCTPCQAPTNYSR	K	W	273	303	31	3,4	sp|O43505|B4GA1_HUMAN	O43505	B4GA1_HUMAN	B4GAT1	Beta-1,4-glucuronyltransferase 1			3	2	2	3	3	5	70046688	69231056	46237220	48263276	51161912	53516808	70046688	69231056	46237220	48263276	51161912	53516808
VAQPGINYALGTNVSYPNNLLR	R	N	192	213	22	2,3	sp|O43505|B4GA1_HUMAN	O43505	B4GA1_HUMAN	B4GAT1	Beta-1,4-glucuronyltransferase 1			3	4	2	3	2	4	125760128	70488232	40216596	57214176	52289076	53856212	70029096	69677056	39753784	56555756	66678312	53236436
TTTLNEQLGQIHYIFSDK	R	T	438	455	18	3	sp|O43520|AT8B1_HUMAN	O43520	AT8B1_HUMAN	ATP8B1	Phospholipid-transporting ATPase IC			0	1	0	0	0	0	0	14502500	0	0	0	0	0	0	0	0	0	0
DDALKNLSHTPVSK	R	F	94	107	14	3	sp|O43529|CHSTA_HUMAN	O43529	CHSTA_HUMAN	CHST10	Carbohydrate sulfotransferase 10			1	0	0	0	0	0	0	0	0	0	0	0	0	0	0	0	0	0
EAGIDHLVSYPTIPPGITVYNR	K	T	296	317	22	3	sp|O43529|CHSTA_HUMAN	O43529	CHSTA_HUMAN	CHST10	Carbohydrate sulfotransferase 10			0	0	0	0	0	1	0	0	0	0	0	0	0	0	0	0	0	0
LNAINITSALDR	R	G	196	207	12	2	sp|O43556|SGCE_HUMAN	O43556	SGCE_HUMAN	SGCE	Epsilon-sarcoglycan			1	0	2	1	1	1	150125824	0	94475936	84679640	80872632	0	150125824	0	94475936	84679640	80872632	0
AAIVHNVDSDDLISMGSNDIEVLK	K	K	118	141	24	3	sp|O43567|RNF13_HUMAN	O43567	RNF13_HUMAN	RNF13	E3 ubiquitin-protein ligase RNF13			2	2	2	0	1	1	60880196	84114000	30753666	0	33900180	57781396	60880196	84114000	30753666	0	33900180	57781396
AAIVHNVDSDDLISMGSNDIEVLKK	K	I	118	142	25	4	sp|O43567|RNF13_HUMAN	O43567	RNF13_HUMAN	RNF13	E3 ubiquitin-protein ligase RNF13			1	0	0	0	0	0	13119995	0	0	0	0	0	0	0	0	0	0	0
DNSSGTFIVLIR	K	R	87	98	12	2	sp|O43567|RNF13_HUMAN	O43567	RNF13_HUMAN	RNF13	E3 ubiquitin-protein ligase RNF13			2	3	2	0	1	2	250478832	314640608	112172224	171011072	136678576	145025120	250478832	314640608	112172224	171011072	136678576	145025120
GFLINSKPENACEPIVPPPVK	K	D	66	86	21	3	sp|O43567|RNF13_HUMAN	O43567	RNF13_HUMAN	RNF13	E3 ubiquitin-protein ligase RNF13			1	2	1	2	1	3	0	509436896	214106384	281041536	173713184	268749952	0	509436896	214106384	281041536	173713184	268749952
GFLINSKPENACEPIVPPPVKDNSSGTFIVLIR	K	R	66	98	33	4	sp|O43567|RNF13_HUMAN	O43567	RNF13_HUMAN	RNF13	E3 ubiquitin-protein ligase RNF13			2	0	1	1	1	0	0	0	0	0	0	0	0	0	0	0	0	0
KYPSCGGLLQSPIDLHSDILQYDASLTPLEFQGYNLSANK	K	Q	46	85	40	4	sp|O43570|CAH12_HUMAN	O43570	CAH12_HUMAN	CA12	Carbonic anhydrase 12			0	1	1	0	0	0	0	0	0	0	0	0	0	0	0	0	0	0
LDADYPLR	K	V	23	30	8	2	sp|O43583|DENR_HUMAN	O43583	DENR_HUMAN	DENR	Density-regulated protein			0	0	0	1	0	0	0	0	0	0	0	0	0	0	0	0	0	0
WPEVDDDSIEDLGEVK	K	-	182	197	16	2	sp|O43583|DENR_HUMAN	O43583	DENR_HUMAN	DENR	Density-regulated protein			0	0	0	0	0	1	0	0	0	0	0	15982875	0	0	0	0	0	0
FGTVLTEHVAAAELGAR	R	G	49	65	17	3	sp|O43598|DNPH1_HUMAN	O43598	DNPH1_HUMAN	DNPH1	2'-deoxynucleoside 5'-phosphate N-hydrolase 1			0	1	0	1	1	1	0	27997468	0	29286648	40986016	30866692	0	27997468	0	29286648	40986016	30866692
FQVWDYEEGEVEALLDR	R	Y	140	156	17	2,3	sp|O43598|DNPH1_HUMAN	O43598	DNPH1_HUMAN	DNPH1	2'-deoxynucleoside 5'-phosphate N-hydrolase 1			0	0	0	1	2	2	0	0	0	5287451	9462926	12957871	0	0	0	5287451	9462926	12957871
ILCLFRPQSGR	R	V	115	125	11	3	sp|O43598|DNPH1_HUMAN	O43598	DNPH1_HUMAN	DNPH1	2'-deoxynucleoside 5'-phosphate N-hydrolase 1			0	0	0	1	0	0	0	0	0	0	0	0	0	0	0	0	0	0
ALTDKVTDLLGGLFSK	R	T	278	293	16	3	sp|O43615|TIM44_HUMAN	O43615	TIM44_HUMAN	TIMM44	Mitochondrial import inner membrane translocase subunit TIM44			0	0	1	0	0	0	0	0	2.15941e+06	0	0	0	0	0	0	0	0	0
GFLSGLLDNVK	K	Q	58	68	11	2	sp|O43615|TIM44_HUMAN	O43615	TIM44_HUMAN	TIMM44	Mitochondrial import inner membrane translocase subunit TIM44			0	0	1	0	0	0	0	0	8579684	0	0	0	0	0	0	0	0	0
ILDIDNVDLAMGK	R	M	369	381	13	2	sp|O43615|TIM44_HUMAN	O43615	TIM44_HUMAN	TIMM44	Mitochondrial import inner membrane translocase subunit TIM44			0	0	1	0	0	0	0	0	9080945	0	0	0	0	0	0	0	0	0
VFEPNEEALGVVLHK	K	D	223	237	15	3	sp|O43615|TIM44_HUMAN	O43615	TIM44_HUMAN	TIMM44	Mitochondrial import inner membrane translocase subunit TIM44			0	0	1	1	1	0	0	0	20516412	17239112	9597095	0	0	0	20516412	17239112	9597095	0
VTDLLGGLFSK	K	T	283	293	11	2	sp|O43615|TIM44_HUMAN	O43615	TIM44_HUMAN	TIMM44	Mitochondrial import inner membrane translocase subunit TIM44			0	1	1	1	0	0	0	7519913	9132125	6365223	0	0	0	7519913	9132125	6365223	0	0
MSSELFTLTYGALVTQLCK	K	D	14	32	19	3	sp|O43617|TPPC3_HUMAN	O43617	TPPC3_HUMAN	TRAPPC3	Trafficking protein particle complex subunit 3			0	0	0	1	0	1	0	0	0	1736277	0	0	0	0	0	0	0	0
ANIQAVSLK	R	I	81	89	9	2	sp|O43633|CHM2A_HUMAN	O43633	CHM2A_HUMAN	CHMP2A	Charged multivesicular body protein 2a			0	0	0	1	0	0	0	0	0	0	0	0	0	0	0	0	0	0
DWTDTNYYSEK	R	G	161	171	11	2	sp|O43657|TSN6_HUMAN	O43657	TSN6_HUMAN	TSPAN6	Tetraspanin-6			0	1	0	0	0	0	0	0	0	0	0	0	0	0	0	0	0	0
IQNTLHCCGVTDYR	K	D	147	160	14	3	sp|O43657|TSN6_HUMAN	O43657	TSN6_HUMAN	TSPAN6	Tetraspanin-6			1	0	1	0	0	0	0	0	0	0	0	0	0	0	0	0	0	0
IQNTLHCCGVTDYRDWTDTNYYSEK	K	G	147	171	25	4	sp|O43657|TSN6_HUMAN	O43657	TSN6_HUMAN	TSPAN6	Tetraspanin-6			1	0	0	0	0	0	24679092	0	0	0	0	0	0	0	0	0	0	0
THDMFVADNGK	R	P	21	31	11	2	sp|O43660|PLRG1_HUMAN	O43660	PLRG1_HUMAN	PLRG1	Pleiotropic regulator 1			1	0	0	0	0	0	0	0	0	0	0	0	0	0	0	0	0	0
VHAAVQPGSLDSESGIFACAFDQSESR	R	L	450	476	27	3	sp|O43660|PLRG1_HUMAN	O43660	PLRG1_HUMAN	PLRG1	Pleiotropic regulator 1			1	0	0	0	0	0	0	0	0	0	0	0	0	0	0	0	0	0
ALFPSTAQAQAAVQGPVGTDFK	K	P	284	305	22	3	sp|O43670|ZN207_HUMAN	O43670	ZN207_HUMAN	ZNF207	BUB3-interacting and GLEBS motif-containing protein ZNF207			0	1	0	0	0	0	0	0	0	0	0	0	0	0	0	0	0	0
ETIDAVPNAIPGR	K	T	60	72	13	2	sp|O43670|ZN207_HUMAN	O43670	ZN207_HUMAN	ZNF207	BUB3-interacting and GLEBS motif-containing protein ZNF207			1	1	1	0	1	1	26131328	20591108	21028566	0	16909588	29921546	26131328	20591108	21028566	0	16909588	29921546
LIHPDEDISLEER	K	R	363	375	13	3	sp|O43670|ZN207_HUMAN	O43670	ZN207_HUMAN	ZNF207	BUB3-interacting and GLEBS motif-containing protein ZNF207			1	1	1	1	1	1	52475900	37553660	31456716	35393420	32126750	19071788	52475900	37553660	31456716	35393420	32126750	19071788
LYTGPGLAIHCMQVHK	K	E	44	59	16	4	sp|O43670|ZN207_HUMAN	O43670	ZN207_HUMAN	ZNF207	BUB3-interacting and GLEBS motif-containing protein ZNF207			0	0	0	0	0	1	0	0	0	0	0	0	0	0	0	0	0	0
PAASITSKPATLTTTSATSK	K	L	343	362	20	2,3	sp|O43670|ZN207_HUMAN	O43670	ZN207_HUMAN	ZNF207	BUB3-interacting and GLEBS motif-containing protein ZNF207			2	2	2	2	2	3	323947104	1061383040	886916930	926231810	1107845500	1553357060	277606912	961495100	662204100	1175674750	1023064640	1636225920
PATLTTTSATSK	K	L	351	362	12	2	sp|O43670|ZN207_HUMAN	O43670	ZN207_HUMAN	ZNF207	BUB3-interacting and GLEBS motif-containing protein ZNF207			0	1	0	1	0	1	0	7116959	0	3.87668e+06	0	7389740	0	7116959	0	3.87668e+06	0	7389740
TMAVLQIEAEK	R	A	136	146	11	2	sp|O43674|NDUB5_HUMAN	O43674	NDUB5_HUMAN	NDUFB5	NADH dehydrogenase [ubiquinone] 1 beta subcomplex subunit 5, mitochondrial			0	1	0	0	0	0	0	0	0	0	0	0	0	0	0	0	0	0
IEGTPLETIQK	K	K	24	34	11	2	sp|O43676|NDUB3_HUMAN	O43676	NDUB3_HUMAN	NDUFB3	NADH dehydrogenase [ubiquinone] 1 beta subcomplex subunit 3			0	0	1	0	0	0	0	0	0	0	0	0	0	0	0	0	0	0
MELPDYR	K	Q	14	20	7	2	sp|O43676|NDUB3_HUMAN	O43676	NDUB3_HUMAN	NDUFB3	NADH dehydrogenase [ubiquinone] 1 beta subcomplex subunit 3			0	0	1	0	0	0	0	0	0	0	0	0	0	0	0	0	0	0
ANPDLPILIR	K	E	47	56	10	2	sp|O43678|NDUA2_HUMAN	O43678	NDUA2_HUMAN	NDUFA2	NADH dehydrogenase [ubiquinone] 1 alpha subcomplex subunit 2			0	0	1	1	1	0	0	0	36824352	28642804	16938060	0	0	0	36824352	28642804	16938060	0
KANPDLPILIR	K	E	46	56	11	3	sp|O43678|NDUA2_HUMAN	O43678	NDUA2_HUMAN	NDUFA2	NADH dehydrogenase [ubiquinone] 1 alpha subcomplex subunit 2			0	0	1	0	0	0	0	0	7437778	0	0	0	0	0	0	0	0	0
IDTHNIIVNQLVFPDPEKPCK	K	M	270	290	21	4	sp|O43681|ASNA_HUMAN	O43681	ASNA_HUMAN	ASNA1	ATPase ASNA1			0	0	0	1	0	0	0	0	0	0	0	0	0	0	0	0	0	0
LEETLPVIR	K	S	222	230	9	2	sp|O43681|ASNA_HUMAN	O43681	ASNA_HUMAN	ASNA1	ATPase ASNA1			0	0	1	1	2	0	0	0	30912134	23655732	15527887	0	0	0	30912134	23655732	15527887	0
LLNFPTIVER	R	G	176	185	10	2	sp|O43681|ASNA_HUMAN	O43681	ASNA_HUMAN	ASNA1	ATPase ASNA1			0	0	0	1	1	0	0	0	0	0	0	0	0	0	0	0	0	0
WIFVGGK	K	G	39	45	7	2	sp|O43681|ASNA_HUMAN	O43681	ASNA_HUMAN	ASNA1	ATPase ASNA1			0	0	1	0	0	0	0	0	0	0	0	0	0	0	0	0	0	0
YLDQMEDLYEDFHIVK	K	L	302	317	16	3	sp|O43681|ASNA_HUMAN	O43681	ASNA_HUMAN	ASNA1	ATPase ASNA1			1	0	1	2	0	1	0	0	25193566	19414422	0	22285728	0	0	25193566	19414422	0	22285728
LNQPPEDGISSVK	K	F	9	21	13	2	sp|O43684|BUB3_HUMAN	O43684	BUB3_HUMAN	BUB3	Mitotic checkpoint protein BUB3			0	0	1	0	0	0	0	0	0	0	0	0	0	0	0	0	0	0
MHDLNTDQENLVGTHDAPIR	K	C	81	100	20	4	sp|O43684|BUB3_HUMAN	O43684	BUB3_HUMAN	BUB3	Mitotic checkpoint protein BUB3			0	0	0	1	0	0	0	0	0	12717333	0	0	0	0	0	0	0	0
QGYVLSSIEGR	K	V	192	202	11	2	sp|O43684|BUB3_HUMAN	O43684	BUB3_HUMAN	BUB3	Mitotic checkpoint protein BUB3			0	0	1	0	0	0	0	0	0	0	0	0	0	0	0	0	0	0
VAVEYLDPSPEVQK	R	K	203	216	14	2	sp|O43684|BUB3_HUMAN	O43684	BUB3_HUMAN	BUB3	Mitotic checkpoint protein BUB3			0	0	1	0	0	0	0	0	0	0	0	0	0	0	0	0	0	0
VLVWDLR	R	N	159	165	7	2	sp|O43684|BUB3_HUMAN	O43684	BUB3_HUMAN	BUB3	Mitotic checkpoint protein BUB3			0	1	1	1	1	0	0	0	22663366	0	0	0	0	0	0	0	0	0
VYTLSVSGDR	K	L	140	149	10	2	sp|O43684|BUB3_HUMAN	O43684	BUB3_HUMAN	BUB3	Mitotic checkpoint protein BUB3			1	0	0	1	0	0	0	0	0	21870414	0	0	0	0	0	0	0	0
YQHTGAVLDCAFYDPTHAWSGGLDHQLK	K	M	53	80	28	5	sp|O43684|BUB3_HUMAN	O43684	BUB3_HUMAN	BUB3	Mitotic checkpoint protein BUB3			0	0	1	0	0	0	0	0	0	0	0	0	0	0	0	0	0	0
LRPNFLAVCDPDWSR	R	V	123	137	15	3	sp|O43688|PLPP2_HUMAN	O43688	PLPP2_HUMAN	PLPP2	Phospholipid phosphatase 2			0	0	0	1	2	1	0	0	0	0	0	24188788	0	0	0	0	0	0
VNCSVYVQLEK	R	V	138	148	11	2	sp|O43688|PLPP2_HUMAN	O43688	PLPP2_HUMAN	PLPP2	Phospholipid phosphatase 2			1	1	1	1	1	2	264064320	229931520	107120896	124552056	100521992	109659528	264064320	229931520	107120896	124552056	100521992	109659528
ACLISLGYDVENDR	K	Q	792	805	14	2,3	sp|O43707|ACTN4_HUMAN	O43707	ACTN4_HUMAN	ACTN4	Alpha-actinin-4			1	2	2	2	1	3	117625256	157014848	124276400	261619776	249612080	369597504	117625256	157014848	124276400	261619776	249612080	369597504
ACLISLGYDVENDRQGEAEFNR	K	I	792	813	22	3	sp|O43707|ACTN4_HUMAN	O43707	ACTN4_HUMAN	ACTN4	Alpha-actinin-4			2	0	1	0	1	2	256632592	0	95966264	0	138006032	94743760	256632592	0	95966264	0	138006032	94743760
AGTQIENIDEDFR	K	D	67	79	13	2	sp|O43707|ACTN4_HUMAN	O43707	ACTN4_HUMAN	ACTN4	Alpha-actinin-4			0	1	0	0	1	1	0	17699104	0	0	24913110	0	0	17699104	0	0	24913110	0
AGTQIENIDEDFRDGLK	K	L	67	83	17	3	sp|O43707|ACTN4_HUMAN	O43707	ACTN4_HUMAN	ACTN4	Alpha-actinin-4			2	1	1	1	2	1	44084832	0	39430732	58567404	54544368	29017396	44084832	0	39430732	58567404	54544368	29017396
AIMTYVSSFYHAFSGAQK	K	A	256	273	18	2,3	sp|O43707|ACTN4_HUMAN	O43707	ACTN4_HUMAN	ACTN4	Alpha-actinin-4	ACTN1	sp|P12814|ACTN1_HUMAN	2	4	5	4	6	5	153796704	231622832	260718880	783855170	825126590	1975116800	176398704	274647264	230146880	659530690	749930620	1146885890
ALDFIASK	K	G	115	122	8	2	sp|O43707|ACTN4_HUMAN	O43707	ACTN4_HUMAN	ACTN4	Alpha-actinin-4	ACTN1, ACTN3	sp|P12814|ACTN1_HUMAN, sp|Q08043|ACTN3_HUMAN	1	1	1	1	1	1	144079904	74359672	245076048	344704800	386974112	93848992	144079904	74359672	245076048	344704800	386974112	93848992
ASFNHFDKDHGGALGPEEFK	R	A	772	791	20	4,5	sp|O43707|ACTN4_HUMAN	O43707	ACTN4_HUMAN	ACTN4	Alpha-actinin-4			2	1	3	3	3	2	140620848	92787888	213126960	285223552	242230464	133246816	112501776	92787888	146910592	248030336	209541280	120471160
ASIHEAWTDGK	K	E	422	432	11	2,3	sp|O43707|ACTN4_HUMAN	O43707	ACTN4_HUMAN	ACTN4	Alpha-actinin-4	ACTN1	sp|P12814|ACTN1_HUMAN	1	1	2	3	5	1	101524424	88513912	230775712	123508160	62799844	6.42097e+06	89559368	78082200	203577872	1719706750	52096320	5664229
CQLEINFNTLQTK	K	L	351	363	13	2	sp|O43707|ACTN4_HUMAN	O43707	ACTN4_HUMAN	ACTN4	Alpha-actinin-4	ACTN1, ACTN2, ACTN3	sp|P12814|ACTN1_HUMAN, sp|P35609|ACTN2_HUMAN, sp|Q08043|ACTN3_HUMAN	1	1	1	1	1	1	38560608	68409432	63109424	76064704	90674472	49601508	38560608	68409432	63109424	76064704	90674472	49601508
DDPVTNLNNAFEVAEK	K	Y	218	233	16	2	sp|O43707|ACTN4_HUMAN	O43707	ACTN4_HUMAN	ACTN4	Alpha-actinin-4			0	0	1	2	1	1	0	0	51812224	51346196	32886810	0	0	0	51812224	51346196	32886810	0
DGLAFNALIHR	K	H	194	204	11	2,3	sp|O43707|ACTN4_HUMAN	O43707	ACTN4_HUMAN	ACTN4	Alpha-actinin-4	SPTBN4	sp|Q9H254|SPTN4_HUMAN	3	2	2	2	2	2	76972688	91990720	218500368	210081312	214193984	88643984	46418204	55883152	133976936	123213304	129533808	53811372
DHGGALGPEEFK	K	A	780	791	12	2,3	sp|O43707|ACTN4_HUMAN	O43707	ACTN4_HUMAN	ACTN4	Alpha-actinin-4			0	1	2	4	2	0	0	0	0	30397824	0	0	0	0	0	0	0	0
DLLLDPAWEK	R	Q	41	50	10	2	sp|O43707|ACTN4_HUMAN	O43707	ACTN4_HUMAN	ACTN4	Alpha-actinin-4	ACTN1, ACTN2, ACTN3	sp|P12814|ACTN1_HUMAN, sp|P35609|ACTN2_HUMAN, sp|Q08043|ACTN3_HUMAN	1	1	1	0	2	1	113641816	187423984	312163904	0	433089120	105160480	113641816	187423984	312163904	0	433089120	105160480
DYETATLSDIK	R	A	440	450	11	2	sp|O43707|ACTN4_HUMAN	O43707	ACTN4_HUMAN	ACTN4	Alpha-actinin-4			2	2	1	1	1	1	59349464	50838016	85186904	136439440	119740736	50273704	59349464	50838016	85186904	136439440	119740736	50273704
EAILAIHK	R	E	585	592	8	2	sp|O43707|ACTN4_HUMAN	O43707	ACTN4_HUMAN	ACTN4	Alpha-actinin-4			1	1	2	1	3	1	15694309	64413852	0	240288528	0	0	15694309	64413852	0	240288528	0	0
EGLLLWCQR	K	K	167	175	9	2	sp|O43707|ACTN4_HUMAN	O43707	ACTN4_HUMAN	ACTN4	Alpha-actinin-4	ACTN1, ACTN2, ACTN3	sp|P12814|ACTN1_HUMAN, sp|P35609|ACTN2_HUMAN, sp|Q08043|ACTN3_HUMAN	0	1	1	1	1	2	0	96367880	207002032	225916144	234501680	65774928	0	96367880	207002032	225916144	234501680	65774928
ELPPDQAEYCIAR	R	M	870	882	13	2	sp|O43707|ACTN4_HUMAN	O43707	ACTN4_HUMAN	ACTN4	Alpha-actinin-4	ACTN1	sp|P12814|ACTN1_HUMAN	2	2	2	2	3	2	0	76870672	58730108	19400596	110940480	0	0	76870672	58730108	19400596	110940480	0
ETTDTDTADQVIASFK	R	V	838	853	16	2,3	sp|O43707|ACTN4_HUMAN	O43707	ACTN4_HUMAN	ACTN4	Alpha-actinin-4			3	3	3	3	3	3	347768704	339895456	257218656	549240380	494704896	561467840	363749792	380735936	257218656	480761824	428887968	471186624
FAIQDISVEETSAK	R	E	153	166	14	2	sp|O43707|ACTN4_HUMAN	O43707	ACTN4_HUMAN	ACTN4	Alpha-actinin-4	ACTN1, ACTN2, ACTN3	sp|P12814|ACTN1_HUMAN, sp|P35609|ACTN2_HUMAN, sp|Q08043|ACTN3_HUMAN	1	1	1	1	1	2	146297232	103779840	42770324	156351264	164078192	140539584	146297232	103779840	42770324	156351264	164078192	140539584
GISQEQMQEFR	K	A	761	771	11	2	sp|O43707|ACTN4_HUMAN	O43707	ACTN4_HUMAN	ACTN4	Alpha-actinin-4			1	1	0	0	0	0	0	0	0	0	0	0	0	0	0	0	0	0
GYEEWLLNEIR	K	R	396	406	11	2,3	sp|O43707|ACTN4_HUMAN	O43707	ACTN4_HUMAN	ACTN4	Alpha-actinin-4	ACTN1, ACTN2	sp|P12814|ACTN1_HUMAN, sp|P35609|ACTN2_HUMAN	1	0	2	1	2	1	95948488	0	311141120	11083491	307963520	154983648	73121264	0	231932368	379092896	234695552	118111304
GYEEWLLNEIRR	K	L	396	407	12	3	sp|O43707|ACTN4_HUMAN	O43707	ACTN4_HUMAN	ACTN4	Alpha-actinin-4	ACTN1, ACTN2	sp|P12814|ACTN1_HUMAN, sp|P35609|ACTN2_HUMAN	1	1	0	0	0	0	33916752	0	0	0	0	0	0	0	0	0	0	0
HEAFESDLAAHQDR	K	V	456	469	14	3	sp|O43707|ACTN4_HUMAN	O43707	ACTN4_HUMAN	ACTN4	Alpha-actinin-4	ACTN1, ACTN2, ACTN3	sp|P12814|ACTN1_HUMAN, sp|P35609|ACTN2_HUMAN, sp|Q08043|ACTN3_HUMAN	0	0	1	1	1	0	0	0	4277545	29175424	0	0	0	0	4277545	29175424	0	0
HRDYETATLSDIK	K	A	438	450	13	2,3	sp|O43707|ACTN4_HUMAN	O43707	ACTN4_HUMAN	ACTN4	Alpha-actinin-4			1	1	1	3	2	2	55688088	46580948	119981080	178427008	68747896	32355148	55688088	46580948	119981080	164171664	68747896	32355148
HRPELIEYDK	R	L	205	214	10	3	sp|O43707|ACTN4_HUMAN	O43707	ACTN4_HUMAN	ACTN4	Alpha-actinin-4			0	0	0	2	0	1	0	0	0	128964312	0	0	0	0	0	0	0	0
HRPELIEYDKLR	R	K	205	216	12	4	sp|O43707|ACTN4_HUMAN	O43707	ACTN4_HUMAN	ACTN4	Alpha-actinin-4			0	0	1	1	0	0	0	0	25480234	0	0	0	0	0	0	0	0	0
HTNYTMEHIR	K	V	724	733	10	2,3	sp|O43707|ACTN4_HUMAN	O43707	ACTN4_HUMAN	ACTN4	Alpha-actinin-4	ACTN1, ACTN2	sp|P12814|ACTN1_HUMAN, sp|P35609|ACTN2_HUMAN	1	1	5	4	6	6	72292624	5.65323e+06	0	202062832	2.4837e+06	40151620	72292624	5.65323e+06	0	202062832	2.4837e+06	40151620
ICDQWDALGSLTHSR	K	R	498	512	15	2,3	sp|O43707|ACTN4_HUMAN	O43707	ACTN4_HUMAN	ACTN4	Alpha-actinin-4			1	3	2	1	2	1	70369680	106140216	307252288	324370304	309809984	129590600	70369680	106140216	279736736	324370304	309809984	129590600
ISIEMNGTLEDQLSHLK	R	Q	675	691	17	3	sp|O43707|ACTN4_HUMAN	O43707	ACTN4_HUMAN	ACTN4	Alpha-actinin-4			2	1	1	3	2	2	54862680	58709152	93088984	159126592	128575472	79762096	54862680	58709152	93088984	114836296	92314184	57450352
KAGTQIENIDEDFR	R	D	66	79	14	3	sp|O43707|ACTN4_HUMAN	O43707	ACTN4_HUMAN	ACTN4	Alpha-actinin-4			0	1	0	0	2	1	0	19363184	0	0	24136548	0	0	19363184	0	0	24136548	0
KAGTQIENIDEDFRDGLK	R	L	66	83	18	3,4	sp|O43707|ACTN4_HUMAN	O43707	ACTN4_HUMAN	ACTN4	Alpha-actinin-4			1	0	2	1	1	0	21816774	0	29814866	37586044	35978452	0	21816774	0	29814866	37586044	35978452	0
KDDPVTNLNNAFEVAEK	R	Y	217	233	17	2,3	sp|O43707|ACTN4_HUMAN	O43707	ACTN4_HUMAN	ACTN4	Alpha-actinin-4			2	1	2	3	2	2	87513656	92164344	0	281173184	239424768	78624720	87513656	92164344	0	281173184	239424768	78624720
KHEAFESDLAAHQDR	R	V	455	469	15	3,4	sp|O43707|ACTN4_HUMAN	O43707	ACTN4_HUMAN	ACTN4	Alpha-actinin-4	ACTN1, ACTN2	sp|P12814|ACTN1_HUMAN, sp|P35609|ACTN2_HUMAN	2	1	3	2	4	4	123279144	107186184	235130448	371560192	3.50276e+06	91400176	103287152	89803960	196999696	311939008	24533760	58914148
KTFTAWCNSHLR	R	K	54	65	12	3	sp|O43707|ACTN4_HUMAN	O43707	ACTN4_HUMAN	ACTN4	Alpha-actinin-4	ACTN1, ACTN2, ACTN3	sp|P12814|ACTN1_HUMAN, sp|P35609|ACTN2_HUMAN, sp|Q08043|ACTN3_HUMAN	0	0	1	1	0	0	0	0	62323100	50673220	0	0	0	0	62323100	50673220	0	0
LASDLLEWIR	K	R	301	310	10	2	sp|O43707|ACTN4_HUMAN	O43707	ACTN4_HUMAN	ACTN4	Alpha-actinin-4	ACTN1	sp|P12814|ACTN1_HUMAN	1	1	1	1	1	1	101508824	153531952	364565152	444518816	412145728	157433248	101508824	153531952	364565152	444518816	412145728	157433248
LASDLLEWIRR	K	T	301	311	11	3	sp|O43707|ACTN4_HUMAN	O43707	ACTN4_HUMAN	ACTN4	Alpha-actinin-4	ACTN1	sp|P12814|ACTN1_HUMAN	0	0	1	0	0	0	0	0	0	0	0	0	0	0	0	0	0	0
LEDFRDYR	K	R	332	339	8	3	sp|O43707|ACTN4_HUMAN	O43707	ACTN4_HUMAN	ACTN4	Alpha-actinin-4	ACTN1, ACTN2, ACTN3	sp|P12814|ACTN1_HUMAN, sp|P35609|ACTN2_HUMAN, sp|Q08043|ACTN3_HUMAN	1	0	0	0	0	0	16117957	0	0	0	0	0	0	0	0	0	0	0
LMLLLEVISGER	K	L	84	95	12	2	sp|O43707|ACTN4_HUMAN	O43707	ACTN4_HUMAN	ACTN4	Alpha-actinin-4	ACTN1, ACTN2, ACTN3	sp|P12814|ACTN1_HUMAN, sp|P35609|ACTN2_HUMAN, sp|Q08043|ACTN3_HUMAN	1	1	1	1	1	1	7208120	4.83296e+06	17848734	28297242	5.48303e+06	0	7208120	4.83296e+06	17848734	28297242	5.48303e+06	0
LRKDDPVTNLNNAFEVAEK	K	Y	215	233	19	3,4	sp|O43707|ACTN4_HUMAN	O43707	ACTN4_HUMAN	ACTN4	Alpha-actinin-4			0	0	1	0	2	0	0	0	0	0	13603120	0	0	0	0	0	0	0
LSGSNPYTTVTPQIINSK	K	W	605	622	18	2,3	sp|O43707|ACTN4_HUMAN	O43707	ACTN4_HUMAN	ACTN4	Alpha-actinin-4			0	2	3	3	2	2	0	35127296	188419696	212396416	142029264	53754856	0	35127296	160396736	179918640	101805992	53754856
LSNRPAFMPSEGK	R	M	366	378	13	2,3	sp|O43707|ACTN4_HUMAN	O43707	ACTN4_HUMAN	ACTN4	Alpha-actinin-4			1	0	1	2	2	0	13309817	0	12157596	84831464	195665360	0	23406014	0	21379772	92847264	32573488	0
LVSIGAEEIVDGNAK	K	M	126	140	15	2	sp|O43707|ACTN4_HUMAN	O43707	ACTN4_HUMAN	ACTN4	Alpha-actinin-4			1	1	1	1	1	1	29244014	29633158	18633838	33047466	34542576	31562096	29244014	29633158	18633838	33047466	34542576	31562096
MAPYQGPDAVPGALDYK	R	S	883	899	17	2,3	sp|O43707|ACTN4_HUMAN	O43707	ACTN4_HUMAN	ACTN4	Alpha-actinin-4			1	1	2	2	3	1	56090380	64856004	189293120	225561872	203892208	62335108	56090380	64856004	161886160	220285552	197449264	62335108
MLDAEDIVNTARPDEK	K	A	240	255	16	2,3	sp|O43707|ACTN4_HUMAN	O43707	ACTN4_HUMAN	ACTN4	Alpha-actinin-4			1	1	2	2	1	0	0	158352640	477907200	503533152	28201694	0	0	92609112	265724720	271307104	241118976	0
MVSDINNGWQHLEQAEK	K	G	379	395	17	2,3	sp|O43707|ACTN4_HUMAN	O43707	ACTN4_HUMAN	ACTN4	Alpha-actinin-4			1	3	5	5	5	2	81220696	126188088	250329168	280072736	278367232	138394528	81220696	105617104	197095312	207045520	223510528	110782824
NFITAEELR	K	R	860	868	9	2	sp|O43707|ACTN4_HUMAN	O43707	ACTN4_HUMAN	ACTN4	Alpha-actinin-4			1	2	0	0	2	2	209470720	119665944	0	552839300	739553980	1093195900	209470720	125756120	0	552839300	739553980	806491070
NVNVQNFHISWK	K	D	182	193	12	2,3	sp|O43707|ACTN4_HUMAN	O43707	ACTN4_HUMAN	ACTN4	Alpha-actinin-4			2	0	1	1	2	2	0	0	88500688	110393184	16241330	58224240	0	0	69188904	75735296	91003336	45519092
QFASQANVVGPWIQTK	R	M	653	668	16	2,3	sp|O43707|ACTN4_HUMAN	O43707	ACTN4_HUMAN	ACTN4	Alpha-actinin-4			2	1	3	1	1	1	58725692	0	101053304	0	96666432	0	58725692	0	101053304	0	96666432	0
QLEAIDQLHLEYAK	K	R	522	535	14	2,3	sp|O43707|ACTN4_HUMAN	O43707	ACTN4_HUMAN	ACTN4	Alpha-actinin-4			1	1	1	2	3	2	121702296	133690768	151135056	249108656	214289968	176439344	121702296	133690768	151135056	235439296	214289968	176439344
RDHALLEEQSK	K	Q	633	643	11	3	sp|O43707|ACTN4_HUMAN	O43707	ACTN4_HUMAN	ACTN4	Alpha-actinin-4			0	0	3	2	0	0	0	0	2.19588e+06	0	0	0	0	0	0	0	0	0
SFSTALYGESDL	K	-	900	911	12	2	sp|O43707|ACTN4_HUMAN	O43707	ACTN4_HUMAN	ACTN4	Alpha-actinin-4	ACTN1	sp|P12814|ACTN1_HUMAN	0	1	1	1	1	0	0	36939528	53803408	62648116	85234104	0	0	36939528	53803408	62648116	85234104	0
SIVDYKPNLDLLEQQHQLIQEALIFDNK	R	H	696	723	28	3,4	sp|O43707|ACTN4_HUMAN	O43707	ACTN4_HUMAN	ACTN4	Alpha-actinin-4			1	4	3	4	2	4	138626272	332010240	239016288	270143744	298391360	185043104	139582784	163703216	232866624	272007712	300450240	168076432
TFTAWCNSHLR	K	K	55	65	11	2,3	sp|O43707|ACTN4_HUMAN	O43707	ACTN4_HUMAN	ACTN4	Alpha-actinin-4	ACTN1, ACTN2, ACTN3	sp|P12814|ACTN1_HUMAN, sp|P35609|ACTN2_HUMAN, sp|Q08043|ACTN3_HUMAN	1	2	2	2	2	1	0	49944792	15009453	0	0	0	0	0	0	0	0	0
TINEVENQILTR	R	D	746	757	12	2,3	sp|O43707|ACTN4_HUMAN	O43707	ACTN4_HUMAN	ACTN4	Alpha-actinin-4	ACTN1	sp|P12814|ACTN1_HUMAN	1	1	3	2	3	3	117410536	133385624	417496672	435034720	433399424	155686416	117410536	133385624	432880576	401086240	365650432	137285216
TIPWLEDR	R	V	312	319	8	2	sp|O43707|ACTN4_HUMAN	O43707	ACTN4_HUMAN	ACTN4	Alpha-actinin-4			1	1	1	0	1	3	20061186	101308536	112375424	0	170534592	61978588	20061186	101308536	112375424	0	170534592	61978588
TIPWLEDRVPQK	R	T	312	323	12	3	sp|O43707|ACTN4_HUMAN	O43707	ACTN4_HUMAN	ACTN4	Alpha-actinin-4			1	0	2	1	1	1	0	0	113740672	125729160	0	0	0	0	113740672	125729160	0	0
VEQIAAIAQELNELDYYDSHNVNTR	R	C	470	494	25	3,4	sp|O43707|ACTN4_HUMAN	O43707	ACTN4_HUMAN	ACTN4	Alpha-actinin-4			3	3	2	2	3	3	299324544	281023968	313020672	459052736	466820544	417290912	270405824	241943520	251399440	374155168	406020352	340414336
VGWEQLLTTIAR	R	T	734	745	12	2	sp|O43707|ACTN4_HUMAN	O43707	ACTN4_HUMAN	ACTN4	Alpha-actinin-4	ACTN1	sp|P12814|ACTN1_HUMAN	1	1	1	1	1	1	80623344	155545088	381877344	440893568	445504896	161728768	80623344	155545088	381877344	440893568	445504896	161728768
VLAGDKNFITAEELR	K	R	854	868	15	2,3	sp|O43707|ACTN4_HUMAN	O43707	ACTN4_HUMAN	ACTN4	Alpha-actinin-4			3	2	4	2	4	2	776223100	549595710	511476352	968505920	1429719170	594708220	814425150	466942880	423192352	993358780	1389857540	508303104
VLAVNQENEHLMEDYEK	K	L	284	300	17	2,3	sp|O43707|ACTN4_HUMAN	O43707	ACTN4_HUMAN	ACTN4	Alpha-actinin-4			4	2	3	4	2	4	302568256	316429504	425405760	582149700	611429060	537579140	295934848	230558624	460735968	531428160	579039230	488198880
VQQLVPK	K	R	626	632	7	2	sp|O43707|ACTN4_HUMAN	O43707	ACTN4_HUMAN	ACTN4	Alpha-actinin-4			1	0	0	0	0	0	75429568	0	0	0	0	0	0	0	0	0	0	0
EIPIEGLEFMGHGK	K	E	56	69	14	3	sp|O43715|TRIA1_HUMAN	O43715	TRIA1_HUMAN	TRIAP1	TP53-regulated inhibitor of apoptosis 1			0	0	1	1	3	0	0	0	15068617	7953756	8437721	0	0	0	15068617	7953756	8437721	0
AESGWFHVEEDR	K	N	120	131	12	3	sp|O43719|HTSF1_HUMAN	O43719	HTSF1_HUMAN	HTATSF1	HIV Tat-specific factor 1			0	1	0	0	0	1	0	0	0	0	0	0	0	0	0	0	0	0
ESEDDLNKESEEEVGPTK	K	E	520	537	18	3	sp|O43719|HTSF1_HUMAN	O43719	HTSF1_HUMAN	HTATSF1	HIV Tat-specific factor 1			0	0	0	1	0	1	0	0	0	5.12014e+06	0	6.04259e+06	0	0	0	5.12014e+06	0	6.04259e+06
GWEAFLNAPEANR	R	G	368	380	13	2	sp|O43719|HTSF1_HUMAN	O43719	HTSF1_HUMAN	HTATSF1	HIV Tat-specific factor 1			0	0	1	0	0	0	0	0	10549127	0	0	0	0	0	0	0	0	0
ITEDFIATYQANYGFSNDGASSSTANVEDVHAR	K	T	63	95	33	3	sp|O43719|HTSF1_HUMAN	O43719	HTSF1_HUMAN	HTATSF1	HIV Tat-specific factor 1			0	1	1	1	0	1	0	0	0	0	0	0	0	0	0	0	0	0
KAESGWFHVEEDR	R	N	119	131	13	3	sp|O43719|HTSF1_HUMAN	O43719	HTSF1_HUMAN	HTATSF1	HIV Tat-specific factor 1			0	1	0	0	0	1	0	0	0	0	0	0	0	0	0	0	0	0
LLDEDEIR	K	G	200	207	8	2	sp|O43719|HTSF1_HUMAN	O43719	HTSF1_HUMAN	HTATSF1	HIV Tat-specific factor 1			0	0	1	1	0	0	0	0	0	0	0	0	0	0	0	0	0	0
LRGWEAFLNAPEANR	R	G	366	380	15	3	sp|O43719|HTSF1_HUMAN	O43719	HTSF1_HUMAN	HTATSF1	HIV Tat-specific factor 1			0	0	1	0	0	0	0	0	0	0	0	0	0	0	0	0	0	0
NMFHPMDFEDDPLVLNEIR	K	E	270	288	19	3	sp|O43719|HTSF1_HUMAN	O43719	HTSF1_HUMAN	HTATSF1	HIV Tat-specific factor 1			0	0	2	0	0	0	0	0	28594478	0	0	0	0	0	0	0	0	0
QITAQAWDGTTDYQVEETSR	R	E	341	360	20	2,3	sp|O43719|HTSF1_HUMAN	O43719	HTSF1_HUMAN	HTATSF1	HIV Tat-specific factor 1			3	3	1	3	3	2	145327168	159118416	0	70467816	40104416	314516288	95072624	101470464	0	83010344	47242576	148544464
NLVELFGK	K	L	175	182	8	2	sp|O43736|ITM2A_HUMAN	O43736	ITM2A_HUMAN	ITM2A	Integral membrane protein 2A			1	0	0	1	1	0	28518304	0	0	0	11000303	0	28518304	0	0	0	11000303	0
AVEYNALFK	R	K	563	571	9	2	sp|O43747|AP1G1_HUMAN	O43747	AP1G1_HUMAN	AP1G1	AP-1 complex subunit gamma-1			0	0	1	1	0	0	0	0	0	0	0	0	0	0	0	0	0	0
DLDVSIK	K	R	356	362	7	2	sp|O43747|AP1G1_HUMAN	O43747	AP1G1_HUMAN	AP1G1	AP-1 complex subunit gamma-1			0	0	1	0	1	1	0	0	0	0	0	0	0	0	0	0	0	0
DQMSTSSVQALAER	K	K	104	117	14	2	sp|O43752|STX6_HUMAN	O43752	STX6_HUMAN	STX6	Syntaxin-6			0	1	0	0	0	0	0	0	0	0	0	0	0	0	0	0	0	0
IGGELEEQAVMLEDFSHELESTQSR	R	L	190	214	25	3	sp|O43752|STX6_HUMAN	O43752	STX6_HUMAN	STX6	Syntaxin-6			0	1	0	0	0	1	0	0	0	0	0	0	0	0	0	0	0	0
SIEWDLEDLDETISIVEANPR	R	K	56	76	21	2,3	sp|O43752|STX6_HUMAN	O43752	STX6_HUMAN	STX6	Syntaxin-6			2	4	3	2	0	1	44484824	54458312	0	2.13366e+06	0	0	18130044	29235796	0	7.15064e+06	0	0
LGNYAGAVQDCER	K	A	138	150	13	2	sp|O43765|SGTA_HUMAN	O43765	SGTA_HUMAN	SGTA	Small glutamine-rich tetratricopeptide repeat-containing protein alpha			0	0	1	0	0	0	0	0	0	0	0	0	0	0	0	0	0	0
MGLALSSLNK	R	H	165	174	10	2	sp|O43765|SGTA_HUMAN	O43765	SGTA_HUMAN	SGTA	Small glutamine-rich tetratricopeptide repeat-containing protein alpha			0	0	0	1	0	0	0	0	0	11033472	0	0	0	0	0	0	0	0
YFDSGDYNMAK	K	A	64	74	11	2	sp|O43768|ENSA_HUMAN	O43768	ENSA_HUMAN	ENSA	Alpha-endosulfine	ARPP19	sp|P56211|ARP19_HUMAN	0	0	1	0	0	0	0	0	0	0	0	0	0	0	0	0	0	0
EDGTFYEFGEDIPEAPER	K	L	408	425	18	2	sp|O43776|SYNC_HUMAN	O43776	SYNC_HUMAN	NARS	Asparagine--tRNA ligase, cytoplasmic			0	0	0	1	1	0	0	0	0	0	0	0	0	0	0	0	0	0
EGIDPTPYYWYTDQR	R	K	492	506	15	2	sp|O43776|SYNC_HUMAN	O43776	SYNC_HUMAN	NARS	Asparagine--tRNA ligase, cytoplasmic			0	0	1	1	0	0	0	0	0	0	0	0	0	0	0	0	0	0
FLTWILNR	R	Y	523	530	8	2	sp|O43776|SYNC_HUMAN	O43776	SYNC_HUMAN	NARS	Asparagine--tRNA ligase, cytoplasmic			0	1	1	1	1	0	0	0	5.79111e+06	2.25701e+06	3.61738e+06	0	0	0	5.79111e+06	2.25701e+06	3.61738e+06	0
IFDSEEILAGYKR	R	E	479	491	13	3	sp|O43776|SYNC_HUMAN	O43776	SYNC_HUMAN	NARS	Asparagine--tRNA ligase, cytoplasmic			1	0	1	0	0	0	26126888	0	23930942	14223548	0	0	26126888	0	23930942	14223548	0	0
KEDGTFYEFGEDIPEAPER	K	L	407	425	19	3	sp|O43776|SYNC_HUMAN	O43776	SYNC_HUMAN	NARS	Asparagine--tRNA ligase, cytoplasmic			1	0	2	1	1	1	0	0	15075023	19382130	0	16788380	0	0	15075023	19382130	0	16788380
LEDLVCDVVDR	R	I	354	364	11	2	sp|O43776|SYNC_HUMAN	O43776	SYNC_HUMAN	NARS	Asparagine--tRNA ligase, cytoplasmic			0	0	0	0	1	0	0	0	0	0	56468904	0	0	0	0	0	0	0
LMTDTINEPILLCR	R	F	426	439	14	2	sp|O43776|SYNC_HUMAN	O43776	SYNC_HUMAN	NARS	Asparagine--tRNA ligase, cytoplasmic			0	1	1	1	1	0	0	11270217	26617830	21480054	18883894	0	0	11270217	26617830	21480054	18883894	0
MNYSDAIVWLK	R	E	391	401	11	2	sp|O43776|SYNC_HUMAN	O43776	SYNC_HUMAN	NARS	Asparagine--tRNA ligase, cytoplasmic			0	0	1	1	0	0	0	0	27221704	22991954	0	0	0	0	27221704	22991954	0	0
NDPSLPEPK	K	C	105	113	9	2	sp|O43776|SYNC_HUMAN	O43776	SYNC_HUMAN	NARS	Asparagine--tRNA ligase, cytoplasmic			0	1	0	0	0	0	0	0	0	0	0	0	0	0	0	0	0	0
YGTCPHGGYGLGLER	K	F	508	522	15	3	sp|O43776|SYNC_HUMAN	O43776	SYNC_HUMAN	NARS	Asparagine--tRNA ligase, cytoplasmic			0	0	1	0	0	0	0	0	0	0	0	0	0	0	0	0	0	0
ALFAVPK	K	N	183	189	7	2	sp|O43809|CPSF5_HUMAN	O43809	CPSF5_HUMAN	NUDT21	Cleavage and polyadenylation specificity factor subunit 5			0	0	2	2	1	0	0	0	34519016	26005662	0	0	0	0	34519016	26005662	0	0
LFLVQLQEK	K	A	174	182	9	2	sp|O43809|CPSF5_HUMAN	O43809	CPSF5_HUMAN	NUDT21	Cleavage and polyadenylation specificity factor subunit 5			1	1	1	1	1	0	12678605	20670022	49077468	0	0	0	12678605	20670022	49077468	0	0	0
LMTEILGR	R	Q	124	131	8	2	sp|O43809|CPSF5_HUMAN	O43809	CPSF5_HUMAN	NUDT21	Cleavage and polyadenylation specificity factor subunit 5			0	0	1	0	0	1	0	0	0	0	0	0	0	0	0	0	0	0
LVAAPLFELYDNAPGYGPIISSLPQLLSR	K	F	193	221	29	3	sp|O43809|CPSF5_HUMAN	O43809	CPSF5_HUMAN	NUDT21	Cleavage and polyadenylation specificity factor subunit 5			0	0	1	0	0	0	0	0	0	0	0	0	0	0	0	0	0	0
TINLYPLTNYTFGTK	R	E	36	50	15	2	sp|O43809|CPSF5_HUMAN	O43809	CPSF5_HUMAN	NUDT21	Cleavage and polyadenylation specificity factor subunit 5			0	0	1	0	0	0	0	0	0	0	0	0	0	0	0	0	0	0
YIQQTKPLTLER	K	T	24	35	12	3	sp|O43809|CPSF5_HUMAN	O43809	CPSF5_HUMAN	NUDT21	Cleavage and polyadenylation specificity factor subunit 5			0	0	0	0	1	1	0	0	0	0	13528552	7.83839e+06	0	0	0	0	13528552	7.83839e+06
EALKEFDFLVTSEEGDNESR	K	S	283	302	20	3	sp|O43815|STRN_HUMAN	O43815	STRN_HUMAN	STRN	Striatin			0	1	1	1	2	1	0	0	0	0	0	0	0	0	0	0	0	0
ELGIPASVDLVSSDPSHMVASFSK	K	G	613	636	24	3	sp|O43815|STRN_HUMAN	O43815	STRN_HUMAN	STRN	Striatin			0	0	1	0	0	0	0	0	0	0	0	0	0	0	0	0	0	0
GPLLGHTDAVWGLAYSAAHQR	R	L	563	583	21	4	sp|O43815|STRN_HUMAN	O43815	STRN_HUMAN	STRN	Striatin			0	0	0	1	0	0	0	0	0	0	0	0	0	0	0	0	0	0
AVDGEGAPAPESSGEPAEDEGPTDTAEAGSDPQAEQLLEEQVPCGTAHEK	R	G	588	637	50	4	sp|O43823|AKAP8_HUMAN	O43823	AKAP8_HUMAN	AKAP8	A-kinase anchor protein 8			0	0	0	0	1	0	0	0	0	0	0	0	0	0	0	0	0	0
AAAVPVEFQEHHLSEVQNMASEEK	K	L	73	96	24	3,4	sp|O43837|IDH3B_HUMAN	O43837	IDH3B_HUMAN	IDH3B	Isocitrate dehydrogenase [NAD] subunit beta, mitochondrial			2	1	2	3	1	2	53855812	16000160	73168936	42214488	49193948	70882048	48377404	52078836	50996956	37920276	44189760	50347504
DMGGYSTTTDFIK	R	S	362	374	13	2	sp|O43837|IDH3B_HUMAN	O43837	IDH3B_HUMAN	IDH3B	Isocitrate dehydrogenase [NAD] subunit beta, mitochondrial			1	1	1	1	1	1	0	0	16585798	9867830	0	0	0	0	16585798	9867830	0	0
EQTEGEYSSLEHESAR	R	G	165	180	16	3	sp|O43837|IDH3B_HUMAN	O43837	IDH3B_HUMAN	IDH3B	Isocitrate dehydrogenase [NAD] subunit beta, mitochondrial			1	1	1	1	0	1	30133086	29246922	22659900	19907144	0	0	30133086	29246922	22659900	19907144	0	0
FAFDYATK	K	K	200	207	8	2	sp|O43837|IDH3B_HUMAN	O43837	IDH3B_HUMAN	IDH3B	Isocitrate dehydrogenase [NAD] subunit beta, mitochondrial			0	0	0	1	0	0	0	0	0	12200370	0	0	0	0	0	0	0	0
HLNLEYHSSMIADAVK	R	K	335	350	16	3	sp|O43837|IDH3B_HUMAN	O43837	IDH3B_HUMAN	IDH3B	Isocitrate dehydrogenase [NAD] subunit beta, mitochondrial			0	1	0	0	0	0	0	0	0	0	0	0	0	0	0	0	0	0
HNNLDLVIIR	R	E	155	164	10	2,3	sp|O43837|IDH3B_HUMAN	O43837	IDH3B_HUMAN	IDH3B	Isocitrate dehydrogenase [NAD] subunit beta, mitochondrial			0	0	2	2	0	0	0	0	24968780	6637622	0	0	0	0	10369485	12441919	0	0
KLDLFANVVHVK	R	S	135	146	12	3	sp|O43837|IDH3B_HUMAN	O43837	IDH3B_HUMAN	IDH3B	Isocitrate dehydrogenase [NAD] subunit beta, mitochondrial			0	0	1	1	1	0	0	0	15274227	0	0	0	0	0	0	0	0	0
LGDGLFLQCCEEVAELYPK	K	I	224	242	19	2	sp|O43837|IDH3B_HUMAN	O43837	IDH3B_HUMAN	IDH3B	Isocitrate dehydrogenase [NAD] subunit beta, mitochondrial			0	0	1	1	0	1	0	0	0	0	0	0	0	0	0	0	0	0
VEGSFPVTMLPGDGVGPELMHAVK	R	E	45	68	24	3	sp|O43837|IDH3B_HUMAN	O43837	IDH3B_HUMAN	IDH3B	Isocitrate dehydrogenase [NAD] subunit beta, mitochondrial			0	0	1	0	0	0	0	0	0	0	0	0	0	0	0	0	0	0
DGFVTVDELK	K	D	85	94	10	2	sp|O43852|CALU_HUMAN	O43852	CALU_HUMAN	CALU	Calumenin			0	1	1	1	1	1	0	56570576	79791000	61051684	67000108	35507052	0	56570576	79791000	61051684	67000108	35507052
DIVVQETMEDIDK	K	N	190	202	13	2	sp|O43852|CALU_HUMAN	O43852	CALU_HUMAN	CALU	Calumenin			2	2	2	2	2	3	222014416	419901088	328607424	18082690	386782592	289671840	159673424	307681088	178256720	158312480	152725600	199162464
DIVVQETMEDIDKNADGFIDLEEYIGDMYSHDGNTDEPEWVK	K	T	190	231	42	4	sp|O43852|CALU_HUMAN	O43852	CALU_HUMAN	CALU	Calumenin			2	1	3	1	1	2	0	37671856	0	0	0	0	0	0	0	0	0	0
DWILPSDYDHAEAEAR	K	H	256	271	16	2,3	sp|O43852|CALU_HUMAN	O43852	CALU_HUMAN	CALU	Calumenin			1	2	2	2	2	1	77986184	223728432	380529920	290479552	308235264	98264152	77986184	223728432	354974176	290479552	308235264	98264152
EEFTAFLHPEEYDYMK	K	D	174	189	16	2,3	sp|O43852|CALU_HUMAN	O43852	CALU_HUMAN	CALU	Calumenin			1	2	7	5	4	2	0	0	465526688	12841324	0	0	0	0	103475344	54761204	0	0
EEFTAFLHPEEYDYMKDIVVQETMEDIDK	K	N	174	202	29	4	sp|O43852|CALU_HUMAN	O43852	CALU_HUMAN	CALU	Calumenin			1	0	1	0	0	1	25530458	0	12270686	0	0	0	25530458	0	12270686	0	0	0
EEIVDKYDLFVGSQATDFGEALVR	K	H	288	311	24	2,3,4	sp|O43852|CALU_HUMAN	O43852	CALU_HUMAN	CALU	Calumenin			21	21	22	26	27	29	2353688580	2740400380	1697692030	3185898500	2862684670	3390114050	2541268990	2710440700	1510240130	3160438020	2590935300	3584007940
EEIVDKYDLFVGSQATDFGEALVRHDEF	K	-	288	315	28	3,4	sp|O43852|CALU_HUMAN	O43852	CALU_HUMAN	CALU	Calumenin			1	0	1	0	0	0	0	0	0	0	0	0	0	0	0	0	0	0
EETKDWILPSDYDHAEAEAR	K	H	252	271	20	3,4	sp|O43852|CALU_HUMAN	O43852	CALU_HUMAN	CALU	Calumenin			0	1	3	3	3	1	0	43054136	167570432	91506520	132094944	25420112	0	43054136	140142592	91506520	111859912	25420112
EQFVEFR	R	D	235	241	7	2	sp|O43852|CALU_HUMAN	O43852	CALU_HUMAN	CALU	Calumenin			1	1	2	1	1	1	116786152	123006088	624113660	530548992	483869792	133251800	116786152	123006088	624113660	530548992	483869792	133251800
GHDLNEDGLVSWEEYK	K	N	115	130	16	2,3	sp|O43852|CALU_HUMAN	O43852	CALU_HUMAN	CALU	Calumenin			6	7	7	7	6	9	295109152	2963386110	4283387900	992264190	8478480400	9181923300	1209183870	1735264640	2338911490	961894080	5295963100	6154982400
GHDLNEDGLVSWEEYKNATYGYVLDDPDPDDGFNYK	K	Q	115	150	36	4	sp|O43852|CALU_HUMAN	O43852	CALU_HUMAN	CALU	Calumenin			4	1	5	4	4	2	3263700990	114194688	1750126210	827859140	1668088450	331160416	3263700990	114194688	1750126210	827859140	1668088450	331160416
HLVYESDQNKDGK	R	L	272	284	13	3	sp|O43852|CALU_HUMAN	O43852	CALU_HUMAN	CALU	Calumenin			0	0	0	3	0	0	0	0	0	115302696	0	0	0	0	0	0	0	0
IDGDKDGFVTVDELK	K	D	80	94	15	2,3	sp|O43852|CALU_HUMAN	O43852	CALU_HUMAN	CALU	Calumenin			2	1	3	3	2	2	149163488	132947368	466136960	414459520	360803712	172641888	149163488	132947368	371847968	370430656	301948480	158215088
LTKEEIVDKYDLFVGSQATDFGEALVR	K	H	285	311	27	4	sp|O43852|CALU_HUMAN	O43852	CALU_HUMAN	CALU	Calumenin			1	0	0	0	0	1	21645234	0	0	0	0	9303052	21645234	0	0	0	0	9303052
MADKDGDLIATK	K	E	162	173	12	2,3	sp|O43852|CALU_HUMAN	O43852	CALU_HUMAN	CALU	Calumenin			0	0	2	4	1	0	0	0	18321270	479429696	8655197	0	0	0	18321270	404394272	8655197	0
MDKEETKDWILPSDYDHAEAEAR	K	H	249	271	23	4,5	sp|O43852|CALU_HUMAN	O43852	CALU_HUMAN	CALU	Calumenin			0	0	2	1	0	0	0	0	62075568	32154840	0	0	0	0	62075568	32154840	0	0
NADGFIDLEEYIGDMYSHDGNTDEPEWVK	K	T	203	231	29	3	sp|O43852|CALU_HUMAN	O43852	CALU_HUMAN	CALU	Calumenin			3	5	6	3	2	4	164573248	53345780	16879718	223852928	285629376	239242848	164573248	0	0	223852928	281596544	239242848
NATYGYVLDDPDPDDGFNYK	K	Q	131	150	20	2,3	sp|O43852|CALU_HUMAN	O43852	CALU_HUMAN	CALU	Calumenin			7	6	5	5	8	8	5148088300	7006586400	5240923100	1585633150	10285225000	1579461890	1225812610	12625061900	774368640	2936198400	17624700900	3046399490
TFDQLTPEESK	K	E	60	70	11	2	sp|O43852|CALU_HUMAN	O43852	CALU_HUMAN	CALU	Calumenin			0	1	2	3	1	1	0	77116776	536720928	270259200	218550272	62251236	0	77116776	536720928	270259200	218550272	62251236
VHHEPQLSDK	R	V	28	37	10	2,3	sp|O43852|CALU_HUMAN	O43852	CALU_HUMAN	CALU	Calumenin			2	6	2	5	4	1	0	150561104	2.1301e+06	493442240	15860983	0	0	150561104	2.1301e+06	419303840	15860983	0
VHHEPQLSDKVHNDAQSFDYDHDAFLGAEEAK	R	T	28	59	32	4,5,6	sp|O43852|CALU_HUMAN	O43852	CALU_HUMAN	CALU	Calumenin			5	0	4	2	3	1	119189616	0	149094688	0	110237368	0	134484992	0	72972584	0	77025736	0
VHNDAQSFDYDHDAFLGAEEAK	K	T	38	59	22	2,3,4	sp|O43852|CALU_HUMAN	O43852	CALU_HUMAN	CALU	Calumenin			4	5	4	5	2	9	324466912	762268540	444459552	833153540	971549120	952268540	199732640	330896256	410768640	401052736	422935264	394064928
WIYEDVER	R	Q	104	111	8	2	sp|O43852|CALU_HUMAN	O43852	CALU_HUMAN	CALU	Calumenin			1	1	1	2	1	1	140490016	169009856	461116928	328919456	331090432	135783168	140490016	169009856	461116928	328919456	331090432	135783168
YDLFVGSQATDFGEALVR	K	H	294	311	18	2,3	sp|O43852|CALU_HUMAN	O43852	CALU_HUMAN	CALU	Calumenin			3	3	3	3	2	3	79703656	208460400	53648264	206144576	194309040	148470096	79703656	208460400	53648264	128204392	123901312	148470096
EIEIAEQDMSALISLR	R	K	119	134	16	2,3	sp|O43865|SAHH2_HUMAN	O43865	SAHH2_HUMAN	AHCYL1	Adenosylhomocysteinase 2			2	2	2	1	2	1	31178072	0	13186542	23851908	6.44179e+06	17473278	31178072	0	13186542	23851908	6.44179e+06	17473278
GIVEESVTGVHR	R	L	250	261	12	3	sp|O43865|SAHH2_HUMAN	O43865	SAHH2_HUMAN	AHCYL1	Adenosylhomocysteinase 2	AHCYL2	sp|Q96HN2|SAHH3_HUMAN	0	1	1	1	1	1	0	21556672	11534121	24251050	0	0	0	21556672	11534121	24251050	0	0
KQIQFADDMQEFTK	K	F	40	53	14	3	sp|O43865|SAHH2_HUMAN	O43865	SAHH2_HUMAN	AHCYL1	Adenosylhomocysteinase 2			0	0	0	0	1	1	0	0	0	0	19016130	17210496	0	0	0	0	19016130	17210496
LCVPAMNVNDSVTK	K	Q	271	284	14	2	sp|O43865|SAHH2_HUMAN	O43865	SAHH2_HUMAN	AHCYL1	Adenosylhomocysteinase 2	AHCYL2	sp|Q96HN2|SAHH3_HUMAN	0	0	1	0	0	0	0	0	16583755	0	0	0	0	0	0	0	0	0
NSCIVCNMGHSNTEIDVTSLR	K	T	390	410	21	3	sp|O43865|SAHH2_HUMAN	O43865	SAHH2_HUMAN	AHCYL1	Adenosylhomocysteinase 2			1	1	2	1	1	1	58739800	70488776	34206348	55229648	53582152	60763804	58739800	70488776	34206348	55229648	53582152	60763804
YSFMATVTK	K	A	28	36	9	2	sp|O43865|SAHH2_HUMAN	O43865	SAHH2_HUMAN	AHCYL1	Adenosylhomocysteinase 2			0	0	1	0	0	0	0	0	0	0	0	0	0	0	0	0	0	0
GPILPLQANLTR	R	K	364	375	12	2	sp|O43889|CREB3_HUMAN	O43889	CREB3_HUMAN	CREB3	Cyclic AMP-responsive element-binding protein 3			2	1	1	1	1	1	23759892	26866200	12078358	17658044	14356186	15325049	23759892	26866200	12078358	17658044	14356186	15325049
KSDTQNLLYNVSTGR	R	A	281	295	15	2,3	sp|O43909|EXTL3_HUMAN	O43909	EXTL3_HUMAN	EXTL3	Exostosin-like 3			2	2	2	3	2	3	257279200	139789392	72733360	141999072	79739288	90744512	198473808	113837208	65255028	113423088	79739288	79719552
NFTLTVTDFYR	R	S	592	602	11	2	sp|O43909|EXTL3_HUMAN	O43909	EXTL3_HUMAN	EXTL3	Exostosin-like 3			1	0	1	2	1	2	0	0	31928678	27691384	0	32679150	0	0	31928678	27691384	0	32679150
SDTQNLLYNVSTGR	K	A	282	295	14	2	sp|O43909|EXTL3_HUMAN	O43909	EXTL3_HUMAN	EXTL3	Exostosin-like 3			1	1	1	1	1	2	14449796	0	0	0	0	14941389	14449796	0	0	0	0	14941389
EWIECAHGIGYTR	K	A	39	51	13	2,3	sp|O43920|NDUS5_HUMAN	O43920	NDUS5_HUMAN	NDUFS5	NADH dehydrogenase [ubiquinone] iron-sulfur protein 5			1	2	3	1	2	1	21661332	25413866	28480930	0	22311442	17283430	21661332	25413866	28480930	0	22311442	17283430
FGLNIDR	R	W	10	16	7	2	sp|O43920|NDUS5_HUMAN	O43920	NDUS5_HUMAN	NDUFS5	NADH dehydrogenase [ubiquinone] iron-sulfur protein 5			0	0	0	1	0	0	0	0	0	35404876	0	0	0	0	0	0	0	0
IEYDDFVECLLR	K	Q	58	69	12	2	sp|O43920|NDUS5_HUMAN	O43920	NDUS5_HUMAN	NDUFS5	NADH dehydrogenase [ubiquinone] iron-sulfur protein 5			0	2	2	1	0	0	0	13973403	33351712	18775780	0	0	0	13973403	33351712	18775780	0	0
PFLDIQK	M	R	2	8	7	2	sp|O43920|NDUS5_HUMAN	O43920	NDUS5_HUMAN	NDUFS5	NADH dehydrogenase [ubiquinone] iron-sulfur protein 5			0	1	0	1	1	0	0	0	0	0	0	0	0	0	0	0	0	0
WLTIQSGEQPYK	R	M	17	28	12	2	sp|O43920|NDUS5_HUMAN	O43920	NDUS5_HUMAN	NDUFS5	NADH dehydrogenase [ubiquinone] iron-sulfur protein 5			0	0	1	1	1	0	0	0	0	0	0	0	0	0	0	0	0	0
EEVGNISILQENDFGDFGMDDR	R	E	147	168	22	3	sp|O60216|RAD21_HUMAN	O60216	RAD21_HUMAN	RAD21	Double-strand-break repair protein rad21 homolog			0	0	0	0	0	1	0	0	0	0	0	0	0	0	0	0	0	0
EGSAFEDDDMLVSTTTSNLLLESEQSTSNLNEK	R	I	173	205	33	3	sp|O60216|RAD21_HUMAN	O60216	RAD21_HUMAN	RAD21	Double-strand-break repair protein rad21 homolog			0	0	0	0	0	2	0	0	0	0	0	0	0	0	0	0	0	0
AEACFVNCVER	R	F	59	69	11	2	sp|O60220|TIM8A_HUMAN	O60220	TIM8A_HUMAN	TIMM8A	Mitochondrial import inner membrane translocase subunit Tim8 A			1	1	1	1	1	0	0	0	24784456	0	0	0	0	0	0	0	0	0
FIDTSQFILNR	R	L	70	80	11	2	sp|O60220|TIM8A_HUMAN	O60220	TIM8A_HUMAN	TIMM8A	Mitochondrial import inner membrane translocase subunit Tim8 A			1	1	1	1	1	1	16985364	23199290	53667772	36000696	35368400	17270528	16985364	23199290	53667772	36000696	35368400	17270528
FQQLVHQMTELCWEK	R	C	32	46	15	3	sp|O60220|TIM8A_HUMAN	O60220	TIM8A_HUMAN	TIMM8A	Mitochondrial import inner membrane translocase subunit Tim8 A			1	1	1	1	1	1	35087776	58918100	34816780	0	39349152	34619148	35087776	58918100	34816780	0	39349152	34619148
SKPVFSESLSD	K	-	87	97	11	2	sp|O60220|TIM8A_HUMAN	O60220	TIM8A_HUMAN	TIMM8A	Mitochondrial import inner membrane translocase subunit Tim8 A			0	0	1	0	0	0	0	0	30690188	0	0	0	0	0	0	0	0	0
NGGLEHVPSSSSIHNGDMEK	K	I	54	73	20	3	sp|O60238|BNI3L_HUMAN	O60238	BNI3L_HUMAN	BNIP3L	BCL2/adenovirus E1B 19 kDa protein-interacting protein 3-like			3	0	2	0	0	0	25046412	0	13123710	0	0	0	16850182	0	9339931	0	0	0
FIRPFMQYNSTR	K	A	312	323	12	3	sp|O60243|H6ST1_HUMAN	O60243	H6ST1_HUMAN	HS6ST1	Heparan-sulfate 6-O-sulfotransferase 1			1	1	2	0	0	0	27990260	12882625	19515416	0	0	0	27990260	12882625	19515416	0	0	0
GGPEGVAAQAVASAASAGPADAEMEEIFDDASPGK	K	Q	35	69	35	3	sp|O60264|SMCA5_HUMAN	O60264	SMCA5_HUMAN	SMARCA5	SWI/SNF-related matrix-associated actin-dependent regulator of chromatin subfamily A member 5			2	2	2	1	2	2	0	0	0	0	41110828	0	0	0	0	0	0	0
AKNEILDEVISLSQVTPK	K	H	597	614	18	3	sp|O60313|OPA1_HUMAN	O60313	OPA1_HUMAN	OPA1	Dynamin-like 120 kDa protein, mitochondrial			0	1	1	1	2	1	0	20406036	29704812	23720890	18455136	18204750	0	20406036	29704812	23720890	18455136	18204750
ALGYFAVVTGK	K	G	495	505	11	2	sp|O60313|OPA1_HUMAN	O60313	OPA1_HUMAN	OPA1	Dynamin-like 120 kDa protein, mitochondrial			0	0	1	1	0	0	0	0	21289442	13366966	0	0	0	0	21289442	13366966	0	0
AVEVAWETLQEEFSR	K	F	669	683	15	2,3	sp|O60313|OPA1_HUMAN	O60313	OPA1_HUMAN	OPA1	Dynamin-like 120 kDa protein, mitochondrial			4	2	4	3	2	3	197174208	178716176	98978848	146663552	92903392	156625008	161306464	178716176	81015096	146663552	92903392	118164840
AYMQNPNAIILCIQDGSVDAER	K	S	424	445	22	3	sp|O60313|OPA1_HUMAN	O60313	OPA1_HUMAN	OPA1	Dynamin-like 120 kDa protein, mitochondrial			1	1	1	0	1	1	0	7.09997e+06	0	0	0	0	0	0	0	0	0	0
EGCTVSPETISLNVK	K	G	373	387	15	2	sp|O60313|OPA1_HUMAN	O60313	OPA1_HUMAN	OPA1	Dynamin-like 120 kDa protein, mitochondrial			0	0	1	0	0	0	0	0	16478299	0	0	0	0	0	0	0	0	0
ESVEQQADSFK	R	A	558	568	11	2	sp|O60313|OPA1_HUMAN	O60313	OPA1_HUMAN	OPA1	Dynamin-like 120 kDa protein, mitochondrial			0	0	1	1	0	0	0	0	0	13664144	0	0	0	0	0	0	0	0
ETIFSISK	K	A	416	423	8	2	sp|O60313|OPA1_HUMAN	O60313	OPA1_HUMAN	OPA1	Dynamin-like 120 kDa protein, mitochondrial			0	0	1	1	0	0	0	0	17681470	14401731	0	0	0	0	17681470	14401731	0	0
EVLEDFAEDGEK	K	K	912	923	12	2	sp|O60313|OPA1_HUMAN	O60313	OPA1_HUMAN	OPA1	Dynamin-like 120 kDa protein, mitochondrial			0	0	1	0	0	0	0	0	0	0	0	0	0	0	0	0	0	0
FNLETEWK	R	N	572	579	8	2	sp|O60313|OPA1_HUMAN	O60313	OPA1_HUMAN	OPA1	Dynamin-like 120 kDa protein, mitochondrial			0	0	1	1	0	0	0	0	27266716	21809166	0	0	0	0	27266716	21809166	0	0
GVEVDPSLIK	R	D	825	834	10	2	sp|O60313|OPA1_HUMAN	O60313	OPA1_HUMAN	OPA1	Dynamin-like 120 kDa protein, mitochondrial			0	1	1	1	0	0	0	0	0	0	0	0	0	0	0	0	0	0
HFVDSELECNDVVLFWR	R	I	866	882	17	3	sp|O60313|OPA1_HUMAN	O60313	OPA1_HUMAN	OPA1	Dynamin-like 120 kDa protein, mitochondrial			1	2	2	0	1	0	73711344	96044360	15284714	0	0	0	73711344	96044360	15284714	0	0	0
HWEEILQQSLWER	K	V	615	627	13	3	sp|O60313|OPA1_HUMAN	O60313	OPA1_HUMAN	OPA1	Dynamin-like 120 kDa protein, mitochondrial			0	0	1	1	0	0	0	0	0	0	0	0	0	0	0	0	0	0
IDQLQEELLHTQLK	K	Y	215	228	14	3	sp|O60313|OPA1_HUMAN	O60313	OPA1_HUMAN	OPA1	Dynamin-like 120 kDa protein, mitochondrial			1	1	1	1	1	1	17983252	27998732	38161508	30160256	28850080	7.62011e+06	17983252	27998732	38161508	30160256	28850080	7.62011e+06
LDAFIEALHQEK	K	-	949	960	12	3	sp|O60313|OPA1_HUMAN	O60313	OPA1_HUMAN	OPA1	Dynamin-like 120 kDa protein, mitochondrial			0	1	1	0	1	1	0	25309838	50794280	37499660	24528686	8831026	0	25309838	50794280	37499660	24528686	8831026
MVLVDLPGVINTVTSGMAPDTK	R	E	394	415	22	3	sp|O60313|OPA1_HUMAN	O60313	OPA1_HUMAN	OPA1	Dynamin-like 120 kDa protein, mitochondrial			0	0	1	0	0	0	0	0	0	0	0	0	0	0	0	0	0	0
NEILDEVISLSQVTPK	K	H	599	614	16	3	sp|O60313|OPA1_HUMAN	O60313	OPA1_HUMAN	OPA1	Dynamin-like 120 kDa protein, mitochondrial			0	1	2	2	1	1	0	14434970	7297293	9466425	0	7.08441e+06	0	14434970	7297293	9466425	0	7.08441e+06
NLSLAVSDCFWK	R	M	543	554	12	2	sp|O60313|OPA1_HUMAN	O60313	OPA1_HUMAN	OPA1	Dynamin-like 120 kDa protein, mitochondrial			0	1	0	0	0	0	0	0	0	0	0	0	0	0	0	0	0	0
QQWDAAIYFMEEALQAR	K	L	739	755	17	3	sp|O60313|OPA1_HUMAN	O60313	OPA1_HUMAN	OPA1	Dynamin-like 120 kDa protein, mitochondrial			0	1	0	0	1	0	0	27186502	0	0	18287480	0	0	27186502	0	0	18287480	0
SIVTDLVSQMDPHGR	R	R	446	460	15	3	sp|O60313|OPA1_HUMAN	O60313	OPA1_HUMAN	OPA1	Dynamin-like 120 kDa protein, mitochondrial			0	0	1	2	1	1	0	0	18826918	0	0	0	0	0	0	0	0	0
SLIDMYSEVLDVLSDYDASYNTQDHLPR	K	V	263	290	28	3	sp|O60313|OPA1_HUMAN	O60313	OPA1_HUMAN	OPA1	Dynamin-like 120 kDa protein, mitochondrial			2	1	1	1	0	0	0	0	0	0	0	0	0	0	0	0	0	0
TIFVLTK	R	V	462	468	7	2	sp|O60313|OPA1_HUMAN	O60313	OPA1_HUMAN	OPA1	Dynamin-like 120 kDa protein, mitochondrial			0	0	1	1	0	0	0	0	0	0	0	0	0	0	0	0	0	0
TSVLEMIAQAR	K	I	302	312	11	2	sp|O60313|OPA1_HUMAN	O60313	OPA1_HUMAN	OPA1	Dynamin-like 120 kDa protein, mitochondrial			0	0	0	1	0	0	0	0	0	0	0	0	0	0	0	0	0	0
VIQHNALEDR	R	S	724	733	10	3	sp|O60313|OPA1_HUMAN	O60313	OPA1_HUMAN	OPA1	Dynamin-like 120 kDa protein, mitochondrial			0	0	0	1	0	0	0	0	0	0	0	0	0	0	0	0	0	0
VTLSEGPHHVALFK	K	D	329	342	14	4	sp|O60313|OPA1_HUMAN	O60313	OPA1_HUMAN	OPA1	Dynamin-like 120 kDa protein, mitochondrial			0	0	1	1	0	0	0	0	31959052	64149504	0	0	0	0	31959052	64149504	0	0
HWDQDDDFEFTGSHLTVR	K	N	551	568	18	3	sp|O60341|KDM1A_HUMAN	O60341	KDM1A_HUMAN	KDM1A	Lysine-specific histone demethylase 1A			1	0	0	0	0	1	0	0	0	0	0	0	0	0	0	0	0	0
AEASAFAESIDVELR	R	Q	1366	1380	15	2	sp|O60437|PEPL_HUMAN	O60437	PEPL_HUMAN	PPL	Periplakin			0	0	0	1	0	0	0	0	0	0	0	0	0	0	0	0	0	0
AGLIDWNMFVK	R	L	1677	1687	11	2	sp|O60437|PEPL_HUMAN	O60437	PEPL_HUMAN	PPL	Periplakin			0	0	1	0	0	0	0	0	4.22524e+06	0	0	0	0	0	0	0	0	0
AITGILRPPLEQGR	K	A	524	537	14	3	sp|O60437|PEPL_HUMAN	O60437	PEPL_HUMAN	PPL	Periplakin			0	0	1	0	0	0	0	0	0	0	0	0	0	0	0	0	0	0
DMSIQELAVLVSGQK	K	-	1742	1756	15	3	sp|O60437|PEPL_HUMAN	O60437	PEPL_HUMAN	PPL	Periplakin			1	1	1	1	0	1	0	0	4663290	3.89952e+06	0	11807049	0	0	4663290	3.89952e+06	0	11807049
ELSELIEQLQK	K	N	26	36	11	2	sp|O60437|PEPL_HUMAN	O60437	PEPL_HUMAN	PPL	Periplakin			0	0	1	0	0	0	0	0	0	0	0	0	0	0	0	0	0	0
FSIEEALQSGR	K	L	1719	1729	11	2	sp|O60437|PEPL_HUMAN	O60437	PEPL_HUMAN	PPL	Periplakin			0	0	1	0	0	0	0	0	0	0	0	0	0	0	0	0	0	0
NQLLQEELEALQLQLR	K	A	964	979	16	3	sp|O60437|PEPL_HUMAN	O60437	PEPL_HUMAN	PPL	Periplakin			0	0	1	0	0	0	0	0	0	0	0	0	0	0	0	0	0	0
VVLSESVQVEK	K	G	1499	1509	11	2	sp|O60437|PEPL_HUMAN	O60437	PEPL_HUMAN	PPL	Periplakin			0	1	0	1	0	1	0	19560200	0	14227569	0	34224940	0	19560200	0	14227569	0	34224940
VVLSESVQVEKGDTEQEIQR	K	L	1499	1518	20	3	sp|O60437|PEPL_HUMAN	O60437	PEPL_HUMAN	PPL	Periplakin			1	0	2	1	1	0	57893184	0	16166904	15578643	0	0	57893184	0	16166904	15578643	0	0
CDAGWLPNNGFCYLLVNESNSWDK	R	A	361	384	24	3	sp|O60449|LY75_HUMAN	O60449	LY75_HUMAN	LY75	Lymphocyte antigen 75			3	3	3	2	2	2	267817888	304670208	166248976	0	0	0	267817888	304670208	166248976	0	0	0
CDAGWLPNNGFCYLLVNESNSWDKAHAK	R	C	361	388	28	4	sp|O60449|LY75_HUMAN	O60449	LY75_HUMAN	LY75	Lymphocyte antigen 75			0	0	1	0	0	0	0	0	20779978	0	0	0	0	0	0	0	0	0
CPSPVLNTPWIPFQNCCYNFIITK	K	N	1239	1262	24	3	sp|O60449|LY75_HUMAN	O60449	LY75_HUMAN	LY75	Lymphocyte antigen 75			1	3	1	1	2	2	221981600	442772032	324760768	264078336	418737824	288889184	221981600	442772032	324760768	264078336	418737824	288889184
CSMLIASNETWK	R	K	1635	1646	12	2	sp|O60449|LY75_HUMAN	O60449	LY75_HUMAN	LY75	Lymphocyte antigen 75			2	3	2	2	5	4	626989180	841046780	525955808	675102210	818409220	590720320	656129410	827191170	525955808	675102210	736244100	590720320
CSMLIASNETWKK	R	V	1635	1647	13	2,3	sp|O60449|LY75_HUMAN	O60449	LY75_HUMAN	LY75	Lymphocyte antigen 75			3	2	3	4	3	3	551404350	178824416	326831616	285759648	321882432	111621616	467668064	156694144	326831616	285759648	286191040	111621616
DGHGTAISNASDVWK	K	K	127	141	15	2,3	sp|O60449|LY75_HUMAN	O60449	LY75_HUMAN	LY75	Lymphocyte antigen 75			4	3	2	3	3	5	1274527360	1241353470	580195580	1188470530	1081589890	1138688260	1050694270	857474820	439217600	1033394750	899994620	992587840
DGHGTAISNASDVWKK	K	G	127	142	16	3,4	sp|O60449|LY75_HUMAN	O60449	LY75_HUMAN	LY75	Lymphocyte antigen 75			2	0	1	0	0	0	71339664	0	0	0	0	0	0	0	0	0	0	0
EAYVSCQNQGADLLSINSAAELTYLK	K	E	242	267	26	3	sp|O60449|LY75_HUMAN	O60449	LY75_HUMAN	LY75	Lymphocyte antigen 75			1	1	0	1	0	0	0	0	0	0	0	0	0	0	0	0	0	0
EEVWIGLK	K	N	419	426	8	2	sp|O60449|LY75_HUMAN	O60449	LY75_HUMAN	LY75	Lymphocyte antigen 75			0	0	1	0	0	0	0	0	0	0	0	0	0	0	0	0	0	0
EEYNTTLPQFMPYEDGIYSVIQK	K	K	1389	1411	23	3	sp|O60449|LY75_HUMAN	O60449	LY75_HUMAN	LY75	Lymphocyte antigen 75			1	1	0	0	0	1	0	105497656	0	0	0	62908376	0	105497656	0	0	0	62908376
EFIYLRPFACDTK	R	L	773	785	13	3	sp|O60449|LY75_HUMAN	O60449	LY75_HUMAN	LY75	Lymphocyte antigen 75			0	0	1	0	0	0	0	0	6785383	0	0	0	0	0	0	0	0	0
ISEWPIDDHFTYSR	R	Y	877	890	14	3	sp|O60449|LY75_HUMAN	O60449	LY75_HUMAN	LY75	Lymphocyte antigen 75			0	0	1	0	0	0	0	0	6113888	5736105	0	0	0	0	6113888	5736105	0	0
IYEDEVPFGTNCNLTITSR	K	F	517	535	19	2,3	sp|O60449|LY75_HUMAN	O60449	LY75_HUMAN	LY75	Lymphocyte antigen 75			2	2	2	1	2	2	572882180	1069270270	323168128	316028640	958323070	786976640	728565380	545794880	410990464	401910784	465924768	362089536
KPLNNTVELTDVWTYSDTR	R	C	342	360	19	2,3	sp|O60449|LY75_HUMAN	O60449	LY75_HUMAN	LY75	Lymphocyte antigen 75			3	4	4	6	3	3	0	1034921980	659801860	1021686530	877107140	787416830	0	1148037630	645670530	1039943620	711021700	787416830
LALKDGHGTAISNASDVWK	R	K	123	141	19	3,4	sp|O60449|LY75_HUMAN	O60449	LY75_HUMAN	LY75	Lymphocyte antigen 75			3	0	3	2	4	1	551463420	0	193765856	103162328	134488928	0	300693440	0	105744736	56309184	72021016	0
LALKDGHGTAISNASDVWKK	R	G	123	142	20	4	sp|O60449|LY75_HUMAN	O60449	LY75_HUMAN	LY75	Lymphocyte antigen 75			1	0	0	0	0	0	53799700	0	0	0	0	0	0	0	0	0	0	0
LMRENNNITMR	R	V	1587	1597	11	3	sp|O60449|LY75_HUMAN	O60449	LY75_HUMAN	LY75	Lymphocyte antigen 75			1	0	0	0	0	0	27181398	0	0	0	0	0	0	0	0	0	0	0
LPFICEK	K	Y	926	932	7	2	sp|O60449|LY75_HUMAN	O60449	LY75_HUMAN	LY75	Lymphocyte antigen 75			3	3	1	2	2	3	862273090	724647620	0	1068239870	858423170	781617540	862273090	724647620	0	1068239870	858423170	781617540
MDAESGLWQSFSCEAQLPYVCR	R	K	320	341	22	3	sp|O60449|LY75_HUMAN	O60449	LY75_HUMAN	LY75	Lymphocyte antigen 75			1	1	0	0	0	0	0	0	0	0	0	0	0	0	0	0	0	0
QTLQNASETVK	R	Y	1099	1109	11	2	sp|O60449|LY75_HUMAN	O60449	LY75_HUMAN	LY75	Lymphocyte antigen 75			1	1	0	2	0	0	913238210	250064400	0	962118340	0	0	913238210	250064400	0	962118340	0	0
SPFTGTWNFTSCSER	K	H	1069	1083	15	2,3	sp|O60449|LY75_HUMAN	O60449	LY75_HUMAN	LY75	Lymphocyte antigen 75			1	2	2	2	2	3	16480530	502460224	347814368	483580768	561804420	397836608	788175740	360797568	244717920	323688672	395278688	279912960
SRQTLQNASETVK	K	Y	1097	1109	13	3	sp|O60449|LY75_HUMAN	O60449	LY75_HUMAN	LY75	Lymphocyte antigen 75			1	0	0	0	0	0	41003624	0	0	0	0	0	0	0	0	0	0	0
TPNCVSYLGELGQWK	K	V	459	473	15	2,3	sp|O60449|LY75_HUMAN	O60449	LY75_HUMAN	LY75	Lymphocyte antigen 75			2	1	0	1	1	2	13019670	18449642	0	0	4863641	13348742	13019670	18449642	0	0	4863641	13348742
TVDCNDNQPGAICYYSGNETEK	K	E	1208	1229	22	2,3	sp|O60449|LY75_HUMAN	O60449	LY75_HUMAN	LY75	Lymphocyte antigen 75			2	2	4	4	6	3	432077504	388893856	175746080	355941824	255495488	286304928	258745584	233918720	106051640	215194528	147609232	173015424
TVDCNDNQPGAICYYSGNETEKEVKPVDSVK	K	C	1208	1238	31	3,4	sp|O60449|LY75_HUMAN	O60449	LY75_HUMAN	LY75	Lymphocyte antigen 75			1	0	1	2	1	3	0	0	0	0	0	0	0	0	0	0	0	0
TWLIDLGK	K	P	911	918	8	2	sp|O60449|LY75_HUMAN	O60449	LY75_HUMAN	LY75	Lymphocyte antigen 75			0	0	0	0	0	1	0	0	0	0	0	0	0	0	0	0	0	0
TWLIDLGKPTDCSTK	K	L	911	925	15	2,3	sp|O60449|LY75_HUMAN	O60449	LY75_HUMAN	LY75	Lymphocyte antigen 75			2	2	3	2	3	4	462693376	306559872	427629792	427486368	436588832	567419900	382505088	330153760	315857984	416149024	369386880	522989600
TWLIDLGKPTDCSTKLPFICEK	K	Y	911	932	22	4	sp|O60449|LY75_HUMAN	O60449	LY75_HUMAN	LY75	Lymphocyte antigen 75			1	0	1	0	0	0	49026640	0	0	0	0	0	0	0	0	0	0	0
VWLGLSQHSVDQSWSWLDGSEVTFVK	R	W	1598	1623	26	3	sp|O60449|LY75_HUMAN	O60449	LY75_HUMAN	LY75	Lymphocyte antigen 75			1	0	0	0	1	0	0	0	0	0	0	0	0	0	0	0	0	0
YNVSSLEK	K	Y	933	940	8	2	sp|O60449|LY75_HUMAN	O60449	LY75_HUMAN	LY75	Lymphocyte antigen 75			3	0	0	0	1	0	0	0	0	0	1540226050	0	0	0	0	0	0	0
LQFDDNGTYTCQVK	K	N	113	126	14	2	sp|O60487|MPZL2_HUMAN	O60487	MPZL2_HUMAN	MPZL2	Myelin protein zero-like protein 2			1	1	1	1	1	2	114551952	104650968	56899600	60156832	69645192	65124536	114551952	104650968	56899600	60156832	69645192	65124536
VLEAVNGTDAR	R	L	34	44	11	2	sp|O60487|MPZL2_HUMAN	O60487	MPZL2_HUMAN	MPZL2	Myelin protein zero-like protein 2			1	2	0	0	1	0	297065856	344725920	0	0	0	0	297065856	344725920	0	0	0	0
EAVVHGLNESEASYLITSVELLESK	K	L	187	211	25	3	sp|O60488|ACSL4_HUMAN	O60488	ACSL4_HUMAN	ACSL4	Long-chain-fatty-acid--CoA ligase 4			0	1	0	1	0	1	0	22570398	0	5.28471e+06	0	8784400	0	22570398	0	5.28471e+06	0	8784400
FMNVCFCCPIGQGYGLTESCGAGTVTEVTDYTTGR	R	V	453	487	35	3	sp|O60488|ACSL4_HUMAN	O60488	ACSL4_HUMAN	ACSL4	Long-chain-fatty-acid--CoA ligase 4			2	1	2	1	1	2	0	47144764	0	0	25097896	0	0	0	0	0	0	0
GEIVIGGQNISMGYFK	R	N	517	532	16	2	sp|O60488|ACSL4_HUMAN	O60488	ACSL4_HUMAN	ACSL4	Long-chain-fatty-acid--CoA ligase 4			1	2	1	1	1	2	20936214	28739612	17217402	18127884	0	19149058	20936214	28739612	17217402	18127884	0	19149058
GYDAPLCNLLLFK	K	K	414	426	13	2	sp|O60488|ACSL4_HUMAN	O60488	ACSL4_HUMAN	ACSL4	Long-chain-fatty-acid--CoA ligase 4			0	0	1	0	0	0	0	0	0	0	0	0	0	0	0	0	0	0
LTLLAQQK	R	G	623	630	8	2	sp|O60488|ACSL4_HUMAN	O60488	ACSL4_HUMAN	ACSL4	Long-chain-fatty-acid--CoA ligase 4			0	0	1	0	0	0	0	0	0	0	0	0	0	0	0	0	0	0
MMLSGGAPLSPQTHR	R	F	438	452	15	3	sp|O60488|ACSL4_HUMAN	O60488	ACSL4_HUMAN	ACSL4	Long-chain-fatty-acid--CoA ligase 4			0	0	1	0	0	0	0	0	12396431	0	0	0	0	0	0	0	0	0
SDQSYVISFVVPNQK	K	R	607	621	15	2	sp|O60488|ACSL4_HUMAN	O60488	ACSL4_HUMAN	ACSL4	Long-chain-fatty-acid--CoA ligase 4			0	0	1	0	0	0	0	0	13447627	0	0	0	0	0	0	0	0	0
SVTHFDSLAVIDIPGADTLDK	R	L	61	81	21	3	sp|O60488|ACSL4_HUMAN	O60488	ACSL4_HUMAN	ACSL4	Long-chain-fatty-acid--CoA ligase 4			0	1	1	1	0	0	0	27311492	0	16551100	0	0	0	27311492	0	16551100	0	0
WFCTGDIGEFHPDGCLQIIDR	R	K	550	570	21	3	sp|O60488|ACSL4_HUMAN	O60488	ACSL4_HUMAN	ACSL4	Long-chain-fatty-acid--CoA ligase 4			0	0	1	1	1	0	0	0	0	0	0	0	0	0	0	0	0	0
KQGLEQFINK	R	V	119	128	10	3	sp|O60493|SNX3_HUMAN	O60493	SNX3_HUMAN	SNX3	Sorting nexin-3			0	0	0	1	0	0	0	0	0	10547334	0	0	0	0	0	0	0	0
YSDFEWLR	R	S	71	78	8	2	sp|O60493|SNX3_HUMAN	O60493	SNX3_HUMAN	SNX3	Sorting nexin-3			0	0	1	1	1	0	0	0	0	0	7.42128e+06	0	0	0	0	0	0	0
AGPIWDLR	K	L	185	192	8	2	sp|O60506|HNRPQ_HUMAN	O60506	HNRPQ_HUMAN	SYNCRIP	Heterogeneous nuclear ribonucleoprotein Q	HNRNPR	sp|O43390|HNRPR_HUMAN	0	1	2	0	1	1	0	0	0	0	0	0	0	0	0	0	0	0
AIEALKEFNEDGALAVLQQFK	R	D	61	81	21	3	sp|O60506|HNRPQ_HUMAN	O60506	HNRPQ_HUMAN	SYNCRIP	Heterogeneous nuclear ribonucleoprotein Q			2	1	1	2	2	1	122102184	21645790	71621264	66535248	55589580	60195100	122102184	21645790	71621264	66535248	55589580	60195100
AMEEMNGKDLEGENIEIVFAKPPDQK	K	R	387	412	26	4	sp|O60506|HNRPQ_HUMAN	O60506	HNRPQ_HUMAN	SYNCRIP	Heterogeneous nuclear ribonucleoprotein Q			1	0	1	0	0	1	167769056	0	15009586	0	0	0	0	0	0	0	0	0
DLEGENIEIVFAKPPDQK	K	R	395	412	18	3	sp|O60506|HNRPQ_HUMAN	O60506	HNRPQ_HUMAN	SYNCRIP	Heterogeneous nuclear ribonucleoprotein Q			1	1	0	1	2	0	198198608	0	0	239804720	89589376	0	198198608	0	0	239804720	68507856	0
DLFEDELVPLFEK	R	A	172	184	13	2	sp|O60506|HNRPQ_HUMAN	O60506	HNRPQ_HUMAN	SYNCRIP	Heterogeneous nuclear ribonucleoprotein Q			1	1	1	1	1	1	30262330	45808680	146129856	102037416	92862272	0	30262330	45808680	146129856	102037416	92862272	0
DYAFIHFDER	K	D	372	381	10	3	sp|O60506|HNRPQ_HUMAN	O60506	HNRPQ_HUMAN	SYNCRIP	Heterogeneous nuclear ribonucleoprotein Q			1	1	1	2	1	2	14612155	26228330	24964404	39222468	0	15504510	14612155	26228330	24964404	39222468	0	15504510
EFNEDGALAVLQQFK	K	D	67	81	15	2,3	sp|O60506|HNRPQ_HUMAN	O60506	HNRPQ_HUMAN	SYNCRIP	Heterogeneous nuclear ribonucleoprotein Q			1	2	2	2	2	3	48268644	91054136	94007368	116814832	94033752	118024944	48268644	74549024	76972688	91399552	79985856	93675024
EQILEEFSK	K	V	257	265	9	2	sp|O60506|HNRPQ_HUMAN	O60506	HNRPQ_HUMAN	SYNCRIP	Heterogeneous nuclear ribonucleoprotein Q			1	1	0	0	1	0	70100600	36713104	0	56095148	55998804	0	70100600	36713104	0	56095148	55998804	0
GFCFLEYEDHK	R	T	287	297	11	2,3	sp|O60506|HNRPQ_HUMAN	O60506	HNRPQ_HUMAN	SYNCRIP	Heterogeneous nuclear ribonucleoprotein Q	HNRNPR	sp|O43390|HNRPR_HUMAN	1	1	2	2	1	2	0	103914552	0	204311616	0	0	0	103914552	0	204311616	0	0
GYAFVTFCTK	R	E	204	213	10	2	sp|O60506|HNRPQ_HUMAN	O60506	HNRPQ_HUMAN	SYNCRIP	Heterogeneous nuclear ribonucleoprotein Q			0	1	1	1	0	0	0	9556252	0	0	0	0	0	0	0	0	0	0
LDEIYVAGLVAHSDLDER	K	A	43	60	18	2,3	sp|O60506|HNRPQ_HUMAN	O60506	HNRPQ_HUMAN	SYNCRIP	Heterogeneous nuclear ribonucleoprotein Q			1	2	1	1	1	3	0	182686240	0	100630168	123991152	171926688	0	182686240	0	100630168	123991152	171926688
LFVGSIPK	R	S	245	252	8	2	sp|O60506|HNRPQ_HUMAN	O60506	HNRPQ_HUMAN	SYNCRIP	Heterogeneous nuclear ribonucleoprotein Q	HNRNPR	sp|O43390|HNRPR_HUMAN	0	0	0	0	1	0	0	0	0	0	245046736	0	0	0	0	0	0	0
LKDYAFIHFDER	K	D	370	381	12	3,4	sp|O60506|HNRPQ_HUMAN	O60506	HNRPQ_HUMAN	SYNCRIP	Heterogeneous nuclear ribonucleoprotein Q			0	0	3	1	0	0	0	0	30434596	0	0	0	0	0	0	0	0	0
LMMDPLTGLNR	R	G	193	203	11	2	sp|O60506|HNRPQ_HUMAN	O60506	HNRPQ_HUMAN	SYNCRIP	Heterogeneous nuclear ribonucleoprotein Q			1	0	2	1	1	1	35223184	0	154380976	21661456	76743584	25361066	31283048	0	115223008	101275328	68158888	22524126
NLANTVTEEILEK	R	A	344	356	13	2,3	sp|O60506|HNRPQ_HUMAN	O60506	HNRPQ_HUMAN	SYNCRIP	Heterogeneous nuclear ribonucleoprotein Q			1	1	2	1	1	1	63792540	92014632	247423024	172458976	164074016	64717872	63792540	92014632	242494064	172458976	164074016	64717872
QTNNQNWGSQPIAQQPLQGGDHSGNYGYK	R	S	579	607	29	3	sp|O60506|HNRPQ_HUMAN	O60506	HNRPQ_HUMAN	SYNCRIP	Heterogeneous nuclear ribonucleoprotein Q			1	0	0	0	0	0	0	0	0	0	0	0	0	0	0	0	0	0
SAFLCGVMK	K	T	92	100	9	2	sp|O60506|HNRPQ_HUMAN	O60506	HNRPQ_HUMAN	SYNCRIP	Heterogeneous nuclear ribonucleoprotein Q	HNRNPR	sp|O43390|HNRPR_HUMAN	1	1	1	1	0	1	28276726	27189662	77869248	66215532	0	21508242	28276726	27189662	77869248	66215532	0	21508242
SENQEFYQDTFGQQWK	K	-	608	623	16	2	sp|O60506|HNRPQ_HUMAN	O60506	HNRPQ_HUMAN	SYNCRIP	Heterogeneous nuclear ribonucleoprotein Q			2	0	0	1	1	0	20969096	0	0	14569611	18190944	0	20969096	0	0	14569611	18190944	0
TGYTLDVTTGQR	R	K	131	142	12	2	sp|O60506|HNRPQ_HUMAN	O60506	HNRPQ_HUMAN	SYNCRIP	Heterogeneous nuclear ribonucleoprotein Q	HNRNPR	sp|O43390|HNRPR_HUMAN	1	1	1	1	1	1	41042508	36162836	0	94532872	79064856	26422448	41042508	36162836	0	94532872	79064856	26422448
TKEQILEEFSK	K	V	255	265	11	2,3	sp|O60506|HNRPQ_HUMAN	O60506	HNRPQ_HUMAN	SYNCRIP	Heterogeneous nuclear ribonucleoprotein Q			1	1	2	2	3	1	45333572	35293512	92177296	58559276	58557540	25223648	45333572	35293512	63715216	58559276	58557540	25223648
VAEKLDEIYVAGLVAHSDLDER	K	A	39	60	22	3,4	sp|O60506|HNRPQ_HUMAN	O60506	HNRPQ_HUMAN	SYNCRIP	Heterogeneous nuclear ribonucleoprotein Q			1	2	2	1	2	2	0	56213072	110967184	33060678	117246640	113193736	0	47185928	68372112	79335272	61849004	78375296
VKVWGNVGTVEWADPIEDPDPEVMAK	K	V	311	336	26	3	sp|O60506|HNRPQ_HUMAN	O60506	HNRPQ_HUMAN	SYNCRIP	Heterogeneous nuclear ribonucleoprotein Q			1	0	0	0	0	0	0	0	0	0	0	0	0	0	0	0	0	0
VTEGLTDVILYHQPDDK	K	K	266	282	17	2,3	sp|O60506|HNRPQ_HUMAN	O60506	HNRPQ_HUMAN	SYNCRIP	Heterogeneous nuclear ribonucleoprotein Q			1	1	2	2	1	1	122872864	97324968	194104256	202033616	166059648	138534000	122872864	97324968	194104256	202033616	166059648	138534000
VWGNVGTVEWADPIEDPDPEVMAK	K	V	313	336	24	2,3	sp|O60506|HNRPQ_HUMAN	O60506	HNRPQ_HUMAN	SYNCRIP	Heterogeneous nuclear ribonucleoprotein Q			0	2	2	2	1	1	0	20200552	36537264	33185786	0	16426734	0	20200552	36537264	33185786	0	16426734
FLQIPWNHSVLHHEEMIGK	K	A	256	274	19	4	sp|O60507|TPST1_HUMAN	O60507	TPST1_HUMAN	TPST1	Protein-tyrosine sulfotransferase 1			0	1	0	1	1	0	0	40097784	0	0	17278120	0	0	40097784	0	0	17278120	0
DVYSNLSHLPGAPGGPPAPQGLPYCPER	R	S	53	80	28	3	sp|O60512|B4GT3_HUMAN	O60512	B4GT3_HUMAN	B4GALT3	Beta-1,4-galactosyltransferase 3			2	2	1	1	3	0	146960544	92902472	69717664	0	51914680	0	146960544	92902472	69717664	0	51914680	0
ELGPLYTNITADIGTDPR	R	G	330	347	18	2,3	sp|O60512|B4GT3_HUMAN	O60512	B4GT3_HUMAN	B4GALT3	Beta-1,4-galactosyltransferase 3			2	3	3	2	2	3	229649952	161243072	129509832	47179176	143676384	117343336	169319104	113115272	133906048	34671768	99989200	78959816
QQLAYGIYVIHQAGNGTFNR	R	A	152	171	20	3	sp|O60512|B4GT3_HUMAN	O60512	B4GT3_HUMAN	B4GALT3	Beta-1,4-galactosyltransferase 3			1	1	2	1	1	3	54541396	75135824	38842308	52771788	41295896	57256776	54541396	75135824	38842308	52771788	41295896	57256776
RPPARPGPLSTANHTALR	R	G	373	390	18	4	sp|O60512|B4GT3_HUMAN	O60512	B4GT3_HUMAN	B4GALT3	Beta-1,4-galactosyltransferase 3			1	1	1	1	1	0	0	0	0	0	0	0	0	0	0	0	0	0
DVFSGSDTDPDMAFCK	R	S	480	495	16	2	sp|O60568|PLOD3_HUMAN	O60568	PLOD3_HUMAN	PLOD3	Procollagen-lysine,2-oxoglutarate 5-dioxygenase 3			0	0	1	0	0	0	0	0	0	0	0	0	0	0	0	0	0	0
EQYIHENYSR	K	A	542	551	10	2,3	sp|O60568|PLOD3_HUMAN	O60568	PLOD3_HUMAN	PLOD3	Procollagen-lysine,2-oxoglutarate 5-dioxygenase 3			12	9	5	6	10	4	3227734270	20683986	1251179260	3642679810	2820350980	123302616	2549867010	20683986	1251179260	3333957120	2461930240	123302616
GIFLHLSNQHEFGR	K	L	501	514	14	3	sp|O60568|PLOD3_HUMAN	O60568	PLOD3_HUMAN	PLOD3	Procollagen-lysine,2-oxoglutarate 5-dioxygenase 3			0	0	1	0	0	0	0	0	0	0	0	0	0	0	0	0	0	0
IFQNLNGALDEVVLK	R	F	218	232	15	2	sp|O60568|PLOD3_HUMAN	O60568	PLOD3_HUMAN	PLOD3	Procollagen-lysine,2-oxoglutarate 5-dioxygenase 3			0	0	2	1	0	1	0	0	12271807	10905626	0	9956035	0	0	12271807	10905626	0	9956035
ILIEENR	R	K	405	411	7	2	sp|O60568|PLOD3_HUMAN	O60568	PLOD3_HUMAN	PLOD3	Procollagen-lysine,2-oxoglutarate 5-dioxygenase 3			0	0	0	1	0	0	0	0	0	0	0	0	0	0	0	0	0	0
LAGGYENVPTVDIHMK	R	Q	600	615	16	3	sp|O60568|PLOD3_HUMAN	O60568	PLOD3_HUMAN	PLOD3	Procollagen-lysine,2-oxoglutarate 5-dioxygenase 3			0	0	1	0	0	0	0	0	32680178	0	0	0	0	0	0	0	0	0
LLVITVATAETEGYLR	K	F	39	54	16	2	sp|O60568|PLOD3_HUMAN	O60568	PLOD3_HUMAN	PLOD3	Procollagen-lysine,2-oxoglutarate 5-dioxygenase 3			0	0	0	0	0	1	0	0	0	0	0	0	0	0	0	0	0	0
LTHYHEGLPTTWGTR	R	Y	715	729	15	3	sp|O60568|PLOD3_HUMAN	O60568	PLOD3_HUMAN	PLOD3	Procollagen-lysine,2-oxoglutarate 5-dioxygenase 3			0	0	0	1	1	0	0	0	0	0	0	0	0	0	0	0	0	0
LVGPEEALSPGEAR	K	D	359	372	14	2	sp|O60568|PLOD3_HUMAN	O60568	PLOD3_HUMAN	PLOD3	Procollagen-lysine,2-oxoglutarate 5-dioxygenase 3			1	2	1	1	1	1	20919064	54635596	43438296	49607460	34266464	24108658	20919064	54635596	43438296	49607460	34266464	24108658
LYLDPGLR	R	E	198	205	8	2	sp|O60568|PLOD3_HUMAN	O60568	PLOD3_HUMAN	PLOD3	Procollagen-lysine,2-oxoglutarate 5-dioxygenase 3			0	1	0	0	0	0	0	0	0	0	0	0	0	0	0	0	0	0
NVAYDTLPIVVHGNGPTK	R	L	242	259	18	3	sp|O60568|PLOD3_HUMAN	O60568	PLOD3_HUMAN	PLOD3	Procollagen-lysine,2-oxoglutarate 5-dioxygenase 3			0	0	2	1	0	0	0	0	15516269	9622290	0	0	0	0	15516269	9622290	0	0
QVGYEDQWLQLLR	K	T	616	628	13	2	sp|O60568|PLOD3_HUMAN	O60568	PLOD3_HUMAN	PLOD3	Procollagen-lysine,2-oxoglutarate 5-dioxygenase 3			0	0	1	0	1	0	0	0	0	0	0	0	0	0	0	0	0	0
SAEFFNYTVR	R	T	58	67	10	2	sp|O60568|PLOD3_HUMAN	O60568	PLOD3_HUMAN	PLOD3	Procollagen-lysine,2-oxoglutarate 5-dioxygenase 3			2	0	1	2	0	1	3734542340	0	2238286340	3014840320	0	2384482050	3734542340	0	2238286340	3014840320	0	2384482050
SEDYVELVQR	R	K	441	450	10	2	sp|O60568|PLOD3_HUMAN	O60568	PLOD3_HUMAN	PLOD3	Procollagen-lysine,2-oxoglutarate 5-dioxygenase 3			0	0	0	0	1	0	0	0	0	0	0	0	0	0	0	0	0	0
TLGLGEEWR	R	G	68	76	9	2	sp|O60568|PLOD3_HUMAN	O60568	PLOD3_HUMAN	PLOD3	Procollagen-lysine,2-oxoglutarate 5-dioxygenase 3			0	0	0	0	1	0	0	0	0	0	0	0	0	0	0	0	0	0
TYVGPMTESLFPGYHTK	R	A	629	645	17	3	sp|O60568|PLOD3_HUMAN	O60568	PLOD3_HUMAN	PLOD3	Procollagen-lysine,2-oxoglutarate 5-dioxygenase 3			0	0	1	1	0	0	0	0	16939570	0	0	0	0	0	0	0	0	0
YDCVISSPR	R	K	696	704	9	2	sp|O60568|PLOD3_HUMAN	O60568	PLOD3_HUMAN	PLOD3	Procollagen-lysine,2-oxoglutarate 5-dioxygenase 3			0	0	0	0	1	0	0	0	0	0	0	0	0	0	0	0	0	0
YDTEHLHPDLWQIFDNPVDWK	R	E	521	541	21	3,4	sp|O60568|PLOD3_HUMAN	O60568	PLOD3_HUMAN	PLOD3	Procollagen-lysine,2-oxoglutarate 5-dioxygenase 3			3	2	2	2	4	2	143775072	88215120	145410608	0	218520368	978207230	169930720	104263272	171863808	0	258273744	349677536
YDTEHLHPDLWQIFDNPVDWKEQYIHENYSR	R	A	521	551	31	4,5,6	sp|O60568|PLOD3_HUMAN	O60568	PLOD3_HUMAN	PLOD3	Procollagen-lysine,2-oxoglutarate 5-dioxygenase 3			5	0	3	2	2	2	330828192	0	196184112	44340728	10530969	0	223272928	0	140318784	37077112	36846264	0
INLTANLIHLSENR	K	L	421	434	14	3	sp|O60602|TLR5_HUMAN	O60602	TLR5_HUMAN	TLR5	Toll-like receptor 5			1	1	0	0	1	0	20478042	26335232	0	0	14610844	0	20478042	26335232	0	0	14610844	0
NLTNIDISK	K	N	414	422	9	2	sp|O60603|TLR2_HUMAN	O60603	TLR2_HUMAN	TLR2	Toll-like receptor 2			1	3	0	1	0	1	0	0	0	0	0	0	0	0	0	0	0	0
TGETLLTLK	K	N	405	413	9	2	sp|O60603|TLR2_HUMAN	O60603	TLR2_HUMAN	TLR2	Toll-like receptor 2			1	1	0	1	0	1	51454036	0	0	30804008	0	0	51454036	0	0	30804008	0	0
YLNLSSTR	K	I	440	447	8	2	sp|O60603|TLR2_HUMAN	O60603	TLR2_HUMAN	TLR2	Toll-like receptor 2			1	1	0	2	0	1	69042896	0	0	40745520	0	5.08271e+06	69042896	0	0	40745520	0	5.08271e+06
EMASLSAAAITVPPSVPSR	K	A	561	579	19	2,3	sp|O60610|DIAP1_HUMAN	O60610	DIAP1_HUMAN	DIAPH1	Protein diaphanous homolog 1			1	0	1	3	3	3	0	0	13035730	301451904	25747488	44683440	0	0	13035730	301451904	25747488	29015214
EQLIDMNAEGDETGVMDSLLEALQSGAAFR	R	R	1184	1213	30	3	sp|O60610|DIAP1_HUMAN	O60610	DIAP1_HUMAN	DIAPH1	Protein diaphanous homolog 1			0	0	0	1	0	0	0	0	0	0	0	0	0	0	0	0	0	0
LIEECISQIVLHK	K	N	433	445	13	3	sp|O60610|DIAP1_HUMAN	O60610	DIAP1_HUMAN	DIAPH1	Protein diaphanous homolog 1			0	1	0	1	1	2	0	15751820	0	13202190	10781621	11663348	0	15751820	0	13202190	10781621	11663348
LSVEEFFMDLHNFR	K	N	1129	1142	14	3	sp|O60610|DIAP1_HUMAN	O60610	DIAP1_HUMAN	DIAPH1	Protein diaphanous homolog 1			0	0	0	1	0	1	0	0	0	0	0	3.3331e+06	0	0	0	0	0	0
QDLEAEVSQLTGEVAK	K	L	535	550	16	2	sp|O60610|DIAP1_HUMAN	O60610	DIAP1_HUMAN	DIAPH1	Protein diaphanous homolog 1			0	0	0	1	0	0	0	0	0	0	0	0	0	0	0	0	0	0
VLEAMTER	R	A	279	286	8	2	sp|O60610|DIAP1_HUMAN	O60610	DIAP1_HUMAN	DIAPH1	Protein diaphanous homolog 1			0	0	0	1	0	0	0	0	0	0	0	0	0	0	0	0	0	0
LLDDNGNIAEELSILK	K	W	130	145	16	2	sp|O60613|SEP15_HUMAN	O60613	SEP15_HUMAN	2022-09-15	15 kDa selenoprotein			0	1	0	0	0	0	0	0	0	0	0	0	0	0	0	0	0	0
WNTDSVEEFLSEK	K	L	146	158	13	2	sp|O60613|SEP15_HUMAN	O60613	SEP15_HUMAN	2022-09-15	15 kDa selenoprotein			0	1	1	1	2	1	0	0	19420936	0	0	0	0	0	0	0	0	0
CCGFTNYTDFEDSPYFK	K	E	149	165	17	2,3	sp|O60635|TSN1_HUMAN	O60635	TSN1_HUMAN	TSPAN1	Tetraspanin-1			4	4	5	2	2	1	270020192	401854784	265678400	168271712	215329152	156613680	266639120	401854784	248845792	168271712	215329152	156613680
DYGSQEDFTQVWNTTMK	K	G	129	145	17	2,3	sp|O60635|TSN1_HUMAN	O60635	TSN1_HUMAN	TSPAN1	Tetraspanin-1			1	5	1	0	2	2	368945248	591800450	305254976	227535488	240843536	205529648	368945248	524101728	305254976	227535488	240843536	205529648
ENSAFPPFCCNDNVTNTANETCTK	K	Q	166	189	24	3	sp|O60635|TSN1_HUMAN	O60635	TSN1_HUMAN	TSPAN1	Tetraspanin-1			2	2	0	0	0	0	0	0	0	0	0	0	0	0	0	0	0	0
GLKCCGFTNYTDFEDSPYFK	K	E	146	165	20	3	sp|O60635|TSN1_HUMAN	O60635	TSN1_HUMAN	TSPAN1	Tetraspanin-1			1	0	0	1	0	0	0	0	0	0	0	0	0	0	0	0	0	0
KDYGSQEDFTQVWNTTMK	K	G	128	145	18	3	sp|O60635|TSN1_HUMAN	O60635	TSN1_HUMAN	TSPAN1	Tetraspanin-1			2	2	1	1	1	1	68824824	69021176	33220036	34261776	22236468	24592048	68824824	69021176	33220036	34261776	22236468	24592048
ETASNCNGSLAHPSDLYAEGCEALVVK	R	K	177	203	27	3	sp|O60637|TSN3_HUMAN	O60637	TSN3_HUMAN	TSPAN3	Tetraspanin-3			1	1	0	1	0	0	45930400	56550504	0	0	0	0	45930400	56550504	0	0	0	0
ETASNCNGSLAHPSDLYAEGCEALVVKK	R	L	177	204	28	4	sp|O60637|TSN3_HUMAN	O60637	TSN3_HUMAN	TSPAN3	Tetraspanin-3			1	0	0	0	0	0	0	0	0	0	0	0	0	0	0	0	0	0
ETKNQSVPLSCCR	K	E	164	176	13	3	sp|O60637|TSN3_HUMAN	O60637	TSN3_HUMAN	TSPAN3	Tetraspanin-3			1	0	0	0	0	0	0	0	0	0	0	0	0	0	0	0	0	0
NQSVPLSCCR	K	E	167	176	10	2	sp|O60637|TSN3_HUMAN	O60637	TSN3_HUMAN	TSPAN3	Tetraspanin-3			1	1	0	3	0	0	0	0	0	287537280	0	0	0	0	0	0	0	0
QLHCCGIHNYSDWENTDWFK	R	E	144	163	20	3,4	sp|O60637|TSN3_HUMAN	O60637	TSN3_HUMAN	TSPAN3	Tetraspanin-3			1	2	3	4	3	2	98208328	801022720	417806912	276206944	340589664	259861616	326866944	538208510	264055936	173991008	204638288	167709104
DAVVQHSQLAAAVENLK	K	N	112	128	17	3	sp|O60645|EXOC3_HUMAN	O60645	EXOC3_HUMAN	EXOC3	Exocyst complex component 3			1	0	0	0	0	0	17216364	0	0	0	0	0	0	0	0	0	0	0
LTDPSLLYLEVSTLVSKYPDIR	K	D	679	700	22	4	sp|O60645|EXOC3_HUMAN	O60645	EXOC3_HUMAN	EXOC3	Exocyst complex component 3			0	0	0	1	0	0	0	0	0	0	0	0	0	0	0	0	0	0
DIAQQLQATCTSLGSSIQGLPTNVK	R	D	332	356	25	2,3	sp|O60664|PLIN3_HUMAN	O60664	PLIN3_HUMAN	PLIN3	Perilipin-3			1	1	2	3	1	4	18880610	63768424	28372082	49593228	54320872	71542112	18880610	63768424	28372082	49593228	54320872	71542112
DIAQQLQATCTSLGSSIQGLPTNVKDQVQQAR	R	R	332	363	32	3	sp|O60664|PLIN3_HUMAN	O60664	PLIN3_HUMAN	PLIN3	Perilipin-3			0	0	0	0	1	1	0	0	0	0	0	0	0	0	0	0	0	0
DTVATQLSEAVDATR	K	G	141	155	15	2,3	sp|O60664|PLIN3_HUMAN	O60664	PLIN3_HUMAN	PLIN3	Perilipin-3			1	0	0	0	2	2	0	0	0	0	67235656	46367580	0	0	0	0	67235656	46367580
IATSLDGFDVASVQQQR	R	Q	214	230	17	2,3	sp|O60664|PLIN3_HUMAN	O60664	PLIN3_HUMAN	PLIN3	Perilipin-3			1	2	3	3	4	2	42105172	82313136	52912444	92167392	87163032	73707872	42105172	65491224	43496348	73172704	67984760	73707872
LEPQIASASEYAHR	K	G	85	98	14	3	sp|O60664|PLIN3_HUMAN	O60664	PLIN3_HUMAN	PLIN3	Perilipin-3			1	2	1	1	1	0	0	37027100	77470648	109890984	13139856	0	0	37027100	77470648	109890984	13139856	0
LGQMVLSGVDTVLGK	R	S	181	195	15	2	sp|O60664|PLIN3_HUMAN	O60664	PLIN3_HUMAN	PLIN3	Perilipin-3			1	1	1	1	0	1	0	0	0	38527688	0	23045794	0	0	0	38527688	0	23045794
LHQMWLSWNQK	K	Q	297	307	11	3	sp|O60664|PLIN3_HUMAN	O60664	PLIN3_HUMAN	PLIN3	Perilipin-3			0	0	1	1	0	0	0	0	13014126	0	0	0	0	0	0	0	0	0
QEQSYFVR	R	L	231	238	8	2	sp|O60664|PLIN3_HUMAN	O60664	PLIN3_HUMAN	PLIN3	Perilipin-3			0	0	0	1	0	0	0	0	0	0	0	0	0	0	0	0	0	0
QLQGPEKEPPKPEQVESR	K	A	308	325	18	4	sp|O60664|PLIN3_HUMAN	O60664	PLIN3_HUMAN	PLIN3	Perilipin-3			0	0	1	1	0	0	0	0	38715968	0	0	0	0	0	0	0	0	0
QVEDLQATFSSIHSFQDLSSSILAQSR	R	E	365	391	27	3,4	sp|O60664|PLIN3_HUMAN	O60664	PLIN3_HUMAN	PLIN3	Perilipin-3			2	3	1	3	6	4	78256688	185368608	0	10481490	186992704	196215408	78256688	177879088	0	10481490	181525792	170673184
RQVEDLQATFSSIHSFQDLSSSILAQSR	R	E	364	391	28	4	sp|O60664|PLIN3_HUMAN	O60664	PLIN3_HUMAN	PLIN3	Perilipin-3			2	0	1	1	1	0	0	0	46543240	0	0	0	0	0	0	0	0	0
SEEWADNHLPLTDAELAR	K	I	196	213	18	3	sp|O60664|PLIN3_HUMAN	O60664	PLIN3_HUMAN	PLIN3	Perilipin-3			0	1	2	2	1	1	0	31258088	77833024	73546392	64583524	21630636	0	31258088	77833024	73546392	64583524	21630636
SVVTGGVQSVMGSR	K	L	167	180	14	2	sp|O60664|PLIN3_HUMAN	O60664	PLIN3_HUMAN	PLIN3	Perilipin-3			1	1	1	1	1	1	20451704	37560736	72519712	52057052	67913016	48172668	20451704	37560736	72519712	52057052	67913016	48172668
TLTAAAVSGAQPILSK	R	L	69	84	16	2	sp|O60664|PLIN3_HUMAN	O60664	PLIN3_HUMAN	PLIN3	Perilipin-3			0	1	1	1	1	1	0	23038892	72009056	44644472	54839620	14127622	0	23038892	72009056	44644472	54839620	14127622
VASMPLISSTCDMVSAAYASTK	R	E	29	50	22	2,3	sp|O60664|PLIN3_HUMAN	O60664	PLIN3_HUMAN	PLIN3	Perilipin-3			0	2	3	1	5	6	0	0	52108532	62255152	102942664	165521504	0	0	52108532	62255152	84179752	121585184
VSGAQEMVSSAK	K	D	129	140	12	2	sp|O60664|PLIN3_HUMAN	O60664	PLIN3_HUMAN	PLIN3	Perilipin-3			0	0	0	4	0	0	0	0	0	44210968	0	0	0	0	0	0	0	0
ASVGFGGSCFQK	K	D	268	279	12	2	sp|O60701|UGDH_HUMAN	O60701	UGDH_HUMAN	UGDH	UDP-glucose 6-dehydrogenase			0	0	1	0	0	0	0	0	12858311	0	0	0	0	0	0	0	0	0
AVQALCAVYEHWVPR	R	E	191	205	15	2,3	sp|O60701|UGDH_HUMAN	O60701	UGDH_HUMAN	UGDH	UDP-glucose 6-dehydrogenase			0	1	1	1	2	2	0	10822751	15765351	10250409	11659707	0	0	10822751	15765351	10250409	11659707	0
EADLVFISVNTPTK	K	T	81	94	14	2	sp|O60701|UGDH_HUMAN	O60701	UGDH_HUMAN	UGDH	UDP-glucose 6-dehydrogenase			0	0	1	0	0	0	0	0	0	0	0	0	0	0	0	0	0	0
EQIVVDLSHPGVSEDDQVSR	R	L	374	393	20	3	sp|O60701|UGDH_HUMAN	O60701	UGDH_HUMAN	UGDH	UDP-glucose 6-dehydrogenase			0	0	1	1	1	0	0	0	12396444	12515223	0	0	0	0	12396444	12515223	0	0
IAILGFAFK	K	K	331	339	9	2	sp|O60701|UGDH_HUMAN	O60701	UGDH_HUMAN	UGDH	UDP-glucose 6-dehydrogenase			0	1	1	1	1	0	0	4991326	15005987	7523973	0	0	0	4991326	15005987	7523973	0	0
IFDANTKPNLNLQVLSNPEFLAEGTAIK	R	D	143	170	28	3	sp|O60701|UGDH_HUMAN	O60701	UGDH_HUMAN	UGDH	UDP-glucose 6-dehydrogenase			0	0	1	0	0	0	0	0	0	0	0	0	0	0	0	0	0	0
IIDSLFNTVTDKK	R	I	318	330	13	3	sp|O60701|UGDH_HUMAN	O60701	UGDH_HUMAN	UGDH	UDP-glucose 6-dehydrogenase			0	1	1	1	0	0	0	11757205	15803334	12062080	0	0	0	11757205	15803334	12062080	0	0
INAWNSPTLPIYEPGLK	R	E	42	58	17	2	sp|O60701|UGDH_HUMAN	O60701	UGDH_HUMAN	UGDH	UDP-glucose 6-dehydrogenase			0	0	1	1	0	0	0	0	6.05142e+06	0	0	0	0	0	0	0	0	0
ISSINSISALCEATGADVEEVATAIGMDQR	R	I	231	260	30	3	sp|O60701|UGDH_HUMAN	O60701	UGDH_HUMAN	UGDH	UDP-glucose 6-dehydrogenase			0	1	1	3	1	1	0	0	3.76923e+06	0	0	0	0	0	0	0	0	0
LAANAFLAQR	K	I	221	230	10	2	sp|O60701|UGDH_HUMAN	O60701	UGDH_HUMAN	UGDH	UDP-glucose 6-dehydrogenase			0	0	1	1	0	0	0	0	0	0	0	0	0	0	0	0	0	0
MLKPAFIFDGR	K	R	432	442	11	3	sp|O60701|UGDH_HUMAN	O60701	UGDH_HUMAN	UGDH	UDP-glucose 6-dehydrogenase			0	0	1	1	0	0	0	0	0	0	0	0	0	0	0	0	0	0
VLDGLHNELQTIGFQIETIGK	R	K	444	464	21	3	sp|O60701|UGDH_HUMAN	O60701	UGDH_HUMAN	UGDH	UDP-glucose 6-dehydrogenase			1	1	1	1	2	1	8.19327e+06	23399416	5.78621e+06	9051479	12139393	16369006	8.19327e+06	23399416	5.78621e+06	9051479	12139393	16369006
VLIGGDETPEGQR	R	A	178	190	13	2	sp|O60701|UGDH_HUMAN	O60701	UGDH_HUMAN	UGDH	UDP-glucose 6-dehydrogenase			0	0	1	1	0	0	0	0	13675513	18908024	0	0	0	0	13675513	18908024	0	0
VTVVDVNESR	R	I	32	41	10	2	sp|O60701|UGDH_HUMAN	O60701	UGDH_HUMAN	UGDH	UDP-glucose 6-dehydrogenase			0	0	1	0	1	0	0	0	0	0	0	0	0	0	0	0	0	0
DMAQIAPMLAQLGYDPYANPPNYGNPDPFVINNTQR	R	V	312	347	36	3	sp|O60704|TPST2_HUMAN	O60704	TPST2_HUMAN	TPST2	Protein-tyrosine sulfotransferase 2			2	1	0	1	1	1	0	0	0	0	0	0	0	0	0	0	0	0
AAALVLQTIWGYK	R	E	821	833	13	2	sp|O60716|CTND1_HUMAN	O60716	CTND1_HUMAN	CTNND1	Catenin delta-1			0	0	1	0	0	2	0	0	0	0	0	0	0	0	0	0	0	0
ALSAIADLLTNEHER	K	V	711	725	15	2,3	sp|O60716|CTND1_HUMAN	O60716	CTND1_HUMAN	CTNND1	Catenin delta-1			0	1	2	0	0	1	0	0	129843096	0	0	0	0	0	0	0	0	0
ARDMDLTEVITGTLWNLSSHDSIK	K	M	463	486	24	4	sp|O60716|CTND1_HUMAN	O60716	CTND1_HUMAN	CTNND1	Catenin delta-1			0	0	1	0	0	0	0	0	0	0	0	0	0	0	0	0	0	0
DMDLTEVITGTLWNLSSHDSIK	R	M	465	486	22	3	sp|O60716|CTND1_HUMAN	O60716	CTND1_HUMAN	CTNND1	Catenin delta-1			1	2	2	1	3	2	51702064	102007880	41641984	0	60047588	51404072	51702064	64205708	41641984	0	37329880	51404072
ECDGLVDALIFIVQAEIGQK	R	D	550	569	20	2,3	sp|O60716|CTND1_HUMAN	O60716	CTND1_HUMAN	CTNND1	Catenin delta-1			1	2	1	1	1	0	30143064	31216728	14308455	14626722	13910858	0	30143064	31216728	14308455	14626722	13910858	0
FHPEPYGLEDDQR	R	S	275	287	13	2,3	sp|O60716|CTND1_HUMAN	O60716	CTND1_HUMAN	CTNND1	Catenin delta-1			1	1	2	3	1	1	19935298	0	46176424	8.0591e+06	0	6864805	19935298	0	46176424	0	0	6864805
GIPVLVGLLDHPK	K	K	409	421	13	3	sp|O60716|CTND1_HUMAN	O60716	CTND1_HUMAN	CTNND1	Catenin delta-1			0	0	1	2	0	1	0	0	25165046	26457712	0	6.20862e+06	0	0	25165046	26457712	0	6.20862e+06
GIPVLVGLLDHPKK	K	E	409	422	14	3	sp|O60716|CTND1_HUMAN	O60716	CTND1_HUMAN	CTNND1	Catenin delta-1			0	0	1	0	0	0	0	0	8649827	0	0	0	0	0	0	0	0	0
GSLASLDSLR	R	K	345	354	10	2	sp|O60716|CTND1_HUMAN	O60716	CTND1_HUMAN	CTNND1	Catenin delta-1			0	0	1	0	0	0	0	0	20422730	0	0	0	0	0	0	0	0	0
GSLASLDSLRK	R	G	345	355	11	3	sp|O60716|CTND1_HUMAN	O60716	CTND1_HUMAN	CTNND1	Catenin delta-1			0	0	1	1	0	0	0	0	15536304	13053512	0	0	0	0	15536304	13053512	0	0
GYELLFQPEVVR	R	I	655	666	12	2	sp|O60716|CTND1_HUMAN	O60716	CTND1_HUMAN	CTNND1	Catenin delta-1			0	1	1	2	1	1	0	0	0	0	0	0	0	0	0	0	0	0
HAIPNLVK	K	N	750	757	8	2	sp|O60716|CTND1_HUMAN	O60716	CTND1_HUMAN	CTNND1	Catenin delta-1			0	0	1	1	0	0	0	0	0	0	0	0	0	0	0	0	0	0
HIEWESVLTNTAGCLR	R	N	520	535	16	3	sp|O60716|CTND1_HUMAN	O60716	CTND1_HUMAN	CTNND1	Catenin delta-1			1	1	1	1	1	1	52399560	91015656	63539040	67131872	65610892	70523864	52399560	91015656	63539040	67131872	65610892	70523864
HYEDGYPGGSDNYGSLSR	R	V	216	233	18	2,3	sp|O60716|CTND1_HUMAN	O60716	CTND1_HUMAN	CTNND1	Catenin delta-1			1	0	2	1	0	0	0	0	28455614	16001313	0	0	0	0	28455614	16001313	0	0
IYISLLK	R	E	667	673	7	2	sp|O60716|CTND1_HUMAN	O60716	CTND1_HUMAN	CTNND1	Catenin delta-1			0	1	1	1	1	0	0	0	35847888	31439784	8490447	0	0	0	35847888	31439784	8490447	0
LRECDGLVDALIFIVQAEIGQK	K	D	548	569	22	3	sp|O60716|CTND1_HUMAN	O60716	CTND1_HUMAN	CTNND1	Catenin delta-1			0	0	0	1	0	0	0	0	0	0	0	0	0	0	0	0	0	0
LVENCVCLLR	K	N	575	584	10	2	sp|O60716|CTND1_HUMAN	O60716	CTND1_HUMAN	CTNND1	Catenin delta-1			0	0	1	1	0	1	0	0	29228748	0	0	0	0	0	0	0	0	0
MEIVDHALHALTDEVIIPHSGWER	K	E	487	510	24	3,4,5	sp|O60716|CTND1_HUMAN	O60716	CTND1_HUMAN	CTNND1	Catenin delta-1			2	3	6	2	3	2	69280328	65665200	79709040	92317960	90361712	65472604	69280328	65665200	53009060	61792124	69074448	47774036
MQEPGQIVETYTEEDPEGAMSVVSVETSDDGTTR	R	R	102	135	34	3	sp|O60716|CTND1_HUMAN	O60716	CTND1_HUMAN	CTNND1	Catenin delta-1			1	0	0	0	0	1	0	0	0	0	0	0	0	0	0	0	0	0
NCDGVPALVR	K	L	449	458	10	2	sp|O60716|CTND1_HUMAN	O60716	CTND1_HUMAN	CTNND1	Catenin delta-1			0	1	1	1	1	0	0	0	0	44157168	0	0	0	0	0	0	0	0
NLPGGQQNSSWNFSEDTVISILNTINEVIAENLEAAK	K	K	758	794	37	3	sp|O60716|CTND1_HUMAN	O60716	CTND1_HUMAN	CTNND1	Catenin delta-1			0	0	1	0	0	0	0	0	0	0	0	0	0	0	0	0	0	0
QDVYGPQPQVR	R	V	254	264	11	2	sp|O60716|CTND1_HUMAN	O60716	CTND1_HUMAN	CTNND1	Catenin delta-1			0	1	2	1	1	0	0	0	41078084	51630288	0	0	0	0	41078084	51630288	0	0
QPELPEVIAMLGFR	R	L	365	378	14	2,3	sp|O60716|CTND1_HUMAN	O60716	CTND1_HUMAN	CTNND1	Catenin delta-1			0	0	2	2	0	0	0	0	20249020	15099984	0	0	0	0	20249020	11097422	0	0
SDFQVNLNNASR	K	S	847	858	12	2	sp|O60716|CTND1_HUMAN	O60716	CTND1_HUMAN	CTNND1	Catenin delta-1			0	0	1	1	0	1	0	0	13799481	23046180	0	0	0	0	13799481	23046180	0	0
SGDLGDMEPLK	R	G	920	930	11	2	sp|O60716|CTND1_HUMAN	O60716	CTND1_HUMAN	CTNND1	Catenin delta-1			0	1	0	0	0	0	0	0	0	0	0	0	0	0	0	0	0	0
SLDNNYSTPNER	K	G	899	910	12	2,3	sp|O60716|CTND1_HUMAN	O60716	CTND1_HUMAN	CTNND1	Catenin delta-1			1	2	0	2	0	0	0	0	0	23795584	0	0	0	0	0	0	0	0
SMGYDDLDYGMMSDYGTAR	R	R	288	306	19	2	sp|O60716|CTND1_HUMAN	O60716	CTND1_HUMAN	CTNND1	Catenin delta-1			0	1	2	1	0	0	0	0	11625658	9790824	0	0	0	0	11625658	9790824	0	0
SNAAAYLQHLCYR	K	N	384	396	13	2,3	sp|O60716|CTND1_HUMAN	O60716	CTND1_HUMAN	CTNND1	Catenin delta-1			0	0	1	1	0	0	0	0	9112589	33071736	0	0	0	0	0	0	0	0
SQSSHSYDDSTLPLIDR	R	N	859	875	17	3	sp|O60716|CTND1_HUMAN	O60716	CTND1_HUMAN	CTNND1	Catenin delta-1			0	2	1	1	0	0	0	0	15284490	0	0	0	0	0	0	0	0	0
SYEDMIGEEVPSDQYYWAPLAQHER	R	G	320	344	25	3	sp|O60716|CTND1_HUMAN	O60716	CTND1_HUMAN	CTNND1	Catenin delta-1			0	0	1	2	1	0	0	0	0	0	0	0	0	0	0	0	0	0
TPAILEASAGAIQNLCAGR	K	W	677	695	19	2,3	sp|O60716|CTND1_HUMAN	O60716	CTND1_HUMAN	CTNND1	Catenin delta-1			0	2	4	1	3	0	0	44062952	64139012	23073240	15343991	0	0	29027038	30018470	27443794	18250462	0
TVQPVAMGPDGLPVDASSVSNNYIQTLGR	R	D	152	180	29	3	sp|O60716|CTND1_HUMAN	O60716	CTND1_HUMAN	CTNND1	Catenin delta-1			2	0	0	1	0	1	0	0	0	26854230	0	0	0	0	0	0	0	0
YQEAAPNVANNTGPHAASCFGAK	R	K	600	622	23	3	sp|O60716|CTND1_HUMAN	O60716	CTND1_HUMAN	CTNND1	Catenin delta-1			0	0	1	2	1	0	0	0	36221908	0	0	0	0	0	0	0	0	0
YRPSMEGYR	R	A	241	249	9	3	sp|O60716|CTND1_HUMAN	O60716	CTND1_HUMAN	CTNND1	Catenin delta-1			0	0	1	0	0	0	0	0	0	0	0	0	0	0	0	0	0	0
FSDFLGLHSK	R	L	184	193	10	3	sp|O60749|SNX2_HUMAN	O60749	SNX2_HUMAN	SNX2	Sorting nexin-2			0	0	0	1	0	0	0	0	0	4821892	0	0	0	0	0	0	0	0
EQLDSSNSTIAILQTEK	K	D	876	892	17	2,3	sp|O60763|USO1_HUMAN	O60763	USO1_HUMAN	USO1	General vesicular transport factor p115			1	1	1	1	1	2	21061126	57033412	10729338	42937960	42054616	86383144	21061126	57033412	10729338	42937960	42054616	69361536
GVMGGQSAGPQHTEAETIQK	R	L	6	25	20	3	sp|O60763|USO1_HUMAN	O60763	USO1_HUMAN	USO1	General vesicular transport factor p115			0	0	1	0	0	0	0	0	6364918	0	0	0	0	0	0	0	0	0
LREEIEELKR	R	N	735	744	10	3	sp|O60763|USO1_HUMAN	O60763	USO1_HUMAN	USO1	General vesicular transport factor p115			0	0	1	0	0	0	0	0	0	0	0	0	0	0	0	0	0	0
NDGVLLLQALTR	R	S	184	195	12	2	sp|O60763|USO1_HUMAN	O60763	USO1_HUMAN	USO1	General vesicular transport factor p115			0	0	0	1	0	0	0	0	0	0	0	0	0	0	0	0	0	0
NQELLQSQLTEK	R	D	745	756	12	2	sp|O60763|USO1_HUMAN	O60763	USO1_HUMAN	USO1	General vesicular transport factor p115			0	0	1	0	0	0	0	0	0	0	0	0	0	0	0	0	0	0
SQLNSQSVEITK	K	L	799	810	12	2	sp|O60763|USO1_HUMAN	O60763	USO1_HUMAN	USO1	General vesicular transport factor p115			0	0	0	1	0	0	0	0	0	0	0	0	0	0	0	0	0	0
SSQTSGTNEQSSAIVSAR	K	D	765	782	18	2,3	sp|O60763|USO1_HUMAN	O60763	USO1_HUMAN	USO1	General vesicular transport factor p115			1	1	0	2	0	0	35416708	38824756	0	44262272	0	0	35416708	38824756	0	37631968	0	0
TAIKEQLDSSNSTIAILQTEK	R	D	872	892	21	3	sp|O60763|USO1_HUMAN	O60763	USO1_HUMAN	USO1	General vesicular transport factor p115			2	0	0	0	0	0	21577612	0	0	0	0	0	0	0	0	0	0	0
ATDGSLQSEDWALNMEICDIINETEEGPK	K	D	20	48	29	3	sp|O60784|TOM1_HUMAN	O60784	TOM1_HUMAN	TOM1	Target of Myb protein 1			1	1	0	1	0	2	0	0	0	0	0	0	0	0	0	0	0	0
FHVLVASQDFVESVLVR	R	T	85	101	17	3	sp|O60784|TOM1_HUMAN	O60784	TOM1_HUMAN	TOM1	Target of Myb protein 1			0	1	0	0	0	0	0	0	0	0	0	0	0	0	0	0	0	0
VLNLIQSWADAFR	K	S	117	129	13	2	sp|O60784|TOM1_HUMAN	O60784	TOM1_HUMAN	TOM1	Target of Myb protein 1			0	0	1	0	0	0	0	0	2058660	0	0	0	0	0	0	0	0	0
GFAFVQYDKEK	K	N	51	61	11	2	sp|O60812|HNRC1_HUMAN	O60812	HNRC1_HUMAN	HNRNPCL1	Heterogeneous nuclear ribonucleoprotein C-like 1	HNRNPCL2, HNRNPCL3, HNRNPCL4	sp|B2RXH8|HNRC2_HUMAN, sp|B7ZW38|HNRC3_HUMAN, sp|P0DMR1|HNRC4_HUMAN	0	0	1	0	0	0	0	0	220372976	0	0	0	0	0	0	0	0	0
YLAALHENCSQLIQTIEDTGTIMR	K	E	559	582	24	3	sp|O60826|CCD22_HUMAN	O60826	CCD22_HUMAN	CCDC22	Coiled-coil domain-containing protein 22			0	1	0	0	0	1	0	0	0	0	0	8.23028e+06	0	0	0	0	0	0
PLPVALQTR	M	L	2	10	9	2	sp|O60828|PQBP1_HUMAN	O60828	PQBP1_HUMAN	PQBP1	Polyglutamine-binding protein 1			0	0	1	1	0	0	0	0	15233627	0	0	0	0	0	0	0	0	0
VFDPSCGLPYYWNADTDLVSWLSPHDPNSVVTK	K	S	55	87	33	3	sp|O60828|PQBP1_HUMAN	O60828	PQBP1_HUMAN	PQBP1	Polyglutamine-binding protein 1			0	0	1	0	0	0	0	0	0	0	0	0	0	0	0	0	0	0
ALDDFVLGSAR	R	L	11	21	11	2	sp|O60831|PRAF2_HUMAN	O60831	PRAF2_HUMAN	PRAF2	PRA1 family protein 2			0	1	1	1	1	1	0	19310158	38074840	22227302	25397236	0	0	19310158	38074840	22227302	25397236	0
ETVAVKPTENNEEEFTSK	R	D	77	94	18	3	sp|O60841|IF2P_HUMAN	O60841	IF2P_HUMAN	EIF5B	Eukaryotic translation initiation factor 5B			0	0	1	1	0	0	0	0	4990929	0	0	0	0	0	0	0	0	0
HTHVQDGEAGGITQQIGATNVPLEAINEQTK	R	M	653	683	31	4	sp|O60841|IF2P_HUMAN	O60841	IF2P_HUMAN	EIF5B	Eukaryotic translation initiation factor 5B			1	0	0	0	0	1	0	0	0	0	0	0	0	0	0	0	0	0
IEPIPGESPK	K	M	1161	1170	10	2	sp|O60841|IF2P_HUMAN	O60841	IF2P_HUMAN	EIF5B	Eukaryotic translation initiation factor 5B			0	0	0	1	0	0	0	0	0	0	0	0	0	0	0	0	0	0
AIPNNQVLGK	R	I	114	123	10	2	sp|O60869|EDF1_HUMAN	O60869	EDF1_HUMAN	EDF1	Endothelial differentiation-related factor 1			0	0	0	1	0	0	0	0	0	28129482	0	0	0	0	0	0	0	0
INEKPQVIADYESGR	K	A	99	113	15	3	sp|O60869|EDF1_HUMAN	O60869	EDF1_HUMAN	EDF1	Endothelial differentiation-related factor 1			0	2	1	0	2	0	0	17023324	53097052	45461264	38223960	0	0	17023324	53097052	45461264	38223960	0
EISFAYEVLSNPEKR	K	E	49	63	15	3	sp|O60884|DNJA2_HUMAN	O60884	DNJA2_HUMAN	DNAJA2	DnaJ homolog subfamily A member 2			1	0	0	1	0	1	14168502	0	0	6665201	0	0	14168502	0	0	6665201	0	0
FDVQFPENNWINPDK	K	L	333	347	15	2	sp|O60884|DNJA2_HUMAN	O60884	DNJA2_HUMAN	DNAJA2	DnaJ homolog subfamily A member 2			0	0	1	0	0	2	0	0	10022070	0	0	0	0	0	0	0	0	0
IGLVEALCGFQFTFK	K	H	273	287	15	2	sp|O60884|DNJA2_HUMAN	O60884	DNJA2_HUMAN	DNAJA2	DnaJ homolog subfamily A member 2			1	1	0	1	0	1	0	0	0	6497163	0	13622358	0	0	0	6497163	0	13622358
ITFTGEADQAPGVEPGDIVLLLQEK	R	E	231	255	25	3	sp|O60884|DNJA2_HUMAN	O60884	DNJA2_HUMAN	DNAJA2	DnaJ homolog subfamily A member 2			0	0	1	1	2	0	0	0	15651989	0	0	0	0	0	0	0	0	0
LSELEDLLPSRPEVPNIIGETEEVELQEFDSTR	K	G	348	380	33	3	sp|O60884|DNJA2_HUMAN	O60884	DNJA2_HUMAN	DNAJA2	DnaJ homolog subfamily A member 2			0	2	2	1	0	2	0	19761544	0	0	0	0	0	0	0	0	0	0
QLAPGMVQQMQSVCSDCNGEGEVINEK	R	D	173	199	27	3	sp|O60884|DNJA2_HUMAN	O60884	DNJA2_HUMAN	DNAJA2	DnaJ homolog subfamily A member 2			2	2	1	1	0	1	0	36191284	19811704	15161685	0	16528840	0	36191284	19811704	15161685	0	16528840
VIEPGCVR	K	V	303	310	8	2	sp|O60884|DNJA2_HUMAN	O60884	DNJA2_HUMAN	DNAJA2	DnaJ homolog subfamily A member 2			0	0	0	1	0	0	0	0	0	0	0	0	0	0	0	0	0	0
VSLEDLYNGK	K	T	122	131	10	2	sp|O60884|DNJA2_HUMAN	O60884	DNJA2_HUMAN	DNAJA2	DnaJ homolog subfamily A member 2			1	0	1	1	0	0	0	0	28142894	23520120	0	0	0	0	28142894	23520120	0	0
APVHLPQRPEMKPVDVGR	K	P	1142	1159	18	5	sp|O60885|BRD4_HUMAN	O60885	BRD4_HUMAN	BRD4	Bromodomain-containing protein 4			0	0	0	0	0	1	0	0	0	0	0	16204994	0	0	0	0	0	0
LAELQEQLK	R	A	511	519	9	2	sp|O60885|BRD4_HUMAN	O60885	BRD4_HUMAN	BRD4	Bromodomain-containing protein 4	BRD3	sp|Q15059|BRD3_HUMAN	0	0	1	0	0	0	0	0	0	0	0	0	0	0	0	0	0	0
NLPVMGDGLETSQMSTTQAQAQPQPANAASTNPPPPETSNPNKPK	R	R	13	57	45	4	sp|O60885|BRD4_HUMAN	O60885	BRD4_HUMAN	BRD4	Bromodomain-containing protein 4			0	2	1	1	0	1	0	58646408	0	0	0	50125716	0	0	0	0	0	0
PVIRPPEQNAPPPGAPDKDK	R	Q	1160	1179	20	4	sp|O60885|BRD4_HUMAN	O60885	BRD4_HUMAN	BRD4	Bromodomain-containing protein 4			0	0	2	0	0	1	0	0	0	0	0	0	0	0	0	0	0	0
QEQQQQQQQQAAAVAAAATPQAQSSQPQSMLDQQR	R	E	1291	1325	35	3,4	sp|O60885|BRD4_HUMAN	O60885	BRD4_HUMAN	BRD4	Bromodomain-containing protein 4			4	5	3	4	5	7	20462746	118553272	87986640	77004288	101042544	80326168	20462746	118553272	87986640	77004288	0	80326168
QLSLDINKLPGEK	R	L	617	629	13	3	sp|O60885|BRD4_HUMAN	O60885	BRD4_HUMAN	BRD4	Bromodomain-containing protein 4	BRD2	sp|P25440|BRD2_HUMAN	0	0	1	0	0	0	0	0	6.34833e+06	0	0	0	0	0	0	0	0	0
SEPFSPSLRPEPPKHPESIK	R	A	1122	1141	20	3,4,5	sp|O60885|BRD4_HUMAN	O60885	BRD4_HUMAN	BRD4	Bromodomain-containing protein 4			1	2	2	1	1	4	53146580	34585124	116338280	24827656	0	395125696	40982164	39958180	134412304	28684818	0	176599120
IEEDSEVLMMIK	K	T	113	124	12	2	sp|O60888|CUTA_HUMAN	O60888	CUTA_HUMAN	CUTA	Protein CutA			0	0	0	1	0	0	0	0	0	0	0	0	0	0	0	0	0	0
QVTESVSDSITVLP	R	-	166	179	14	2	sp|O60888|CUTA_HUMAN	O60888	CUTA_HUMAN	CUTA	Protein CutA			0	0	0	2	1	0	0	0	0	0	19157386	0	0	0	0	0	0	0
SVHPYEVAEVIALPVEQGNFPYLQWVR	R	Q	139	165	27	3	sp|O60888|CUTA_HUMAN	O60888	CUTA_HUMAN	CUTA	Protein CutA			0	0	2	2	1	0	0	0	8315088	0	0	0	0	0	0	0	0	0
TQSSLVPALTDFVR	K	S	125	138	14	2	sp|O60888|CUTA_HUMAN	O60888	CUTA_HUMAN	CUTA	Protein CutA			0	0	1	1	1	0	0	0	26645372	0	0	0	0	0	0	0	0	0
NLDHGVLVVGYGFEGANSNNSK	K	Y	274	295	22	3	sp|O60911|CATL2_HUMAN	O60911	CATL2_HUMAN	CTSV	Cathepsin L2			0	1	1	1	0	1	0	36989768	30938390	0	0	0	0	36989768	30938390	0	0	0
YRPENSVANDTGFTVVAPGK	K	E	213	232	20	2,3	sp|O60911|CATL2_HUMAN	O60911	CATL2_HUMAN	CTSV	Cathepsin L2			3	5	7	3	6	5	960216640	846515330	1013048380	457495232	626668100	489398048	808974340	633234880	1033344060	475424896	523772416	505509440
YRPENSVANDTGFTVVAPGKEK	K	A	213	234	22	3,4	sp|O60911|CATL2_HUMAN	O60911	CATL2_HUMAN	CTSV	Cathepsin L2			2	0	2	0	0	0	166672240	0	11710258	0	0	0	77051408	0	17491160	0	0	0
HAHLTDTEIMTLVDETNMYEGVGR	K	M	43	66	24	4	sp|O60925|PFD1_HUMAN	O60925	PFD1_HUMAN	PFDN1	Prefoldin subunit 1			1	0	0	1	0	1	7.21339e+06	0	0	0	0	16056490	7.21339e+06	0	0	0	0	16056490
LADIQIEQLNR	K	T	29	39	11	2	sp|O60925|PFD1_HUMAN	O60925	PFD1_HUMAN	PFDN1	Prefoldin subunit 1			0	0	1	1	1	1	0	0	22814674	24194414	0	0	0	0	22814674	24194414	0	0
EMLFEFIDR	K	C	556	564	9	2	sp|O60942|MCE1_HUMAN	O60942	MCE1_HUMAN	RNGTT	mRNA-capping enzyme			0	0	0	1	0	0	0	0	0	0	0	0	0	0	0	0	0	0
INISEDCPQLVPTEEILIPVGEVKPITLK	R	A	695	723	29	3	sp|O75051|PLXA2_HUMAN	O75051	PLXA2_HUMAN	PLXNA2	Plexin-A2			0	1	0	1	0	0	0	0	0	0	0	0	0	0	0	0	0	0
AEDTAGQTALTVMRPDASLQVDTVVPNATVSEK	R	A	935	967	33	3	sp|O75054|IGSF3_HUMAN	O75054	IGSF3_HUMAN	IGSF3	Immunoglobulin superfamily member 3			1	1	0	1	1	1	50273320	43572412	0	0	0	16965700	50273320	43572412	0	0	0	16965700
CILEAQNVPDR	R	Y	302	312	11	2	sp|O75054|IGSF3_HUMAN	O75054	IGSF3_HUMAN	IGSF3	Immunoglobulin superfamily member 3			1	2	0	0	0	0	0	0	0	0	0	0	0	0	0	0	0	0
LSQAQGNLSVLETR	R	Q	819	832	14	2,3	sp|O75054|IGSF3_HUMAN	O75054	IGSF3_HUMAN	IGSF3	Immunoglobulin superfamily member 3			1	1	1	2	1	2	106713248	105047392	55117336	53119040	58244776	64228968	106713248	105047392	55117336	53119040	58244776	64228968
LTVLQASPQDTGNYSCHVEEWLPSPQK	R	E	1065	1091	27	3	sp|O75054|IGSF3_HUMAN	O75054	IGSF3_HUMAN	IGSF3	Immunoglobulin superfamily member 3			2	1	1	1	1	2	128352944	118605840	64159352	55452208	66196748	59849788	128352944	118605840	64159352	55452208	66196748	59849788
NYNNTWTR	K	L	653	660	8	2	sp|O75054|IGSF3_HUMAN	O75054	IGSF3_HUMAN	IGSF3	Immunoglobulin superfamily member 3			1	0	0	0	0	0	33662044	0	0	0	0	0	0	0	0	0	0	0
QVQLECVVLNR	R	T	833	843	11	2	sp|O75054|IGSF3_HUMAN	O75054	IGSF3_HUMAN	IGSF3	Immunoglobulin superfamily member 3			1	1	1	1	1	1	163597696	132624592	76026144	143374272	108041680	65959348	163597696	132624592	76026144	143374272	108041680	65959348
RAEDTAGQTALTVMRPDASLQVDTVVPNATVSEK	K	A	934	967	34	4	sp|O75054|IGSF3_HUMAN	O75054	IGSF3_HUMAN	IGSF3	Immunoglobulin superfamily member 3			2	2	1	2	1	1	126902464	81228696	50577532	82589680	0	42330464	126902464	81228696	50577532	82589680	0	42330464
TLTLVENKPIQLNCSVK	R	S	688	704	17	3	sp|O75054|IGSF3_HUMAN	O75054	IGSF3_HUMAN	IGSF3	Immunoglobulin superfamily member 3			2	1	1	1	1	0	209200608	176665056	125291288	137607504	135010864	0	209200608	176665056	125291288	137607504	135010864	0
VQGNSTLLHITDLQAR	R	D	98	113	16	2,3	sp|O75054|IGSF3_HUMAN	O75054	IGSF3_HUMAN	IGSF3	Immunoglobulin superfamily member 3			1	2	2	2	1	1	344984288	296867872	230016656	237464880	212715040	203194400	344984288	284470144	230016656	237464880	212715040	203194400
DHVVEGEPYAGYDR	R	H	130	143	14	3	sp|O75063|XYLK_HUMAN	O75063	XYLK_HUMAN	FAM20B	Glycosaminoglycan xylosylkinase			0	0	0	1	0	0	0	0	0	0	0	0	0	0	0	0	0	0
TEIKPVATEQLLSTFLTVGNNTCFYGK	R	C	174	200	27	3,4	sp|O75063|XYLK_HUMAN	O75063	XYLK_HUMAN	FAM20B	Glycosaminoglycan xylosylkinase			1	2	1	3	3	3	308304544	416362208	253988320	305734144	0	273623520	308304544	416362208	253988320	305734144	0	273623520
NVVLGAAQFR	R	Q	879	888	10	2	sp|O75064|DEN4B_HUMAN	O75064	DEN4B_HUMAN	DENND4B	DENN domain-containing protein 4B			0	0	0	0	0	1	0	0	0	0	0	0	0	0	0	0	0	0
ANLSFSMMGDR	K	S	323	333	11	2	sp|O75071|EFC14_HUMAN	O75071	EFC14_HUMAN	EFCAB14	EF-hand calcium-binding domain-containing protein 14			1	2	2	1	1	1	45130980	30317912	13118405	15656019	0	16976496	45130980	30317912	13118405	15656019	0	16976496
ETPGSNQIIPSPSATSELDNKTHSENLK	K	Q	237	264	28	4	sp|O75071|EFC14_HUMAN	O75071	EFC14_HUMAN	EFCAB14	EF-hand calcium-binding domain-containing protein 14			1	0	1	1	0	1	71829032	0	30613046	28490880	0	44648088	71829032	0	30613046	28490880	0	44648088
IESGEMGLNK	K	V	140	149	10	2	sp|O75071|EFC14_HUMAN	O75071	EFC14_HUMAN	EFCAB14	EF-hand calcium-binding domain-containing protein 14			1	0	0	0	0	0	0	0	0	0	0	0	0	0	0	0	0	0
IESGEMGLNKVWINITEMNK	K	Q	140	159	20	3	sp|O75071|EFC14_HUMAN	O75071	EFC14_HUMAN	EFCAB14	EF-hand calcium-binding domain-containing protein 14			1	0	0	0	0	0	0	0	0	0	0	0	0	0	0	0	0	0
KANLSFSMMGDR	K	S	322	333	12	3	sp|O75071|EFC14_HUMAN	O75071	EFC14_HUMAN	EFCAB14	EF-hand calcium-binding domain-containing protein 14			1	2	1	1	0	1	41678668	32784270	30800304	22933164	0	15183243	41678668	32784270	30800304	22933164	0	15183243
LEGMNETVSNLTQR	K	V	292	305	14	2	sp|O75071|EFC14_HUMAN	O75071	EFC14_HUMAN	EFCAB14	EF-hand calcium-binding domain-containing protein 14			1	1	0	1	0	1	0	0	0	0	0	0	0	0	0	0	0	0
QDILYLHNSLEEVNSALVGYQR	K	Q	265	286	22	3	sp|O75071|EFC14_HUMAN	O75071	EFC14_HUMAN	EFCAB14	EF-hand calcium-binding domain-containing protein 14			0	1	0	0	0	0	0	0	0	0	0	0	0	0	0	0	0	0
QISLLTSAVNHLK	K	A	160	172	13	3	sp|O75071|EFC14_HUMAN	O75071	EFC14_HUMAN	EFCAB14	EF-hand calcium-binding domain-containing protein 14			0	0	1	0	1	1	0	0	8862135	0	6.94082e+06	0	0	0	8862135	0	6.94082e+06	0
QNDLKLEGMNETVSNLTQR	R	V	287	305	19	3	sp|O75071|EFC14_HUMAN	O75071	EFC14_HUMAN	EFCAB14	EF-hand calcium-binding domain-containing protein 14			2	0	0	0	0	0	0	0	0	0	0	0	0	0	0	0	0	0
QSLDQVTNR	R	T	340	348	9	2	sp|O75071|EFC14_HUMAN	O75071	EFC14_HUMAN	EFCAB14	EF-hand calcium-binding domain-containing protein 14			1	0	0	1	0	0	0	0	0	0	0	0	0	0	0	0	0	0
QSLDQVTNRTDTVK	R	I	340	353	14	3	sp|O75071|EFC14_HUMAN	O75071	EFC14_HUMAN	EFCAB14	EF-hand calcium-binding domain-containing protein 14			1	1	1	1	1	0	150387488	0	67607024	40788364	23883562	0	150387488	0	67607024	40788364	23883562	0
VWINITEMNK	K	Q	150	159	10	2	sp|O75071|EFC14_HUMAN	O75071	EFC14_HUMAN	EFCAB14	EF-hand calcium-binding domain-containing protein 14			1	0	0	1	1	2	246422784	0	0	166994368	146075344	194810656	246422784	0	0	166994368	146075344	194810656
HDVFCGFLLCTNLTR	K	A	653	667	15	3	sp|O75077|ADA23_HUMAN	O75077	ADA23_HUMAN	ADAM23	Disintegrin and metalloproteinase domain-containing protein 23			0	0	1	0	0	0	0	0	0	0	0	0	0	0	0	0	0	0
FGAVFLWDSGSSVGEITGHNK	K	V	127	147	21	3	sp|O75083|WDR1_HUMAN	O75083	WDR1_HUMAN	WDR1	WD repeat-containing protein 1			1	1	1	1	1	3	15043760	34510120	15106864	32647618	39964656	68249568	15043760	34510120	15106864	32647618	39964656	68249568
GNNFLYTNGK	K	C	29	38	10	2	sp|O75083|WDR1_HUMAN	O75083	WDR1_HUMAN	WDR1	WD repeat-containing protein 1			0	0	0	1	0	0	0	0	0	0	0	0	0	0	0	0	0	0
GPVTDVAYSHDGAFLAVCDASK	K	V	490	511	22	3	sp|O75083|WDR1_HUMAN	O75083	WDR1_HUMAN	WDR1	WD repeat-containing protein 1			1	2	2	1	2	3	127054592	129003160	56613440	190946576	191378672	235809264	127054592	129003160	56613440	190946576	191378672	235809264
LHHVSSLAWLDEHTLVTTSHDASVK	R	E	576	600	25	5	sp|O75083|WDR1_HUMAN	O75083	WDR1_HUMAN	WDR1	WD repeat-containing protein 1			0	1	1	1	0	1	0	0	15204255	27714782	0	68002976	0	0	15204255	27714782	0	68002976
LYSILGTTLK	R	D	471	480	10	2	sp|O75083|WDR1_HUMAN	O75083	WDR1_HUMAN	WDR1	WD repeat-containing protein 1			0	0	1	1	1	1	0	0	0	0	0	0	0	0	0	0	0	0
LYSILGTTLKDEGK	R	L	471	484	14	3	sp|O75083|WDR1_HUMAN	O75083	WDR1_HUMAN	WDR1	WD repeat-containing protein 1			0	0	1	2	0	0	0	0	0	13955181	0	0	0	0	0	0	0	0
MTVDESGQLISCSMDDTVR	R	Y	371	389	19	2,3	sp|O75083|WDR1_HUMAN	O75083	WDR1_HUMAN	WDR1	WD repeat-containing protein 1			2	3	1	3	2	2	70422208	45422104	18791704	47134108	69663496	26867980	47689812	40186088	16625498	30613772	44676036	68718224
NIDNPALADIYTEHAHQVVVAK	R	Y	44	65	22	3,4	sp|O75083|WDR1_HUMAN	O75083	WDR1_HUMAN	WDR1	WD repeat-containing protein 1			2	1	2	1	0	2	55720352	56571108	31595678	0	0	126077584	55720352	56571108	31595678	0	0	109478320
SIQCLTVHK	K	N	322	330	9	3	sp|O75083|WDR1_HUMAN	O75083	WDR1_HUMAN	WDR1	WD repeat-containing protein 1			0	0	0	1	0	0	0	0	0	0	0	0	0	0	0	0	0	0
SYIYSGSHDGHINYWDSETGENDSFAGK	K	G	335	362	28	3,4	sp|O75083|WDR1_HUMAN	O75083	WDR1_HUMAN	WDR1	WD repeat-containing protein 1			1	1	0	1	0	3	36787020	34359220	0	38952588	0	74809736	36787020	34359220	0	38952588	0	74809736
VFASLPQVER	K	G	8	17	10	2	sp|O75083|WDR1_HUMAN	O75083	WDR1_HUMAN	WDR1	WD repeat-containing protein 1			0	0	1	1	1	1	0	0	0	23131360	27625068	0	0	0	0	23131360	27625068	0
VVTVFSVADGYSENNVFYGHHAK	K	I	512	534	23	3,4	sp|O75083|WDR1_HUMAN	O75083	WDR1_HUMAN	WDR1	WD repeat-containing protein 1			1	2	1	2	2	3	76950896	96338016	46043108	142656864	158708016	199370752	76950896	96338016	46043108	126442848	139851312	180713680
YAPSGFYIASGDVSGK	K	L	66	81	16	2	sp|O75083|WDR1_HUMAN	O75083	WDR1_HUMAN	WDR1	WD repeat-containing protein 1			0	0	1	1	0	0	0	0	13683196	15992022	0	0	0	0	13683196	15992022	0	0
NGGLCHASNGSCSCGLGWTGR	R	H	1309	1329	21	3	sp|O75095|MEGF6_HUMAN	O75095	MEGF6_HUMAN	MEGF6	Multiple epidermal growth factor-like domains protein 6			0	0	1	0	1	0	0	0	0	0	0	0	0	0	0	0	0	0
EGNSALINCSVYGIPDPQFK	K	W	60	79	20	2,3	sp|O75121|MFA3L_HUMAN	O75121	MFA3L_HUMAN	MFAP3L	Microfi brillar-associated protein 3-like			2	1	1	1	1	0	0	17915244	0	9211047	0	0	0	17915244	0	9211047	0	0
SVTNSTLNGTNVVLGSVPVIIAR	K	T	30	52	23	2,3	sp|O75121|MFA3L_HUMAN	O75121	MFA3L_HUMAN	MFAP3L	Microfi brillar-associated protein 3-like			1	2	0	0	0	0	0	0	0	0	0	0	0	0	0	0	0	0
WQMHDSGLLNITK	K	V	102	114	13	3	sp|O75121|MFA3L_HUMAN	O75121	MFA3L_HUMAN	MFAP3L	Microfi brillar-associated protein 3-like			0	1	1	1	1	1	0	59913440	47352856	55100604	53293260	55453072	0	59913440	47352856	55100604	53293260	55453072
DIVQFVPFR	R	Q	485	493	9	2	sp|O75131|CPNE3_HUMAN	O75131	CPNE3_HUMAN	CPNE3	Copine-3	CPNE2, CPNE4, CPNE5, CPNE6, CPNE7, CPNE8, CPNE9	sp|O95741|CPNE6_HUMAN, sp|Q86YQ8|CPNE8_HUMAN, sp|Q8IYJ1|CPNE9_HUMAN, sp|Q96A23|CPNE4_HUMAN, sp|Q96FN4|CPNE2_HUMAN, sp|Q9HCH3|CPNE5_HUMAN, sp|Q9UBL6|CPNE7_HUMAN	0	0	1	1	0	0	0	0	0	9200882	0	0	0	0	0	0	0	0
SDPLCVLFLNTSGQQWYEVER	K	T	27	47	21	3	sp|O75131|CPNE3_HUMAN	O75131	CPNE3_HUMAN	CPNE3	Copine-3			0	0	0	0	0	1	0	0	0	0	0	0	0	0	0	0	0	0
TIELSDDDFLGECECTLGQIVSSK	K	K	86	109	24	3	sp|O75131|CPNE3_HUMAN	O75131	CPNE3_HUMAN	CPNE3	Copine-3			0	0	0	0	0	1	0	0	0	0	0	16009289	0	0	0	0	0	0
TVVTYHIPQNSSLENVDSR	K	Y	61	79	19	3	sp|O75144|ICOSL_HUMAN	O75144	ICOSL_HUMAN	ICOSLG	IC			1	1	1	1	0	1	19048694	0	0	0	0	0	0	0	0	0	0	0
AQEALDAVSTLEEGHAQYLTSLADASALVAALTR	R	F	661	694	34	4	sp|O75146|HIP1R_HUMAN	O75146	HIP1R_HUMAN	HIP1R	Huntingtin-interacting protein 1-related protein			0	0	1	0	0	0	0	0	0	0	0	0	0	0	0	0	0	0
AVGWGATQLVEAADK	K	V	878	892	15	2	sp|O75146|HIP1R_HUMAN	O75146	HIP1R_HUMAN	HIP1R	Huntingtin-interacting protein 1-related protein			0	1	1	1	0	1	0	0	0	15232437	0	0	0	0	0	0	0	0
DTMDFSGLSLIK	R	L	964	975	12	2	sp|O75146|HIP1R_HUMAN	O75146	HIP1R_HUMAN	HIP1R	Huntingtin-interacting protein 1-related protein			0	1	0	0	0	0	0	0	0	0	0	0	0	0	0	0	0	0
EADLLAAQSLVR	R	E	567	578	12	2	sp|O75146|HIP1R_HUMAN	O75146	HIP1R_HUMAN	HIP1R	Huntingtin-interacting protein 1-related protein			1	0	0	1	0	0	0	0	0	17962692	0	0	0	0	0	0	0	0
GAAAEAAGILQDAVSK	R	L	626	641	16	2,3	sp|O75146|HIP1R_HUMAN	O75146	HIP1R_HUMAN	HIP1R	Huntingtin-interacting protein 1-related protein			0	0	1	2	0	1	0	0	0	16699638	0	22471670	0	0	0	16699638	0	22471670
LLDEQFAVLR	R	G	616	625	10	2	sp|O75146|HIP1R_HUMAN	O75146	HIP1R_HUMAN	HIP1R	Huntingtin-interacting protein 1-related protein			0	0	1	1	0	0	0	0	14685483	7429056	0	0	0	0	14685483	7429056	0	0
LLVTTSTSLQK	R	E	836	846	11	2	sp|O75146|HIP1R_HUMAN	O75146	HIP1R_HUMAN	HIP1R	Huntingtin-interacting protein 1-related protein			0	0	1	0	0	0	0	0	0	0	0	0	0	0	0	0	0	0
QEELGAVVDKEMAATSAAIEDAVR	R	R	776	799	24	3	sp|O75146|HIP1R_HUMAN	O75146	HIP1R_HUMAN	HIP1R	Huntingtin-interacting protein 1-related protein			1	0	0	0	0	0	0	0	0	0	0	0	0	0	0	0	0	0
QLTVTQQSQEEVAR	K	V	474	487	14	2	sp|O75146|HIP1R_HUMAN	O75146	HIP1R_HUMAN	HIP1R	Huntingtin-interacting protein 1-related protein			1	1	0	0	0	0	0	14898675	0	0	0	0	0	0	0	0	0	0
TPLQGILQLGQELKPK	R	S	755	770	16	3	sp|O75146|HIP1R_HUMAN	O75146	HIP1R_HUMAN	HIP1R	Huntingtin-interacting protein 1-related protein			0	0	1	1	0	0	0	0	24595410	4206045	0	0	0	0	24595410	4206045	0	0
YEELIVCSHEIAASTAQLVAASK	K	V	900	922	23	3	sp|O75146|HIP1R_HUMAN	O75146	HIP1R_HUMAN	HIP1R	Huntingtin-interacting protein 1-related protein			1	2	1	1	1	0	61368392	45720972	20516268	28037176	38296296	0	61368392	45720972	20516268	28037176	38296296	0
AQASGSAHSTPNLGHPEDSGVSAPAPGK	R	E	520	547	28	3,4	sp|O75150|BRE1B_HUMAN	O75150	BRE1B_HUMAN	RNF40	E3 ubiquitin-protein ligase BRE1B			0	1	1	0	1	4	0	42445384	11928871	0	11279195	50016028	0	42445384	11928871	0	11279195	50016028
AQASGSAHSTPNLGHPEDSGVSAPAPGKEEGGPGPVSTPDNR	R	K	520	561	42	4,5	sp|O75150|BRE1B_HUMAN	O75150	BRE1B_HUMAN	RNF40	E3 ubiquitin-protein ligase BRE1B			0	2	2	0	2	2	0	28061370	91239200	0	145989248	217007344	0	28061370	64657100	0	145989248	154500896
AQASGSAHSTPNLGHPEDSGVSAPAPGKEEGGPGPVSTPDNRK	R	E	520	562	43	4,5,6	sp|O75150|BRE1B_HUMAN	O75150	BRE1B_HUMAN	RNF40	E3 ubiquitin-protein ligase BRE1B			3	3	4	5	6	4	168199296	172103552	406083616	72629920	489143584	319259200	97325008	89784976	212143280	43067704	246622128	180024416
TEVIQLEDTLAQVR	R	K	443	456	14	2	sp|O75150|BRE1B_HUMAN	O75150	BRE1B_HUMAN	RNF40	E3 ubiquitin-protein ligase BRE1B	RNF20	sp|Q5VTR2|BRE1A_HUMAN	1	1	1	1	1	1	0	15203186	0	0	0	12928047	0	15203186	0	0	0	12928047
VLEMETTVEDLQWDIEK	K	L	272	288	17	2,3	sp|O75150|BRE1B_HUMAN	O75150	BRE1B_HUMAN	RNF40	E3 ubiquitin-protein ligase BRE1B			2	3	2	3	0	2	64737300	63754612	19670672	29162028	0	43589720	43272136	41617840	12879405	17727324	0	28453272
SLSSNDQLSQLPTQQANPGSTSQQQAVIAQPPQPTQPPQQPNVSSA	K	-	735	780	46	4	sp|O75157|T22D2_HUMAN	O75157	T22D2_HUMAN	TSC22D2	TSC22 domain family protein 2			3	1	0	1	1	1	29118132	20492632	0	0	0	44504392	29118132	20492632	0	0	0	0
ITPLMAAFR	K	K	1387	1395	9	2	sp|O75179|ANR17_HUMAN	O75179	ANR17_HUMAN	ANKRD17	Ankyrin repeat domain-containing protein 17			0	1	0	0	0	0	0	5984360	0	0	0	0	0	0	0	0	0	0
LTSSVSCALDEAAAALTR	R	M	204	221	18	3	sp|O75179|ANR17_HUMAN	O75179	ANR17_HUMAN	ANKRD17	Ankyrin repeat domain-containing protein 17	ANKHD1	sp|Q8IWZ3|ANKH1_HUMAN	0	1	1	0	0	0	0	0	0	0	0	0	0	0	0	0	0	0
NSPLDCGSASPNK	R	V	2058	2070	13	2	sp|O75179|ANR17_HUMAN	O75179	ANR17_HUMAN	ANKRD17	Ankyrin repeat domain-containing protein 17			1	0	0	0	0	0	23566236	0	0	0	0	0	0	0	0	0	0	0
QVAEAYEVLSDAK	K	K	48	60	13	2	sp|O75190|DNJB6_HUMAN	O75190	DNJB6_HUMAN	DNAJB6	DnaJ homolog subfamily B member 6	DNAJB3	sp|Q8WWF6|DNJB3_HUMAN	0	0	1	0	0	0	0	0	0	0	0	0	0	0	0	0	0	0
IEVANLNGTSR	R	K	132	142	11	2	sp|O75197|LRP5_HUMAN	O75197	LRP5_HUMAN	LRP5	Low-density lipoprotein receptor-related protein 5			2	1	2	0	1	2	88890656	12237860	30588286	0	0	16458976	88890656	12237860	30588286	0	0	16458976
DGSELILHFVTQCNTR	K	L	141	156	16	2,3	sp|O75208|COQ9_HUMAN	O75208	COQ9_HUMAN	COQ9	Ubiquinone biosynthesis protein COQ9, mitochondrial			1	1	2	1	1	2	24981690	39987132	24601554	35339600	24480544	28840726	24981690	39987132	24601554	35339600	24480544	28840726
LVQLGQAEK	K	R	167	175	9	2	sp|O75208|COQ9_HUMAN	O75208	COQ9_HUMAN	COQ9	Ubiquinone biosynthesis protein COQ9, mitochondrial			0	0	0	1	0	0	0	0	0	18757410	0	0	0	0	0	0	0	0
MLIPYIEHWPR	R	A	192	202	11	3	sp|O75208|COQ9_HUMAN	O75208	COQ9_HUMAN	COQ9	Ubiquinone biosynthesis protein COQ9, mitochondrial			0	1	1	1	1	1	0	0	20589930	15966786	10085442	0	0	0	20589930	15966786	10085442	0
QQPPNSFSQQHSETQGAEKPDPESSHSPPR	K	Y	52	81	30	3,4,5	sp|O75208|COQ9_HUMAN	O75208	COQ9_HUMAN	COQ9	Ubiquinone biosynthesis protein COQ9, mitochondrial			4	0	1	2	1	1	279449984	0	0	0	274068672	0	279449984	0	0	0	274068672	0
STGEALVQGLMGAAVTLK	K	N	292	309	18	2,3	sp|O75208|COQ9_HUMAN	O75208	COQ9_HUMAN	COQ9	Ubiquinone biosynthesis protein COQ9, mitochondrial			0	1	3	1	2	2	0	0	7666061	0	0	0	0	0	0	0	0	0
YTDQGGEEEEDYESEEQLQHR	R	I	82	102	21	2,3	sp|O75208|COQ9_HUMAN	O75208	COQ9_HUMAN	COQ9	Ubiquinone biosynthesis protein COQ9, mitochondrial			1	1	1	2	1	2	84291752	0	155779984	48622912	68881416	92291280	84291752	0	155779984	48622912	68881416	92291280
DVTGPDEESFLYFAYGSNLLTER	K	I	8	30	23	2,3	sp|O75223|GGCT_HUMAN	O75223	GGCT_HUMAN	GGCT	Gamma-glutamylcyclotransferase			4	3	2	4	4	3	0	0	8649360	14137520	9600765	8457559	0	0	8289525	7.91536e+06	12926981	8105704
NPSAAFFCVAR	R	L	35	45	11	2	sp|O75223|GGCT_HUMAN	O75223	GGCT_HUMAN	GGCT	Gamma-glutamylcyclotransferase			0	0	0	1	0	0	0	0	0	0	0	0	0	0	0	0	0	0
VSEEIEDIIK	K	K	172	181	10	2	sp|O75223|GGCT_HUMAN	O75223	GGCT_HUMAN	GGCT	Gamma-glutamylcyclotransferase			0	1	1	1	1	1	0	7931826	14945038	14227932	0	10666695	0	7931826	14945038	14227932	0	10666695
LDDLVNWAR	K	R	67	75	9	2	sp|O75251|NDUS7_HUMAN	O75251	NDUS7_HUMAN	NDUFS7	NADH dehydrogenase [ubiquinone] iron-sulfur protein 7, mitochondrial			0	0	1	0	0	0	0	0	0	0	0	0	0	0	0	0	0	0
QSDVMIVAGTLTNK	R	M	116	129	14	2	sp|O75251|NDUS7_HUMAN	O75251	NDUS7_HUMAN	NDUFS7	NADH dehydrogenase [ubiquinone] iron-sulfur protein 7, mitochondrial			3	1	1	1	0	1	30411302	45315156	22241014	28434786	0	0	30411302	45315156	22241014	28434786	0	0
GEFGVYLVSDGSSRPYR	K	C	405	421	17	3	sp|O75306|NDUS2_HUMAN	O75306	NDUS2_HUMAN	NDUFS2	NADH dehydrogenase [ubiquinone] iron-sulfur protein 2, mitochondrial			0	0	2	0	0	0	0	0	0	0	0	0	0	0	0	0	0	0
LDELEELLTNNR	R	I	255	266	12	2	sp|O75306|NDUS2_HUMAN	O75306	NDUS2_HUMAN	NDUFS2	NADH dehydrogenase [ubiquinone] iron-sulfur protein 2, mitochondrial			0	1	0	1	0	0	0	0	0	0	0	0	0	0	0	0	0	0
LVMELSGEMVR	R	K	97	107	11	2	sp|O75306|NDUS2_HUMAN	O75306	NDUS2_HUMAN	NDUFS2	NADH dehydrogenase [ubiquinone] iron-sulfur protein 2, mitochondrial			0	1	2	1	0	1	0	0	0	0	0	0	0	0	0	0	0	0
NITLNFGPQHPAAHGVLR	K	L	79	96	18	4	sp|O75306|NDUS2_HUMAN	O75306	NDUS2_HUMAN	NDUFS2	NADH dehydrogenase [ubiquinone] iron-sulfur protein 2, mitochondrial			0	0	1	0	1	0	0	0	20402174	0	0	0	0	0	0	0	0	0
TSMESLIHHFK	K	L	373	383	11	3	sp|O75306|NDUS2_HUMAN	O75306	NDUS2_HUMAN	NDUFS2	NADH dehydrogenase [ubiquinone] iron-sulfur protein 2, mitochondrial			0	1	2	1	0	0	0	0	18805962	14233867	0	0	0	0	18805962	14233867	0	0
EIIVSSFSCEHCGWNNTEIQSAGR	R	I	72	95	24	3	sp|O75312|ZPR1_HUMAN	O75312	ZPR1_HUMAN	ZPR1	Zinc finger protein ZPR1			0	1	0	0	1	2	0	0	0	0	0	0	0	0	0	0	0	0
LQFHNVKPECLEAYNK	K	I	76	91	16	3,4	sp|O75323|NIPS2_HUMAN	O75323	NIPS2_HUMAN	GBAS	Protein NipSnap homolog 2			0	0	4	2	1	0	0	0	81475456	62948464	37870556	0	0	0	59785164	45881340	37870556	0
SDMLLSR	R	K	158	164	7	2	sp|O75323|NIPS2_HUMAN	O75323	NIPS2_HUMAN	GBAS	Protein NipSnap homolog 2			0	0	0	2	0	0	0	0	0	23237168	0	0	0	0	0	0	0	0
SGPNIYELR	R	S	182	190	9	2	sp|O75323|NIPS2_HUMAN	O75323	NIPS2_HUMAN	GBAS	Protein NipSnap homolog 2			0	0	0	1	0	0	0	0	0	0	0	0	0	0	0	0	0	0
SYQLRPGTMIEWGNYWAR	R	A	191	208	18	3	sp|O75323|NIPS2_HUMAN	O75323	NIPS2_HUMAN	GBAS	Protein NipSnap homolog 2			0	0	1	1	0	0	0	0	5.92906e+06	0	0	0	0	0	0	0	0	0
AMLVCSDAATNKNFNR	K	L	287	302	16	3	sp|O75326|SEM7A_HUMAN	O75326	SEM7A_HUMAN	SEMA7A	Semaphorin-7A			1	0	0	0	0	0	18767994	0	0	0	0	0	0	0	0	0	0	0
ATIVHQDQAYDDK	K	I	227	239	13	2	sp|O75326|SEM7A_HUMAN	O75326	SEM7A_HUMAN	SEMA7A	Semaphorin-7A			0	0	0	1	0	0	0	0	0	6.99641e+06	0	0	0	0	0	0	0	0
ATIVHQDQAYDDKIYYFFR	K	E	227	245	19	4	sp|O75326|SEM7A_HUMAN	O75326	SEM7A_HUMAN	SEMA7A	Semaphorin-7A			1	0	0	0	0	0	35358820	0	0	0	0	0	0	0	0	0	0	0
EDNPDKNPEAPLNVSR	R	V	246	261	16	2,3	sp|O75326|SEM7A_HUMAN	O75326	SEM7A_HUMAN	SEMA7A	Semaphorin-7A			2	3	3	4	4	4	3018039300	2416228860	2150754560	2606513660	2480667390	2925638660	1946818820	1898318460	1665652990	3068636160	2492325630	3340214780
ENVEQSCEPGHQSPNCILFIENLTAQQYGHYFCEAQEGSYFR	K	E	581	622	42	4	sp|O75326|SEM7A_HUMAN	O75326	SEM7A_HUMAN	SEMA7A	Semaphorin-7A			1	1	1	1	1	1	71831072	44541956	18647532	42310864	44431244	46402768	71831072	44541956	18647532	42310864	44431244	46402768
GKVYLFDFPEGK	R	N	93	104	12	3	sp|O75326|SEM7A_HUMAN	O75326	SEM7A_HUMAN	SEMA7A	Semaphorin-7A			1	0	1	1	1	0	155899840	0	68196592	9721104	0	0	155899840	0	68196592	9721104	0	0
GYAPFSPDENSLVLFEGDEVYSTIR	R	K	168	192	25	3	sp|O75326|SEM7A_HUMAN	O75326	SEM7A_HUMAN	SEMA7A	Semaphorin-7A			1	1	1	1	0	0	15673225	35390476	6.0933e+06	0	0	0	15673225	0	6.0933e+06	0	0	0
HPSCWNLVNGTVVPLGEMR	R	G	149	167	19	2,3	sp|O75326|SEM7A_HUMAN	O75326	SEM7A_HUMAN	SEMA7A	Semaphorin-7A			5	4	4	4	3	9	1137400700	1836076030	1406898430	1254158850	1338872960	1309621120	1020958780	1375339650	1312112260	1244921470	1144828930	1276392580
IRGESELYTSDTVMQNPQFIK	R	A	206	226	21	3	sp|O75326|SEM7A_HUMAN	O75326	SEM7A_HUMAN	SEMA7A	Semaphorin-7A			0	0	1	0	0	0	0	0	0	0	0	0	0	0	0	0	0	0
LQDVFLLPDPSGQWR	R	D	303	317	15	2	sp|O75326|SEM7A_HUMAN	O75326	SEM7A_HUMAN	SEMA7A	Semaphorin-7A			0	0	1	1	0	0	0	0	17842600	0	0	0	0	0	0	0	0	0
MQASHGETFHVLYLTTDR	R	G	416	433	18	3,4	sp|O75326|SEM7A_HUMAN	O75326	SEM7A_HUMAN	SEMA7A	Semaphorin-7A			1	2	1	1	2	3	36906368	72866544	19432052	37512840	30843182	72945776	36906368	47587056	19432052	37512840	30843182	48394260
VVEPGEQEHSFAFNIMEIQPFR	K	R	439	460	22	3	sp|O75326|SEM7A_HUMAN	O75326	SEM7A_HUMAN	SEMA7A	Semaphorin-7A			0	1	1	1	0	0	0	0	0	0	0	0	0	0	0	0	0	0
VYGVFSNPWNYSAVCVYSLGDIDK	R	V	321	344	24	3	sp|O75326|SEM7A_HUMAN	O75326	SEM7A_HUMAN	SEMA7A	Semaphorin-7A			2	2	1	2	1	2	146652384	180444560	178996448	124385368	250634144	336546496	146652384	180444560	178996448	124385368	250634144	168474656
VYLFDFPEGK	K	N	95	104	10	2	sp|O75326|SEM7A_HUMAN	O75326	SEM7A_HUMAN	SEMA7A	Semaphorin-7A			2	1	1	2	2	1	0	647409860	0	0	0	0	0	0	0	0	0	0
AGVNFSEFTGVWK	K	Y	78	90	13	2	sp|O75340|PDCD6_HUMAN	O75340	PDCD6_HUMAN	PDCD6	Programmed cell death protein 6			1	1	1	1	2	1	21139774	50796028	38480184	76288728	59236088	40821544	21139774	50796028	38480184	76288728	59236088	40821544
LSDQFHDILIR	R	K	126	136	11	2,3	sp|O75340|PDCD6_HUMAN	O75340	PDCD6_HUMAN	PDCD6	Programmed cell death protein 6			1	1	1	2	2	1	0	75548536	131437632	139772528	99189624	0	0	75548536	131437632	139772528	99189624	0
QALSGFGYR	K	L	117	125	9	2	sp|O75340|PDCD6_HUMAN	O75340	PDCD6_HUMAN	PDCD6	Programmed cell death protein 6			0	0	0	1	0	0	0	0	0	28854606	0	0	0	0	0	0	0	0
SGVISDTELQQALSNGTWTPFNPVTVR	R	S	40	66	27	3	sp|O75340|PDCD6_HUMAN	O75340	PDCD6_HUMAN	PDCD6	Programmed cell death protein 6			0	1	1	0	0	1	0	13630207	0	0	0	0	0	0	0	0	0	0
SIISMFDR	R	E	67	74	8	2	sp|O75340|PDCD6_HUMAN	O75340	PDCD6_HUMAN	PDCD6	Programmed cell death protein 6			0	1	1	3	1	1	0	0	17642212	36219828	0	0	0	0	17642212	27405150	0	0
YITDWQNVFR	K	T	91	100	10	2	sp|O75340|PDCD6_HUMAN	O75340	PDCD6_HUMAN	PDCD6	Programmed cell death protein 6			0	1	0	0	0	0	0	8415500	0	0	0	0	0	0	0	0	0	0
DLEEAEEYK	K	E	87	95	9	2	sp|O75347|TBCA_HUMAN	O75347	TBCA_HUMAN	TBCA	Tubulin-specific chaperone A			0	0	1	0	1	0	0	0	0	0	0	0	0	0	0	0	0	0
LEAAYLDLQR	R	I	71	80	10	2	sp|O75347|TBCA_HUMAN	O75347	TBCA_HUMAN	TBCA	Tubulin-specific chaperone A			1	1	1	1	1	0	0	0	22937444	24697206	40645004	0	0	0	22937444	24697206	40645004	0
LVLDSVK	R	L	99	105	7	2	sp|O75347|TBCA_HUMAN	O75347	TBCA_HUMAN	TBCA	Tubulin-specific chaperone A			1	0	1	1	1	0	0	0	30782214	68453928	0	0	0	0	30782214	68453928	0	0
MMIPDCQR	R	R	62	69	8	2	sp|O75347|TBCA_HUMAN	O75347	TBCA_HUMAN	TBCA	Tubulin-specific chaperone A			0	1	2	1	1	1	0	0	35251280	0	28510246	0	0	0	35251280	0	28510246	0
RLEAAYLDLQR	R	I	70	80	11	2,3	sp|O75347|TBCA_HUMAN	O75347	TBCA_HUMAN	TBCA	Tubulin-specific chaperone A			0	0	2	1	1	1	0	0	22584650	18192958	37408272	0	0	0	11413839	18192958	37408272	0
EEAQAEIEQYR	K	L	38	48	11	2	sp|O75348|VATG1_HUMAN	O75348	VATG1_HUMAN	ATP6V1G1	V-type proton ATPase subunit G 1			0	0	1	1	0	0	0	0	0	0	0	0	0	0	0	0	0	0
AVATEANNSTFFSISSSDLVSK	K	W	186	207	22	2,3	sp|O75351|VPS4B_HUMAN	O75351	VPS4B_HUMAN	VPS4B	Vacuolar protein sorting-associated protein 4B			1	1	1	2	1	1	0	0	0	0	14503814	11189463	0	0	0	0	0	0
ENKPSIIFIDEIDSLCGSR	R	S	225	243	19	3	sp|O75351|VPS4B_HUMAN	O75351	VPS4B_HUMAN	VPS4B	Vacuolar protein sorting-associated protein 4B			1	1	1	1	1	0	0	21868902	19728704	19992736	30576062	0	0	21868902	19728704	19992736	30576062	0
GILLFGPPGTGK	R	S	169	180	12	2	sp|O75351|VPS4B_HUMAN	O75351	VPS4B_HUMAN	VPS4B	Vacuolar protein sorting-associated protein 4B	FIGNL1, VPS4A	sp|Q6PIW4|FIGL1_HUMAN, sp|Q9UN37|VPS4A_HUMAN	0	0	1	1	0	0	0	0	16071504	14150541	0	0	0	0	16071504	14150541	0	0
IYIPLPEPHAR	R	A	296	306	11	3	sp|O75351|VPS4B_HUMAN	O75351	VPS4B_HUMAN	VPS4B	Vacuolar protein sorting-associated protein 4B			0	0	1	1	0	0	0	0	0	0	0	0	0	0	0	0	0	0
LLEPVVSMSDMLR	K	S	404	416	13	2	sp|O75351|VPS4B_HUMAN	O75351	VPS4B_HUMAN	VPS4B	Vacuolar protein sorting-associated protein 4B			0	0	1	0	1	0	0	0	6426264	0	0	0	0	0	0	0	0	0
LQNQLQGAIVIERPNVK	K	W	116	132	17	3	sp|O75351|VPS4B_HUMAN	O75351	VPS4B_HUMAN	VPS4B	Vacuolar protein sorting-associated protein 4B			1	0	1	1	1	1	41683796	0	56205416	29993820	93442088	41714988	41683796	0	56205416	29993820	93442088	41714988
ENNTGVVSQTFK	K	C	80	91	12	2	sp|O75355|ENTP3_HUMAN	O75355	ENTP3_HUMAN	ENTPD3	Ectonucleoside triphosphate diphosphohydrolase 3			0	1	0	0	0	0	0	0	0	0	0	0	0	0	0	0	0	0
LQNETAANEVLESIQSYFK	R	S	147	165	19	2,3	sp|O75355|ENTP3_HUMAN	O75355	ENTP3_HUMAN	ENTPD3	Ectonucleoside triphosphate diphosphohydrolase 3			2	3	3	1	3	3	102125944	82029832	29999724	18256248	50207800	18220774	53779752	41469480	16094581	22740322	25824034	22696136
TTVYVYQWPAEK	R	E	68	79	12	2	sp|O75355|ENTP3_HUMAN	O75355	ENTP3_HUMAN	ENTPD3	Ectonucleoside triphosphate diphosphohydrolase 3			0	1	0	0	0	0	0	0	0	0	0	0	0	0	0	0	0	0
TTVYVYQWPAEKENNTGVVSQTFK	R	C	68	91	24	3	sp|O75355|ENTP3_HUMAN	O75355	ENTP3_HUMAN	ENTPD3	Ectonucleoside triphosphate diphosphohydrolase 3			1	1	2	1	0	1	70722136	24439398	22534696	30185252	0	19915858	70722136	24439398	22534696	30185252	0	19915858
GYLTSFEMFNSTYK	R	L	223	236	14	2	sp|O75356|ENTP5_HUMAN	O75356	ENTP5_HUMAN	ENTPD5	Ectonucleoside triphosphate diphosphohydrolase 5			2	2	1	1	1	1	0	36531668	27979712	11730456	46442804	0	0	36531668	27979712	11730456	46442804	0
APANKDPSESWTLPVAAGPGQDTDKTPGHAPAQDK	K	V	128	162	35	4,5	sp|O75363|BCAS1_HUMAN	O75363	BCAS1_HUMAN	BCAS1	Breast carcinoma-amplified sequence 1			0	0	1	0	1	2	0	0	0	0	0	0	0	0	0	0	0	0
ENNAVYAFLGLTAPPGSK	R	E	87	104	18	2	sp|O75368|SH3L1_HUMAN	O75368	SH3L1_HUMAN	SH3BGRL	SH3 domain-binding glutamic acid-rich-like protein			0	0	1	0	0	0	0	0	0	0	0	0	0	0	0	0	0	0
ENVPENSRPATGYPLPPQIFNESQYR	R	G	51	76	26	3	sp|O75368|SH3L1_HUMAN	O75368	SH3L1_HUMAN	SH3BGRL	SH3 domain-binding glutamic acid-rich-like protein			0	0	0	1	0	1	0	0	0	0	0	0	0	0	0	0	0	0
GDYDAFFEAR	R	E	77	86	10	2	sp|O75368|SH3L1_HUMAN	O75368	SH3L1_HUMAN	SH3BGRL	SH3 domain-binding glutamic acid-rich-like protein			1	1	2	0	1	2	50989524	49859304	38394776	0	127717296	80450280	50989524	49859304	38394776	0	127717296	80450280
KQQDVLGFLEANK	K	I	19	31	13	3	sp|O75368|SH3L1_HUMAN	O75368	SH3L1_HUMAN	SH3BGRL	SH3 domain-binding glutamic acid-rich-like protein			0	0	0	1	0	0	0	0	0	0	0	0	0	0	0	0	0	0
QQDVLGFLEANK	K	I	20	31	12	2	sp|O75368|SH3L1_HUMAN	O75368	SH3L1_HUMAN	SH3BGRL	SH3 domain-binding glutamic acid-rich-like protein			0	0	0	1	0	0	0	0	0	45406640	0	0	0	0	0	0	0	0
VYIASSSGSTAIK	R	K	5	17	13	2	sp|O75368|SH3L1_HUMAN	O75368	SH3L1_HUMAN	SH3BGRL	SH3 domain-binding glutamic acid-rich-like protein			1	2	1	2	1	1	22054346	27950606	25739524	37940880	0	68813832	22054346	27950606	25739524	37940880	0	68813832
VYIASSSGSTAIKK	R	K	5	18	14	3	sp|O75368|SH3L1_HUMAN	O75368	SH3L1_HUMAN	SH3BGRL	SH3 domain-binding glutamic acid-rich-like protein			0	0	0	1	0	0	0	0	0	0	0	0	0	0	0	0	0	0
AAGSGELGVTMK	K	G	481	492	12	2	sp|O75369|FLNB_HUMAN	O75369	FLNB_HUMAN	FLNB	Filamin-B			0	0	0	0	1	0	0	0	0	0	0	0	0	0	0	0	0	0
ADIEMPFDPSK	K	V	1125	1135	11	2	sp|O75369|FLNB_HUMAN	O75369	FLNB_HUMAN	FLNB	Filamin-B			0	1	0	0	1	1	0	25397734	0	0	34985872	0	0	25397734	0	0	34985872	0
AEISCIDNKDGTCTVTYLPTLPGDYSILVK	K	Y	1864	1893	30	3	sp|O75369|FLNB_HUMAN	O75369	FLNB_HUMAN	FLNB	Filamin-B			1	0	1	0	0	0	32531664	0	0	0	0	0	0	0	0	0	0	0
AGLAPLEVR	K	V	1450	1458	9	2	sp|O75369|FLNB_HUMAN	O75369	FLNB_HUMAN	FLNB	Filamin-B			1	0	1	1	1	1	17345688	0	0	51054408	49611940	0	17345688	0	0	51054408	49611940	0
AGPGTLSVTIEGPSK	R	V	2412	2426	15	2	sp|O75369|FLNB_HUMAN	O75369	FLNB_HUMAN	FLNB	Filamin-B			1	0	0	1	1	1	0	0	0	0	0	0	0	0	0	0	0	0
AGSNMLLIGVHGPTTPCEEVSMK	K	H	2540	2562	23	3	sp|O75369|FLNB_HUMAN	O75369	FLNB_HUMAN	FLNB	Filamin-B			1	0	0	1	0	2	0	0	0	0	0	0	0	0	0	0	0	0
AHIANPSGASTECFVTDNADGTYQVEYTPFEK	K	G	1268	1299	32	3,4	sp|O75369|FLNB_HUMAN	O75369	FLNB_HUMAN	FLNB	Filamin-B			2	0	3	2	2	2	0	0	19240382	72904216	68614080	105638208	0	0	19240382	72904216	68614080	105638208
AIVHDNKDGTYAVTYIPDK	R	T	1566	1584	19	3	sp|O75369|FLNB_HUMAN	O75369	FLNB_HUMAN	FLNB	Filamin-B			0	0	0	1	0	0	0	0	0	6.334e+06	0	0	0	0	0	0	0	0
ALGALVDSCAPGLCPDWESWDPQKPVDNAR	K	E	170	199	30	3	sp|O75369|FLNB_HUMAN	O75369	FLNB_HUMAN	FLNB	Filamin-B			0	0	0	1	1	0	0	0	0	0	0	0	0	0	0	0	0	0
APLNVQFNSPLPGDAVK	K	D	878	894	17	2	sp|O75369|FLNB_HUMAN	O75369	FLNB_HUMAN	FLNB	Filamin-B			0	0	0	1	0	0	0	0	0	12160808	0	0	0	0	0	0	0	0
APSVATVGSICDLNLK	R	I	2105	2120	16	2	sp|O75369|FLNB_HUMAN	O75369	FLNB_HUMAN	FLNB	Filamin-B			0	1	0	1	2	1	0	0	0	26139168	25233102	24750408	0	0	0	26139168	25233102	24750408
AWGPGLHGGIVGR	R	S	554	566	13	3	sp|O75369|FLNB_HUMAN	O75369	FLNB_HUMAN	FLNB	Filamin-B			0	0	0	0	1	0	0	0	0	0	0	0	0	0	0	0	0	0
CLATGPGIASTVK	K	T	1617	1629	13	2	sp|O75369|FLNB_HUMAN	O75369	FLNB_HUMAN	FLNB	Filamin-B			1	0	0	0	0	0	0	0	0	0	0	0	0	0	0	0	0	0
DAGEGLLAVQITDQEGKPK	R	R	1546	1564	19	3	sp|O75369|FLNB_HUMAN	O75369	FLNB_HUMAN	FLNB	Filamin-B			1	1	1	1	1	1	26162132	25860888	15224216	30604950	26749506	25463036	26162132	25860888	15224216	30604950	26749506	25463036
DAGYGGISLAVEGPSK	R	V	2029	2044	16	2	sp|O75369|FLNB_HUMAN	O75369	FLNB_HUMAN	FLNB	Filamin-B			0	0	0	1	0	1	0	0	0	0	0	18078436	0	0	0	0	0	0
DGTCTVTYLPTLPGDYSILVK	K	Y	1873	1893	21	2,3	sp|O75369|FLNB_HUMAN	O75369	FLNB_HUMAN	FLNB	Filamin-B			2	2	3	4	4	4	78584256	22830240	19340820	110893152	85328416	166047648	40841532	25523370	10330771	57523096	44354856	87969232
DGTYAVTYIPDK	K	T	1573	1584	12	2	sp|O75369|FLNB_HUMAN	O75369	FLNB_HUMAN	FLNB	Filamin-B			0	1	0	0	0	1	0	0	0	0	0	24644594	0	0	0	0	0	0
DGTYAVTYVPLTAGMYTLTMK	K	Y	1187	1207	21	2,3	sp|O75369|FLNB_HUMAN	O75369	FLNB_HUMAN	FLNB	Filamin-B			2	1	2	1	2	1	0	0	8788031	21168568	0	23862262	0	0	0	21168568	0	23862262
DLDIIDNYDYSHTVK	K	Y	895	909	15	2,3	sp|O75369|FLNB_HUMAN	O75369	FLNB_HUMAN	FLNB	Filamin-B			1	1	1	2	1	1	32685166	24383570	22089594	38937296	46012880	45001760	32685166	24383570	22089594	38937296	46012880	45001760
EAFTNKPNVFTVVTR	K	G	1340	1354	15	3	sp|O75369|FLNB_HUMAN	O75369	FLNB_HUMAN	FLNB	Filamin-B			0	0	0	0	2	0	0	0	0	0	13268112	0	0	0	0	0	0	0
EAGAGGLSIAVEGPSK	R	A	2220	2235	16	2	sp|O75369|FLNB_HUMAN	O75369	FLNB_HUMAN	FLNB	Filamin-B	FLNC	sp|Q14315|FLNC_HUMAN	1	0	1	1	0	1	0	0	0	20635862	0	0	0	0	0	0	0	0
FADEHVPGSPFTVK	K	I	2075	2088	14	3	sp|O75369|FLNB_HUMAN	O75369	FLNB_HUMAN	FLNB	Filamin-B			1	0	1	1	1	0	22646026	0	30472918	54318684	32032542	0	22646026	0	30472918	54318684	32032542	0
FNDEHIPESPYLVPVIAPSDDAR	K	R	2266	2288	23	3	sp|O75369|FLNB_HUMAN	O75369	FLNB_HUMAN	FLNB	Filamin-B			0	0	1	1	2	1	0	0	21007608	24984584	23197820	0	0	0	21007608	24984584	23197820	0
FTVDTISAGQGDVMVFVEDPEGNKEEAQVTPDSDKNK	K	T	277	313	37	4	sp|O75369|FLNB_HUMAN	O75369	FLNB_HUMAN	FLNB	Filamin-B			1	0	0	1	1	1	80665672	0	0	49217452	51986616	45250796	80665672	0	0	49217452	51986616	45250796
FVPQEMGVHTVSVK	R	Y	2157	2170	14	3	sp|O75369|FLNB_HUMAN	O75369	FLNB_HUMAN	FLNB	Filamin-B			0	0	1	0	1	0	0	0	0	0	0	0	0	0	0	0	0	0
GAGIGGLGITVEGPSESK	R	I	1355	1372	18	2	sp|O75369|FLNB_HUMAN	O75369	FLNB_HUMAN	FLNB	Filamin-B			0	0	0	0	1	0	0	0	0	0	0	0	0	0	0	0	0	0
GEAGVPAEFSIWTR	R	E	2206	2219	14	2	sp|O75369|FLNB_HUMAN	O75369	FLNB_HUMAN	FLNB	Filamin-B			0	0	0	0	1	1	0	0	0	0	24731384	0	0	0	0	0	0	0
GLHVVEVTYDDVPIPNSPFK	K	V	1300	1319	20	3	sp|O75369|FLNB_HUMAN	O75369	FLNB_HUMAN	FLNB	Filamin-B			1	1	1	1	2	2	14754058	20078842	17233414	28552520	25355452	16796614	14754058	20078842	17233414	28552520	25355452	16796614
GQHVTGSPFQFTVGPLGEGGAHK	R	V	2173	2195	23	4	sp|O75369|FLNB_HUMAN	O75369	FLNB_HUMAN	FLNB	Filamin-B			0	0	0	1	0	0	0	0	0	15970003	0	0	0	0	0	0	0	0
HVGNQQYNVTYVVK	K	E	2563	2576	14	3	sp|O75369|FLNB_HUMAN	O75369	FLNB_HUMAN	FLNB	Filamin-B			0	0	0	0	0	1	0	0	0	0	0	0	0	0	0	0	0	0
IAGPGLGSGVR	K	A	1426	1436	11	2	sp|O75369|FLNB_HUMAN	O75369	FLNB_HUMAN	FLNB	Filamin-B			1	0	0	1	1	0	0	0	0	37187520	0	0	0	0	0	0	0	0
IECSDNGDGTCSVSYLPTKPGEYFVNILFEEVHIPGSPFK	K	A	1085	1124	40	4	sp|O75369|FLNB_HUMAN	O75369	FLNB_HUMAN	FLNB	Filamin-B			0	1	0	1	0	0	0	0	0	0	0	0	0	0	0	0	0	0
IFFAGDTIPK	K	S	430	439	10	2	sp|O75369|FLNB_HUMAN	O75369	FLNB_HUMAN	FLNB	Filamin-B			0	1	0	0	1	0	0	0	0	0	0	0	0	0	0	0	0	0
IPEINSSDMSAHVTSPSGR	K	V	2121	2139	19	3	sp|O75369|FLNB_HUMAN	O75369	FLNB_HUMAN	FLNB	Filamin-B			1	1	1	1	1	1	23082536	17622746	12661147	28154478	25657210	37432852	23082536	17622746	12661147	28154478	25657210	37432852
IPYLPITNFNQNWQDGK	K	A	153	169	17	2,3	sp|O75369|FLNB_HUMAN	O75369	FLNB_HUMAN	FLNB	Filamin-B			0	0	3	2	1	0	0	0	2.97017e+06	0	11235782	0	0	0	0	0	0	0
LDVTILSPSR	K	K	977	986	10	2	sp|O75369|FLNB_HUMAN	O75369	FLNB_HUMAN	FLNB	Filamin-B			0	1	0	0	0	0	0	13466419	0	0	0	0	0	0	0	0	0	0
LGSAADFLLDISETDLSSLTASIK	K	A	1920	1943	24	3	sp|O75369|FLNB_HUMAN	O75369	FLNB_HUMAN	FLNB	Filamin-B			1	1	1	0	1	1	0	16612691	8914123	0	0	0	0	16612691	8914123	0	0	0
LVSPGSANETSSILVESVTR	R	S	2476	2495	20	2,3	sp|O75369|FLNB_HUMAN	O75369	FLNB_HUMAN	FLNB	Filamin-B			2	2	2	2	3	2	89556872	59708148	78510776	161176448	188294992	202014912	89556872	59708148	44567288	91633232	107883440	116295808
MDGTYACSYTPVK	R	A	700	712	13	2	sp|O75369|FLNB_HUMAN	O75369	FLNB_HUMAN	FLNB	Filamin-B			0	0	1	1	0	0	0	0	0	0	0	0	0	0	0	0	0	0
NGNHVANSPVSIMVVQSEIGDAR	K	R	1981	2003	23	3	sp|O75369|FLNB_HUMAN	O75369	FLNB_HUMAN	FLNB	Filamin-B			0	0	0	0	0	1	0	0	0	0	0	0	0	0	0	0	0	0
NTVELLVEDK	K	G	400	409	10	2	sp|O75369|FLNB_HUMAN	O75369	FLNB_HUMAN	FLNB	Filamin-B			0	0	0	1	0	0	0	0	0	0	0	0	0	0	0	0	0	0
NTVELLVEDKGNQVYR	K	C	400	415	16	3	sp|O75369|FLNB_HUMAN	O75369	FLNB_HUMAN	FLNB	Filamin-B			1	0	0	1	0	0	0	0	0	0	0	0	0	0	0	0	0	0
PGTYVIYVR	K	F	1681	1689	9	2	sp|O75369|FLNB_HUMAN	O75369	FLNB_HUMAN	FLNB	Filamin-B			1	1	0	0	1	0	0	0	0	0	0	0	0	0	0	0	0	0
QKDFLDGVYAFEYYPSTPGR	K	Y	503	522	20	3	sp|O75369|FLNB_HUMAN	O75369	FLNB_HUMAN	FLNB	Filamin-B			0	1	0	1	1	1	0	0	0	11368129	14238758	10248551	0	0	0	11368129	14238758	10248551
SADFVVESIGSEVGSLGFAIEGPSQAK	R	I	567	593	27	2,3	sp|O75369|FLNB_HUMAN	O75369	FLNB_HUMAN	FLNB	Filamin-B			6	6	1	7	3	6	53868380	14592699	0	0	9266583	12641270	53868380	14592699	0	0	9266583	12641270
SGCIVNNLAEFTVDPK	K	D	658	673	16	2	sp|O75369|FLNB_HUMAN	O75369	FLNB_HUMAN	FLNB	Filamin-B			1	0	1	1	1	1	0	0	13455060	20583864	0	0	0	0	13455060	20583864	0	0
SPFEVQVGPEAGMQK	K	V	537	551	15	2	sp|O75369|FLNB_HUMAN	O75369	FLNB_HUMAN	FLNB	Filamin-B			0	0	3	0	0	0	0	0	22606052	0	0	0	0	0	0	0	0	0
SPFTVGVAAPLDLSK	K	I	932	946	15	2	sp|O75369|FLNB_HUMAN	O75369	FLNB_HUMAN	FLNB	Filamin-B			0	0	0	1	0	1	0	0	0	16752587	0	0	0	0	0	0	0	0
TATFTIVTEDAGEGGLDLAIEGPSK	K	A	1839	1863	25	2	sp|O75369|FLNB_HUMAN	O75369	FLNB_HUMAN	FLNB	Filamin-B			1	0	0	1	0	0	0	0	0	0	0	0	0	0	0	0	0	0
TATPEIVDNKDGTVTVR	K	Y	1771	1787	17	3	sp|O75369|FLNB_HUMAN	O75369	FLNB_HUMAN	FLNB	Filamin-B			1	0	0	0	0	0	0	0	0	0	0	0	0	0	0	0	0	0
TGEEVGFVVDAK	K	T	1630	1641	12	2	sp|O75369|FLNB_HUMAN	O75369	FLNB_HUMAN	FLNB	Filamin-B			1	1	1	1	1	2	104953968	0	0	113310040	134328224	145930208	104953968	0	0	113310040	134328224	145930208
TYSVEYLPK	K	V	314	322	9	2	sp|O75369|FLNB_HUMAN	O75369	FLNB_HUMAN	FLNB	Filamin-B			1	0	0	0	1	1	0	0	0	108591960	0	95604896	0	0	0	108591960	0	95604896
VDIQTEDLEDGTCK	K	V	2045	2058	14	2	sp|O75369|FLNB_HUMAN	O75369	FLNB_HUMAN	FLNB	Filamin-B			1	1	1	2	1	1	23469460	21343472	0	21133252	0	38210828	23469460	21343472	0	21133252	0	38210828
VEVGKDQEFTVDTR	R	G	956	969	14	2,3	sp|O75369|FLNB_HUMAN	O75369	FLNB_HUMAN	FLNB	Filamin-B			1	0	2	0	1	2	25961012	0	18746578	0	21407110	18563508	25961012	0	18746578	0	21407110	18563508
VFGPGVER	K	S	747	754	8	2	sp|O75369|FLNB_HUMAN	O75369	FLNB_HUMAN	FLNB	Filamin-B			1	0	0	2	0	0	0	0	0	41018104	0	0	0	0	0	0	0	0
VGEAGLLSVDCSEAGPGALGLEAVSDSGTK	K	A	1148	1177	30	3	sp|O75369|FLNB_HUMAN	O75369	FLNB_HUMAN	FLNB	Filamin-B			2	1	1	1	0	0	0	0	0	0	0	0	0	0	0	0	0	0
VGEPGQAGNPALVSAYGTGLEGGTTGIQSEFFINTTR	R	A	2375	2411	37	3	sp|O75369|FLNB_HUMAN	O75369	FLNB_HUMAN	FLNB	Filamin-B			3	1	0	1	1	2	0	0	0	11644389	0	0	0	0	0	0	0	0
VHSPSGAVEECHVSELEPDKYAVR	K	F	2323	2346	24	5	sp|O75369|FLNB_HUMAN	O75369	FLNB_HUMAN	FLNB	Filamin-B			0	0	0	1	0	0	0	0	0	8339470	0	0	0	0	0	0	0	0
VKVEPAVDTSR	R	I	1220	1230	11	2,3	sp|O75369|FLNB_HUMAN	O75369	FLNB_HUMAN	FLNB	Filamin-B			0	0	0	2	0	0	0	0	0	0	0	0	0	0	0	0	0	0
VLFASQEIPASPFR	K	V	823	836	14	2	sp|O75369|FLNB_HUMAN	O75369	FLNB_HUMAN	FLNB	Filamin-B			0	0	1	1	1	0	0	0	28779276	31965882	33027142	0	0	0	28779276	31965882	33027142	0
VLQSFTVDSSK	R	A	1439	1449	11	2	sp|O75369|FLNB_HUMAN	O75369	FLNB_HUMAN	FLNB	Filamin-B			1	0	1	1	1	1	0	0	0	36341064	0	0	0	0	0	0	0	0
VLSEDEEDVDFDIIHNANDTFTVK	R	Y	787	810	24	3	sp|O75369|FLNB_HUMAN	O75369	FLNB_HUMAN	FLNB	Filamin-B			1	1	2	1	2	2	56203396	46387124	0	49520908	0	62239696	56203396	46387124	0	49520908	0	62239696
VMYTPMAPGNYLISVK	K	Y	2440	2455	16	2	sp|O75369|FLNB_HUMAN	O75369	FLNB_HUMAN	FLNB	Filamin-B			0	1	1	0	1	0	0	10825338	0	0	0	0	0	0	0	0	0	0
VNQPASFAIR	K	L	2302	2311	10	2	sp|O75369|FLNB_HUMAN	O75369	FLNB_HUMAN	FLNB	Filamin-B			1	0	0	0	1	1	41930212	0	0	0	0	49237296	41930212	0	0	0	0	49237296
VPVKDVVDPSK	R	V	1413	1423	11	3	sp|O75369|FLNB_HUMAN	O75369	FLNB_HUMAN	FLNB	Filamin-B			0	0	1	1	0	0	0	0	0	14876898	0	0	0	0	0	0	0	0
VSYFPTVPGVYIVSTK	K	F	2059	2074	16	2	sp|O75369|FLNB_HUMAN	O75369	FLNB_HUMAN	FLNB	Filamin-B			1	0	1	1	1	1	10347782	0	16907086	17053984	22438656	12385065	10347782	0	16907086	17053984	22438656	12385065
VTASGPGLSSYGVPASLPVDFAIDAR	K	D	1520	1545	26	3	sp|O75369|FLNB_HUMAN	O75369	FLNB_HUMAN	FLNB	Filamin-B			0	0	0	3	1	0	0	0	0	0	0	0	0	0	0	0	0	0
VTCTVLTPDGTEAEADVIENEDGTYDIFYTAAK	K	P	1648	1680	33	3	sp|O75369|FLNB_HUMAN	O75369	FLNB_HUMAN	FLNB	Filamin-B			0	0	0	0	0	2	0	0	0	0	0	0	0	0	0	0	0	0
VTEAEIVPMGK	R	N	2140	2150	11	2	sp|O75369|FLNB_HUMAN	O75369	FLNB_HUMAN	FLNB	Filamin-B			0	0	1	1	1	0	0	0	18078408	20225042	0	0	0	0	18078408	20225042	0	0
VTVLFAGQHISK	K	S	329	340	12	3	sp|O75369|FLNB_HUMAN	O75369	FLNB_HUMAN	FLNB	Filamin-B			0	0	1	1	1	1	0	0	32151654	43927160	23724698	0	0	0	32151654	43927160	23724698	0
VVPCLVTPVTGR	K	E	988	999	12	2	sp|O75369|FLNB_HUMAN	O75369	FLNB_HUMAN	FLNB	Filamin-B			0	0	1	1	1	0	0	0	0	15296469	0	0	0	0	0	0	0	0
WGEEHIPGSPFHVTVP	K	-	2587	2602	16	3	sp|O75369|FLNB_HUMAN	O75369	FLNB_HUMAN	FLNB	Filamin-B			0	0	0	0	1	0	0	0	0	0	0	0	0	0	0	0	0	0
YADEEIPR	K	S	1497	1504	8	2	sp|O75369|FLNB_HUMAN	O75369	FLNB_HUMAN	FLNB	Filamin-B			1	0	0	0	0	0	11648989	0	0	0	0	0	0	0	0	0	0	0
YAPTEVGLHEMHIK	R	Y	1788	1801	14	4	sp|O75369|FLNB_HUMAN	O75369	FLNB_HUMAN	FLNB	Filamin-B			0	0	1	0	0	0	0	0	19766324	0	0	0	0	0	0	0	0	0
YGGELVPHFPAR	K	V	1208	1219	12	3	sp|O75369|FLNB_HUMAN	O75369	FLNB_HUMAN	FLNB	Filamin-B			1	1	1	1	1	0	0	28618964	0	0	0	0	0	0	0	0	0	0
YGGPNHIVGSPFK	K	A	2456	2468	13	3	sp|O75369|FLNB_HUMAN	O75369	FLNB_HUMAN	FLNB	Filamin-B			1	1	1	1	2	1	29954826	14574933	0	69367264	58694152	59454432	29954826	14574933	0	69367264	58694152	59454432
YNDKHIPGSPFTAK	K	I	1894	1907	14	3	sp|O75369|FLNB_HUMAN	O75369	FLNB_HUMAN	FLNB	Filamin-B			1	0	0	1	0	0	30760904	0	0	0	0	0	0	0	0	0	0	0
QKEVNENFAIDLIAEQPVSEVETR	R	V	60	83	24	3	sp|O75380|NDUS6_HUMAN	O75380	NDUS6_HUMAN	NDUFS6	NADH dehydrogenase [ubiquinone] iron-sulfur protein 6, mitochondrial			1	2	2	2	2	1	73204472	49467560	39764436	53647972	49492020	46536068	73204472	49467560	39764436	53647972	49492020	46536068
TGTCGYCGLQFR	K	Q	109	120	12	2	sp|O75380|NDUS6_HUMAN	O75380	NDUS6_HUMAN	NDUFS6	NADH dehydrogenase [ubiquinone] iron-sulfur protein 6, mitochondrial			0	0	1	0	0	0	0	0	17658826	0	0	0	0	0	0	0	0	0
VIACDGGGGALGHPK	R	V	84	98	15	3	sp|O75380|NDUS6_HUMAN	O75380	NDUS6_HUMAN	NDUFS6	NADH dehydrogenase [ubiquinone] iron-sulfur protein 6, mitochondrial			0	0	0	1	0	0	0	0	0	32405008	0	0	0	0	0	0	0	0
EGHSPEGSTVTYHLLGPQEEGEGVVDVK	K	G	279	306	28	3,4	sp|O75381|PEX14_HUMAN	O75381	PEX14_HUMAN	PEX14	Peroxisomal membrane protein PEX14			1	1	2	0	2	2	20958060	25956966	45181436	0	75053064	75940000	20958060	25956966	45181436	0	75053064	75940000
IPSWQIPVK	K	S	238	246	9	2	sp|O75381|PEX14_HUMAN	O75381	PEX14_HUMAN	PEX14	Peroxisomal membrane protein PEX14			2	1	1	1	1	1	61274908	76756400	165095280	65975696	183049584	152252112	61274908	76756400	165095280	65975696	183049584	152252112
SPSPSSPAAVNHHSSSDISPVSNESTSSSPGK	K	E	247	278	32	3,4	sp|O75381|PEX14_HUMAN	O75381	PEX14_HUMAN	PEX14	Peroxisomal membrane protein PEX14			1	3	3	3	4	5	0	62551376	79276912	35423100	100260872	184611104	0	62551376	68712512	35423100	100260872	131895768
ALGFPLERPK	R	S	441	450	10	3	sp|O75390|CISY_HUMAN	O75390	CISY_HUMAN	CS	Citrate synthase, mitochondrial			0	1	1	1	0	1	0	28637426	32522512	0	0	0	0	28637426	32522512	0	0	0
DILADLIPK	K	E	35	43	9	2	sp|O75390|CISY_HUMAN	O75390	CISY_HUMAN	CS	Citrate synthase, mitochondrial			1	1	1	1	1	1	0	68950840	72289344	95628936	68974240	32360552	0	68950840	72289344	95628936	68974240	32360552
DYIWNTLNSGR	R	V	330	340	11	2	sp|O75390|CISY_HUMAN	O75390	CISY_HUMAN	CS	Citrate synthase, mitochondrial			0	1	1	1	1	1	0	41114024	47321932	35984684	40599332	14864718	0	41114024	47321932	35984684	40599332	14864718
EGSGIGAIDSNLDWSHNFTNMLGYTDHQFTELTR	R	L	223	256	34	4	sp|O75390|CISY_HUMAN	O75390	CISY_HUMAN	CS	Citrate synthase, mitochondrial			1	1	1	0	1	1	0	0	24675610	0	37180772	25498480	0	0	24675610	0	37180772	25498480
GFSIPECQK	R	L	95	103	9	2	sp|O75390|CISY_HUMAN	O75390	CISY_HUMAN	CS	Citrate synthase, mitochondrial			0	1	0	0	0	1	0	37034504	0	0	0	9008251	0	37034504	0	0	0	9008251
GGEEPLPEGLFWLLVTGHIPTEEQVSWLSK	K	E	110	139	30	3	sp|O75390|CISY_HUMAN	O75390	CISY_HUMAN	CS	Citrate synthase, mitochondrial			0	0	0	1	0	0	0	0	0	0	0	0	0	0	0	0	0	0
GLVYETSVLDPDEGIR	K	F	77	92	16	2	sp|O75390|CISY_HUMAN	O75390	CISY_HUMAN	CS	Citrate synthase, mitochondrial			1	1	1	2	1	1	45321720	48427860	123350480	89211552	70709968	36735040	45321720	48427860	123350480	89211552	70709968	36735040
HLPNDPMFK	K	L	367	375	9	2	sp|O75390|CISY_HUMAN	O75390	CISY_HUMAN	CS	Citrate synthase, mitochondrial			0	0	0	2	0	0	0	0	0	0	0	0	0	0	0	0	0	0
IVPNVLLEQGK	K	A	383	393	11	2	sp|O75390|CISY_HUMAN	O75390	CISY_HUMAN	CS	Citrate synthase, mitochondrial			1	1	1	1	0	2	0	0	163197296	0	0	0	0	0	0	0	0	0
LVAQLYK	K	I	376	382	7	2	sp|O75390|CISY_HUMAN	O75390	CISY_HUMAN	CS	Citrate synthase, mitochondrial			1	1	1	1	0	1	0	0	0	0	0	0	0	0	0	0	0	0
SMSTEGLMK	K	F	451	459	9	2	sp|O75390|CISY_HUMAN	O75390	CISY_HUMAN	CS	Citrate synthase, mitochondrial			0	1	0	0	0	0	0	0	0	0	0	0	0	0	0	0	0	0
TKYWELIYEDSMDLIAK	R	L	192	208	17	3	sp|O75390|CISY_HUMAN	O75390	CISY_HUMAN	CS	Citrate synthase, mitochondrial			1	2	1	1	1	1	91410240	24883210	22158932	0	24876546	11238018	91410240	24883210	22158932	0	24876546	11238018
TVVGQITVDMMYGGMR	K	G	58	73	16	2,3	sp|O75390|CISY_HUMAN	O75390	CISY_HUMAN	CS	Citrate synthase, mitochondrial			0	2	1	1	0	0	0	9206905	20076056	17403302	0	0	0	0	20076056	17403302	0	0
VVPGYGHAVLR	R	K	341	351	11	2,3	sp|O75390|CISY_HUMAN	O75390	CISY_HUMAN	CS	Citrate synthase, mitochondrial			1	1	1	2	1	1	17969664	44010732	0	140946112	0	0	17969664	44010732	0	116492120	0	0
YWELIYEDSMDLIAK	K	L	194	208	15	2	sp|O75390|CISY_HUMAN	O75390	CISY_HUMAN	CS	Citrate synthase, mitochondrial			1	4	0	0	1	0	0	0	0	0	0	0	0	0	0	0	0	0
LTLLHYDPVVK	K	Q	41	51	11	3	sp|O75394|RM33_HUMAN	O75394	RM33_HUMAN	MRPL33	39S ribosomal protein L33, mitochondrial			0	1	1	1	1	1	0	12308477	16019081	18757904	0	0	0	12308477	16019081	18757904	0	0
DLQQYQSQAK	R	Q	29	38	10	2	sp|O75396|SC22B_HUMAN	O75396	SC22B_HUMAN	SEC22B	Vesicle-trafficking protein SEC22b			1	0	0	1	0	0	0	0	0	0	0	0	0	0	0	0	0	0
GEALSALDSK	R	A	160	169	10	2	sp|O75396|SC22B_HUMAN	O75396	SC22B_HUMAN	SEC22B	Vesicle-trafficking protein SEC22b			0	0	0	2	0	0	0	0	0	21930232	0	0	0	0	0	0	0	0
IMVANIEEVLQR	R	G	148	159	12	2,3	sp|O75396|SC22B_HUMAN	O75396	SC22B_HUMAN	SEC22B	Vesicle-trafficking protein SEC22b			0	1	2	2	1	0	0	0	3.39529e+06	0	0	0	0	0	0	0	0	0
KVPTVSRPYSFIEFDTFIQK	K	T	102	121	20	4	sp|O75396|SC22B_HUMAN	O75396	SC22B_HUMAN	SEC22B	Vesicle-trafficking protein SEC22b			0	0	1	1	0	0	0	0	16188015	12367064	0	0	0	0	16188015	12367064	0	0
NLGSINTELQDVQR	R	I	134	147	14	2	sp|O75396|SC22B_HUMAN	O75396	SC22B_HUMAN	SEC22B	Vesicle-trafficking protein SEC22b			1	0	1	1	1	0	0	0	29093182	34104928	29113422	0	0	0	29093182	34104928	29113422	0
RNLGSINTELQDVQR	R	I	133	147	15	3	sp|O75396|SC22B_HUMAN	O75396	SC22B_HUMAN	SEC22B	Vesicle-trafficking protein SEC22b			0	0	0	1	0	0	0	0	0	0	0	0	0	0	0	0	0	0
VADGLPLAASMQEDEQSGR	R	D	10	28	19	2	sp|O75396|SC22B_HUMAN	O75396	SC22B_HUMAN	SEC22B	Vesicle-trafficking protein SEC22b			0	0	2	1	0	0	0	0	27218268	8580368	0	0	0	0	27218268	8580368	0	0
VLLTMIAR	M	V	2	9	8	2	sp|O75396|SC22B_HUMAN	O75396	SC22B_HUMAN	SEC22B	Vesicle-trafficking protein SEC22b			0	0	0	0	1	0	0	0	0	0	0	0	0	0	0	0	0	0
VPTVSRPYSFIEFDTFIQK	K	T	103	121	19	3	sp|O75396|SC22B_HUMAN	O75396	SC22B_HUMAN	SEC22B	Vesicle-trafficking protein SEC22b			0	0	1	0	0	0	0	0	12548459	0	0	0	0	0	0	0	0	0
ASYHFSPEELDENTSPLLGDAR	K	F	262	283	22	3	sp|O75410|TACC1_HUMAN	O75410	TACC1_HUMAN	TACC1	Transforming acidic coiled-coil-containing protein 1			0	0	1	0	0	0	0	0	0	0	0	0	0	0	0	0	0	0
DEGAVISQISDISNR	R	D	485	499	15	2	sp|O75410|TACC1_HUMAN	O75410	TACC1_HUMAN	TACC1	Transforming acidic coiled-coil-containing protein 1			1	1	1	1	1	1	25243518	37858300	28738538	27297574	23056170	33918908	25243518	37858300	28738538	27297574	23056170	33918908
GEPEEDLEYFECSNVPVSTINHAFSSSEAGIEK	K	E	525	557	33	3	sp|O75410|TACC1_HUMAN	O75410	TACC1_HUMAN	TACC1	Transforming acidic coiled-coil-containing protein 1			0	0	0	0	0	1	0	0	0	0	0	0	0	0	0	0	0	0
ISIVRPFSIETK	K	D	146	157	12	3	sp|O75410|TACC1_HUMAN	O75410	TACC1_HUMAN	TACC1	Transforming acidic coiled-coil-containing protein 1			0	0	1	1	0	0	0	0	11882298	0	0	0	0	0	0	0	0	0
MEEDGSTVLGLLESSAEK	K	A	563	580	18	2	sp|O75410|TACC1_HUMAN	O75410	TACC1_HUMAN	TACC1	Transforming acidic coiled-coil-containing protein 1			1	1	1	1	1	1	10909106	25367596	14454447	21105126	14261675	35015892	10909106	25367596	14454447	21105126	14261675	35015892
NQEIEELTK	K	I	784	792	9	2	sp|O75410|TACC1_HUMAN	O75410	TACC1_HUMAN	TACC1	Transforming acidic coiled-coil-containing protein 1			0	0	0	1	0	0	0	0	0	0	0	0	0	0	0	0	0	0
SAGLEQPTDPVAR	K	D	361	373	13	2	sp|O75410|TACC1_HUMAN	O75410	TACC1_HUMAN	TACC1	Transforming acidic coiled-coil-containing protein 1			0	0	1	1	0	0	0	0	0	9377352	0	0	0	0	0	0	0	0
SLSDLFR	R	R	687	693	7	2	sp|O75410|TACC1_HUMAN	O75410	TACC1_HUMAN	TACC1	Transforming acidic coiled-coil-containing protein 1			0	0	0	1	0	0	0	0	0	0	0	0	0	0	0	0	0	0
TAVLTLIR	K	E	604	611	8	2	sp|O75410|TACC1_HUMAN	O75410	TACC1_HUMAN	TACC1	Transforming acidic coiled-coil-containing protein 1			2	1	1	1	1	1	17816940	41046348	0	47825472	0	51331488	17816940	41046348	0	47825472	0	51331488
TCSKPSENEVPQQAIDSHSVK	K	N	113	133	21	4	sp|O75410|TACC1_HUMAN	O75410	TACC1_HUMAN	TACC1	Transforming acidic coiled-coil-containing protein 1			0	0	1	0	0	0	0	0	10104209	0	0	0	0	0	0	0	0	0
NYSNLLAFCR	K	R	238	247	10	2	sp|O75431|MTX2_HUMAN	O75431	MTX2_HUMAN	MTX2	Metaxin-2			0	0	1	0	0	0	0	0	0	0	0	0	0	0	0	0	0	0
TLDQVLEDVDQCCQALSQR	K	L	178	196	19	3	sp|O75431|MTX2_HUMAN	O75431	MTX2_HUMAN	MTX2	Metaxin-2			1	1	2	0	1	0	0	0	9461211	0	0	0	0	0	0	0	0	0
VPFIHVGNQVVSELGPIVQFVK	K	A	72	93	22	3	sp|O75431|MTX2_HUMAN	O75431	MTX2_HUMAN	MTX2	Metaxin-2			0	0	1	0	0	0	0	0	0	0	0	0	0	0	0	0	0	0
ELALPGELTQSR	K	S	94	105	12	2	sp|O75436|VP26A_HUMAN	O75436	VP26A_HUMAN	VPS26A	Vacuolar protein sorting-associated protein 26A			0	0	1	1	0	0	0	0	13732076	0	0	0	0	0	0	0	0	0
ELQPSEEVTWK	R	-	48	58	11	2	sp|O75438|NDUB1_HUMAN	O75438	NDUB1_HUMAN	NDUFB1	NADH dehydrogenase [ubiquinone] 1 beta subcomplex subunit 1			0	0	1	2	1	0	0	0	48974908	26452734	0	0	0	0	48974908	26452734	0	0
MVNLLQIVR	-	D	1	9	9	2	sp|O75438|NDUB1_HUMAN	O75438	NDUB1_HUMAN	NDUFB1	NADH dehydrogenase [ubiquinone] 1 beta subcomplex subunit 1			0	1	2	1	1	0	0	7.98662e+06	26174360	15773661	11837903	0	0	7.98662e+06	26174360	15773661	11837903	0
VNLLQIVR	M	D	2	9	8	2	sp|O75438|NDUB1_HUMAN	O75438	NDUB1_HUMAN	NDUFB1	NADH dehydrogenase [ubiquinone] 1 beta subcomplex subunit 1			0	0	1	1	1	0	0	0	21494264	14156174	0	0	0	0	21494264	14156174	0	0
AVEILADIIQNSTLGEAEIER	R	E	153	173	21	2,3	sp|O75439|MPPB_HUMAN	O75439	MPPB_HUMAN	PMPCB	Mitochondrial-processing peptidase subunit beta			3	2	3	2	3	2	99873824	111388160	53031440	59901760	57505592	84097432	75122248	88329888	40030484	43792028	37111972	59724348
EMQEVETNLQEVVFDYLHATAYQNTALGR	R	T	181	209	29	3	sp|O75439|MPPB_HUMAN	O75439	MPPB_HUMAN	PMPCB	Mitochondrial-processing peptidase subunit beta			1	1	0	0	1	1	0	0	0	0	0	0	0	0	0	0	0	0
IDAVNAETIR	R	E	442	451	10	2	sp|O75439|MPPB_HUMAN	O75439	MPPB_HUMAN	PMPCB	Mitochondrial-processing peptidase subunit beta			0	0	0	1	1	0	0	0	0	0	0	0	0	0	0	0	0	0
IVLAAAGGVSHDELLDLAK	R	F	239	257	19	3	sp|O75439|MPPB_HUMAN	O75439	MPPB_HUMAN	PMPCB	Mitochondrial-processing peptidase subunit beta			1	2	0	0	0	0	12883333	20301450	0	0	0	0	12883333	20301450	0	0	0	0
LCTSVTESEVAR	R	A	388	399	12	2	sp|O75439|MPPB_HUMAN	O75439	MPPB_HUMAN	PMPCB	Mitochondrial-processing peptidase subunit beta			0	0	1	0	0	0	0	0	0	0	0	0	0	0	0	0	0	0
VASEDSGLSTCTVGLWIDAGSR	R	Y	69	90	22	2	sp|O75439|MPPB_HUMAN	O75439	MPPB_HUMAN	PMPCB	Mitochondrial-processing peptidase subunit beta			1	0	0	0	0	0	0	0	0	0	0	0	0	0	0	0	0	0
WNATYFDYAASLPEDDVDYK	R	M	175	194	20	2	sp|O75460|ERN1_HUMAN	O75460	ERN1_HUMAN	ERN1	Serine/threonine-protein kinase/endoribonuclease IRE1			1	1	0	0	1	0	11005633	0	0	0	0	0	0	0	0	0	0	0
DFKPGDLIFAK	R	M	4	14	11	3	sp|O75475|PSIP1_HUMAN	O75475	PSIP1_HUMAN	PSIP1	PC4 and SFRS1-interacting protein			0	0	2	1	0	0	0	0	17476574	9223266	0	0	0	0	17476574	9223266	0	0
NMFLVGEGDSVITQVLNK	K	S	425	442	18	2,3	sp|O75475|PSIP1_HUMAN	O75475	PSIP1_HUMAN	PSIP1	PC4 and SFRS1-interacting protein			1	2	3	2	2	2	17703608	28410534	7573615	11347397	16747632	23790794	17703608	28410534	7573615	11347397	16747632	17598100
TLNGGSDAQDGNQPQHNGESNEDSKDNHEASTK	K	K	477	509	33	3,4,5	sp|O75475|PSIP1_HUMAN	O75475	PSIP1_HUMAN	PSIP1	PC4 and SFRS1-interacting protein			4	4	0	7	4	0	0	0	0	19185610	1.51197e+06	0	0	0	0	0	0	0
VDEVPDGAVKPPTNK	R	L	25	39	15	3	sp|O75475|PSIP1_HUMAN	O75475	PSIP1_HUMAN	PSIP1	PC4 and SFRS1-interacting protein			0	0	1	0	0	0	0	0	5669122	0	0	0	0	0	0	0	0	0
EALEPSGENVIQNK	K	E	329	342	14	2	sp|O75477|ERLN1_HUMAN	O75477	ERLN1_HUMAN	ERLIN1	Erlin-1			0	0	1	0	0	0	0	0	7.273e+06	0	0	0	0	0	0	0	0	0
IEVVNMLAPYAVFDIVR	R	N	89	105	17	3	sp|O75477|ERLN1_HUMAN	O75477	ERLN1_HUMAN	ERLIN1	Erlin-1			0	0	1	0	0	0	0	0	2.90084e+06	0	0	0	0	0	0	0	0	0
NYTADYDKTLIFNK	R	I	106	119	14	3	sp|O75477|ERLN1_HUMAN	O75477	ERLN1_HUMAN	ERLIN1	Erlin-1			1	0	1	0	0	0	30441092	0	0	0	0	0	0	0	0	0	0	0
SVVSEQCNHLQAVFASR	K	Y	85	101	17	3	sp|O75487|GPC4_HUMAN	O75487	GPC4_HUMAN	GPC4	Glypican-4			0	1	0	0	0	0	0	24844814	0	0	0	0	0	0	0	0	0	0
DFPLSGYVELR	K	Y	201	211	11	2	sp|O75489|NDUS3_HUMAN	O75489	NDUS3_HUMAN	NDUFS3	NADH dehydrogenase [ubiquinone] iron-sulfur protein 3, mitochondrial			0	0	1	0	1	0	0	0	0	0	0	0	0	0	0	0	0	0
FEIVYNLLSLR	R	F	126	136	11	2	sp|O75489|NDUS3_HUMAN	O75489	NDUS3_HUMAN	NDUFS3	NADH dehydrogenase [ubiquinone] iron-sulfur protein 3, mitochondrial			0	0	1	0	0	0	0	0	0	0	0	0	0	0	0	0	0	0
ILTDYGFEGHPFR	R	K	187	199	13	3	sp|O75489|NDUS3_HUMAN	O75489	NDUS3_HUMAN	NDUFS3	NADH dehydrogenase [ubiquinone] iron-sulfur protein 3, mitochondrial			0	1	1	1	0	0	0	0	0	15344063	0	0	0	0	0	0	0	0
KFDLNSPWEAFPVYR	R	Q	232	246	15	3	sp|O75489|NDUS3_HUMAN	O75489	NDUS3_HUMAN	NDUFS3	NADH dehydrogenase [ubiquinone] iron-sulfur protein 3, mitochondrial			0	1	0	1	1	0	0	11864372	0	0	7363598	0	0	11864372	0	0	7363598	0
QLSAFGEYVAEILPK	K	Y	57	71	15	2	sp|O75489|NDUS3_HUMAN	O75489	NDUS3_HUMAN	NDUFS3	NADH dehydrogenase [ubiquinone] iron-sulfur protein 3, mitochondrial			2	0	0	0	0	0	31280342	0	0	0	0	0	0	0	0	0	0	0
SLVDLTAVDVPTR	K	Q	110	122	13	2	sp|O75489|NDUS3_HUMAN	O75489	NDUS3_HUMAN	NDUFS3	NADH dehydrogenase [ubiquinone] iron-sulfur protein 3, mitochondrial			0	1	2	1	0	0	0	0	17334906	0	0	0	0	0	0	0	0	0
PVVNVSGGPLLYSHR	R	L	115	129	15	3	sp|O75493|CAH11_HUMAN	O75493	CAH11_HUMAN	CA11	Carbonic anhydrase-related protein 11			0	1	0	0	0	0	0	17490754	0	0	0	0	0	0	0	0	0	0
GFAYVQFEDVR	R	D	52	62	11	2	sp|O75494|SRS10_HUMAN	O75494	SRS10_HUMAN	SRSF10	Serine/arginine-rich splicing factor 10	SRSF12	sp|Q8WXF0|SRS12_HUMAN	0	0	1	1	0	0	0	0	0	0	0	0	0	0	0	0	0	0
QIEIQFAQGDR	R	K	80	90	11	2	sp|O75494|SRS10_HUMAN	O75494	SRS10_HUMAN	SRSF10	Serine/arginine-rich splicing factor 10	SRSF12	sp|Q8WXF0|SRS12_HUMAN	0	1	0	0	1	0	0	0	0	0	0	0	0	0	0	0	0	0
YGPIVDVYVPLDFYTR	R	R	33	48	16	2	sp|O75494|SRS10_HUMAN	O75494	SRS10_HUMAN	SRSF10	Serine/arginine-rich splicing factor 10			0	1	1	1	2	0	0	26833200	12289017	6.38796e+06	14081114	0	0	26833200	12289017	6.38796e+06	14081114	0
ENGTLVQVATISGNMFNQMAK	K	W	177	197	21	2,3	sp|O75503|CLN5_HUMAN	O75503	CLN5_HUMAN	CLN5	Ceroid-lipofuscinosis neuronal protein 5			3	3	2	3	1	1	36931420	42993824	6.39749e+06	16223176	16759711	17070676	36931420	42993824	6.39749e+06	16223176	16759711	17070676
IFLYSGEPTYLGNETSVFGPTGNK	R	T	259	282	24	2,3	sp|O75503|CLN5_HUMAN	O75503	CLN5_HUMAN	CLN5	Ceroid-lipofuscinosis neuronal protein 5			3	2	2	3	4	4	0	0	0	0	0	0	0	0	0	0	0	0
IFLYSGEPTYLGNETSVFGPTGNKTLGLAIK	R	R	259	289	31	3	sp|O75503|CLN5_HUMAN	O75503	CLN5_HUMAN	CLN5	Ceroid-lipofuscinosis neuronal protein 5			1	0	0	0	0	0	0	0	0	0	0	0	0	0	0	0	0	0
ITYEEIPLPIR	K	N	341	351	11	2	sp|O75503|CLN5_HUMAN	O75503	CLN5_HUMAN	CLN5	Ceroid-lipofuscinosis neuronal protein 5			0	1	0	0	0	0	0	0	0	0	0	0	0	0	0	0	0	0
NIETNYTR	K	I	251	258	8	2	sp|O75503|CLN5_HUMAN	O75503	CLN5_HUMAN	CLN5	Ceroid-lipofuscinosis neuronal protein 5			1	0	0	1	0	0	0	0	0	0	0	0	0	0	0	0	0	0
QDNETGIYYETWNVK	K	A	201	215	15	2,3	sp|O75503|CLN5_HUMAN	O75503	CLN5_HUMAN	CLN5	Ceroid-lipofuscinosis neuronal protein 5			2	1	2	1	1	2	164246656	130904328	61310492	98042104	58177376	17055190	116743184	118479576	55491224	65514404	52655488	51087588
WVKQDNETGIYYETWNVK	K	A	198	215	18	3	sp|O75503|CLN5_HUMAN	O75503	CLN5_HUMAN	CLN5	Ceroid-lipofuscinosis neuronal protein 5			2	0	0	0	0	0	102847760	0	0	0	0	0	0	0	0	0	0	0
NIADLMTQAGVEELESENKIPATQK	K	-	51	75	25	3	sp|O75506|HSBP1_HUMAN	O75506	HSBP1_HUMAN	HSBP1	Heat shock factor-binding protein 1			0	0	1	0	1	1	0	0	11494479	0	0	0	0	0	0	0	0	0
TVQDLTSVVQTLLQQMQDK	K	F	8	26	19	3	sp|O75506|HSBP1_HUMAN	O75506	HSBP1_HUMAN	HSBP1	Heat shock factor-binding protein 1			0	0	1	0	0	0	0	0	0	0	0	0	0	0	0	0	0	0
ATGQVLTCDKCPAGTYVSEHCTNTSLR	R	V	60	86	27	3,4	sp|O75509|TNR21_HUMAN	O75509	TNR21_HUMAN	TNFRSF21	Tumor necrosis factor receptor superfamily member 21			2	0	1	1	1	0	155102592	0	0	0	0	0	0	0	0	0	0	0
AYTDCLSQNLVVIKPGTK	K	E	188	205	18	3	sp|O75509|TNR21_HUMAN	O75509	TNR21_HUMAN	TNFRSF21	Tumor necrosis factor receptor superfamily member 21			0	1	0	0	0	0	0	0	0	0	0	0	0	0	0	0	0	0
CPAGTYVSEHCTNTSLR	K	V	70	86	17	2,3	sp|O75509|TNR21_HUMAN	O75509	TNR21_HUMAN	TNFRSF21	Tumor necrosis factor receptor superfamily member 21			1	3	2	3	2	2	120357504	240022160	106681048	120239568	118457640	119272088	120357504	222246416	106681048	113210464	118457640	119272088
ECTCPPGMFQSNATCAPHTVCPVGWGVR	R	K	130	157	28	3	sp|O75509|TNR21_HUMAN	O75509	TNR21_HUMAN	TNFRSF21	Tumor necrosis factor receptor superfamily member 21			1	1	1	1	2	1	74889768	136469520	109581696	0	83212872	0	74889768	136469520	109581696	0	83212872	0
GKEDVNKTLPNLQVVNHQQGPHHR	R	H	284	307	24	5	sp|O75509|TNR21_HUMAN	O75509	TNR21_HUMAN	TNFRSF21	Tumor necrosis factor receptor superfamily member 21			2	0	0	0	0	0	0	0	0	0	0	0	0	0	0	0	0	0
LPCAALTDR	K	E	121	129	9	2	sp|O75509|TNR21_HUMAN	O75509	TNR21_HUMAN	TNFRSF21	Tumor necrosis factor receptor superfamily member 21			1	0	0	0	0	0	0	0	0	0	0	0	0	0	0	0	0	0
TLPNLQVVNHQQGPHHR	K	H	291	307	17	4	sp|O75509|TNR21_HUMAN	O75509	TNR21_HUMAN	TNFRSF21	Tumor necrosis factor receptor superfamily member 21			0	0	0	0	0	1	0	0	0	22467772	0	15533084	0	0	0	22467772	0	15533084
VCSSCPVGTFTR	R	H	87	98	12	2	sp|O75509|TNR21_HUMAN	O75509	TNR21_HUMAN	TNFRSF21	Tumor necrosis factor receptor superfamily member 21			0	0	1	0	0	0	0	0	0	0	0	0	0	0	0	0	0	0
VLSSIQEGTVPDNTSSAR	K	G	266	283	18	2,3	sp|O75509|TNR21_HUMAN	O75509	TNR21_HUMAN	TNFRSF21	Tumor necrosis factor receptor superfamily member 21			2	1	1	2	1	1	115050192	57546664	27774276	56774576	21898940	33153552	86339568	57546664	27774276	40483060	21898940	33153552
AASKDDSIITVLTGNGDYYSSGNDLTNFTDIPPGGVEEK	K	A	178	216	39	3	sp|O75521|ECI2_HUMAN	O75521	ECI2_HUMAN	ECI2	Enoyl-CoA delta isomerase 2, mitochondrial			0	0	1	0	0	0	0	0	0	0	0	0	0	0	0	0	0	0
DDSIITVLTGNGDYYSSGNDLTNFTDIPPGGVEEK	K	A	182	216	35	3	sp|O75521|ECI2_HUMAN	O75521	ECI2_HUMAN	ECI2	Enoyl-CoA delta isomerase 2, mitochondrial			0	0	0	0	0	1	0	0	0	0	0	0	0	0	0	0	0	0
DFENSMNQVK	K	L	42	51	10	2	sp|O75521|ECI2_HUMAN	O75521	ECI2_HUMAN	ECI2	Enoyl-CoA delta isomerase 2, mitochondrial			0	0	1	0	0	0	0	0	0	0	0	0	0	0	0	0	0	0
KLTAGEACAQGLVTEVFPDSTFQK	K	E	305	328	24	3	sp|O75521|ECI2_HUMAN	O75521	ECI2_HUMAN	ECI2	Enoyl-CoA delta isomerase 2, mitochondrial			0	0	0	0	0	1	0	0	0	0	0	0	0	0	0	0	0	0
KSTGFETLVVTSEDGITK	R	I	135	152	18	3	sp|O75521|ECI2_HUMAN	O75521	ECI2_HUMAN	ECI2	Enoyl-CoA delta isomerase 2, mitochondrial			1	0	0	0	0	0	0	0	0	0	0	0	0	0	0	0	0	0
LHAVNAEECNVLQGR	K	W	360	374	15	3	sp|O75521|ECI2_HUMAN	O75521	ECI2_HUMAN	ECI2	Enoyl-CoA delta isomerase 2, mitochondrial			0	1	0	0	0	1	0	11297257	0	15619995	0	0	0	11297257	0	15619995	0	0
LTAGEACAQGLVTEVFPDSTFQK	K	E	306	328	23	3	sp|O75521|ECI2_HUMAN	O75521	ECI2_HUMAN	ECI2	Enoyl-CoA delta isomerase 2, mitochondrial			0	1	0	0	0	1	0	21814004	0	0	0	19360928	0	21814004	0	0	0	19360928
NAINTEMYHEIMR	K	A	162	174	13	3	sp|O75521|ECI2_HUMAN	O75521	ECI2_HUMAN	ECI2	Enoyl-CoA delta isomerase 2, mitochondrial			0	0	1	0	0	0	0	0	12820063	0	0	0	0	0	0	0	0	0
STGFETLVVTSEDGITK	K	I	136	152	17	2,3	sp|O75521|ECI2_HUMAN	O75521	ECI2_HUMAN	ECI2	Enoyl-CoA delta isomerase 2, mitochondrial			2	2	2	2	2	1	47540408	74239912	17172090	25115040	28075554	17614972	25322688	38601232	16986546	24843672	27772198	19851150
WDAWNALGSLPK	K	E	93	104	12	2	sp|O75521|ECI2_HUMAN	O75521	ECI2_HUMAN	ECI2	Enoyl-CoA delta isomerase 2, mitochondrial			0	0	1	0	0	0	0	0	0	0	0	0	0	0	0	0	0	0
WLSDECTNAVVNFLSR	R	K	375	390	16	2,3	sp|O75521|ECI2_HUMAN	O75521	ECI2_HUMAN	ECI2	Enoyl-CoA delta isomerase 2, mitochondrial			0	0	2	0	0	0	0	0	0	0	0	0	0	0	0	0	0	0
FLIPDYNDEIR	K	Q	154	164	11	2	sp|O75525|KHDR3_HUMAN	O75525	KHDR3_HUMAN	KHDRBS3	KH domain-containing, RNA-binding, signal transduction-associated protein 3			1	0	1	1	1	0	0	0	14969438	0	0	0	0	0	0	0	0	0
AYVVLGQFLVLK	K	K	42	53	12	2	sp|O75531|BAF_HUMAN	O75531	BAF_HUMAN	BANF1	Barrier-to-autointegration factor			0	1	1	1	0	0	0	0	0	0	0	0	0	0	0	0	0	0
DCFGCLR	R	E	76	82	7	2	sp|O75531|BAF_HUMAN	O75531	BAF_HUMAN	BANF1	Barrier-to-autointegration factor			0	0	1	0	0	0	0	0	0	0	0	0	0	0	0	0	0	0
DFVAEPMGEKPVGSLAGIGEVLGK	R	K	9	32	24	3	sp|O75531|BAF_HUMAN	O75531	BAF_HUMAN	BANF1	Barrier-to-autointegration factor			0	0	1	1	3	0	0	0	58497940	16836880	34421712	0	0	0	58497940	16836880	34421712	0
DTPGHGSGWAETPR	R	T	302	315	14	3	sp|O75533|SF3B1_HUMAN	O75533	SF3B1_HUMAN	SF3B1	Splicing factor 3B subunit 1			0	0	1	1	0	0	0	0	0	0	0	0	0	0	0	0	0	0
FAGYVTSIAATELEDDDDDYSSSTSLLGQK	R	K	51	80	30	3	sp|O75533|SF3B1_HUMAN	O75533	SF3B1_HUMAN	SF3B1	Splicing factor 3B subunit 1			1	1	2	1	1	1	29484582	23363476	8981809	10862230	9499916	24765654	29484582	23363476	8981809	10862230	9499916	24765654
GGDSIGETPTPGASK	R	R	319	333	15	2	sp|O75533|SF3B1_HUMAN	O75533	SF3B1_HUMAN	SF3B1	Splicing factor 3B subunit 1			0	0	0	1	0	0	0	0	0	0	0	0	0	0	0	0	0	0
LLVDVDESTLSPEEQK	K	E	478	493	16	2	sp|O75533|SF3B1_HUMAN	O75533	SF3B1_HUMAN	SF3B1	Splicing factor 3B subunit 1			0	0	1	0	0	0	0	0	0	0	0	0	0	0	0	0	0	0
NRPLSDEELDAMFPEGYK	R	V	396	413	18	3	sp|O75533|SF3B1_HUMAN	O75533	SF3B1_HUMAN	SF3B1	Splicing factor 3B subunit 1			0	0	1	0	0	0	0	0	0	0	0	0	0	0	0	0	0	0
QLVDTTVELANK	R	V	832	843	12	2	sp|O75533|SF3B1_HUMAN	O75533	SF3B1_HUMAN	SF3B1	Splicing factor 3B subunit 1			1	0	0	1	1	1	31023900	0	0	17705848	0	0	31023900	0	0	17705848	0	0
TEILPPFFK	K	H	808	816	9	2	sp|O75533|SF3B1_HUMAN	O75533	SF3B1_HUMAN	SF3B1	Splicing factor 3B subunit 1			0	0	1	1	0	0	0	0	15158036	0	0	0	0	0	0	0	0	0
TYMDVMR	R	E	151	157	7	2	sp|O75533|SF3B1_HUMAN	O75533	SF3B1_HUMAN	SF3B1	Splicing factor 3B subunit 1			0	0	1	0	0	0	0	0	0	0	0	0	0	0	0	0	0	0
VGAAEIISR	K	I	844	852	9	2	sp|O75533|SF3B1_HUMAN	O75533	SF3B1_HUMAN	SF3B1	Splicing factor 3B subunit 1			1	1	0	1	0	1	30177438	23589708	0	0	0	37355836	30177438	23589708	0	0	0	37355836
ATNIEVLSNTFQFTNEAR	R	E	331	348	18	2,3	sp|O75534|CSDE1_HUMAN	O75534	CSDE1_HUMAN	CSDE1	Cold shock domain-containing protein E1			2	2	1	1	0	0	30524074	28261988	10620738	17072254	0	0	30524074	28261988	10620738	17072254	0	0
DQFGFINYEVGDSK	K	K	683	696	14	2	sp|O75534|CSDE1_HUMAN	O75534	CSDE1_HUMAN	CSDE1	Cold shock domain-containing protein E1			0	0	0	0	0	1	0	0	0	0	0	0	0	0	0	0	0	0
DQFGFINYEVGDSKK	K	L	683	697	15	3	sp|O75534|CSDE1_HUMAN	O75534	CSDE1_HUMAN	CSDE1	Cold shock domain-containing protein E1			1	0	1	1	2	0	45413548	0	14613370	17458852	21229516	0	45413548	0	14613370	17458852	21229516	0
EIFFHYSEFK	K	G	208	217	10	3	sp|O75534|CSDE1_HUMAN	O75534	CSDE1_HUMAN	CSDE1	Cold shock domain-containing protein E1			0	1	1	1	1	1	0	27125116	13880418	16940654	15101452	31666308	0	27125116	13880418	16940654	15101452	31666308
GDLETLQPGDDVEFTIK	K	D	218	234	17	2	sp|O75534|CSDE1_HUMAN	O75534	CSDE1_HUMAN	CSDE1	Cold shock domain-containing protein E1			0	1	0	0	0	1	0	0	0	0	0	0	0	0	0	0	0	0
INFVIDNNK	K	H	158	166	9	2	sp|O75534|CSDE1_HUMAN	O75534	CSDE1_HUMAN	CSDE1	Cold shock domain-containing protein E1			2	2	0	0	0	1	0	14277175	0	0	0	12802274	0	14277175	0	0	0	12802274
LLPQGTVIFEDISIEHFEGTVTK	R	V	247	269	23	3	sp|O75534|CSDE1_HUMAN	O75534	CSDE1_HUMAN	CSDE1	Cold shock domain-containing protein E1			2	2	1	1	2	1	71382112	0	6270204	10633366	15156859	0	71382112	0	6270204	10633366	15156859	0
QRPGQQVATCVR	K	L	497	508	12	3	sp|O75534|CSDE1_HUMAN	O75534	CSDE1_HUMAN	CSDE1	Cold shock domain-containing protein E1			0	0	0	1	0	0	0	0	0	0	0	0	0	0	0	0	0	0
VTLLEGDHVR	K	F	308	317	10	3	sp|O75534|CSDE1_HUMAN	O75534	CSDE1_HUMAN	CSDE1	Cold shock domain-containing protein E1			0	0	1	0	0	0	0	0	0	0	0	0	0	0	0	0	0	0
NQLNPIGSLQELAIHHGWR	K	L	123	141	19	4	sp|O75569|PRKRA_HUMAN	O75569	PRKRA_HUMAN	PRKRA	Interferon-inducible double-stranded RNA-dependent protein kinase activator A			0	0	1	1	1	1	0	0	15328718	10386962	7.38183e+06	0	0	0	15328718	10386962	7.38183e+06	0
SDVQIHVPTFTFR	R	V	57	69	13	3	sp|O75569|PRKRA_HUMAN	O75569	PRKRA_HUMAN	PRKRA	Interferon-inducible double-stranded RNA-dependent protein kinase activator A			0	0	0	1	0	0	0	0	0	0	0	0	0	0	0	0	0	0
AFMNGSALEHVVEFGLDYPEGMAVDWLGK	R	N	689	717	29	3	sp|O75581|LRP6_HUMAN	O75581	LRP6_HUMAN	LRP6	Low-density lipoprotein receptor-related protein 6			1	1	1	0	0	0	0	0	0	0	0	0	0	0	0	0	0	0
EIHSDIFSPMDIHAFSQQR	R	Q	260	278	19	4	sp|O75581|LRP6_HUMAN	O75581	LRP6_HUMAN	LRP6	Low-density lipoprotein receptor-related protein 6			1	0	0	0	0	0	0	0	0	0	0	0	0	0	0	0	0	0
TEFNKTESVQNVVVSGLLSPDGLACDWLGEK	R	L	78	108	31	3	sp|O75581|LRP6_HUMAN	O75581	LRP6_HUMAN	LRP6	Low-density lipoprotein receptor-related protein 6			2	1	2	2	3	1	54070676	0	0	0	17533410	0	54070676	0	0	0	17533410	0
VVLVNTSLGWPNGLALDYDEGK	R	I	482	503	22	2,3	sp|O75581|LRP6_HUMAN	O75581	LRP6_HUMAN	LRP6	Low-density lipoprotein receptor-related protein 6			2	0	1	1	2	2	32013108	0	10958904	8078244	0	15291380	32013108	0	10958904	8078244	0	15291380
GTDELLGVMDQVTIINSTLGK	R	A	245	265	21	2,3	sp|O75600|KBL_HUMAN	O75600	KBL_HUMAN	GCAT	2-amino-3-ketobutyrate coenzyme A ligase, mitochondrial			0	2	0	0	0	1	0	9725393	0	0	0	4.7728e+06	0	9725393	0	0	0	4.7728e+06
VEEEDDAEHVLALTMLCLTEGAK	K	D	54	76	23	3	sp|O75607|NPM3_HUMAN	O75607	NPM3_HUMAN	NPM3	Nucleoplasmin-3			1	1	1	1	1	1	53776980	50573712	34051600	24615568	30328778	26249672	53776980	50573712	34051600	24615568	30328778	26249672
VPAPVTMDSFFFGCELSGHTR	R	S	28	48	21	3	sp|O75607|NPM3_HUMAN	O75607	NPM3_HUMAN	NPM3	Nucleoplasmin-3			3	1	1	2	2	2	8.21453e+06	25151420	16703504	8712158	16385358	0	8.21453e+06	25151420	16703504	8712158	16385358	0
DISILQCHGDCDPLVPLMFGSLTVEK	R	L	163	188	26	3	sp|O75608|LYPA1_HUMAN	O75608	LYPA1_HUMAN	LYPLA1	Acyl-protein thioesterase 1			0	0	2	0	0	0	0	0	0	0	0	0	0	0	0	0	0	0
LAGVTALSCWLPLR	K	A	136	149	14	2	sp|O75608|LYPA1_HUMAN	O75608	LYPA1_HUMAN	LYPLA1	Acyl-protein thioesterase 1			0	0	1	0	0	0	0	0	13042143	0	0	0	0	0	0	0	0	0
TYEGMMHSSCQQEMMDVK	K	Q	202	219	18	3	sp|O75608|LYPA1_HUMAN	O75608	LYPA1_HUMAN	LYPLA1	Acyl-protein thioesterase 1			0	0	0	0	0	2	0	0	0	0	0	12093093	0	0	0	0	0	0
FVTHVSDWGALATISTLEAVR	R	G	61	81	21	3	sp|O75629|CREG1_HUMAN	O75629	CREG1_HUMAN	CREG1	Protein CREG1			1	2	2	1	1	1	83711784	205452528	94690336	104547032	149684976	153469728	83711784	205452528	94690336	104547032	149684976	153469728
HGFDPQSPLCVHIMLSGTVTK	K	V	138	158	21	3,4	sp|O75629|CREG1_HUMAN	O75629	CREG1_HUMAN	CREG1	Protein CREG1			0	1	2	1	1	4	0	0	30657872	22221804	0	56053940	0	0	30657872	22221804	0	38623752
IVTPEEYYNVTVQ	K	-	208	220	13	2	sp|O75629|CREG1_HUMAN	O75629	CREG1_HUMAN	CREG1	Protein CREG1			1	0	1	1	1	0	0	0	266719616	227466896	0	0	0	0	266719616	227466896	0	0
LNITNIWVLDYFGGPK	K	I	192	207	16	2,3	sp|O75629|CREG1_HUMAN	O75629	CREG1_HUMAN	CREG1	Protein CREG1			0	0	2	0	0	1	0	301721312	329508032	171909472	0	217136512	0	301721312	312404352	171909472	0	217136512
VNETEMDIAK	K	H	159	168	10	2	sp|O75629|CREG1_HUMAN	O75629	CREG1_HUMAN	CREG1	Protein CREG1			0	1	1	0	4	1	0	0	1407679360	0	1849561220	0	0	0	1407679360	0	1849561220	0
DEPTGEVLSLVGK	R	L	34	46	13	2	sp|O75643|U520_HUMAN	O75643	U520_HUMAN	SNRNP200	U5 small nuclear ribonucleoprotein 200 kDa helicase			0	0	1	1	0	0	0	0	0	0	0	0	0	0	0	0	0	0
DIDAFWLQR	R	Q	262	270	9	2	sp|O75643|U520_HUMAN	O75643	U520_HUMAN	SNRNP200	U5 small nuclear ribonucleoprotein 200 kDa helicase			0	0	1	0	0	0	0	0	4200394	0	0	0	0	0	0	0	0	0
DILCGAADEVLAVLK	R	N	130	144	15	2	sp|O75643|U520_HUMAN	O75643	U520_HUMAN	SNRNP200	U5 small nuclear ribonucleoprotein 200 kDa helicase			2	1	1	1	0	1	0	0	0	0	0	0	0	0	0	0	0	0
GVESVFDIMEMEDEER	K	N	1978	1993	16	2	sp|O75643|U520_HUMAN	O75643	U520_HUMAN	SNRNP200	U5 small nuclear ribonucleoprotein 200 kDa helicase			0	1	0	0	0	0	0	0	0	0	0	0	0	0	0	0	0	0
LTAIDILTTCAADIQR	R	Q	1571	1586	16	3	sp|O75643|U520_HUMAN	O75643	U520_HUMAN	SNRNP200	U5 small nuclear ribonucleoprotein 200 kDa helicase			0	1	0	0	0	0	0	26391240	0	0	0	0	0	0	0	0	0	0
LYDLNHNEIGELIR	R	M	1153	1166	14	3	sp|O75643|U520_HUMAN	O75643	U520_HUMAN	SNRNP200	U5 small nuclear ribonucleoprotein 200 kDa helicase			0	0	1	0	0	0	0	0	7.43747e+06	0	0	0	0	0	0	0	0	0
QDAVDYLTWTFLYR	K	R	1749	1762	14	2,3	sp|O75643|U520_HUMAN	O75643	U520_HUMAN	SNRNP200	U5 small nuclear ribonucleoprotein 200 kDa helicase			1	2	1	1	0	0	0	6.6408e+06	0	0	0	0	0	0	0	0	0	0
QVLDLEDLVFTQGSHFMANK	R	R	407	426	20	3	sp|O75643|U520_HUMAN	O75643	U520_HUMAN	SNRNP200	U5 small nuclear ribonucleoprotein 200 kDa helicase			0	1	0	1	0	0	0	17676312	0	4801275	0	0	0	17676312	0	4801275	0	0
ATFAGVQTEDWGQFMHICDIINTTQDGPK	K	D	22	50	29	3	sp|O75674|TM1L1_HUMAN	O75674	TM1L1_HUMAN	TOM1L1	TOM1-like protein 1			1	1	0	0	1	1	0	0	0	0	0	0	0	0	0	0	0	0
LHQEDQACATCLILACSTAACDR	K	E	541	563	23	3	sp|O75694|NU155_HUMAN	O75694	NU155_HUMAN	NUP155	Nuclear pore complex protein Nup155			1	1	0	0	0	2	26763854	23180132	0	0	0	18197754	26763854	23180132	0	0	0	18197754
VASVSQNAIVSAAGNIAR	R	T	315	332	18	2,3	sp|O75694|NU155_HUMAN	O75694	NU155_HUMAN	NUP155	Nuclear pore complex protein Nup155			0	0	0	1	0	1	0	0	0	0	0	0	0	0	0	0	0	0
APDFLPLLNK	K	G	285	294	10	2	sp|O75695|XRP2_HUMAN	O75695	XRP2_HUMAN	RP2	Protein XRP2			1	1	1	1	1	1	22037266	23295704	0	33487386	11570792	31515928	22037266	23295704	0	33487386	11570792	31515928
DYMFSGLK	K	D	39	46	8	2	sp|O75695|XRP2_HUMAN	O75695	XRP2_HUMAN	RP2	Protein XRP2			0	0	0	0	0	1	0	0	0	0	0	0	0	0	0	0	0	0
DYMFSGLKDETVGR	K	L	39	52	14	2,3	sp|O75695|XRP2_HUMAN	O75695	XRP2_HUMAN	RP2	Protein XRP2			1	1	1	1	1	2	15960794	8699750	0	27030650	0	30086096	0	8699750	0	27030650	0	30086096
EKAPDFLPLLNK	R	G	283	294	12	3	sp|O75695|XRP2_HUMAN	O75695	XRP2_HUMAN	RP2	Protein XRP2			0	0	0	1	0	1	0	0	0	17689258	0	10610384	0	0	0	17689258	0	10610384
ETASGDVDSFYNFADIQMGI	K	-	331	350	20	2	sp|O75695|XRP2_HUMAN	O75695	XRP2_HUMAN	RP2	Protein XRP2			1	0	1	0	0	0	6433909	0	0	0	0	0	0	0	0	0	0	0
DTWGLSDEHFQPR	R	P	343	355	13	2,3	sp|O75718|CRTAP_HUMAN	O75718	CRTAP_HUMAN	CRTAP	Cartilage-associated protein			0	2	0	0	0	0	0	58430832	0	0	0	0	0	0	0	0	0	0
DTWGLSDEHFQPRPEAVQFFNVTTLQK	R	E	343	369	27	3,4	sp|O75718|CRTAP_HUMAN	O75718	CRTAP_HUMAN	CRTAP	Cartilage-associated protein			2	6	3	4	3	4	1425070460	1268391420	149289520	976057600	1177355140	988021890	825817020	813234690	552805890	641002620	752667970	662176700
LNDLKNAAPCAVSYLLFDQNDK	K	V	308	329	22	3	sp|O75718|CRTAP_HUMAN	O75718	CRTAP_HUMAN	CRTAP	Cartilage-associated protein			0	1	0	0	0	0	0	16171564	0	0	0	0	0	0	0	0	0	0
NCSAAPQPEPAAGLASYPELR	R	L	87	107	21	2,3	sp|O75718|CRTAP_HUMAN	O75718	CRTAP_HUMAN	CRTAP	Cartilage-associated protein			2	1	1	2	1	0	252337296	103250032	130377544	279069440	164819360	0	258319520	105697800	133468432	134485632	168726768	0
PEAVQFFNVTTLQK	R	E	356	369	14	2	sp|O75718|CRTAP_HUMAN	O75718	CRTAP_HUMAN	CRTAP	Cartilage-associated protein			1	3	0	1	1	1	0	80320856	0	0	0	14947276	0	80320856	0	0	0	14947276
LATATFAGIENK	R	F	641	652	12	2	sp|O75746|CMC1_HUMAN	O75746	CMC1_HUMAN	SLC25A12	Calcium-binding mitochondrial carrier protein Aralar1			0	0	1	0	0	0	0	0	0	0	0	0	0	0	0	0	0	0
LTVNDFVR	K	D	407	414	8	2	sp|O75746|CMC1_HUMAN	O75746	CMC1_HUMAN	SLC25A12	Calcium-binding mitochondrial carrier protein Aralar1	SLC25A13	sp|Q9UJS0|CMC2_HUMAN	0	0	1	0	0	0	0	0	0	0	0	0	0	0	0	0	0	0
CGWSPEEEWNR	R	T	63	73	11	2	sp|O75751|S22A3_HUMAN	O75751	S22A3_HUMAN	SLC22A3	Solute carrier family 22 member 3			1	1	1	0	0	0	0	0	0	0	0	0	0	0	0	0	0	0
EHSNCSHQNPFLVILVTSHPSDVK	R	A	69	92	24	4,5	sp|O75752|B3GL1_HUMAN	O75752	B3GL1_HUMAN	B3GALNT1	UDP-GalNAc:beta-1,3-N-acetylgalactosaminyltransferase 1			1	2	1	1	0	1	0	77171296	0	37204676	0	0	0	77171296	0	37204676	0	0
MLALSLEDEHLLYGDIIR	K	Q	128	145	18	3	sp|O75752|B3GL1_HUMAN	O75752	B3GL1_HUMAN	B3GALNT1	UDP-GalNAc:beta-1,3-N-acetylgalactosaminyltransferase 1			1	0	0	0	0	0	0	0	0	0	0	0	0	0	0	0	0	0
QDFLDTYNNLTLK	R	T	146	158	13	2	sp|O75752|B3GL1_HUMAN	O75752	B3GL1_HUMAN	B3GALNT1	UDP-GalNAc:beta-1,3-N-acetylgalactosaminyltransferase 1			1	1	2	2	2	2	73790576	64566896	27063630	43228672	42715744	41412976	73790576	64566896	27063630	43228672	42715744	41412976
YLLNLNHSEK	K	F	193	202	10	2,3	sp|O75752|B3GL1_HUMAN	O75752	B3GL1_HUMAN	B3GALNT1	UDP-GalNAc:beta-1,3-N-acetylgalactosaminyltransferase 1			2	2	1	3	1	1	103126488	63746624	0	72236192	0	36114296	103126488	63746624	0	50713200	0	36114296
DHSPDLYSLELAGLDEIGKR	K	Y	206	225	20	3	sp|O75787|RENR_HUMAN	O75787	RENR_HUMAN	ATP6AP2	Renin receptor			0	0	1	0	0	0	0	0	0	0	0	0	0	0	0	0	0	0
FADDMYSLYGGNAVVELVTVK	K	S	247	267	21	2	sp|O75787|RENR_HUMAN	O75787	RENR_HUMAN	ATP6AP2	Renin receptor			1	1	1	1	0	0	8104487	7113636	0	0	0	0	8104487	7113636	0	0	0	0
EDLNCQEEEDPMNK	K	L	135	148	14	2	sp|O75821|EIF3G_HUMAN	O75821	EIF3G_HUMAN	EIF3G	Eukaryotic translation initiation factor 3 subunit G			0	0	1	1	0	0	0	0	4061508	9453783	0	0	0	0	4061508	9453783	0	0
EKLPGELEPVQATQNK	K	T	194	209	16	3	sp|O75821|EIF3G_HUMAN	O75821	EIF3G_HUMAN	EIF3G	Eukaryotic translation initiation factor 3 subunit G			0	0	1	0	0	0	0	0	14575451	0	0	0	0	0	0	0	0	0
ELAEQLGLSTGEK	K	E	181	193	13	2	sp|O75821|EIF3G_HUMAN	O75821	EIF3G_HUMAN	EIF3G	Eukaryotic translation initiation factor 3 subunit G			0	1	1	0	1	0	0	0	0	0	0	0	0	0	0	0	0	0
ETDLQELFRPFGSISR	R	I	252	267	16	3	sp|O75821|EIF3G_HUMAN	O75821	EIF3G_HUMAN	EIF3G	Eukaryotic translation initiation factor 3 subunit G			1	1	1	0	1	0	0	0	0	0	0	0	0	0	0	0	0	0
FGNSEFDPPGPNVATTTVSDDVSMTFITSK	K	E	105	134	30	3	sp|O75821|EIF3G_HUMAN	O75821	EIF3G_HUMAN	EIF3G	Eukaryotic translation initiation factor 3 subunit G			2	2	2	2	2	3	47858292	44197860	16689556	21462700	37019140	27945652	47858292	44197860	16689556	21462700	37019140	27945652
KFGNSEFDPPGPNVATTTVSDDVSMTFITSK	K	E	104	134	31	3	sp|O75821|EIF3G_HUMAN	O75821	EIF3G_HUMAN	EIF3G	Eukaryotic translation initiation factor 3 subunit G			1	2	0	0	1	0	0	0	0	0	0	0	0	0	0	0	0	0
PSWADQVEEEGEDDKCVTSELLK	K	G	10	32	23	3	sp|O75821|EIF3G_HUMAN	O75821	EIF3G_HUMAN	EIF3G	Eukaryotic translation initiation factor 3 subunit G			0	0	0	0	0	1	0	0	0	0	0	0	0	0	0	0	0	0
ASTNIQDTEGNTPLHLACDEER	K	V	163	184	22	3	sp|O75832|PSD10_HUMAN	O75832	PSD10_HUMAN	PSMD10	26S proteasome non-ATPase regulatory subunit 10			0	1	0	0	1	0	0	0	0	0	0	0	0	0	0	0	0	0
DIQEDSGMEPR	K	N	293	303	11	2	sp|O75844|FACE1_HUMAN	O75844	FACE1_HUMAN	ZMPSTE24	CAAX prenyl protease 1 homolog			0	0	0	1	0	0	0	0	0	0	0	0	0	0	0	0	0	0
DLYSALIK	K	L	430	437	8	2	sp|O75844|FACE1_HUMAN	O75844	FACE1_HUMAN	ZMPSTE24	CAAX prenyl protease 1 homolog			0	1	0	1	1	1	0	0	0	618699390	0	430200128	0	0	0	618699390	0	430200128
IVLFDTLLEEYSVLNK	R	D	277	292	16	2	sp|O75844|FACE1_HUMAN	O75844	FACE1_HUMAN	ZMPSTE24	CAAX prenyl protease 1 homolog			0	1	0	1	0	0	0	0	0	0	0	0	0	0	0	0	0	0
NEEVLAVLGHELGHWK	K	L	326	341	16	3	sp|O75844|FACE1_HUMAN	O75844	FACE1_HUMAN	ZMPSTE24	CAAX prenyl protease 1 homolog			1	1	2	1	1	1	6059376	19819572	17531228	9920589	7110619	0	6059376	19819572	17531228	9920589	7110619	0
SIDFPLTK	K	V	244	251	8	2	sp|O75844|FACE1_HUMAN	O75844	FACE1_HUMAN	ZMPSTE24	CAAX prenyl protease 1 homolog			0	0	1	1	1	0	0	0	18006942	23001520	0	0	0	0	18006942	23001520	0	0
ATDFVVPGPGK	R	V	141	151	11	2	sp|O75874|IDHC_HUMAN	O75874	IDHC_HUMAN	IDH1	Isocitrate dehydrogenase [NADP] cytoplasmic			0	0	1	1	0	0	0	0	0	30855222	0	0	0	0	0	0	0	0
DIFQEIYDK	K	Q	225	233	9	2	sp|O75874|IDHC_HUMAN	O75874	IDHC_HUMAN	IDH1	Isocitrate dehydrogenase [NADP] cytoplasmic			0	0	1	1	1	0	0	0	0	7650726	0	0	0	0	0	0	0	0
DLAACIK	K	G	375	381	7	2	sp|O75874|IDHC_HUMAN	O75874	IDHC_HUMAN	IDH1	Isocitrate dehydrogenase [NADP] cytoplasmic			0	0	0	1	0	0	0	0	0	0	0	0	0	0	0	0	0	0
ELAFFANALEEVSIETIEAGFMTK	K	D	351	374	24	3	sp|O75874|IDHC_HUMAN	O75874	IDHC_HUMAN	IDH1	Isocitrate dehydrogenase [NADP] cytoplasmic			0	1	0	2	0	1	0	0	0	8440155	0	10837596	0	0	0	8440155	0	10837596
FKDIFQEIYDK	R	Q	223	233	11	3	sp|O75874|IDHC_HUMAN	O75874	IDHC_HUMAN	IDH1	Isocitrate dehydrogenase [NADP] cytoplasmic			0	0	1	1	1	1	0	0	38254784	33105400	25444180	12411631	0	0	38254784	33105400	25444180	12411631
GQETSTNPIASIFAWTR	K	G	322	338	17	2	sp|O75874|IDHC_HUMAN	O75874	IDHC_HUMAN	IDH1	Isocitrate dehydrogenase [NADP] cytoplasmic			0	0	1	1	0	0	0	0	12625624	13217592	0	0	0	0	12625624	13217592	0	0
GWPLYLSTK	K	N	204	212	9	2	sp|O75874|IDHC_HUMAN	O75874	IDHC_HUMAN	IDH1	Isocitrate dehydrogenase [NADP] cytoplasmic			0	0	1	1	1	0	0	0	22454748	21369128	0	0	0	0	22454748	21369128	0	0
IIWELIK	R	E	21	27	7	2	sp|O75874|IDHC_HUMAN	O75874	IDHC_HUMAN	IDH1	Isocitrate dehydrogenase [NADP] cytoplasmic			0	1	1	1	1	1	0	21128732	37349356	32656762	32787958	14436443	0	21128732	37349356	32656762	32787958	14436443
ISGGSVVEMQGDEMTR	K	I	5	20	16	2	sp|O75874|IDHC_HUMAN	O75874	IDHC_HUMAN	IDH1	Isocitrate dehydrogenase [NADP] cytoplasmic			0	2	1	0	2	2	0	22749588	13026738	19964534	31552082	36725868	0	22749588	13026738	19964534	31552082	36725868
LDNNKELAFFANALEEVSIETIEAGFMTK	K	D	346	374	29	3	sp|O75874|IDHC_HUMAN	O75874	IDHC_HUMAN	IDH1	Isocitrate dehydrogenase [NADP] cytoplasmic			1	0	1	1	1	0	0	0	0	0	0	0	0	0	0	0	0	0
LIDDMVAQAMK	R	S	250	260	11	2	sp|O75874|IDHC_HUMAN	O75874	IDHC_HUMAN	IDH1	Isocitrate dehydrogenase [NADP] cytoplasmic			0	0	1	1	1	0	0	0	34589692	23732604	25331646	0	0	0	34589692	23732604	25331646	0
[truncated: 20,959 more rows]
