# Supplementary material for: Integrated Immunopeptidomics and Proteomics Study of SARS-CoV-2–Infected Calu-3 Cells Reveals Dynamic Changes in Allele-specific HLA Abundance and Antigen Presentation
Source: Mol Cell Proteomics. 2023 Sep 13;22(10):100645. doi: 10.1016/j.mcpro.2023.100645 (PMC10580047; doi:10.1016/j.mcpro.2023.100645)
Supplement: Supplementary File 8 [file mmc8.xlsx]

## Sheet: Table Caption
Label-free quantification of proteins from HLA precipitation with Calu-3 specific protein database

## Sheet: LFQ of HLA protein from immunop
Protein	Protein ID	Entry Name	Gene	Protein Length	Coverage	Organism	Protein Existence	Description	Protein Probability	Top Peptide Probability	Combined Total Peptides	Combined Spectral Count	Combined Unique Spectral Count	Combined Total Spectral Count	Control_1 Spectral Count	Control_2 Spectral Count	Control_3 Spectral Count	Control_4 Spectral Count	Infection_1 Spectral Count	Infection_2 Spectral Count	Infection_3 Spectral Count	Infection_4 Spectral Count	Control_1 Unique Spectral Count	Control_2 Unique Spectral Count	Control_3 Unique Spectral Count	Control_4 Unique Spectral Count	Infection_1 Unique Spectral Count	Infection_2 Unique Spectral Count	Infection_3 Unique Spectral Count	Infection_4 Unique Spectral Count	Control_1 Total Spectral Count	Control_2 Total Spectral Count	Control_3 Total Spectral Count	Control_4 Total Spectral Count	Infection_1 Total Spectral Count	Infection_2 Total Spectral Count	Infection_3 Total Spectral Count	Infection_4 Total Spectral Count	Control_1 Intensity	Control_2 Intensity	Control_3 Intensity	Infection_1 Intensity	Infection_2 Intensity	Infection_3 Intensity	Control_1 Unique Intensity	Control_2 Unique Intensity	Control_3 Unique Intensity	Infection_1 Unique Intensity	Infection_2 Unique Intensity
HLA:HLA00050	HLA:HLA00050 A*24:02:01:01 365 bp	HLA:HLA00050 A*24:02:01:01 365 bp		365	73.4			A*24:02:01:01	1	0.999	53	1250	996	3111	114	199	128	396	101	105	207	0	78	141	111	367	72	68	159	0	219	432	371	912	240	267	667	3	103231480000	154496958000	78186496000	69694415000	62739657000	78027260000	103231480000	154496958000	78186496000	69694415000	62739657000
HLA:HLA00115	HLA:HLA00115 A*68:01:01:01 365 bp	HLA:HLA00115 A*68:01:01:01 365 bp		365	73.2			A*68:01:01:01	1	0.999	45	2972	886	2972	210	419	379	819	231	259	652	3	87	168	96	195	87	97	156	0	210	419	379	819	231	259	652	3	177584538000	339129532000	172724142000	200006386000	148491092000	303302410000	43107750000	89317376000	26448902100	40005218000	30711810000
HLA:HLA00132	HLA:HLA00132 B*07:02:01:01 362 bp	HLA:HLA00132 B*07:02:01:01 362 bp		362	74.3			B*07:02:01:01	1	0.999	46	932	661	1844	62	153	71	260	102	99	185	0	44	111	48	210	69	62	117	0	129	283	163	530	178	179	382	0	17500991500	53657625000	13337204700	47542227000	31699222500	41284530000	13117644800	37926707000	8122606100	32097679400	27467032600
HLA:HLA00344	HLA:HLA00344 B*51:01:01:01 362 bp	HLA:HLA00344 B*51:01:01:01 362 bp		362	74.6			B*51:01:01:01	1	0.999	50	1837	912	2441	110	276	143	598	179	171	360	0	61	138	63	332	90	90	138	0	139	334	198	786	211	226	547	0	25793597400	71408321000	8854402000	34754519000	33280348200	34989605000	13054934000	24415649800	4437730800	15345653800	13036470300
HLA:HLA00434	HLA:HLA00434 C*07:02:01:01 366 bp	HLA:HLA00434 C*07:02:01:01 366 bp		366	71.6			C*07:02:01:01	1	0.999	40	314	314	1277	26	47	37	63	38	41	62	0	26	47	37	63	38	41	62	0	87	186	127	351	124	131	271	0	6436106200	9672477700	11900704800	11646186500	4673374700	12904469500	6436106200	9672477700	11900704800	11646186500	4673374700
HLA:HLA00467	HLA:HLA00467 C*15:02:01:01 366 bp	HLA:HLA00467 C*15:02:01:01 366 bp		366	76.2			C*15:02:01:01	1	0.999	52	764	550	2276	59	147	57	153	97	90	161	0	42	110	43	96	69	66	124	0	131	332	190	639	208	213	563	0	25112938500	49433240000	13332070400	35817689000	29269375000	29437302800	12960112600	33297842200	11246356500	26181687300	15428490200
contam_sp|O77727|K1C15_SHEEP	contam_sp|O77727|K1C15_SHEEP Keratin, type I cytoskeletal 15 OS=Ovis aries GN=KRT15 PE=2 SV=1	contam_sp|O77727|K1C15_SHEEP Keratin, type I cytoskeletal 15 OS=Ovis aries GN=KRT15 PE=2 SV=1		453	32.5			Keratin,	1	0.999	14	137	121	191	30	10	9	4	14	18	43	9	28	8	7	3	12	15	41	7	34	14	15	20	16	24	50	18	30934798300	579788800	684767810	2616701440	3662183170	5865569300	30934798300	579788800	684767810	2616701440	3662183170
contam_sp|P00366|DHE3_BOVIN	contam_sp|P00366|DHE3_BOVIN Glutamate dehydrogenase 1, mitochondrial OS=Bos taurus GN=GLUD1 PE=1 SV=2	contam_sp|P00366|DHE3_BOVIN Glutamate dehydrogenase 1, mitochondrial OS=Bos taurus GN=GLUD1 PE=1 SV=2		558	14.2			Glutamate	1	0.999	4	7	0	7	0	0	0	0	2	4	1	0	0	0	0	0	0	0	0	0	0	0	0	0	2	4	1	0	0	0	0	0	422934688	0	0	0	0	0	0
contam_sp|P00760|TRY1_BOVIN	contam_sp|P00760|TRY1_BOVIN Cationic trypsin OS=Bos taurus PE=1 SV=3	contam_sp|P00760|TRY1_BOVIN Cationic trypsin OS=Bos taurus PE=1 SV=3		246	17.1			Cationic	1	0.999	1	2	2	2	2	0	0	0	0	0	0	0	2	0	0	0	0	0	0	0	2	0	0	0	0	0	0	0	372605664	0	0	0	0	0	372605664	0	0	0	0
contam_sp|P00761|TRYP_PIG	contam_sp|P00761|TRYP_PIG Trypsin OS=Sus scrofa PE=1 SV=1	contam_sp|P00761|TRYP_PIG Trypsin OS=Sus scrofa PE=1 SV=1		231	66.7			Trypsin	1	0.999	15	542	537	542	45	62	100	53	32	37	112	101	45	61	99	52	32	37	111	100	45	62	100	53	32	37	112	101	138844291000	40255414000	54582796000	38668763000	13896430600	59220840000	138844291000	40255414000	54582796000	38668763000	13896430600
contam_sp|P02769|ALBU_BOVIN	contam_sp|P02769|ALBU_BOVIN Serum albumin OS=Bos taurus GN=ALB PE=1 SV=4	contam_sp|P02769|ALBU_BOVIN Serum albumin OS=Bos taurus GN=ALB PE=1 SV=4		607	79.4			Serum	1	0.999	54	563	509	563	78	75	53	55	38	44	205	15	68	68	47	45	37	42	190	12	78	75	53	55	38	44	205	15	10250272800	6007621100	3619758340	3242896130	1766896130	15771152400	10250272800	6007621100	3619758340	3242896130	1766896130
contam_sp|P68082|MYG_HORSE	contam_sp|P68082|MYG_HORSE Myoglobin OS=Equus caballus GN=MB PE=1 SV=2	contam_sp|P68082|MYG_HORSE Myoglobin OS=Equus caballus GN=MB PE=1 SV=2		154	36.4			Myoglobin	1	0.999	4	22	22	22	7	9	0	3	2	1	0	0	7	9	0	3	2	1	0	0	7	9	0	3	2	1	0	0	1068879550	762175490	0	308886528	0	0	1068879550	762175490	0	308886528	0
sp|A5A3E0|POTEF_HUMAN	A5A3E0	POTEF_HUMAN	POTEF	1075	18.2	Homo sapiens	1:Experimental evidence at protein level	POTE ankyrin domain family member F	1	0.999	15	2	2	477	0	0	0	0	1	0	1	0	0	0	0	0	1	0	1	0	39	26	96	61	43	53	93	66	0	0	0	0	0	0	0	0	0	0	0
sp|A6NIZ1|RP1BL_HUMAN	A6NIZ1	RP1BL_HUMAN		184	7.6	Homo sapiens	2:Experimental evidence at transcript level	Ras-related protein Rap-1b-like protein	1	0.999	2	5	0	5	0	0	0	0	1	3	1	0	0	0	0	0	0	0	0	0	0	0	0	0	1	3	1	0	0	0	0	78596440	64338120	0	0	0	0	0	0
sp|B9A064|IGLL5_HUMAN	B9A064	IGLL5_HUMAN	IGLL5	214	24.5	Homo sapiens	2:Experimental evidence at transcript level	Immunoglobulin lambda-like polypeptide 5	1	0.999	3	4	0	4	0	0	0	0	0	0	0	4	0	0	0	0	0	0	0	0	0	0	0	0	0	0	0	4	0	0	0	0	0	0	0	0	0	0	0
sp|E9PAV3|NACAM_HUMAN	E9PAV3	NACAM_HUMAN	NACA	2078	20	Homo sapiens	1:Experimental evidence at protein level	Nascent polypeptide-associated complex subunit alpha, muscle-specific form	1	0.999	3	6	0	6	0	0	2	0	0	3	1	0	0	0	0	0	0	0	0	0	0	0	2	0	0	3	1	0	0	0	105986000	0	146145792	0	0	0	0	0	0
sp|O00116|ADAS_HUMAN	O00116	ADAS_HUMAN	AGPS	658	7.3	Homo sapiens	1:Experimental evidence at protein level	Alkyldihydroxyacetonephosphate synthase, peroxisomal	1	0.999	2	5	5	5	0	0	1	0	0	3	1	0	0	0	1	0	0	3	1	0	0	0	1	0	0	3	1	0	0	0	0	0	61998528	0	0	0	0	0	61998528
sp|O00148|DX39A_HUMAN	O00148	DX39A_HUMAN	DDX39A	427	6.8	Homo sapiens	1:Experimental evidence at protein level	ATP-dependent RNA helicase DDX39A	1	0.999	2	12	0	12	1	3	2	0	2	1	2	1	0	0	0	0	0	0	0	0	1	3	2	0	2	1	2	1	0	105693224	108642184	143916864	99556512	248161856	0	0	0	0	0
sp|O00217|NDUS8_HUMAN	O00217	NDUS8_HUMAN	NDUFS8	210	39.5	Homo sapiens	1:Experimental evidence at protein level	NADH dehydrogenase [ubiquinone] iron-sulfur protein 8, mitochondrial	1	0.999	5	17	17	17	0	2	3	0	1	7	2	2	0	2	3	0	1	7	2	2	0	2	3	0	1	7	2	2	0	133264176	1073631420	343432192	158504400	313760960	0	133264176	1073631420	343432192	158504400
sp|O00231|PSD11_HUMAN	O00231	PSD11_HUMAN	PSMD11	422	18	Homo sapiens	1:Experimental evidence at protein level	26S proteasome non-ATPase regulatory subunit 11	1	0.999	6	19	19	19	0	4	0	4	1	8	2	0	0	4	0	4	1	8	2	0	0	4	0	4	1	8	2	0	0	563234690	0	0	67994472	94916104	0	563234690	0	0	67994472
sp|O00264|PGRC1_HUMAN	O00264	PGRC1_HUMAN	PGRMC1	195	23.6	Homo sapiens	1:Experimental evidence at protein level	Membrane-associated progesterone receptor component 1	1	0.999	3	3	3	5	0	1	0	0	0	2	0	0	0	1	0	0	0	2	0	0	0	1	0	0	0	3	1	0	0	0	0	0	75218704	0	0	0	0	0	75218704
sp|O00299|CLIC1_HUMAN	O00299	CLIC1_HUMAN	CLIC1	241	22	Homo sapiens	1:Experimental evidence at protein level	Chloride intracellular channel protein 1	1	0.999	3	3	3	3	0	0	0	0	0	3	0	0	0	0	0	0	0	3	0	0	0	0	0	0	0	3	0	0	0	0	0	0	53683000	0	0	0	0	0	53683000
sp|O00303|EIF3F_HUMAN	O00303	EIF3F_HUMAN	EIF3F	357	27.7	Homo sapiens	1:Experimental evidence at protein level	Eukaryotic translation initiation factor 3 subunit F	1	0.999	7	27	27	27	2	1	0	0	8	13	2	1	2	1	0	0	8	13	2	1	2	1	0	0	8	13	2	1	168965648	0	0	437692544	327625184	74205360	168965648	0	0	437692544	327625184
sp|O00425|IF2B3_HUMAN	O00425	IF2B3_HUMAN	IGF2BP3	579	66.3	Homo sapiens	1:Experimental evidence at protein level	Insulin-like growth factor 2 mRNA-binding protein 3	1	0.999	39	164	138	164	7	7	21	2	29	63	19	16	5	3	16	2	25	59	16	12	7	7	21	2	29	63	19	16	512867968	503262816	1545039100	1843030780	1557955070	640700610	159385024	95196160	767355520	749179710	1234618750
sp|O00461|GOLI4_HUMAN	O00461	GOLI4_HUMAN	GOLIM4	696	7.5	Homo sapiens	1:Experimental evidence at protein level	Golgi integral membrane protein 4	1	0.999	3	4	4	4	0	3	0	1	0	0	0	0	0	3	0	1	0	0	0	0	0	3	0	1	0	0	0	0	0	140061248	0	0	0	0	0	140061248	0	0	0
sp|O00468|AGRIN_HUMAN	O00468	AGRIN_HUMAN	AGRN	2067	21.4	Homo sapiens	1:Experimental evidence at protein level	Agrin	1	0.999	22	50	50	50	0	0	8	0	12	20	3	7	0	0	8	0	12	20	3	7	0	0	8	0	12	20	3	7	0	0	368594848	339821472	255862992	79060408	0	0	368594848	339821472	255862992
sp|O00469|PLOD2_HUMAN	O00469	PLOD2_HUMAN	PLOD2	737	30.1	Homo sapiens	1:Experimental evidence at protein level	Procollagen-lysine,2-oxoglutarate 5-dioxygenase 2	1	0.999	15	31	31	31	3	0	2	0	6	14	4	2	3	0	2	0	6	14	4	2	3	0	2	0	6	14	4	2	158728928	0	101603168	414569408	304875520	134216208	158728928	0	101603168	414569408	304875520
sp|O00515|LAD1_HUMAN	O00515	LAD1_HUMAN	LAD1	517	50.1	Homo sapiens	1:Experimental evidence at protein level	Ladinin-1	1	0.999	29	162	162	162	44	5	28	2	20	9	30	24	44	5	28	2	20	9	30	24	44	5	28	2	20	9	30	24	4907847700	418124288	3226026500	1604807170	407088192	2887326210	4907847700	418124288	3226026500	1604807170	407088192
sp|O00571|DDX3X_HUMAN	O00571	DDX3X_HUMAN	DDX3X	662	24.6	Homo sapiens	1:Experimental evidence at protein level	ATP-dependent RNA helicase DDX3X	1	0.999	11	33	13	35	1	3	3	0	6	11	7	2	0	1	2	0	2	5	2	1	1	3	3	0	6	12	8	2	0	0	74066464	199914960	160317856	120886624	0	0	74066464	94109656	0
sp|O00622|CYR61_HUMAN	O00622	CYR61_HUMAN	CYR61	381	9.2	Homo sapiens	1:Experimental evidence at protein level	Protein CYR61	1	0.999	2	5	5	5	0	0	2	0	0	2	0	1	0	0	2	0	0	2	0	1	0	0	2	0	0	2	0	1	0	0	184310048	0	0	0	0	0	184310048	0	0
sp|O14579|COPE_HUMAN	O14579	COPE_HUMAN	COPE	308	59.4	Homo sapiens	1:Experimental evidence at protein level	Coatomer subunit epsilon	1	0.999	18	80	80	80	4	10	8	0	12	34	4	8	4	10	8	0	12	34	4	8	4	10	8	0	12	34	4	8	107299648	215681104	1284954620	691416700	1352013820	121255768	107299648	215681104	1284954620	691416700	1352013820
sp|O14639|ABLM1_HUMAN	O14639	ABLM1_HUMAN	ABLIM1	778	13.4	Homo sapiens	1:Experimental evidence at protein level	Actin-binding LIM protein 1	1	0.999	9	21	21	21	7	0	4	0	2	3	1	4	7	0	4	0	2	3	1	4	7	0	4	0	2	3	1	4	236296672	0	278255200	78783776	15426696	0	236296672	0	278255200	78783776	15426696
sp|O14672|ADA10_HUMAN	O14672	ADA10_HUMAN	ADAM10	748	12.2	Homo sapiens	1:Experimental evidence at protein level	Disintegrin and metalloproteinase domain-containing protein 10	1	0.999	5	19	19	19	2	5	2	0	2	4	2	2	2	5	2	0	2	4	2	2	2	5	2	0	2	4	2	2	0	141364288	60334488	152412544	159272640	278216288	0	141364288	60334488	152412544	159272640
sp|O14734|ACOT8_HUMAN	O14734	ACOT8_HUMAN	ACOT8	319	10	Homo sapiens	1:Experimental evidence at protein level	Acyl-coenzyme A thioesterase 8	1	0.999	1	5	5	5	0	0	2	0	1	1	1	0	0	0	2	0	1	1	1	0	0	0	2	0	1	1	1	0	0	0	0	54528680	56670256	0	0	0	0	54528680	56670256
sp|O14745|NHRF1_HUMAN	O14745	NHRF1_HUMAN	SLC9A3R1	358	20.1	Homo sapiens	1:Experimental evidence at protein level	Na(+)/H(+) exchange regulatory cofactor NHE-RF1	1	0.999	2	4	4	4	1	1	0	0	1	1	0	0	1	1	0	0	1	1	0	0	1	1	0	0	1	1	0	0	0	0	0	0	0	0	0	0	0	0	0
sp|O14773|TPP1_HUMAN	O14773	TPP1_HUMAN	TPP1	563	20.4	Homo sapiens	1:Experimental evidence at protein level	Tripeptidyl-peptidase 1	1	0.999	3	17	17	17	1	1	1	0	6	5	2	1	1	1	1	0	6	5	2	1	1	1	1	0	6	5	2	1	75120936	0	0	645493310	467387872	91168456	75120936	0	0	645493310	467387872
sp|O14792|HS3S1_HUMAN	O14792	HS3S1_HUMAN	HS3ST1	307	25.7	Homo sapiens	1:Experimental evidence at protein level	Heparan sulfate glucosamine 3-O-sulfotransferase 1	1	0.999	4	19	19	19	1	0	2	0	1	11	2	2	1	0	2	0	1	11	2	2	1	0	2	0	1	11	2	2	58980980	0	250232624	172124160	269981920	311377120	58980980	0	250232624	172124160	269981920
sp|O14950|ML12B_HUMAN	O14950	ML12B_HUMAN	MYL12B	172	70.8	Homo sapiens	1:Experimental evidence at protein level	Myosin regulatory light chain 12B	1	0.999	15	375	0	375	45	26	35	17	58	109	56	29	0	0	0	0	0	0	0	0	45	26	35	17	58	109	56	29	27595825200	4120584700	18581254100	53966635000	74508796000	22971498500	0	0	0	0	0
sp|O14974|MYPT1_HUMAN	O14974	MYPT1_HUMAN	PPP1R12A	1030	17	Homo sapiens	1:Experimental evidence at protein level	Protein phosphatase 1 regulatory subunit 12A	1	0.999	7	29	29	29	3	3	4	1	5	7	5	1	3	3	4	1	5	7	5	1	3	3	4	1	5	7	5	1	608409280	193450800	445619360	484280960	370064448	539905220	608409280	193450800	445619360	484280960	370064448
sp|O14979|HNRDL_HUMAN	O14979	HNRDL_HUMAN	HNRNPDL	420	19	Homo sapiens	1:Experimental evidence at protein level	Heterogeneous nuclear ribonucleoprotein D-like	1	0.999	11	91	72	91	17	9	8	2	21	14	9	11	13	7	8	2	16	10	8	8	17	9	8	2	21	14	9	11	1121092990	527385280	622500420	1619091070	924084100	541340160	1121092990	527385280	622500420	1619091070	924084100
sp|O15031|PLXB2_HUMAN	O15031	PLXB2_HUMAN	PLXNB2	1838	10.1	Homo sapiens	1:Experimental evidence at protein level	Plexin-B2	1	0.999	9	28	28	28	0	1	3	2	4	9	5	4	0	1	3	2	4	9	5	4	0	1	3	2	4	9	5	4	0	0	0	84231264	78737760	25344138	0	0	0	84231264	78737760
sp|O15143|ARC1B_HUMAN	O15143	ARC1B_HUMAN	ARPC1B	372	37.6	Homo sapiens	1:Experimental evidence at protein level	Actin-related protein 2/3 complex subunit 1B	1	0.999	13	48	47	48	3	0	6	0	7	23	4	5	2	0	6	0	7	23	4	5	3	0	6	0	7	23	4	5	409857056	0	778949380	936157500	881157250	419468224	409857056	0	778949380	936157500	881157250
sp|O15144|ARPC2_HUMAN	O15144	ARPC2_HUMAN	ARPC2	300	43.3	Homo sapiens	1:Experimental evidence at protein level	Actin-related protein 2/3 complex subunit 2	1	0.999	12	36	36	36	2	1	3	0	7	16	4	3	2	1	3	0	7	16	4	3	2	1	3	0	7	16	4	3	0	0	272744608	698124220	785410820	311989152	0	0	272744608	698124220	785410820
sp|O15145|ARPC3_HUMAN	O15145	ARPC3_HUMAN	ARPC3	178	16.3	Homo sapiens	1:Experimental evidence at protein level	Actin-related protein 2/3 complex subunit 3	1	0.999	2	4	4	4	0	0	0	0	1	3	0	0	0	0	0	0	1	3	0	0	0	0	0	0	1	3	0	0	0	0	0	0	334011680	0	0	0	0	0	334011680
sp|O15160|RPAC1_HUMAN	O15160	RPAC1_HUMAN	POLR1C	346	25.4	Homo sapiens	1:Experimental evidence at protein level	DNA-directed RNA polymerases I and III subunit RPAC1	1	0.999	6	12	12	12	1	0	4	0	1	4	2	0	1	0	4	0	1	4	2	0	1	0	4	0	1	4	2	0	0	0	100179280	46217664	87326320	97745968	0	0	100179280	46217664	87326320
sp|O15173|PGRC2_HUMAN	O15173	PGRC2_HUMAN	PGRMC2	223	15.7	Homo sapiens	1:Experimental evidence at protein level	Membrane-associated progesterone receptor component 2	1	0.999	4	8	6	8	0	1	0	0	1	5	1	0	0	1	0	0	1	4	0	0	0	1	0	0	1	5	1	0	0	0	0	0	44426068	77231992	0	0	0	0	44426068
sp|O15212|PFD6_HUMAN	O15212	PFD6_HUMAN	PFDN6	129	72.1	Homo sapiens	1:Experimental evidence at protein level	Prefoldin subunit 6	1	0.999	8	24	24	24	4	0	3	0	3	9	4	1	4	0	3	0	3	9	4	1	4	0	3	0	3	9	4	1	57991380	0	0	52178188	59889764	90475408	57991380	0	0	52178188	59889764
sp|O15231|ZN185_HUMAN	O15231	ZN185_HUMAN	ZNF185	689	10.3	Homo sapiens	1:Experimental evidence at protein level	Zinc finger protein 185	1	0.999	3	4	4	4	1	0	0	0	0	1	2	0	1	0	0	0	0	1	2	0	1	0	0	0	0	1	2	0	0	0	59021232	0	0	55334024	0	0	59021232	0	0
sp|O15269|SPTC1_HUMAN	O15269	SPTC1_HUMAN	SPTLC1	473	8	Homo sapiens	1:Experimental evidence at protein level	Serine palmitoyltransferase 1	1	0.999	2	4	4	4	0	1	0	1	0	1	0	1	0	1	0	1	0	1	0	1	0	1	0	1	0	1	0	1	0	128965880	0	0	40431744	0	0	128965880	0	0	40431744
sp|O15371|EIF3D_HUMAN	O15371	EIF3D_HUMAN	EIF3D	548	18.8	Homo sapiens	1:Experimental evidence at protein level	Eukaryotic translation initiation factor 3 subunit D	1	0.999	7	18	18	18	0	0	2	0	4	8	2	2	0	0	2	0	4	8	2	2	0	0	2	0	4	8	2	2	0	0	0	72877640	74496304	97539640	0	0	0	72877640	74496304
sp|O15372|EIF3H_HUMAN	O15372	EIF3H_HUMAN	EIF3H	352	23.3	Homo sapiens	1:Experimental evidence at protein level	Eukaryotic translation initiation factor 3 subunit H	1	0.999	7	12	12	12	0	0	0	0	0	12	0	0	0	0	0	0	0	12	0	0	0	0	0	0	0	12	0	0	0	0	0	0	646266750	0	0	0	0	0	646266750
sp|O15460|P4HA2_HUMAN	O15460	P4HA2_HUMAN	P4HA2	535	14	Homo sapiens	1:Experimental evidence at protein level	Prolyl 4-hydroxylase subunit alpha-2	1	0.999	4	6	6	6	0	1	0	0	0	5	0	0	0	1	0	0	0	5	0	0	0	1	0	0	0	5	0	0	0	0	0	0	31152204	0	0	0	0	0	31152204
sp|O15511|ARPC5_HUMAN	O15511	ARPC5_HUMAN	ARPC5	151	35.1	Homo sapiens	1:Experimental evidence at protein level	Actin-related protein 2/3 complex subunit 5	1	0.999	3	16	16	16	4	0	2	1	2	5	2	0	4	0	2	1	2	5	2	0	4	0	2	1	2	5	2	0	338681248	0	177282736	336657376	539117180	215830448	338681248	0	177282736	336657376	539117180
sp|O43143|DHX15_HUMAN	O43143	DHX15_HUMAN	DHX15	795	34	Homo sapiens	1:Experimental evidence at protein level	Pre-mRNA-splicing factor ATP-dependent RNA helicase DHX15	1	0.999	17	44	44	44	0	24	1	12	1	5	0	1	0	24	1	12	1	5	0	1	0	24	1	12	1	5	0	1	0	282671648	0	133962080	81412416	0	0	282671648	0	133962080	81412416
sp|O43148|MCES_HUMAN	O43148	MCES_HUMAN	RNMT	476	9.7	Homo sapiens	1:Experimental evidence at protein level	mRNA cap guanine-N7 methyltransferase	1	0.999	3	4	4	4	0	0	0	0	1	0	1	2	0	0	0	0	1	0	1	2	0	0	0	0	1	0	1	2	0	0	0	0	0	39071816	0	0	0	0	0
sp|O43172|PRP4_HUMAN	O43172	PRP4_HUMAN	PRPF4	522	13.6	Homo sapiens	1:Experimental evidence at protein level	U4/U6 small nuclear ribonucleoprotein Prp4	1	0.999	5	16	16	16	1	0	2	0	2	7	3	1	1	0	2	0	2	7	3	1	1	0	2	0	2	7	3	1	0	0	405944736	211527664	132374664	180088720	0	0	405944736	211527664	132374664
sp|O43175|SERA_HUMAN	O43175	SERA_HUMAN	PHGDH	533	29.8	Homo sapiens	1:Experimental evidence at protein level	D-3-phosphoglycerate dehydrogenase	1	0.999	12	31	31	31	0	18	0	3	1	6	3	0	0	18	0	3	1	6	3	0	0	18	0	3	1	6	3	0	0	309505824	0	0	166997920	160546000	0	309505824	0	0	166997920
sp|O43181|NDUS4_HUMAN	O43181	NDUS4_HUMAN	NDUFS4	175	16	Homo sapiens	1:Experimental evidence at protein level	NADH dehydrogenase [ubiquinone] iron-sulfur protein 4, mitochondrial	1	0.999	3	11	11	11	0	0	3	0	1	4	1	2	0	0	3	0	1	4	1	2	0	0	3	0	1	4	1	2	0	0	237218288	144714176	185069232	79603080	0	0	237218288	144714176	185069232
sp|O43242|PSMD3_HUMAN	O43242	PSMD3_HUMAN	PSMD3	534	19.3	Homo sapiens	1:Experimental evidence at protein level	26S proteasome non-ATPase regulatory subunit 3	1	0.999	6	28	28	28	3	5	3	0	6	7	3	1	3	5	3	0	6	7	3	1	3	5	3	0	6	7	3	1	64325016	59298772	56954192	74063840	59585152	163716096	64325016	59298772	56954192	74063840	59585152
sp|O43290|SNUT1_HUMAN	O43290	SNUT1_HUMAN	SART1	800	14.6	Homo sapiens	1:Experimental evidence at protein level	U4/U6.U5 tri-snRNP-associated protein 1	1	0.999	5	11	11	11	1	1	2	0	2	3	2	0	1	1	2	0	2	3	2	0	1	1	2	0	2	3	2	0	0	0	105790840	76502808	17326896	169512768	0	0	105790840	76502808	17326896
sp|O43291|SPIT2_HUMAN	O43291	SPIT2_HUMAN	SPINT2	252	5.6	Homo sapiens	1:Experimental evidence at protein level	Kunitz-type protease inhibitor 2	1	0.999	2	6	6	6	0	5	0	0	0	1	0	0	0	5	0	0	0	1	0	0	0	5	0	0	0	1	0	0	0	289126880	0	0	0	0	0	289126880	0	0	0
sp|O43324|MCA3_HUMAN	O43324	MCA3_HUMAN	EEF1E1	174	35.6	Homo sapiens	1:Experimental evidence at protein level	Eukaryotic translation elongation factor 1 epsilon-1	1	0.999	4	28	28	28	1	2	6	5	3	6	3	2	1	2	6	5	3	6	3	2	1	2	6	5	3	6	3	2	653047680	0	1862338180	2253499390	1566985860	900663170	653047680	0	1862338180	2253499390	1566985860
sp|O43390|HNRPR_HUMAN	O43390	HNRPR_HUMAN	HNRNPR	633	21.3	Homo sapiens	1:Experimental evidence at protein level	Heterogeneous nuclear ribonucleoprotein R	1	0.999	11	24	24	79	2	5	3	0	2	4	6	2	2	5	3	0	2	4	6	2	5	11	10	9	8	12	16	8	389384160	493514336	365453536	374039296	277350304	2054594430	389384160	493514336	365453536	374039296	277350304
sp|O43395|PRPF3_HUMAN	O43395	PRPF3_HUMAN	PRPF3	683	16.3	Homo sapiens	1:Experimental evidence at protein level	U4/U6 small nuclear ribonucleoprotein Prp3	1	0.999	6	8	8	8	0	0	2	0	1	3	0	2	0	0	2	0	1	3	0	2	0	0	2	0	1	3	0	2	0	0	99185520	84681856	81744512	0	0	0	99185520	84681856	81744512
sp|O43399|TPD54_HUMAN	O43399	TPD54_HUMAN	TPD52L2	206	28.2	Homo sapiens	1:Experimental evidence at protein level	Tumor protein D54	1	0.999	4	12	12	12	0	4	1	1	1	4	0	1	0	4	1	1	1	4	0	1	0	4	1	1	1	4	0	1	0	287546336	271119744	183136720	78441400	0	0	287546336	271119744	183136720	78441400
sp|O43402|EMC8_HUMAN	O43402	EMC8_HUMAN	EMC8	210	17.6	Homo sapiens	1:Experimental evidence at protein level	ER membrane protein complex subunit 8	1	0.9989	3	9	9	9	0	1	3	0	1	1	2	1	0	1	3	0	1	1	2	1	0	1	3	0	1	1	2	1	0	0	78566296	0	0	0	0	0	78566296	0	0
sp|O43447|PPIH_HUMAN	O43447	PPIH_HUMAN	PPIH	177	26	Homo sapiens	1:Experimental evidence at protein level	Peptidyl-prolyl cis-trans isomerase H	1	0.999	3	3	3	3	0	0	0	0	1	2	0	0	0	0	0	0	1	2	0	0	0	0	0	0	1	2	0	0	0	0	0	39788832	50203332	0	0	0	0	39788832	50203332
sp|O43464|HTRA2_HUMAN	O43464	HTRA2_HUMAN	HTRA2	458	13.5	Homo sapiens	1:Experimental evidence at protein level	Serine protease HTRA2, mitochondrial	1	0.999	2	2	2	2	0	1	0	0	0	1	0	0	0	1	0	0	0	1	0	0	0	1	0	0	0	1	0	0	0	0	0	0	0	0	0	0	0	0	0
sp|O43491|E41L2_HUMAN	O43491	E41L2_HUMAN	EPB41L2	1005	4.8	Homo sapiens	1:Experimental evidence at protein level	Band 4.1-like protein 2	1	0.999	2	2	2	2	0	0	0	0	0	1	0	1	0	0	0	0	0	1	0	1	0	0	0	0	0	1	0	1	0	0	0	0	37546644	0	0	0	0	0	37546644
sp|O43583|DENR_HUMAN	O43583	DENR_HUMAN	DENR	198	10.6	Homo sapiens	1:Experimental evidence at protein level	Density-regulated protein	1	0.999	2	8	8	8	0	0	1	0	2	3	1	1	0	0	1	0	2	3	1	1	0	0	1	0	2	3	1	1	0	0	58420092	79190248	70173472	56844080	0	0	58420092	79190248	70173472
sp|O43633|CHM2A_HUMAN	O43633	CHM2A_HUMAN	CHMP2A	222	22.5	Homo sapiens	1:Experimental evidence at protein level	Charged multivesicular body protein 2a	1	0.999	6	6	6	6	0	0	0	0	0	6	0	0	0	0	0	0	0	6	0	0	0	0	0	0	0	6	0	0	0	0	0	0	262180848	0	0	0	0	0	262180848
sp|O43660|PLRG1_HUMAN	O43660	PLRG1_HUMAN	PLRG1	514	16.1	Homo sapiens	1:Experimental evidence at protein level	Pleiotropic regulator 1	1	0.999	3	15	15	15	2	0	2	0	2	3	2	4	2	0	2	0	2	3	2	4	2	0	2	0	2	3	2	4	616333820	0	111278288	458923904	286370240	270397568	616333820	0	111278288	458923904	286370240
sp|O43670|ZN207_HUMAN	O43670	ZN207_HUMAN	ZNF207	478	7.1	Homo sapiens	1:Experimental evidence at protein level	BUB3-interacting and GLEBS motif-containing protein ZNF207	1	0.999	2	6	6	6	1	0	0	0	1	3	1	0	1	0	0	0	1	3	1	0	1	0	0	0	1	3	1	0	173826592	0	0	167350544	139424256	132491576	173826592	0	0	167350544	139424256
sp|O43678|NDUA2_HUMAN	O43678	NDUA2_HUMAN	NDUFA2	99	85.9	Homo sapiens	1:Experimental evidence at protein level	NADH dehydrogenase [ubiquinone] 1 alpha subcomplex subunit 2	1	0.999	7	56	56	56	1	2	13	1	14	11	7	7	1	2	13	1	14	11	7	7	1	2	13	1	14	11	7	7	0	157721856	1746049540	1024493760	1237594620	467480768	0	157721856	1746049540	1024493760	1237594620
sp|O43684|BUB3_HUMAN	O43684	BUB3_HUMAN	BUB3	328	25	Homo sapiens	1:Experimental evidence at protein level	Mitotic checkpoint protein BUB3	1	0.999	7	23	23	23	2	1	6	0	6	4	2	2	2	1	6	0	6	4	2	2	2	1	6	0	6	4	2	2	0	0	1145334140	368456832	302806976	300751008	0	0	1145334140	368456832	302806976
sp|O43707|ACTN4_HUMAN	O43707	ACTN4_HUMAN	ACTN4	911	63.7	Homo sapiens	1:Experimental evidence at protein level	Alpha-actinin-4	1	0.999	62	319	158	319	61	15	33	3	30	94	67	16	36	5	14	1	11	57	30	4	61	15	33	3	30	94	67	16	3143446530	216857200	1032913020	1679289340	2449056770	4283884030	1405393920	156361536	458743552	521912000	523277056
sp|O43809|CPSF5_HUMAN	O43809	CPSF5_HUMAN	NUDT21	227	34.8	Homo sapiens	1:Experimental evidence at protein level	Cleavage and polyadenylation specificity factor subunit 5	1	0.999	8	87	87	87	13	20	5	7	13	20	7	2	13	20	5	7	13	20	7	2	13	20	5	7	13	20	7	2	4190452220	2018539010	1098670080	2107038590	2258418690	647034430	4190452220	2018539010	1098670080	2107038590	2258418690
sp|O43837|IDH3B_HUMAN	O43837	IDH3B_HUMAN	IDH3B	385	15.8	Homo sapiens	1:Experimental evidence at protein level	Isocitrate dehydrogenase [NAD] subunit beta, mitochondrial	1	0.999	7	33	33	33	2	0	6	0	6	9	6	4	2	0	6	0	6	9	6	4	2	0	6	0	6	9	6	4	157222512	0	184949648	578392320	358756544	481680864	157222512	0	184949648	578392320	358756544
sp|O43852|CALU_HUMAN	O43852	CALU_HUMAN	CALU	315	35.2	Homo sapiens	1:Experimental evidence at protein level	Calumenin	1	0.999	9	22	22	22	2	2	2	1	5	9	1	0	2	2	2	1	5	9	1	0	2	2	2	1	5	9	1	0	423137792	177637248	210342624	192435744	313917504	0	423137792	177637248	210342624	192435744	313917504
sp|O43920|NDUS5_HUMAN	O43920	NDUS5_HUMAN	NDUFS5	106	38.7	Homo sapiens	1:Experimental evidence at protein level	NADH dehydrogenase [ubiquinone] iron-sulfur protein 5	1	0.999	4	10	10	10	0	0	3	0	2	4	1	0	0	0	3	0	2	4	1	0	0	0	3	0	2	4	1	0	0	0	0	56732368	71599952	0	0	0	0	56732368	71599952
sp|O60313|OPA1_HUMAN	O60313	OPA1_HUMAN	OPA1	960	13	Homo sapiens	1:Experimental evidence at protein level	Dynamin-like 120 kDa protein, mitochondrial	1	0.999	9	12	12	12	0	1	1	0	5	4	1	0	0	1	1	0	5	4	1	0	0	1	1	0	5	4	1	0	0	0	0	0	0	0	0	0	0	0	0
sp|O60437|PEPL_HUMAN	O60437	PEPL_HUMAN	PPL	1756	23.7	Homo sapiens	1:Experimental evidence at protein level	Periplakin	1	0.999	25	70	70	70	28	2	6	0	5	4	18	7	28	2	6	0	5	4	18	7	28	2	6	0	5	4	18	7	1208553860	99461504	434363456	147252480	63394456	752588160	1208553860	99461504	434363456	147252480	63394456
sp|O60488|ACSL4_HUMAN	O60488	ACSL4_HUMAN	ACSL4	711	11.1	Homo sapiens	1:Experimental evidence at protein level	Long-chain-fatty-acid--CoA ligase 4	1	0.999	4	11	7	11	1	0	3	0	2	2	3	0	1	0	2	0	2	1	1	0	1	0	3	0	2	2	3	0	0	0	317088320	179751136	228238016	290991296	0	0	191262880	179751136	99034208
sp|O60506|HNRPQ_HUMAN	O60506	HNRPQ_HUMAN	SYNCRIP	623	38.7	Homo sapiens	1:Experimental evidence at protein level	Heterogeneous nuclear ribonucleoprotein Q	1	0.999	21	128	73	128	12	9	14	11	18	29	25	10	9	3	7	2	12	21	15	4	12	9	14	11	18	29	25	10	953163970	642548420	1538289920	746117500	862051710	2808391680	812482430	206121296	215824848	983225090	776803970
sp|O60568|PLOD3_HUMAN	O60568	PLOD3_HUMAN	PLOD3	738	34.4	Homo sapiens	1:Experimental evidence at protein level	Procollagen-lysine,2-oxoglutarate 5-dioxygenase 3	1	0.999	13	31	31	31	0	1	1	0	12	14	2	1	0	1	1	0	12	14	2	1	0	1	1	0	12	14	2	1	0	0	0	437689056	159490848	0	0	0	0	437689056	159490848
sp|O60573|IF4E2_HUMAN	O60573	IF4E2_HUMAN	EIF4E2	245	18	Homo sapiens	1:Experimental evidence at protein level	Eukaryotic translation initiation factor 4E type 2	1	0.999	2	5	5	5	1	0	0	0	1	3	0	0	1	0	0	0	1	3	0	0	1	0	0	0	1	3	0	0	0	0	0	0	149086880	0	0	0	0	0	149086880
sp|O60675|MAFK_HUMAN	O60675	MAFK_HUMAN	MAFK	156	40.4	Homo sapiens	1:Experimental evidence at protein level	Transcription factor MafK	1	0.999	5	8	5	8	0	6	0	1	0	0	1	0	0	5	0	0	0	0	0	0	0	6	0	1	0	0	1	0	0	148760192	0	0	0	62840816	0	200845056	0	0	0
sp|O60701|UGDH_HUMAN	O60701	UGDH_HUMAN	UGDH	494	9.7	Homo sapiens	1:Experimental evidence at protein level	UDP-glucose 6-dehydrogenase	1	0.999	2	6	6	6	0	1	0	1	0	3	0	1	0	1	0	1	0	3	0	1	0	1	0	1	0	3	0	1	0	79812400	0	0	0	0	0	79812400	0	0	0
sp|O60716|CTND1_HUMAN	O60716	CTND1_HUMAN	CTNND1	968	32	Homo sapiens	1:Experimental evidence at protein level	Catenin delta-1	1	0.999	26	106	106	106	11	15	17	2	20	24	10	7	11	15	17	2	20	24	10	7	11	15	17	2	20	24	10	7	325308160	271170720	448780480	630780990	496784032	445069472	325308160	271170720	448780480	630780990	496784032
sp|O60783|RT14_HUMAN	O60783	RT14_HUMAN	MRPS14	128	25	Homo sapiens	1:Experimental evidence at protein level	28S ribosomal protein S14, mitochondrial	1	0.999	2	4	4	4	0	0	1	0	1	0	0	2	0	0	1	0	1	0	0	2	0	0	1	0	1	0	0	2	0	0	0	0	0	0	0	0	0	0	0
sp|O60814|H2B1K_HUMAN	O60814	H2B1K_HUMAN	HIST1H2BK	126	83.3	Homo sapiens	1:Experimental evidence at protein level	Histone H2B type 1-K	1	0.999	25	815	0	815	103	40	175	115	55	59	177	91	0	0	0	0	0	0	0	0	103	40	175	115	55	59	177	91	448175800000	35367576000	362148430000	120064483000	62424613000	223555617000	0	0	0	0	0
sp|O60832|DKC1_HUMAN	O60832	DKC1_HUMAN	DKC1	514	10.5	Homo sapiens	1:Experimental evidence at protein level	H/ACA ribonucleoprotein complex subunit 4	1	0.999	2	3	3	3	0	0	2	0	0	1	0	0	0	0	2	0	0	1	0	0	0	0	2	0	0	1	0	0	0	0	216472992	0	0	160835216	0	0	216472992	0	0
sp|O60841|IF2P_HUMAN	O60841	IF2P_HUMAN	EIF5B	1220	12.4	Homo sapiens	1:Experimental evidence at protein level	Eukaryotic translation initiation factor 5B	1	0.999	4	5	5	5	0	0	0	0	0	5	0	0	0	0	0	0	0	5	0	0	0	0	0	0	0	5	0	0	0	0	0	0	50815416	0	0	0	0	0	50815416
sp|O60884|DNJA2_HUMAN	O60884	DNJA2_HUMAN	DNAJA2	412	28.4	Homo sapiens	1:Experimental evidence at protein level	DnaJ homolog subfamily A member 2	1	0.999	6	21	21	21	0	0	2	0	2	14	3	0	0	0	2	0	2	14	3	0	0	0	2	0	2	14	3	0	0	0	128889024	0	582075780	353061376	0	0	128889024	0	582075780
sp|O60925|PFD1_HUMAN	O60925	PFD1_HUMAN	PFDN1	122	45.1	Homo sapiens	1:Experimental evidence at protein level	Prefoldin subunit 1	1	0.999	5	9	9	9	0	2	2	0	3	2	0	0	0	2	2	0	3	2	0	0	0	2	2	0	3	2	0	0	0	75144104	248225456	157652816	72024968	0	0	75144104	248225456	157652816	72024968
sp|O75146|HIP1R_HUMAN	O75146	HIP1R_HUMAN	HIP1R	1068	18.5	Homo sapiens	1:Experimental evidence at protein level	Huntingtin-interacting protein 1-related protein	1	0.999	11	18	18	18	0	7	2	1	2	5	1	0	0	7	2	1	2	5	1	0	0	7	2	1	2	5	1	0	0	0	96846144	0	74906624	51102848	0	0	96846144	0	74906624
sp|O75251|NDUS7_HUMAN	O75251	NDUS7_HUMAN	NDUFS7	213	24.4	Homo sapiens	1:Experimental evidence at protein level	NADH dehydrogenase [ubiquinone] iron-sulfur protein 7, mitochondrial	1	0.999	4	7	7	7	0	0	1	0	2	3	1	0	0	0	1	0	2	3	1	0	0	0	1	0	2	3	1	0	0	0	0	134694416	251144432	0	0	0	0	134694416	251144432
sp|O75306|NDUS2_HUMAN	O75306	NDUS2_HUMAN	NDUFS2	463	17.3	Homo sapiens	1:Experimental evidence at protein level	NADH dehydrogenase [ubiquinone] iron-sulfur protein 2, mitochondrial	1	0.999	4	7	7	7	0	0	0	0	2	4	1	0	0	0	0	0	2	4	1	0	0	0	0	0	2	4	1	0	0	0	0	100098048	179280416	0	0	0	0	100098048	179280416
sp|O75323|NIPS2_HUMAN	O75323	NIPS2_HUMAN	GBAS	286	60.1	Homo sapiens	1:Experimental evidence at protein level	Protein NipSnap homolog 2	1	0.999	9	32	32	32	5	3	2	0	5	13	2	2	5	3	2	0	5	13	2	2	5	3	2	0	5	13	2	2	106430624	0	0	93511504	220764784	0	106430624	0	0	93511504	220764784
sp|O75367|H2AY_HUMAN	O75367	H2AY_HUMAN	H2AFY	372	38.4	Homo sapiens	1:Experimental evidence at protein level	Core histone macro-H2A.1	1	0.999	8	25	18	25	2	1	2	0	4	5	8	3	1	1	1	0	3	4	5	3	2	1	2	0	4	5	8	3	678468160	0	420055616	548454080	509224288	597689920	147710992	0	0	72357088	107687688
sp|O75369|FLNB_HUMAN	O75369	FLNB_HUMAN	FLNB	2602	16.3	Homo sapiens	1:Experimental evidence at protein level	Filamin-B	1	0.999	24	59	59	59	7	1	5	0	10	13	17	6	7	1	5	0	10	13	17	6	7	1	5	0	10	13	17	6	415145024	0	97751552	73862328	172643360	375275584	415145024	0	97751552	73862328	172643360
sp|O75380|NDUS6_HUMAN	O75380	NDUS6_HUMAN	NDUFS6	124	40.3	Homo sapiens	1:Experimental evidence at protein level	NADH dehydrogenase [ubiquinone] iron-sulfur protein 6, mitochondrial	1	0.999	4	15	15	15	2	0	3	0	2	4	0	4	2	0	3	0	2	4	0	4	2	0	3	0	2	4	0	4	0	0	0	166229808	153092192	0	0	0	0	166229808	153092192
sp|O75438|NDUB1_HUMAN	O75438	NDUB1_HUMAN	NDUFB1	58	34.5	Homo sapiens	1:Experimental evidence at protein level	NADH dehydrogenase [ubiquinone] 1 beta subcomplex subunit 1	1	0.999	3	15	15	15	0	1	5	0	4	3	1	1	0	1	5	0	4	3	1	1	0	1	5	0	4	3	1	1	0	91368304	755645120	697353410	472782016	80544104	0	91368304	755645120	697353410	472782016
sp|O75475|PSIP1_HUMAN	O75475	PSIP1_HUMAN	PSIP1	530	17.9	Homo sapiens	1:Experimental evidence at protein level	PC4 and SFRS1-interacting protein	1	0.999	6	27	27	27	4	3	4	0	5	4	5	2	4	3	4	0	5	4	5	2	4	3	4	0	5	4	5	2	28618936	0	338960160	280826208	93923464	189218944	28618936	0	338960160	280826208	93923464
sp|O75477|ERLN1_HUMAN	O75477	ERLN1_HUMAN	ERLIN1	346	12.7	Homo sapiens	1:Experimental evidence at protein level	Erlin-1	1	0.9989	3	3	3	16	0	1	0	0	1	1	0	0	0	1	0	0	1	1	0	0	1	3	1	1	2	4	2	2	0	0	0	80531192	29311448	0	0	0	0	80531192	29311448
sp|O75489|NDUS3_HUMAN	O75489	NDUS3_HUMAN	NDUFS3	264	43.9	Homo sapiens	1:Experimental evidence at protein level	NADH dehydrogenase [ubiquinone] iron-sulfur protein 3, mitochondrial	1	0.999	8	18	18	18	1	1	1	0	2	11	1	1	1	1	1	0	2	11	1	1	1	1	1	0	2	11	1	1	0	0	0	170964256	439599616	100374112	0	0	0	170964256	439599616
sp|O75494|SRS10_HUMAN	O75494	SRS10_HUMAN	SRSF10	262	33.2	Homo sapiens	1:Experimental evidence at protein level	Serine/arginine-rich splicing factor 10	1	0.999	7	24	18	24	4	4	1	0	2	8	4	1	3	3	1	0	1	6	3	1	4	4	1	0	2	8	4	1	610314110	60632784	0	84522672	395890880	432200000	565612800	110767504	0	0	311000512
sp|O75525|KHDR3_HUMAN	O75525	KHDR3_HUMAN	KHDRBS3	346	24	Homo sapiens	1:Experimental evidence at protein level	KH domain-containing, RNA-binding, signal transduction-associated protein 3	1	0.999	5	16	16	16	4	0	1	0	2	6	3	0	4	0	1	0	2	6	3	0	4	0	1	0	2	6	3	0	418913600	0	0	54906172	343267968	177231856	418913600	0	0	54906172	343267968
sp|O75531|BAF_HUMAN	O75531	BAF_HUMAN	BANF1	89	88.8	Homo sapiens	1:Experimental evidence at protein level	Barrier-to-autointegration factor	1	0.999	16	136	136	136	13	0	26	0	22	43	13	19	13	0	26	0	22	43	13	19	13	0	26	0	22	43	13	19	2783365120	0	5858879500	4755800100	5236572700	3131286530	2783365120	0	5858879500	4755800100	5236572700
sp|O75533|SF3B1_HUMAN	O75533	SF3B1_HUMAN	SF3B1	1304	8.8	Homo sapiens	1:Experimental evidence at protein level	Splicing factor 3B subunit 1	1	0.999	2	3	3	3	0	0	2	0	0	0	1	0	0	0	2	0	0	0	1	0	0	0	2	0	0	0	1	0	0	0	0	0	0	32094950	0	0	0	0	0
sp|O75569|PRKRA_HUMAN	O75569	PRKRA_HUMAN	PRKRA	313	41.5	Homo sapiens	1:Experimental evidence at protein level	Interferon-inducible double-stranded RNA-dependent protein kinase activator A	1	0.999	8	16	16	16	1	0	2	0	1	10	1	1	1	0	2	0	1	10	1	1	1	0	2	0	1	10	1	1	0	0	238012976	0	0	0	0	0	238012976	0	0
sp|O75874|IDHC_HUMAN	O75874	IDHC_HUMAN	IDH1	414	13.3	Homo sapiens	1:Experimental evidence at protein level	Isocitrate dehydrogenase [NADP] cytoplasmic	1	0.999	2	4	4	4	0	0	0	0	1	2	0	1	0	0	0	0	1	2	0	1	0	0	0	0	1	2	0	1	0	0	0	54242404	120249680	0	0	0	0	54242404	120249680
sp|O75934|SPF27_HUMAN	O75934	SPF27_HUMAN	BCAS2	225	18.2	Homo sapiens	1:Experimental evidence at protein level	Pre-mRNA-splicing factor SPF27	1	0.999	3	16	16	16	1	3	2	1	2	4	2	1	1	3	2	1	2	4	2	1	1	3	2	1	2	4	2	1	167486592	40276220	244934432	337425792	173682224	248120400	167486592	40276220	244934432	337425792	173682224
sp|O75947|ATP5H_HUMAN	O75947	ATP5H_HUMAN	ATP5H	161	50.9	Homo sapiens	1:Experimental evidence at protein level	ATP synthase subunit d, mitochondrial	1	0.999	10	84	84	84	2	13	12	5	17	25	6	4	2	13	12	5	17	25	6	4	2	13	12	5	17	25	6	4	150064640	811056580	1472619780	1934748030	1297554940	82984656	150064640	811056580	1472619780	1934748030	1297554940
sp|O75955|FLOT1_HUMAN	O75955	FLOT1_HUMAN	FLOT1	427	47.5	Homo sapiens	1:Experimental evidence at protein level	Flotillin-1	1	0.999	17	77	77	77	3	8	10	1	18	25	7	5	3	8	10	1	18	25	7	5	3	8	10	1	18	25	7	5	162303344	225961664	599225980	535619232	464801920	606133380	162303344	225961664	599225980	535619232	464801920
sp|O75964|ATP5L_HUMAN	O75964	ATP5L_HUMAN	ATP5L	103	40.8	Homo sapiens	1:Experimental evidence at protein level	ATP synthase subunit g, mitochondrial	1	0.999	3	14	11	14	1	0	3	0	3	6	1	0	1	0	3	0	2	4	1	0	1	0	3	0	3	6	1	0	109935872	0	122599048	223600448	151100016	92561048	109935872	0	122599048	223600448	151100016
sp|O76094|SRP72_HUMAN	O76094	SRP72_HUMAN	SRP72	671	17.4	Homo sapiens	1:Experimental evidence at protein level	Signal recognition particle subunit SRP72	1	0.999	4	5	5	5	0	1	0	0	0	2	1	1	0	1	0	0	0	2	1	1	0	1	0	0	0	2	1	1	0	0	55047208	0	0	0	0	0	55047208	0	0
sp|O94776|MTA2_HUMAN	O94776	MTA2_HUMAN	MTA2	668	7	Homo sapiens	1:Experimental evidence at protein level	Metastasis-associated protein MTA2	1	0.9924	3	3	2	3	0	0	2	0	0	0	0	1	0	0	2	0	0	0	0	0	0	0	2	0	0	0	0	1	0	0	0	0	0	0	0	0	0	0	0
sp|O94905|ERLN2_HUMAN	O94905	ERLN2_HUMAN	ERLIN2	339	28	Homo sapiens	1:Experimental evidence at protein level	Erlin-2	1	0.999	9	44	31	44	3	6	5	1	8	11	5	5	2	4	4	0	7	8	3	3	3	6	5	1	8	11	5	5	593636290	575010240	925268610	1299363840	1115090300	543829820	0	55886500	0	621755070	449194784
sp|O94973|AP2A2_HUMAN	O94973	AP2A2_HUMAN	AP2A2	939	13.7	Homo sapiens	1:Experimental evidence at protein level	AP-2 complex subunit alpha-2	1	0.999	4	8	8	9	0	0	2	0	1	4	1	0	0	0	2	0	1	4	1	0	0	0	2	0	2	4	1	0	0	0	0	0	158392688	0	0	0	0	0	158392688
sp|O95168|NDUB4_HUMAN	O95168	NDUB4_HUMAN	NDUFB4	129	56.6	Homo sapiens	1:Experimental evidence at protein level	NADH dehydrogenase [ubiquinone] 1 beta subcomplex subunit 4	1	0.999	5	7	7	7	0	1	2	0	2	2	0	0	0	1	2	0	2	2	0	0	0	1	2	0	2	2	0	0	0	0	38376332	163612304	0	0	0	0	38376332	163612304	0
sp|O95182|NDUA7_HUMAN	O95182	NDUA7_HUMAN	NDUFA7	113	60.2	Homo sapiens	1:Experimental evidence at protein level	NADH dehydrogenase [ubiquinone] 1 alpha subcomplex subunit 7	1	0.999	5	9	9	9	0	1	0	1	4	1	2	0	0	1	0	1	4	1	2	0	0	1	0	1	4	1	2	0	0	0	0	62473272	47440356	111386592	0	0	0	62473272	47440356
sp|O95232|LC7L3_HUMAN	O95232	LC7L3_HUMAN	LUC7L3	432	10	Homo sapiens	1:Experimental evidence at protein level	Luc7-like protein 3	1	0.999	2	8	8	8	1	0	1	1	2	1	2	0	1	0	1	1	2	1	2	0	1	0	1	1	2	1	2	0	10112483	0	13884612	13712923	5993812	19959142	10112483	0	13884612	13712923	5993812
sp|O95249|GOSR1_HUMAN	O95249	GOSR1_HUMAN	GOSR1	250	14.8	Homo sapiens	1:Experimental evidence at protein level	Golgi SNAP receptor complex member 1	1	0.999	3	3	3	3	0	2	0	0	0	1	0	0	0	2	0	0	0	1	0	0	0	2	0	0	0	1	0	0	0	90066480	0	0	75882320	0	0	90066480	0	0	75882320
sp|O95292|VAPB_HUMAN	O95292	VAPB_HUMAN	VAPB	243	38.3	Homo sapiens	1:Experimental evidence at protein level	Vesicle-associated membrane protein-associated protein B/C	1	0.999	5	21	21	21	2	3	1	4	2	6	2	1	2	3	1	4	2	6	2	1	2	3	1	4	2	6	2	1	112017160	378368320	198814256	357989632	231153120	186300000	112017160	378368320	198814256	357989632	231153120
sp|O95299|NDUAA_HUMAN	O95299	NDUAA_HUMAN	NDUFA10	355	23.4	Homo sapiens	1:Experimental evidence at protein level	NADH dehydrogenase [ubiquinone] 1 alpha subcomplex subunit 10, mitochondrial	1	0.999	4	11	11	11	0	0	2	0	1	5	2	1	0	0	2	0	1	5	2	1	0	0	2	0	1	5	2	1	0	0	247449344	79656120	86227368	156565296	0	0	247449344	79656120	86227368
sp|O95400|CD2B2_HUMAN	O95400	CD2B2_HUMAN	CD2BP2	341	16.4	Homo sapiens	1:Experimental evidence at protein level	CD2 antigen cytoplasmic tail-binding protein 2	1	0.999	3	7	7	7	1	0	1	0	1	2	1	1	1	0	1	0	1	2	1	1	1	0	1	0	1	2	1	1	102238448	0	120559632	53698060	81464464	0	102238448	0	120559632	53698060	81464464
sp|O95425|SVIL_HUMAN	O95425	SVIL_HUMAN	SVIL	2214	7.9	Homo sapiens	1:Experimental evidence at protein level	Supervillin	1	0.999	5	11	11	11	1	0	3	0	2	2	3	0	1	0	3	0	2	2	3	0	1	0	3	0	2	2	3	0	0	0	58304348	0	0	64847052	0	0	58304348	0	0
sp|O95433|AHSA1_HUMAN	O95433	AHSA1_HUMAN	AHSA1	338	8.6	Homo sapiens	1:Experimental evidence at protein level	Activator of 90 kDa heat shock protein ATPase homolog 1	1	0.999	2	6	6	6	1	3	0	0	0	1	1	0	1	3	0	0	0	1	1	0	1	3	0	0	0	1	1	0	0	197609696	0	0	32005128	0	0	197609696	0	0	32005128
sp|O95571|ETHE1_HUMAN	O95571	ETHE1_HUMAN	ETHE1	254	39.4	Homo sapiens	1:Experimental evidence at protein level	Persulfide dioxygenase ETHE1, mitochondrial	1	0.999	5	13	13	13	0	0	2	0	2	4	5	0	0	0	2	0	2	4	5	0	0	0	2	0	2	4	5	0	0	0	173013520	179404800	0	0	0	0	173013520	179404800	0
sp|O95782|AP2A1_HUMAN	O95782	AP2A1_HUMAN	AP2A1	977	14.3	Homo sapiens	1:Experimental evidence at protein level	AP-2 complex subunit alpha-1	1	0.999	5	15	14	15	0	0	1	0	4	6	1	3	0	0	1	0	3	6	1	3	0	0	1	0	4	6	1	3	0	0	0	308198848	53487344	152675600	0	0	0	308198848	53487344
sp|O95793|STAU1_HUMAN	O95793	STAU1_HUMAN	STAU1	577	40	Homo sapiens	1:Experimental evidence at protein level	Double-stranded RNA-binding protein Staufen homolog 1	1	0.999	15	72	72	72	10	3	10	0	16	23	7	3	10	3	10	0	16	23	7	3	10	3	10	0	16	23	7	3	732720260	260495392	713815420	1362522750	1384079870	857260480	732720260	260495392	713815420	1362522750	1384079870
sp|O95816|BAG2_HUMAN	O95816	BAG2_HUMAN	BAG2	211	64.9	Homo sapiens	1:Experimental evidence at protein level	BAG family molecular chaperone regulator 2	1	0.999	12	56	55	56	8	4	14	0	7	13	5	5	8	4	14	0	7	13	5	4	8	4	14	0	7	13	5	5	1358306820	423963712	1432855040	1285670910	972988860	971253890	1358306820	423963712	1432855040	1285670910	972988860
sp|O95831|AIFM1_HUMAN	O95831	AIFM1_HUMAN	AIFM1	613	25.9	Homo sapiens	1:Experimental evidence at protein level	Apoptosis-inducing factor 1, mitochondrial	1	0.999	10	27	27	27	0	1	3	0	8	10	2	3	0	1	3	0	8	10	2	3	0	1	3	0	8	10	2	3	0	52352412	465563712	619618750	380356032	0	0	52352412	465563712	619618750	380356032
sp|O95881|TXD12_HUMAN	O95881	TXD12_HUMAN	TXNDC12	172	12.8	Homo sapiens	1:Experimental evidence at protein level	Thioredoxin domain-containing protein 12	1	0.999	2	2	2	2	0	2	0	0	0	0	0	0	0	2	0	0	0	0	0	0	0	2	0	0	0	0	0	0	0	169351232	0	0	0	0	0	169351232	0	0	0
sp|O95994|AGR2_HUMAN	O95994	AGR2_HUMAN	AGR2	175	16.6	Homo sapiens	1:Experimental evidence at protein level	Anterior gradient protein 2 homolog	1	0.999	2	2	1	2	0	0	0	0	0	2	0	0	0	0	0	0	0	1	0	0	0	0	0	0	0	2	0	0	0	0	0	0	128944328	0	0	0	0	0	36115096
sp|O96000|NDUBA_HUMAN	O96000	NDUBA_HUMAN	NDUFB10	172	43.6	Homo sapiens	1:Experimental evidence at protein level	NADH dehydrogenase [ubiquinone] 1 beta subcomplex subunit 10	1	0.999	8	34	34	34	1	3	8	1	8	8	3	2	1	3	8	1	8	8	3	2	1	3	8	1	8	8	3	2	0	0	1321713150	576914180	240285216	548394750	0	0	1321713150	576914180	240285216
sp|O96019|ACL6A_HUMAN	O96019	ACL6A_HUMAN	ACTL6A	429	8.9	Homo sapiens	1:Experimental evidence at protein level	Actin-like protein 6A	1	0.999	2	7	3	7	0	0	2	0	0	1	1	3	0	0	1	0	0	0	0	2	0	0	2	0	0	1	1	3	0	0	302484608	0	0	0	0	0	102880960	0	0
sp|P00167|CYB5_HUMAN	P00167	CYB5_HUMAN	CYB5A	134	42.5	Homo sapiens	1:Experimental evidence at protein level	Cytochrome b5	1	0.999	2	9	9	9	0	4	0	1	1	3	0	0	0	4	0	1	1	3	0	0	0	4	0	1	1	3	0	0	0	419891328	0	0	51571372	0	0	419891328	0	0	51571372
sp|P00338|LDHA_HUMAN	P00338	LDHA_HUMAN	LDHA	332	42.2	Homo sapiens	1:Experimental evidence at protein level	L-lactate dehydrogenase A chain	1	0.999	7	19	16	19	0	6	2	2	2	3	3	1	0	6	1	2	2	2	2	1	0	6	2	2	2	3	3	1	0	519418144	169705088	0	0	53656604	0	519418144	169705088	0	0
sp|P00390|GSHR_HUMAN	P00390	GSHR_HUMAN	GSR	522	13.8	Homo sapiens	1:Experimental evidence at protein level	Glutathione reductase, mitochondrial	1	0.999	4	13	13	13	0	0	3	0	2	5	2	1	0	0	3	0	2	5	2	1	0	0	3	0	2	5	2	1	0	0	173354464	148084992	108434528	119002656	0	0	173354464	148084992	108434528
sp|P00558|PGK1_HUMAN	P00558	PGK1_HUMAN	PGK1	417	36.2	Homo sapiens	1:Experimental evidence at protein level	Phosphoglycerate kinase 1	1	0.999	11	34	26	34	6	10	2	0	2	9	5	0	5	9	1	0	2	6	3	0	6	10	2	0	2	9	5	0	162772416	309309504	0	77142984	203414560	313122272	162772416	238948576	0	77142984	146013104
sp|P01011|AACT_HUMAN	P01011	AACT_HUMAN	SERPINA3	423	13.9	Homo sapiens	1:Experimental evidence at protein level	Alpha-1-antichymotrypsin	1	0.9988	3	14	14	14	2	2	4	0	1	2	1	2	2	2	4	0	1	2	1	2	2	2	4	0	1	2	1	2	0	72474896	0	121190056	63705568	0	0	72474896	0	121190056	63705568
sp|P01591|IGJ_HUMAN	P01591	IGJ_HUMAN	JCHAIN	159	34.6	Homo sapiens	1:Experimental evidence at protein level	Immunoglobulin J chain	1	0.999	7	17	17	17	0	0	0	0	0	0	0	17	0	0	0	0	0	0	0	17	0	0	0	0	0	0	0	17	0	0	0	0	0	0	0	0	0	0	0
sp|P01833|PIGR_HUMAN	P01833	PIGR_HUMAN	PIGR	764	28.4	Homo sapiens	1:Experimental evidence at protein level	Polymeric immunoglobulin receptor	1	0.999	15	30	30	30	3	6	0	0	2	3	1	15	3	6	0	0	2	3	1	15	3	6	0	0	2	3	1	15	325478272	66722684	0	38190916	45281116	0	325478272	66722684	0	38190916	45281116
sp|P01834|IGKC_HUMAN	P01834	IGKC_HUMAN	IGKC	106	50	Homo sapiens	1:Experimental evidence at protein level	Ig kappa chain C region	1	0.999	3	9	9	9	0	1	0	0	0	0	1	7	0	1	0	0	0	0	1	7	0	1	0	0	0	0	1	7	0	94237464	0	0	0	0	0	94237464	0	0	0
sp|P01857|IGHG1_HUMAN	P01857	IGHG1_HUMAN	IGHG1	330	29.7	Homo sapiens	1:Experimental evidence at protein level	Ig gamma-1 chain C region	1	0.999	4	5	1	5	2	0	0	0	0	0	3	0	0	0	0	0	0	0	1	0	2	0	0	0	0	0	3	0	101541024	0	0	0	0	317600448	0	0	0	0	0
sp|P01859|IGHG2_HUMAN	P01859	IGHG2_HUMAN	IGHG2	326	16.9	Homo sapiens	1:Experimental evidence at protein level	Ig gamma-2 chain C region	1	0.999	3	3	1	4	1	0	0	0	0	0	2	0	0	0	0	0	0	0	1	0	1	0	0	0	0	0	3	0	0	0	0	0	0	60470616	0	0	0	0	0
sp|P01876|IGHA1_HUMAN	P01876	IGHA1_HUMAN	IGHA1	353	46.7	Homo sapiens	1:Experimental evidence at protein level	Ig alpha-1 chain C region	1	0.999	15	55	10	55	0	1	0	0	0	0	0	54	0	0	0	0	0	0	0	10	0	1	0	0	0	0	0	54	0	0	0	0	0	0	0	0	0	0	0
sp|P01903|DRA_HUMAN	P01903	DRA_HUMAN	HLA-DRA	254	42.9	Homo sapiens	1:Experimental evidence at protein level	HLA class II histocompatibility antigen, DR alpha chain	1	0.999	14	92	86	92	7	4	0	4	2	4	0	71	7	4	0	4	2	4	0	65	7	4	0	4	2	4	0	71	1479997700	267174736	0	92398592	215206784	0	1479997700	267174736	0	92398592	215206784
sp|P01911|2B1F_HUMAN	P01911	2B1F_HUMAN	HLA-DRB1	266	52.3	Homo sapiens	1:Experimental evidence at protein level	HLA class II histocompatibility antigen, DRB1-15 beta chain	1	0.999	14	13	13	94	13	0	0	0	0	0	0	0	13	0	0	0	0	0	0	0	25	7	0	3	4	3	0	52	3574745340	0	0	0	0	0	3574745340	0	0	0	0
sp|P02042|HBD_HUMAN	P02042	HBD_HUMAN	HBD	147	21.1	Homo sapiens	1:Experimental evidence at protein level	Hemoglobin subunit delta	1	0.999	3	35	0	35	1	4	7	3	3	3	9	5	0	0	0	0	0	0	0	0	1	4	7	3	3	3	9	5	872293500	667155970	2454597630	1162877950	821357950	3351884540	0	0	0	0	0
sp|P02533|K1C14_HUMAN	P02533	K1C14_HUMAN	KRT14	472	37.7	Homo sapiens	1:Experimental evidence at protein level	Keratin, type I cytoskeletal 14	1	0.999	26	3	3	374	0	0	0	0	0	0	1	2	0	0	0	0	0	0	1	2	47	31	43	48	24	30	94	57	0	0	0	0	0	0	0	0	0	0	0
sp|P02545|LMNA_HUMAN	P02545	LMNA_HUMAN	LMNA	664	68.2	Homo sapiens	1:Experimental evidence at protein level	Prelamin-A/C	1	0.999	43	379	379	379	63	76	33	48	45	49	46	19	63	76	33	48	45	49	46	19	63	76	33	48	45	49	46	19	2992750590	2342156800	841248640	1431352580	739485570	958597250	2992750590	2342156800	841248640	1431352580	739485570
sp|P02768|ALBU_HUMAN	P02768	ALBU_HUMAN	ALB	609	17.4	Homo sapiens	1:Experimental evidence at protein level	Serum albumin	1	0.999	8	11	11	65	0	1	0	0	0	1	0	9	0	1	0	0	0	1	0	9	10	8	6	10	1	3	15	12	0	0	0	0	0	0	0	0	0	0	0
sp|P02786|TFR1_HUMAN	P02786	TFR1_HUMAN	TFRC	760	9.3	Homo sapiens	1:Experimental evidence at protein level	Transferrin receptor protein 1	1	0.999	4	16	16	16	3	3	0	1	3	4	2	0	3	3	0	1	3	4	2	0	3	3	0	1	3	4	2	0	488158848	307673088	0	398057568	89892328	155650592	488158848	307673088	0	398057568	89892328
sp|P02788|TRFL_HUMAN	P02788	TRFL_HUMAN	LTF	710	45.5	Homo sapiens	1:Experimental evidence at protein level	Lactotransferrin	1	0.999	22	39	37	39	0	0	0	0	0	0	0	39	0	0	0	0	0	0	0	37	0	0	0	0	0	0	0	39	0	0	0	0	0	0	0	0	0	0	0
sp|P02790|HEMO_HUMAN	P02790	HEMO_HUMAN	HPX	462	23.4	Homo sapiens	1:Experimental evidence at protein level	Hemopexin	1	0.999	6	7	7	7	1	2	0	0	0	0	4	0	1	2	0	0	0	0	4	0	1	2	0	0	0	0	4	0	0	27836518	0	0	0	619573700	0	27836518	0	0	0
sp|P02808|STAT_HUMAN	P02808	STAT_HUMAN	STATH	62	54.8	Homo sapiens	1:Experimental evidence at protein level	Statherin	1	0.999	3	14	14	14	0	0	0	0	0	0	0	14	0	0	0	0	0	0	0	14	0	0	0	0	0	0	0	14	0	0	0	0	0	0	0	0	0	0	0
sp|P03973|SLPI_HUMAN	P03973	SLPI_HUMAN	SLPI	132	26.5	Homo sapiens	1:Experimental evidence at protein level	Antileukoproteinase	1	0.999	3	4	4	4	0	0	0	0	0	0	0	4	0	0	0	0	0	0	0	4	0	0	0	0	0	0	0	4	0	0	0	0	0	0	0	0	0	0	0
sp|P04004|VTNC_HUMAN	P04004	VTNC_HUMAN	VTN	478	7.7	Homo sapiens	1:Experimental evidence at protein level	Vitronectin	1	0.999	4	29	29	29	1	4	2	1	5	7	6	3	1	4	2	1	5	7	6	3	1	4	2	1	5	7	6	3	0	280111232	216308736	310158848	301527520	458999552	0	280111232	216308736	310158848	301527520
sp|P04075|ALDOA_HUMAN	P04075	ALDOA_HUMAN	ALDOA	364	36.5	Homo sapiens	1:Experimental evidence at protein level	Fructose-bisphosphate aldolase A	1	0.999	9	20	3	20	0	8	1	1	1	3	6	0	0	2	0	0	0	1	0	0	0	8	1	1	1	3	6	0	0	197249616	47982196	0	60637100	169552960	0	411195360	0	0	80381296
sp|P04083|ANXA1_HUMAN	P04083	ANXA1_HUMAN	ANXA1	346	35	Homo sapiens	1:Experimental evidence at protein level	Annexin A1	1	0.999	11	20	20	20	2	2	0	0	0	12	4	0	2	2	0	0	0	12	4	0	2	2	0	0	0	12	4	0	93282800	76078832	0	0	155838400	0	93282800	76078832	0	0	155838400
sp|P04181|OAT_HUMAN	P04181	OAT_HUMAN	OAT	439	27.8	Homo sapiens	1:Experimental evidence at protein level	Ornithine aminotransferase, mitochondrial	1	0.999	7	20	20	20	0	0	4	0	4	9	2	1	0	0	4	0	4	9	2	1	0	0	4	0	4	9	2	1	0	0	0	350489728	233780480	99078544	0	0	0	350489728	233780480
sp|P04264|K2C1_HUMAN	P04264	K2C1_HUMAN	KRT1	644	61.3	Homo sapiens	1:Experimental evidence at protein level	Keratin, type II cytoskeletal 1	1	0.999	47	477	444	602	34	75	34	40	30	74	114	76	32	69	32	37	29	67	105	73	49	81	49	66	39	80	149	89	29094449200	3273591300	3749196800	3423835140	9109129200	21524693000	29094449200	3273591300	3749196800	3423835140	9109129200
sp|P04406|G3P_HUMAN	P04406	G3P_HUMAN	GAPDH	335	80.9	Homo sapiens	1:Experimental evidence at protein level	Glyceraldehyde-3-phosphate dehydrogenase	1	0.999	30	247	247	247	30	13	31	19	39	59	31	25	30	13	31	19	39	59	31	25	30	13	31	19	39	59	31	25	2325421820	203571552	1858368000	2562200830	3489580800	3445879810	2325421820	203571552	1858368000	2562200830	3489580800
sp|P04626|ERBB2_HUMAN	P04626	ERBB2_HUMAN	ERBB2	1255	22.3	Homo sapiens	1:Experimental evidence at protein level	Receptor tyrosine-protein kinase erbB-2	1	0.999	21	127	124	127	13	26	8	9	20	27	14	10	13	25	8	9	19	26	14	10	13	26	8	9	20	27	14	10	1292219390	1441265920	456078528	847539330	1745831420	773424640	1292219390	1441265920	456078528	847539330	1745831420
sp|P04792|HSPB1_HUMAN	P04792	HSPB1_HUMAN	HSPB1	205	79	Homo sapiens	1:Experimental evidence at protein level	Heat shock protein beta-1	1	0.999	10	96	96	96	18	9	13	0	13	22	15	6	18	9	13	0	13	22	15	6	18	9	13	0	13	22	15	6	1659620100	346936448	2573965820	1025886590	2692233470	2026666500	1659620100	346936448	2573965820	1025886590	2692233470
sp|P04843|RPN1_HUMAN	P04843	RPN1_HUMAN	RPN1	607	29.5	Homo sapiens	1:Experimental evidence at protein level	Dolichyl-diphosphooligosaccharide--protein glycosyltransferase subunit 1	1	0.999	15	81	81	81	5	20	4	13	9	20	8	2	5	20	4	13	9	20	8	2	5	20	4	13	9	20	8	2	512767680	1207824260	587865980	1104528130	1057106620	372163328	512767680	1207824260	587865980	1104528130	1057106620
sp|P05023|AT1A1_HUMAN	P05023	AT1A1_HUMAN	ATP1A1	1023	4.5	Homo sapiens	1:Experimental evidence at protein level	Sodium/potassium-transporting ATPase subunit alpha-1	1	0.999	2	3	0	3	0	1	0	0	0	2	0	0	0	0	0	0	0	0	0	0	0	1	0	0	0	2	0	0	0	0	0	0	0	0	0	0	0	0	0
sp|P05026|AT1B1_HUMAN	P05026	AT1B1_HUMAN	ATP1B1	303	11.2	Homo sapiens	1:Experimental evidence at protein level	Sodium/potassium-transporting ATPase subunit beta-1	1	0.999	2	6	6	6	0	2	0	2	1	1	0	0	0	2	0	2	1	1	0	0	0	2	0	2	1	1	0	0	0	0	0	124133024	99996120	0	0	0	0	124133024	99996120
sp|P05109|S10A8_HUMAN	P05109	S10A8_HUMAN	S100A8	93	29	Homo sapiens	1:Experimental evidence at protein level	Protein S100-A8	1	0.999	3	6	6	6	0	0	0	0	0	3	2	1	0	0	0	0	0	3	2	1	0	0	0	0	0	3	2	1	0	0	0	50273540	140632544	0	0	0	0	50273540	140632544
sp|P05141|ADT2_HUMAN	P05141	ADT2_HUMAN	SLC25A5	298	49.3	Homo sapiens	1:Experimental evidence at protein level	ADP/ATP translocase 2	1	0.999	15	80	60	80	1	9	14	6	11	14	17	8	1	8	11	5	9	8	11	7	1	9	14	6	11	14	17	8	388645664	689354370	1166961150	1044408700	1637003650	3019289090	388645664	689354370	1166961150	1044408700	1637003650
sp|P05198|IF2A_HUMAN	P05198	IF2A_HUMAN	EIF2S1	315	31.4	Homo sapiens	1:Experimental evidence at protein level	Eukaryotic translation initiation factor 2 subunit 1	1	0.999	9	31	31	31	3	2	4	0	6	7	3	6	3	2	4	0	6	7	3	6	3	2	4	0	6	7	3	6	323263200	140695408	490067520	450361120	353360192	787401980	323263200	140695408	490067520	450361120	353360192
sp|P05362|ICAM1_HUMAN	P05362	ICAM1_HUMAN	ICAM1	532	18.6	Homo sapiens	1:Experimental evidence at protein level	Intercellular adhesion molecule 1	1	0.999	6	11	11	11	0	3	0	1	3	4	0	0	0	3	0	1	3	4	0	0	0	3	0	1	3	4	0	0	0	54179004	0	124575160	74792736	0	0	54179004	0	124575160	74792736
sp|P05386|RLA1_HUMAN	P05386	RLA1_HUMAN	RPLP1	114	99.1	Homo sapiens	1:Experimental evidence at protein level	60S acidic ribosomal protein P1	1	0.999	9	149	149	160	11	7	29	4	27	33	17	21	11	7	29	4	27	33	17	21	12	7	29	4	31	39	17	21	5547793900	1508174080	22568798200	25357801500	23940384800	7066120700	5547793900	1508174080	22568798200	25357801500	23940384800
sp|P05387|RLA2_HUMAN	P05387	RLA2_HUMAN	RPLP2	115	100	Homo sapiens	1:Experimental evidence at protein level	60S acidic ribosomal protein P2	1	0.999	20	220	209	220	29	3	29	0	45	72	27	15	28	3	29	0	41	66	27	15	29	3	29	0	45	72	27	15	1950688130	44332372	1661120130	3105149440	6422790100	1737869820	1950688130	44332372	1661120130	3105149440	6422790100
sp|P05388|RLA0_HUMAN	P05388	RLA0_HUMAN	RPLP0	317	71	Homo sapiens	1:Experimental evidence at protein level	60S acidic ribosomal protein P0	1	0.999	31	237	90	237	19	2	30	0	58	87	24	17	7	1	13	0	20	36	7	6	19	2	30	0	58	87	24	17	1257405950	101347176	3507055620	6276682200	6885942300	2119972220	967122690	0	2989792770	5894449200	4496069100
sp|P05455|LA_HUMAN	P05455	LA_HUMAN	SSB	408	19.9	Homo sapiens	1:Experimental evidence at protein level	Lupus La protein	1	0.999	3	5	5	5	0	0	0	0	1	4	0	0	0	0	0	0	1	4	0	0	0	0	0	0	1	4	0	0	0	0	0	0	258950592	0	0	0	0	0	258950592
sp|P05556|ITB1_HUMAN	P05556	ITB1_HUMAN	ITGB1	798	16.2	Homo sapiens	1:Experimental evidence at protein level	Integrin beta-1	1	0.999	12	38	38	38	1	12	1	10	6	8	0	0	1	12	1	10	6	8	0	0	1	12	1	10	6	8	0	0	167432640	1055175100	0	794885890	981958780	0	167432640	1055175100	0	794885890	981958780
sp|P05783|K1C18_HUMAN	P05783	K1C18_HUMAN	KRT18	430	99.8	Homo sapiens	1:Experimental evidence at protein level	Keratin, type I cytoskeletal 18	1	0.999	97	2959	2791	2959	512	220	481	212	204	220	728	382	494	213	453	187	197	212	678	357	512	220	481	212	204	220	728	382	525781565000	39227646000	159290016000	65698132000	58306576000	160753615000	269427425000	14671848400	93241942000	30714626000	26816245800
sp|P05787|K2C8_HUMAN	P05787	K2C8_HUMAN	KRT8	483	99.8	Homo sapiens	1:Experimental evidence at protein level	Keratin, type II cytoskeletal 8	1	0.999	102	4316	3389	4316	767	338	561	382	313	357	1125	473	643	294	465	295	271	284	748	389	767	338	561	382	313	357	1125	473	855616390000	50348552000	170828677000	97098170000	65425367000	287536251000	855616390000	50348552000	170828677000	97098170000	65425367000
sp|P05976|MYL1_HUMAN	P05976	MYL1_HUMAN	MYL1	194	14.9	Homo sapiens	2:Experimental evidence at transcript level	Myosin light chain 1/3, skeletal muscle isoform	1	0.999	3	27	1	27	5	1	1	0	6	5	5	4	0	0	0	0	0	0	1	0	5	1	1	0	6	5	5	4	1778909180	65992836	395972480	1335229440	3700229380	1321657340	0	0	0	0	0
sp|P06396|GELS_HUMAN	P06396	GELS_HUMAN	GSN	782	63.4	Homo sapiens	1:Experimental evidence at protein level	Gelsolin	1	0.999	47	317	317	317	41	8	29	1	55	110	46	27	41	8	29	1	55	110	46	27	41	8	29	1	55	110	46	27	3144390660	217726512	1965226110	3342934020	4157515260	2284557820	3144390660	217726512	1965226110	3342934020	4157515260
sp|P06493|CDK1_HUMAN	P06493	CDK1_HUMAN	CDK1	297	29.6	Homo sapiens	1:Experimental evidence at protein level	Cyclin-dependent kinase 1	1	0.999	8	18	16	18	2	8	2	0	1	3	1	1	2	8	1	0	1	2	1	1	2	8	2	0	1	3	1	1	174058352	515736704	162467264	98263128	137495408	114702024	174058352	515736704	162467264	98263128	137495408
sp|P06576|ATPB_HUMAN	P06576	ATPB_HUMAN	ATP5B	529	56.5	Homo sapiens	1:Experimental evidence at protein level	ATP synthase subunit beta, mitochondrial	1	0.999	24	194	194	194	18	45	21	21	30	39	11	9	18	45	21	21	30	39	11	9	18	45	21	21	30	39	11	9	1007544450	2341063940	2199946240	1960238850	1545512060	860216060	1007544450	2341063940	2199946240	1960238850	1545512060
sp|P06702|S10A9_HUMAN	P06702	S10A9_HUMAN	S100A9	114	57	Homo sapiens	1:Experimental evidence at protein level	Protein S100-A9	1	0.999	2	24	24	24	5	5	0	1	2	4	5	2	5	5	0	1	2	4	5	2	5	5	0	1	2	4	5	2	1068432130	394012192	0	81578008	224686976	878890300	1068432130	394012192	0	81578008	224686976
sp|P06703|S10A6_HUMAN	P06703	S10A6_HUMAN	S100A6	90	57.8	Homo sapiens	1:Experimental evidence at protein level	Protein S100-A6	1	0.999	5	27	27	27	2	7	0	2	4	10	2	0	2	7	0	2	4	10	2	0	2	7	0	2	4	10	2	0	127553456	206097616	0	315939616	553118080	117328824	127553456	206097616	0	315939616	553118080
sp|P06730|IF4E_HUMAN	P06730	IF4E_HUMAN	EIF4E	217	31.8	Homo sapiens	1:Experimental evidence at protein level	Eukaryotic translation initiation factor 4E	1	0.999	7	12	11	12	0	0	0	0	2	10	0	0	0	0	0	0	2	9	0	0	0	0	0	0	2	10	0	0	0	0	0	109227616	426161728	0	0	0	0	109227616	426161728
sp|P06733|ENOA_HUMAN	P06733	ENOA_HUMAN	ENO1	434	50.5	Homo sapiens	1:Experimental evidence at protein level	Alpha-enolase	1	0.999	20	90	60	90	21	16	10	6	8	9	17	3	15	11	8	2	7	6	8	3	21	16	10	6	8	9	17	3	683094850	449666272	588007360	268571232	270149472	700780670	337208160	332235808	611319230	266244560	243725152
sp|P06746|DPOLB_HUMAN	P06746	DPOLB_HUMAN	POLB	335	15.5	Homo sapiens	1:Experimental evidence at protein level	DNA polymerase beta	1	0.999	5	8	8	8	0	0	0	0	0	8	0	0	0	0	0	0	0	8	0	0	0	0	0	0	0	8	0	0	0	0	0	0	204372624	0	0	0	0	0	204372624
sp|P06748|NPM_HUMAN	P06748	NPM_HUMAN	NPM1	294	81	Homo sapiens	1:Experimental evidence at protein level	Nucleophosmin	1	0.999	23	502	502	502	84	44	71	22	71	95	65	50	84	44	71	22	71	95	65	50	84	44	71	22	71	95	65	50	29638109200	4804709400	22161821700	28962471900	14980745200	6818287100	29638109200	4804709400	22161821700	28962471900	14980745200
sp|P06753|TPM3_HUMAN	P06753	TPM3_HUMAN	TPM3	285	67.7	Homo sapiens	1:Experimental evidence at protein level	Tropomyosin alpha-3 chain	1	0.999	31	269	223	456	37	10	52	7	43	31	43	46	34	8	39	7	36	28	36	35	61	28	86	10	67	61	75	68	12848693200	1457806590	7792390100	17182527500	19233153000	6653903400	12848693200	1457806590	7792390100	17182527500	19233153000
sp|P07195|LDHB_HUMAN	P07195	LDHB_HUMAN	LDHB	334	8.7	Homo sapiens	1:Experimental evidence at protein level	L-lactate dehydrogenase B chain	1	0.999	4	8	8	8	0	5	0	2	0	1	0	0	0	5	0	2	0	1	0	0	0	5	0	2	0	1	0	0	0	180962592	0	72146800	59611188	0	0	180962592	0	72146800	59611188
sp|P07203|GPX1_HUMAN	P07203	GPX1_HUMAN	GPX1	203	23.2	Homo sapiens	1:Experimental evidence at protein level	Glutathione peroxidase 1	1	0.999	3	6	6	6	0	0	0	0	1	4	1	0	0	0	0	0	1	4	1	0	0	0	0	0	1	4	1	0	0	0	0	124938104	134321968	49487016	0	0	0	124938104	134321968
sp|P07237|PDIA1_HUMAN	P07237	PDIA1_HUMAN	P4HB	508	39	Homo sapiens	1:Experimental evidence at protein level	Protein disulfide-isomerase	1	0.999	17	56	56	56	3	6	5	1	9	20	9	3	3	6	5	1	9	20	9	3	3	6	5	1	9	20	9	3	250690848	58387284	316407040	358678496	419346880	345081664	250690848	58387284	316407040	358678496	419346880
sp|P07305|H10_HUMAN	P07305	H10_HUMAN	H1F0	194	12.4	Homo sapiens	1:Experimental evidence at protein level	Histone H1.0	1	0.999	4	6	6	6	2	0	1	1	0	0	0	2	2	0	1	1	0	0	0	2	2	0	1	1	0	0	0	2	0	0	89212968	0	0	0	0	0	89212968	0	0
sp|P07355|ANXA2_HUMAN	P07355	ANXA2_HUMAN	ANXA2	339	90.9	Homo sapiens	1:Experimental evidence at protein level	Annexin A2	1	0.999	60	903	266	903	108	64	94	31	150	211	170	75	27	24	27	5	45	59	56	23	108	64	94	31	150	211	170	75	23920154600	3829647620	15260996600	40212283000	46060364000	24687177700	6803652600	1030538880	3585423870	9441727500	13988042800
sp|P07437|TBB5_HUMAN	P07437	TBB5_HUMAN	TUBB	444	68.7	Homo sapiens	1:Experimental evidence at protein level	Tubulin beta chain	1	0.999	29	465	107	465	35	138	27	77	48	70	37	33	6	33	8	20	11	11	9	9	35	138	27	77	48	70	37	33	2011512580	9803079700	2130126590	3570738430	4141885700	1532993020	429237152	7101202400	1122278910	2520221180	2781367810
sp|P07477|TRY1_HUMAN	P07477	TRY1_HUMAN	PRSS1	247	8.1	Homo sapiens	1:Experimental evidence at protein level	Trypsin-1	1	0.999	2	19	0	24	1	2	4	3	1	0	3	5	0	0	0	0	0	0	0	0	1	3	5	4	1	0	4	6	658453820	330812864	3714414340	0	0	4172713220	0	0	0	0	0
sp|P07498|CASK_HUMAN	P07498	CASK_HUMAN	CSN3	182	37.4	Homo sapiens	1:Experimental evidence at protein level	Kappa-casein	1	0.999	4	68	68	68	13	4	8	0	6	9	15	13	13	4	8	0	6	9	15	13	13	4	8	0	6	9	15	13	6584713700	245837104	2775671300	2015139070	1608241020	4747319800	6584713700	245837104	2775671300	2015139070	1608241020
sp|P07602|SAP_HUMAN	P07602	SAP_HUMAN	PSAP	524	6.9	Homo sapiens	1:Experimental evidence at protein level	Prosaposin	1	0.999	3	7	7	7	1	0	0	1	1	3	1	0	1	0	0	1	1	3	1	0	1	0	0	1	1	3	1	0	0	0	0	0	110597248	0	0	0	0	0	110597248
sp|P07686|HEXB_HUMAN	P07686	HEXB_HUMAN	HEXB	556	15.3	Homo sapiens	1:Experimental evidence at protein level	Beta-hexosaminidase subunit beta	1	0.999	6	18	18	18	0	3	4	0	5	1	3	2	0	3	4	0	5	1	3	2	0	3	4	0	5	1	3	2	0	126159592	439613056	223229712	0	0	0	126159592	439613056	223229712	0
sp|P07741|APT_HUMAN	P07741	APT_HUMAN	APRT	180	47.2	Homo sapiens	1:Experimental evidence at protein level	Adenine phosphoribosyltransferase	1	0.999	4	14	14	14	1	1	2	0	4	5	0	1	1	1	2	0	4	5	0	1	1	1	2	0	4	5	0	1	137359888	81692448	0	277460992	218269552	0	137359888	81692448	0	277460992	218269552
sp|P07814|SYEP_HUMAN	P07814	SYEP_HUMAN	EPRS	1512	16.7	Homo sapiens	1:Experimental evidence at protein level	Bifunctional glutamate/proline--tRNA ligase	1	0.999	15	29	29	29	1	14	0	1	3	9	0	1	1	14	0	1	3	9	0	1	1	14	0	1	3	9	0	1	0	191972992	0	55971772	178745632	0	0	191972992	0	55971772	178745632
sp|P07900|HS90A_HUMAN	P07900	HS90A_HUMAN	HSP90AA1	732	35.2	Homo sapiens	1:Experimental evidence at protein level	Heat shock protein HSP 90-alpha	1	0.999	26	85	52	174	17	20	5	1	4	13	21	4	9	10	5	0	3	8	13	4	30	42	10	8	12	29	38	5	296121440	825992380	585047740	214167248	752665600	2221145340	296121440	825992380	585047740	214167248	752665600
sp|P07910|HNRPC_HUMAN	P07910	HNRPC_HUMAN	HNRNPC	306	56.9	Homo sapiens	1:Experimental evidence at protein level	Heterogeneous nuclear ribonucleoproteins C1/C2	1	0.999	28	460	245	460	82	39	61	16	72	86	64	40	43	22	40	11	37	42	26	24	82	39	61	16	72	86	64	40	14988360700	1566341500	7781688300	10183304200	11495919600	6323341300	11437967400	1618054660	3894628350	9343845400	8521735200
sp|P07919|QCR6_HUMAN	P07919	QCR6_HUMAN	UQCRH	91	48.4	Homo sapiens	1:Experimental evidence at protein level	Cytochrome b-c1 complex subunit 6, mitochondrial	1	0.999	5	41	25	41	1	4	7	1	10	8	5	5	1	2	4	1	7	3	3	4	1	4	7	1	10	8	5	5	523018656	352353984	1814988420	1817214980	1839626370	1157358590	523018656	171252608	963799420	1022743550	1279061250
sp|P07942|LAMB1_HUMAN	P07942	LAMB1_HUMAN	LAMB1	1786	9.4	Homo sapiens	1:Experimental evidence at protein level	Laminin subunit beta-1	1	0.999	7	14	13	14	0	0	3	0	3	5	1	2	0	0	3	0	2	5	1	2	0	0	3	0	3	5	1	2	0	0	0	0	0	0	0	0	197786768	0	131870576
sp|P07951|TPM2_HUMAN	P07951	TPM2_HUMAN	TPM2	284	58.1	Homo sapiens	1:Experimental evidence at protein level	Tropomyosin beta chain	1	0.999	26	20	20	279	1	0	3	0	6	7	2	1	1	0	3	0	6	7	2	1	31	22	55	4	38	41	49	39	0	0	74052904	122362784	284534688	0	0	0	74052904	122362784	284534688
sp|P07996|TSP1_HUMAN	P07996	TSP1_HUMAN	THBS1	1170	13.2	Homo sapiens	1:Experimental evidence at protein level	Thrombospondin-1	1	0.999	6	10	9	10	0	0	0	0	3	5	1	1	0	0	0	0	3	4	1	1	0	0	0	0	3	5	1	1	0	0	0	87774928	207509632	0	0	0	0	87774928	207509632
sp|P08134|RHOC_HUMAN	P08134	RHOC_HUMAN	RHOC	193	21.2	Homo sapiens	1:Experimental evidence at protein level	Rho-related GTP-binding protein RhoC	1	0.999	2	3	2	3	1	0	0	0	0	2	0	0	1	0	0	0	0	1	0	0	1	0	0	0	0	2	0	0	0	0	0	0	0	0	0	0	0	0	0
sp|P08238|HS90B_HUMAN	P08238	HS90B_HUMAN	HSP90AB1	724	39.4	Homo sapiens	1:Experimental evidence at protein level	Heat shock protein HSP 90-beta	1	0.999	35	201	60	245	28	49	8	15	22	36	36	7	8	15	2	1	9	11	9	5	34	60	10	18	25	45	42	11	2863682560	1821676800	208065488	551812540	677065220	1728904700	606615040	1620506880	356630688	958332930	840051840
sp|P08294|SODE_HUMAN	P08294	SODE_HUMAN	SOD3	240	21.7	Homo sapiens	1:Experimental evidence at protein level	Extracellular superoxide dismutase [Cu-Zn]	1	0.999	3	3	3	3	0	0	2	0	0	1	0	0	0	0	2	0	0	1	0	0	0	0	2	0	0	1	0	0	0	0	68459864	0	0	0	0	0	68459864	0	0
sp|P08559|ODPA_HUMAN	P08559	ODPA_HUMAN	PDHA1	390	14.4	Homo sapiens	1:Experimental evidence at protein level	Pyruvate dehydrogenase E1 component subunit alpha, somatic form, mitochondrial	1	0.999	3	7	7	7	0	1	1	0	1	2	1	1	0	1	1	0	1	2	1	1	0	1	1	0	1	2	1	1	0	0	217179008	0	37876244	0	0	0	217179008	0	37876244
sp|P08574|CY1_HUMAN	P08574	CY1_HUMAN	CYC1	325	8.9	Homo sapiens	1:Experimental evidence at protein level	Cytochrome c1, heme protein, mitochondrial	1	0.999	3	14	14	14	0	3	2	2	1	2	3	1	0	3	2	2	1	2	3	1	0	3	2	2	1	2	3	1	0	0	0	155992976	103541824	0	0	0	0	155992976	103541824
sp|P08621|RU17_HUMAN	P08621	RU17_HUMAN	SNRNP70	437	17.6	Homo sapiens	1:Experimental evidence at protein level	U1 small nuclear ribonucleoprotein 70 kDa	1	0.999	6	21	21	21	4	6	0	2	5	3	1	0	4	6	0	2	5	3	1	0	4	6	0	2	5	3	1	0	114563304	140618240	0	0	73426152	73426152	114563304	140618240	0	0	73426152
sp|P08670|VIME_HUMAN	P08670	VIME_HUMAN	VIM	466	95.9	Homo sapiens	1:Experimental evidence at protein level	Vimentin	1	0.999	93	2112	1812	2149	530	97	389	41	182	142	481	250	462	86	335	39	156	121	396	217	535	97	397	43	182	145	495	255	210804228000	2260732930	54894862000	21225246700	20402987000	70597124000	210804228000	2260732930	54894862000	21225246700	20402987000
sp|P08708|RS17_HUMAN	P08708	RS17_HUMAN	RPS17	135	89.6	Homo sapiens	1:Experimental evidence at protein level	40S ribosomal protein S17	1	0.999	21	141	141	141	9	3	28	0	34	46	10	11	9	3	28	0	34	46	10	11	9	3	28	0	34	46	10	11	769467900	86621680	6057031200	3343582460	2120359040	1020688060	769467900	86621680	6057031200	3343582460	2120359040
sp|P08727|K1C19_HUMAN	P08727	K1C19_HUMAN	KRT19	400	100	Homo sapiens	1:Experimental evidence at protein level	Keratin, type I cytoskeletal 19	1	0.999	86	2609	2267	2776	461	238	321	232	242	200	595	320	417	215	275	183	223	180	511	263	479	245	349	257	249	208	644	345	580945970000	25152950300	140511478000	55725441000	18694369300	134765986000	580945970000	25152950300	140511478000	55725441000	18694369300
sp|P08729|K2C7_HUMAN	P08729	K2C7_HUMAN	KRT7	469	88.1	Homo sapiens	1:Experimental evidence at protein level	Keratin, type II cytoskeletal 7	1	0.999	94	2735	2592	3596	459	215	446	225	193	220	618	359	441	205	423	212	185	212	578	336	577	258	536	289	234	290	978	434	690560430000	35541758000	322847638000	94662124000	43336077000	246891430000	690560430000	35541758000	322847638000	94662124000	43336077000
sp|P08779|K1C16_HUMAN	P08779	K1C16_HUMAN	KRT16	473	30.4	Homo sapiens	1:Experimental evidence at protein level	Keratin, type I cytoskeletal 16	1	0.999	18	18	14	278	3	1	0	0	2	3	6	3	3	0	0	0	1	3	6	1	37	17	28	39	16	27	74	40	248313120	62869444	0	0	51693676	0	733832060	0	0	0	51693676
sp|P08865|RSSA_HUMAN	P08865	RSSA_HUMAN	RPSA	295	32.9	Homo sapiens	1:Experimental evidence at protein level	40S ribosomal protein SA	1	0.999	9	29	29	29	1	2	4	1	6	8	5	2	1	2	4	1	6	8	5	2	1	2	4	1	6	8	5	2	97119448	0	0	153295472	190124496	173242736	97119448	0	0	153295472	190124496
sp|P09012|SNRPA_HUMAN	P09012	SNRPA_HUMAN	SNRPA	282	36.2	Homo sapiens	1:Experimental evidence at protein level	U1 small nuclear ribonucleoprotein A	1	0.999	4	8	8	8	3	2	0	0	0	3	0	0	3	2	0	0	0	3	0	0	3	2	0	0	0	3	0	0	317035392	0	0	0	91500504	0	317035392	0	0	0	91500504
sp|P09382|LEG1_HUMAN	P09382	LEG1_HUMAN	LGALS1	135	33.3	Homo sapiens	1:Experimental evidence at protein level	Galectin-1	1	0.999	2	17	17	17	0	3	1	1	3	6	2	1	0	3	1	1	3	6	2	1	0	3	1	1	3	6	2	1	0	295484320	204455824	231436208	131702240	131400544	0	295484320	204455824	231436208	131702240
sp|P09493|TPM1_HUMAN	P09493	TPM1_HUMAN	TPM1	284	88.4	Homo sapiens	1:Experimental evidence at protein level	Tropomyosin alpha-1 chain	1	0.999	39	457	227	457	68	26	76	10	59	77	89	52	37	7	35	6	32	41	46	23	68	26	76	10	59	77	89	52	29902108700	2042007300	19446036500	33741793300	27625248800	10891407400	20627304400	864064380	13028764700	19125522400	18771304400
sp|P09496|CLCA_HUMAN	P09496	CLCA_HUMAN	CLTA	248	24.6	Homo sapiens	1:Experimental evidence at protein level	Clathrin light chain A	1	0.999	9	58	58	58	7	11	8	1	9	11	3	8	7	11	8	1	9	11	3	8	7	11	8	1	9	11	3	8	0	272596736	703892160	446503904	402962912	217641472	0	272596736	703892160	446503904	402962912
sp|P09497|CLCB_HUMAN	P09497	CLCB_HUMAN	CLTB	229	25.8	Homo sapiens	1:Experimental evidence at protein level	Clathrin light chain B	1	0.999	6	31	31	31	4	4	8	1	3	7	3	1	4	4	8	1	3	7	3	1	4	4	8	1	3	7	3	1	92029760	296992480	482419232	304817312	1025339460	602217470	92029760	296992480	482419232	304817312	1025339460
sp|P09543|CN37_HUMAN	P09543	CN37_HUMAN	CNP	421	18.3	Homo sapiens	1:Experimental evidence at protein level	2',3'-cyclic-nucleotide 3'-phosphodiesterase	1	0.999	5	12	12	12	0	0	2	0	2	5	1	2	0	0	2	0	2	5	1	2	0	0	2	0	2	5	1	2	0	0	132974400	0	0	0	0	0	132974400	0	0
sp|P09651|ROA1_HUMAN	P09651	ROA1_HUMAN	HNRNPA1	372	38.2	Homo sapiens	1:Experimental evidence at protein level	Heterogeneous nuclear ribonucleoprotein A1	1	0.999	11	109	51	121	19	27	7	15	10	13	15	3	9	7	5	13	5	5	4	3	22	28	8	17	11	15	17	3	3944070910	2866470910	1056536380	809201410	673298620	1564534270	3344556030	2412716290	1233762820	809201410	375164608
sp|P09661|RU2A_HUMAN	P09661	RU2A_HUMAN	SNRPA1	255	27.8	Homo sapiens	1:Experimental evidence at protein level	U2 small nuclear ribonucleoprotein A'	1	0.999	4	8	8	8	4	0	0	0	0	3	1	0	4	0	0	0	0	3	1	0	4	0	0	0	0	3	1	0	93033152	0	0	0	106799144	120137608	93033152	0	0	0	106799144
sp|P09874|PARP1_HUMAN	P09874	PARP1_HUMAN	PARP1	1014	13.5	Homo sapiens	1:Experimental evidence at protein level	Poly [ADP-ribose] polymerase 1	1	0.999	8	26	26	26	1	5	3	0	4	6	5	2	1	5	3	0	4	6	5	2	1	5	3	0	4	6	5	2	0	218785440	213574912	318590464	67438072	406580608	0	218785440	213574912	318590464	67438072
sp|P0CG39|POTEJ_HUMAN	P0CG39	POTEJ_HUMAN	POTEJ	1038	19.2	Homo sapiens	3:Protein inferred from homology	POTE ankyrin domain family member J	1	0.999	13	31	23	203	4	1	7	1	3	7	6	2	1	1	7	1	2	5	4	2	19	11	43	16	21	27	45	21	0	380156608	1033381180	1582391040	2461992190	2187290880	0	380156608	1033381180	1582391040	2461992190
sp|P0DMV8|HS71A_HUMAN	P0DMV8	HS71A_HUMAN	HSPA1A	641	64.7	Homo sapiens	1:Experimental evidence at protein level	Heat shock 70 kDa protein 1A	1	0.999	45	404	0	466	59	67	37	20	58	72	51	40	0	0	0	0	0	0	0	0	73	76	42	27	65	78	58	47	2162892030	1263938820	3057000190	2536801280	2748340740	3634738180	0	0	0	0	0
sp|P0DN76|U2AF5_HUMAN	P0DN76	U2AF5_HUMAN	U2AF1L5	240	35.8	Homo sapiens	3:Protein inferred from homology	Splicing factor U2AF 35 kDa subunit-like protein	1	0.999	7	49	0	49	5	10	4	3	4	11	11	1	0	0	0	0	0	0	0	0	5	10	4	3	4	11	11	1	389752032	785644860	821402430	683647490	600914050	617458940	0	0	0	0	0
sp|P10412|H14_HUMAN	P10412	H14_HUMAN	HIST1H1E	219	49.8	Homo sapiens	1:Experimental evidence at protein level	Histone H1.4	1	0.999	23	251	38	301	41	28	36	58	12	12	32	32	9	5	5	2	2	5	8	2	52	37	41	70	13	13	39	36	17318109200	6168262700	4330422300	1013929220	1181121020	5049953800	2068801540	664923390	554448830	180465872	224117664
sp|P10515|ODP2_HUMAN	P10515	ODP2_HUMAN	DLAT	647	15.6	Homo sapiens	1:Experimental evidence at protein level	Dihydrolipoyllysine-residue acetyltransferase component of pyruvate dehydrogenase complex, mitochondrial	1	0.999	3	7	7	7	0	0	2	0	2	2	0	1	0	0	2	0	2	2	0	1	0	0	2	0	2	2	0	1	0	0	0	314681440	47263024	0	0	0	0	314681440	47263024
sp|P10809|CH60_HUMAN	P10809	CH60_HUMAN	HSPD1	573	76.1	Homo sapiens	1:Experimental evidence at protein level	60 kDa heat shock protein, mitochondrial	1	0.999	49	627	627	627	66	115	82	85	92	95	61	31	66	115	82	85	92	95	61	31	66	115	82	85	92	95	61	31	5477894100	6139379700	3839706110	6821865500	4358505000	2337240580	5477894100	6139379700	3839706110	6821865500	4358505000
sp|P10909|CLUS_HUMAN	P10909	CLUS_HUMAN	CLU	449	27.8	Homo sapiens	1:Experimental evidence at protein level	Clusterin	1	0.999	12	38	38	38	0	0	5	0	6	19	5	3	0	0	5	0	6	19	5	3	0	0	5	0	6	19	5	3	0	0	346418880	374802240	528801344	108357856	0	0	346418880	374802240	528801344
sp|P11021|GRP78_HUMAN	P11021	GRP78_HUMAN	HSPA5	654	67.3	Homo sapiens	1:Experimental evidence at protein level	78 kDa glucose-regulated protein	1	0.999	57	515	515	533	72	58	66	22	88	101	65	43	72	58	66	22	88	101	65	43	73	60	68	25	89	104	68	46	6689209300	2613991170	8901318700	7273522700	5161670100	6501835800	6689209300	2613991170	8901318700	7273522700	5161670100
sp|P11047|LAMC1_HUMAN	P11047	LAMC1_HUMAN	LAMC1	1609	3.9	Homo sapiens	1:Experimental evidence at protein level	Laminin subunit gamma-1	1	0.9981	2	2	1	2	0	0	0	0	0	2	0	0	0	0	0	0	0	1	0	0	0	0	0	0	0	2	0	0	0	0	0	0	18940596	0	0	0	0	0	18940596
sp|P11142|HSP7C_HUMAN	P11142	HSP7C_HUMAN	HSPA8	646	63.3	Homo sapiens	1:Experimental evidence at protein level	Heat shock cognate 71 kDa protein	1	0.999	50	650	421	650	121	82	56	42	69	117	100	63	80	58	36	22	44	85	58	38	121	82	56	42	69	117	100	63	13970587600	4097095680	7031011800	4816271900	6559352800	10801647600	9219405800	2534828800	3812289540	2848885500	3096317440
sp|P11177|ODPB_HUMAN	P11177	ODPB_HUMAN	PDHB	359	32.3	Homo sapiens	1:Experimental evidence at protein level	Pyruvate dehydrogenase E1 component subunit beta, mitochondrial	1	0.999	10	23	23	23	3	5	3	1	2	6	3	0	3	5	3	1	2	6	3	0	3	5	3	1	2	6	3	0	135640368	249002496	139281520	313151584	185737152	104334264	135640368	249002496	139281520	313151584	185737152
sp|P11182|ODB2_HUMAN	P11182	ODB2_HUMAN	DBT	482	32.2	Homo sapiens	1:Experimental evidence at protein level	Lipoamide acyltransferase component of branched-chain alpha-keto acid dehydrogenase complex, mitochondrial	1	0.999	13	47	47	47	0	0	5	0	8	24	6	4	0	0	5	0	8	24	6	4	0	0	5	0	8	24	6	4	0	0	292720704	487010432	964065860	300995488	0	0	292720704	487010432	964065860
sp|P11216|PYGB_HUMAN	P11216	PYGB_HUMAN	PYGB	843	15.3	Homo sapiens	1:Experimental evidence at protein level	Glycogen phosphorylase, brain form	1	0.999	3	4	4	4	0	0	0	0	1	3	0	0	0	0	0	0	1	3	0	0	0	0	0	0	1	3	0	0	0	0	0	45654796	111643448	0	0	0	0	45654796	111643448
sp|P11310|ACADM_HUMAN	P11310	ACADM_HUMAN	ACADM	421	14.3	Homo sapiens	1:Experimental evidence at protein level	Medium-chain specific acyl-CoA dehydrogenase, mitochondrial	1	0.999	4	8	8	8	1	0	1	0	1	3	2	0	1	0	1	0	1	3	2	0	1	0	1	0	1	3	2	0	0	0	0	53377132	101223360	0	0	0	0	53377132	101223360
sp|P11388|TOP2A_HUMAN	P11388	TOP2A_HUMAN	TOP2A	1531	7.3	Homo sapiens	1:Experimental evidence at protein level	DNA topoisomerase 2-alpha	1	0.999	3	6	6	6	0	2	0	0	0	1	3	0	0	2	0	0	0	1	3	0	0	2	0	0	0	1	3	0	0	183018368	0	0	0	175564288	0	183018368	0	0	0
sp|P11413|G6PD_HUMAN	P11413	G6PD_HUMAN	G6PD	515	9.9	Homo sapiens	1:Experimental evidence at protein level	Glucose-6-phosphate 1-dehydrogenase	1	0.9984	3	3	3	3	0	0	0	0	0	3	0	0	0	0	0	0	0	3	0	0	0	0	0	0	0	3	0	0	0	0	0	0	0	0	0	0	0	0	0
sp|P11586|C1TC_HUMAN	P11586	C1TC_HUMAN	MTHFD1	935	7.8	Homo sapiens	1:Experimental evidence at protein level	C-1-tetrahydrofolate synthase, cytoplasmic	1	0.999	2	8	8	8	1	1	2	1	1	1	0	1	1	1	2	1	1	1	0	1	1	1	2	1	1	1	0	1	147210368	0	94100800	150375008	0	0	147210368	0	94100800	150375008	0
sp|P11908|PRPS2_HUMAN	P11908	PRPS2_HUMAN	PRPS2	318	19.5	Homo sapiens	1:Experimental evidence at protein level	Ribose-phosphate pyrophosphokinase 2	1	0.999	4	4	1	4	0	2	0	0	0	2	0	0	0	1	0	0	0	0	0	0	0	2	0	0	0	2	0	0	0	0	0	0	47333992	0	0	0	0	0	0
sp|P11940|PABP1_HUMAN	P11940	PABP1_HUMAN	PABPC1	636	67.6	Homo sapiens	1:Experimental evidence at protein level	Polyadenylate-binding protein 1	1	0.999	52	392	86	392	56	37	32	18	63	103	48	35	10	10	6	7	16	22	7	8	56	37	32	18	63	103	48	35	3797393920	1305095810	2905674240	3911095810	10337590300	3387730430	2476850940	1056557820	945759550	2580761600	5169629200
sp|P12004|PCNA_HUMAN	P12004	PCNA_HUMAN	PCNA	261	14.9	Homo sapiens	1:Experimental evidence at protein level	Proliferating cell nuclear antigen	1	0.999	4	20	20	20	4	7	1	1	2	1	4	0	4	7	1	1	2	1	4	0	4	7	1	1	2	1	4	0	175344016	77459008	0	0	0	99099976	175344016	77459008	0	0	0
sp|P12074|CX6A1_HUMAN	P12074	CX6A1_HUMAN	COX6A1	109	57.8	Homo sapiens	1:Experimental evidence at protein level	Cytochrome c oxidase subunit 6A1, mitochondrial	1	0.999	3	18	18	18	2	1	4	0	6	3	1	1	2	1	4	0	6	3	1	1	2	1	4	0	6	3	1	1	0	0	614338690	798919040	279889888	162855376	0	0	614338690	798919040	279889888
sp|P12268|IMDH2_HUMAN	P12268	IMDH2_HUMAN	IMPDH2	514	33.9	Homo sapiens	1:Experimental evidence at protein level	Inosine-5'-monophosphate dehydrogenase 2	1	0.999	17	107	107	107	6	21	15	4	21	23	8	9	6	21	15	4	21	23	8	9	6	21	15	4	21	23	8	9	423744512	1082369280	1460845180	1043813500	938540100	478472448	423744512	1082369280	1460845180	1043813500	938540100
sp|P12273|PIP_HUMAN	P12273	PIP_HUMAN	PIP	146	26.7	Homo sapiens	1:Experimental evidence at protein level	Prolactin-inducible protein	1	0.999	4	7	7	7	0	0	0	0	0	0	0	7	0	0	0	0	0	0	0	7	0	0	0	0	0	0	0	7	0	0	0	0	0	0	0	0	0	0	0
sp|P12694|ODBA_HUMAN	P12694	ODBA_HUMAN	BCKDHA	445	10.3	Homo sapiens	1:Experimental evidence at protein level	2-oxoisovalerate dehydrogenase subunit alpha, mitochondrial	1	0.999	2	5	5	5	0	0	1	0	3	1	0	0	0	0	1	0	3	1	0	0	0	0	1	0	3	1	0	0	0	0	68006496	203505552	64279500	0	0	0	68006496	203505552	64279500
sp|P12814|ACTN1_HUMAN	P12814	ACTN1_HUMAN	ACTN1	892	44.3	Homo sapiens	1:Experimental evidence at protein level	Alpha-actinin-1	1	0.999	40	65	65	223	16	1	1	0	8	21	14	4	16	1	1	0	8	21	14	4	41	11	20	2	27	57	49	16	1055211520	98936184	65076944	392673664	685213060	840698880	1055211520	98936184	65076944	392673664	685213060
sp|P12956|XRCC6_HUMAN	P12956	XRCC6_HUMAN	XRCC6	609	44	Homo sapiens	1:Experimental evidence at protein level	X-ray repair cross-complementing protein 6	1	0.999	28	197	197	197	15	30	15	17	26	48	34	12	15	30	15	17	26	48	34	12	15	30	15	17	26	48	34	12	2679090180	2823862270	1467177860	3338211330	1691096320	4127959300	2679090180	2823862270	1467177860	3338211330	1691096320
sp|P13010|XRCC5_HUMAN	P13010	XRCC5_HUMAN	XRCC5	732	13.9	Homo sapiens	1:Experimental evidence at protein level	X-ray repair cross-complementing protein 5	1	0.999	8	73	73	73	6	14	5	9	8	11	14	6	6	14	5	9	8	11	14	6	6	14	5	9	8	11	14	6	968631810	1022956420	555889790	958749820	1430303230	2724888580	968631810	1022956420	555889790	958749820	1430303230
sp|P13073|COX41_HUMAN	P13073	COX41_HUMAN	COX4I1	169	22.5	Homo sapiens	1:Experimental evidence at protein level	Cytochrome c oxidase subunit 4 isoform 1, mitochondrial	1	0.999	4	13	13	13	0	6	0	1	2	3	1	0	0	6	0	1	2	3	1	0	0	6	0	1	2	3	1	0	0	381975072	0	234499120	126870104	169913696	0	381975072	0	234499120	126870104
sp|P13639|EF2_HUMAN	P13639	EF2_HUMAN	EEF2	858	27.2	Homo sapiens	1:Experimental evidence at protein level	Elongation factor 2	1	0.999	15	72	72	72	10	19	3	1	7	15	15	2	10	19	3	1	7	15	15	2	10	19	3	1	7	15	15	2	270315744	215620576	181954848	0	154961216	277662400	270315744	215620576	181954848	0	154961216
sp|P13645|K1C10_HUMAN	P13645	K1C10_HUMAN	KRT10	584	52.6	Homo sapiens	1:Experimental evidence at protein level	Keratin, type I cytoskeletal 10	1	0.999	34	188	144	272	4	49	9	31	6	53	18	18	1	41	7	24	4	41	13	13	10	53	20	53	10	55	40	31	530013152	2796688900	529492672	175135328	2374998780	1472878340	234878048	1780955900	635226110	151287280	1796218750
sp|P13646|K1C13_HUMAN	P13646	K1C13_HUMAN	KRT13	458	38.9	Homo sapiens	1:Experimental evidence at protein level	Keratin, type I cytoskeletal 13	1	0.999	13	5	5	97	3	0	0	0	0	0	2	0	3	0	0	0	0	0	2	0	14	7	10	19	5	10	20	12	249771632	0	0	0	0	222296128	249771632	0	0	0	0
sp|P13647|K2C5_HUMAN	P13647	K2C5_HUMAN	KRT5	590	30.3	Homo sapiens	1:Experimental evidence at protein level	Keratin, type II cytoskeletal 5	1	0.999	19	18	17	388	0	3	0	5	2	3	1	4	0	3	0	5	2	3	1	3	42	21	46	66	22	28	116	47	0	0	0	74888744	0	0	0	0	0	74888744	0
sp|P13667|PDIA4_HUMAN	P13667	PDIA4_HUMAN	PDIA4	645	19.8	Homo sapiens	1:Experimental evidence at protein level	Protein disulfide-isomerase A4	1	0.999	7	12	12	12	0	0	0	0	0	10	1	1	0	0	0	0	0	10	1	1	0	0	0	0	0	10	1	1	0	0	0	0	190594432	0	0	0	0	0	190594432
sp|P13747|HLAE_HUMAN	P13747	HLAE_HUMAN	HLA-E	358	49.7	Homo sapiens	1:Experimental evidence at protein level	HLA class I histocompatibility antigen, alpha chain E	1	0.999	14	49	49	196	2	6	0	1	14	18	8	0	2	6	0	1	14	18	8	0	12	29	9	36	29	39	42	0	0	127923416	0	836067390	392755808	465717568	0	127923416	0	836067390	392755808
sp|P13760|2B14_HUMAN	P13760	2B14_HUMAN	HLA-DRB1	266	68	Homo sapiens	1:Experimental evidence at protein level	HLA class II histocompatibility antigen, DRB1-4 beta chain	1	0.999	22	165	85	165	8	11	0	10	2	10	0	124	0	4	0	4	0	5	0	72	8	11	0	10	2	10	0	124	190429152	765859780	0	176309648	251234608	0	0	238213024	0	0	0
sp|P13762|DRB4_HUMAN	P13762	DRB4_HUMAN	HLA-DRB4	266	39.1	Homo sapiens	1:Experimental evidence at protein level	HLA class II histocompatibility antigen, DR beta 4 chain	1	0.999	10	21	19	32	0	1	0	0	0	0	0	20	0	1	0	0	0	0	0	18	0	2	0	1	0	0	0	29	0	0	0	0	0	0	0	0	0	0	0
sp|P13804|ETFA_HUMAN	P13804	ETFA_HUMAN	ETFA	333	14.1	Homo sapiens	1:Experimental evidence at protein level	Electron transfer flavoprotein subunit alpha, mitochondrial	1	0.999	4	16	16	16	2	4	1	1	3	4	1	0	2	4	1	1	3	4	1	0	2	4	1	1	3	4	1	0	0	77350064	0	77209384	64141344	0	0	77350064	0	77209384	64141344
sp|P13861|KAP2_HUMAN	P13861	KAP2_HUMAN	PRKAR2A	404	18.6	Homo sapiens	1:Experimental evidence at protein level	cAMP-dependent protein kinase type II-alpha regulatory subunit	1	0.999	3	5	5	5	0	2	0	0	1	0	2	0	0	2	0	0	1	0	2	0	0	2	0	0	1	0	2	0	0	103008528	0	0	0	0	0	103008528	0	0	0
sp|P13987|CD59_HUMAN	P13987	CD59_HUMAN	CD59	128	40.6	Homo sapiens	1:Experimental evidence at protein level	CD59 glycoprotein	1	0.999	7	40	40	40	2	15	1	12	4	5	1	0	2	15	1	12	4	5	1	0	2	15	1	12	4	5	1	0	148871072	795749310	61302556	151549440	213239232	104375984	148871072	795749310	61302556	151549440	213239232
sp|P14174|MIF_HUMAN	P14174	MIF_HUMAN	MIF	115	27	Homo sapiens	1:Experimental evidence at protein level	Macrophage migration inhibitory factor	1	0.999	3	33	33	33	2	9	4	4	4	4	2	4	2	9	4	4	4	4	2	4	2	9	4	4	4	4	2	4	88151040	388050304	402996384	187168464	257242512	465545248	88151040	388050304	402996384	187168464	257242512
sp|P14618|KPYM_HUMAN	P14618	KPYM_HUMAN	PKM	531	84	Homo sapiens	1:Experimental evidence at protein level	Pyruvate kinase PKM	1	0.999	46	601	549	601	81	91	64	71	70	82	92	50	75	86	57	63	65	76	81	46	81	91	64	71	70	82	92	50	11968245800	8625933300	9944311800	12412774400	5394294800	7110147600	11968245800	8625933300	9944311800	12412774400	5394294800
sp|P14625|ENPL_HUMAN	P14625	ENPL_HUMAN	HSP90B1	803	67.5	Homo sapiens	1:Experimental evidence at protein level	Endoplasmin	1	0.999	50	312	253	312	31	40	23	27	53	80	44	14	25	27	21	24	45	67	34	10	31	40	23	27	53	80	44	14	2763687940	1719029630	1632883840	2565508350	2799477500	4259260160	886249340	971547650	649202110	1646400000	2033479940
sp|P14649|MYL6B_HUMAN	P14649	MYL6B_HUMAN	MYL6B	208	72.1	Homo sapiens	1:Experimental evidence at protein level	Myosin light chain 6B	1	0.999	14	25	25	125	0	0	0	0	5	19	1	0	0	0	0	0	5	19	1	0	10	11	14	6	20	38	17	9	0	0	0	554492800	951589500	0	0	0	0	554492800	951589500
sp|P14678|RSMB_HUMAN	P14678	RSMB_HUMAN	SNRPB	240	46.2	Homo sapiens	1:Experimental evidence at protein level	Small nuclear ribonucleoprotein-associated proteins B and B'	1	0.999	8	41	1	41	5	6	5	1	6	8	7	3	0	0	0	0	1	0	0	0	5	6	5	1	6	8	7	3	2662832130	761691840	792332610	756937020	1437121150	1432557310	0	0	0	0	0
sp|P14866|HNRPL_HUMAN	P14866	HNRPL_HUMAN	HNRNPL	589	38.2	Homo sapiens	1:Experimental evidence at protein level	Heterogeneous nuclear ribonucleoprotein L	1	0.999	12	46	46	46	5	1	4	0	9	16	7	4	5	1	4	0	9	16	7	4	5	1	4	0	9	16	7	4	709611330	169758528	414639712	769759620	859306500	816795460	709611330	169758528	414639712	769759620	859306500
sp|P14868|SYDC_HUMAN	P14868	SYDC_HUMAN	DARS	501	37.5	Homo sapiens	1:Experimental evidence at protein level	Aspartate--tRNA ligase, cytoplasmic	1	0.999	12	41	41	41	0	2	6	0	4	19	6	4	0	2	6	0	4	19	6	4	0	2	6	0	4	19	6	4	0	48274708	349398784	246162784	113179744	397570016	0	48274708	349398784	246162784	113179744
sp|P14923|PLAK_HUMAN	P14923	PLAK_HUMAN	JUP	745	20	Homo sapiens	1:Experimental evidence at protein level	Junction plakoglobin	1	0.999	7	39	35	39	6	6	3	4	6	9	3	2	6	6	3	4	5	8	2	1	6	6	3	4	6	9	3	2	797782140	158882944	566891330	174816416	189488672	134770752	797782140	158882944	566891330	174816416	189488672
sp|P15311|EZRI_HUMAN	P15311	EZRI_HUMAN	EZR	586	41.6	Homo sapiens	1:Experimental evidence at protein level	Ezrin	1	0.999	22	114	83	114	12	19	10	11	14	22	22	4	9	16	6	9	10	16	15	2	12	19	10	11	14	22	22	4	1691639040	1526008450	1310036610	1022247810	1191534340	1910029820	1722248450	1874475780	739086660	652537340	961298560
sp|P15880|RS2_HUMAN	P15880	RS2_HUMAN	RPS2	293	39.2	Homo sapiens	1:Experimental evidence at protein level	40S ribosomal protein S2	1	0.999	11	55	55	55	1	6	6	0	14	19	6	3	1	6	6	0	14	19	6	3	1	6	6	0	14	19	6	3	0	80774576	497667264	650315780	511851136	570154300	0	80774576	497667264	650315780	511851136
sp|P15924|DESP_HUMAN	P15924	DESP_HUMAN	DSP	2871	9.3	Homo sapiens	1:Experimental evidence at protein level	Desmoplakin	1	0.999	5	20	20	20	2	2	1	0	4	5	3	3	2	2	1	0	4	5	3	3	2	2	1	0	4	5	3	3	151537712	93911736	81793912	144276432	137326416	129677528	151537712	93911736	81793912	144276432	137326416
sp|P16070|CD44_HUMAN	P16070	CD44_HUMAN	CD44	742	11.6	Homo sapiens	1:Experimental evidence at protein level	CD44 antigen	1	0.999	3	14	14	14	1	5	1	2	2	1	1	1	1	5	1	2	2	1	1	1	1	5	1	2	2	1	1	1	0	288203904	117016352	188057104	66823712	0	0	288203904	117016352	188057104	66823712
sp|P16104|H2AX_HUMAN	P16104	H2AX_HUMAN	H2AFX	143	72	Homo sapiens	1:Experimental evidence at protein level	Histone H2AX	1	0.999	17	5	0	203	2	0	0	0	0	0	3	0	0	0	0	0	0	0	0	0	34	12	40	9	26	17	41	24	0	0	0	0	0	26106218	0	0	0	0	0
sp|P16152|CBR1_HUMAN	P16152	CBR1_HUMAN	CBR1	277	25.6	Homo sapiens	1:Experimental evidence at protein level	Carbonyl reductase [NADPH] 1	1	0.999	3	5	3	5	0	0	0	0	2	3	0	0	0	0	0	0	2	1	0	0	0	0	0	0	2	3	0	0	0	0	0	0	0	0	0	0	0	0	0
sp|P16401|H15_HUMAN	P16401	H15_HUMAN	HIST1H1B	226	47.3	Homo sapiens	1:Experimental evidence at protein level	Histone H1.5	1	0.999	22	157	107	157	45	18	17	29	1	5	22	20	34	9	12	17	0	4	15	16	45	18	17	29	1	5	22	20	5255222300	376660512	548342850	0	1042807870	1121456640	5878153200	376660512	706800190	0	1042807870
sp|P16403|H12_HUMAN	P16403	H12_HUMAN	HIST1H1C	213	50.7	Homo sapiens	1:Experimental evidence at protein level	Histone H1.2	1	0.999	23	25	25	288	5	6	1	4	2	1	3	3	5	6	1	4	2	1	3	3	48	38	37	72	13	9	34	37	1477834110	1174160510	272574976	75339784	81216000	616747390	1477834110	1174160510	272574976	75339784	81216000
sp|P16989|YBOX3_HUMAN	P16989	YBOX3_HUMAN	YBX3	372	22.6	Homo sapiens	1:Experimental evidence at protein level	Y-box-binding protein 3	1	0.999	5	32	12	32	5	2	3	0	5	9	2	6	1	1	1	0	1	5	1	2	5	2	3	0	5	9	2	6	708877820	168548048	263179776	615427200	1189317380	62241740	49455444	0	95395552	81102112	151583072
sp|P17096|HMGA1_HUMAN	P17096	HMGA1_HUMAN	HMGA1	107	17.8	Homo sapiens	1:Experimental evidence at protein level	High mobility group protein HMG-I/HMG-Y	1	0.999	2	18	18	18	2	0	5	0	1	0	5	5	2	0	5	0	1	0	5	5	2	0	5	0	1	0	5	5	531912000	0	383194592	19184402	0	255899232	531912000	0	383194592	19184402	0
sp|P17693|HLAG_HUMAN	P17693	HLAG_HUMAN	HLA-G	338	34.9	Homo sapiens	1:Experimental evidence at protein level	HLA class I histocompatibility antigen, alpha chain G	1	0.999	6	20	20	96	5	5	1	3	1	0	5	0	5	5	1	3	1	0	5	0	10	17	4	22	9	12	22	0	0	0	0	0	0	128714608	0	0	0	0	0
sp|P17844|DDX5_HUMAN	P17844	DDX5_HUMAN	DDX5	614	34.4	Homo sapiens	1:Experimental evidence at protein level	Probable ATP-dependent RNA helicase DDX5	1	0.999	20	46	46	61	1	1	6	0	8	15	8	7	1	1	6	0	8	15	8	7	1	2	9	0	11	19	11	8	0	165337136	637677820	625552830	222187408	112412912	0	165337136	637677820	625552830	222187408
sp|P17931|LEG3_HUMAN	P17931	LEG3_HUMAN	LGALS3	250	24.4	Homo sapiens	1:Experimental evidence at protein level	Galectin-3	1	0.999	5	10	10	10	2	0	1	0	2	3	2	0	2	0	1	0	2	3	2	0	2	0	1	0	2	3	2	0	0	0	0	78816008	0	68262848	0	0	0	78816008	0
sp|P17980|PRS6A_HUMAN	P17980	PRS6A_HUMAN	PSMC3	439	30.5	Homo sapiens	1:Experimental evidence at protein level	26S protease regulatory subunit 6A	1	0.999	8	27	27	27	2	10	1	2	4	5	2	1	2	10	1	2	4	5	2	1	2	10	1	2	4	5	2	1	173993408	594636670	192811856	197792352	256848704	245322208	173993408	594636670	192811856	197792352	256848704
sp|P17987|TCPA_HUMAN	P17987	TCPA_HUMAN	TCP1	556	33.1	Homo sapiens	1:Experimental evidence at protein level	T-complex protein 1 subunit alpha	1	0.999	15	54	54	54	3	7	9	3	2	9	12	9	3	7	9	3	2	9	12	9	3	7	9	3	2	9	12	9	487552512	338393088	392539872	175020864	341194176	486922816	487552512	338393088	392539872	175020864	341194176
sp|P18077|RL35A_HUMAN	P18077	RL35A_HUMAN	RPL35A	110	37.3	Homo sapiens	1:Experimental evidence at protein level	60S ribosomal protein L35a	1	0.999	6	39	39	39	2	0	9	0	8	8	3	9	2	0	9	0	8	8	3	9	2	0	9	0	8	8	3	9	0	0	687460610	908977220	1226839420	88878168	0	0	687460610	908977220	1226839420
sp|P18124|RL7_HUMAN	P18124	RL7_HUMAN	RPL7	248	46	Homo sapiens	1:Experimental evidence at protein level	60S ribosomal protein L7	1	0.999	9	32	32	32	0	0	3	0	12	10	3	4	0	0	3	0	12	10	3	4	0	0	3	0	12	10	3	4	0	0	584922820	644659390	548742210	118232272	0	0	584922820	644659390	548742210
sp|P18206|VINC_HUMAN	P18206	VINC_HUMAN	VCL	1134	22.9	Homo sapiens	1:Experimental evidence at protein level	Vinculin	1	0.999	15	35	35	35	10	0	1	0	6	11	7	0	10	0	1	0	6	11	7	0	10	0	1	0	6	11	7	0	447741088	0	0	76856872	245584544	182252960	447741088	0	0	76856872	245584544
sp|P18564|ITB6_HUMAN	P18564	ITB6_HUMAN	ITGB6	788	11	Homo sapiens	1:Experimental evidence at protein level	Integrin beta-6	1	0.999	4	6	6	6	0	1	1	1	1	2	0	0	0	1	1	1	1	2	0	0	0	1	1	1	1	2	0	0	0	0	0	0	0	0	0	0	0	0	0
sp|P18621|RL17_HUMAN	P18621	RL17_HUMAN	RPL17	184	62	Homo sapiens	1:Experimental evidence at protein level	60S ribosomal protein L17	1	0.999	12	55	55	55	0	3	10	0	12	25	1	4	0	3	10	0	12	25	1	4	0	3	10	0	12	25	1	4	0	0	900412610	746740800	561005950	57522036	0	0	900412610	746740800	561005950
sp|P18669|PGAM1_HUMAN	P18669	PGAM1_HUMAN	PGAM1	254	21.7	Homo sapiens	1:Experimental evidence at protein level	Phosphoglycerate mutase 1	1	0.999	4	11	3	11	3	5	0	2	0	0	1	0	0	2	0	1	0	0	0	0	3	5	0	2	0	0	1	0	210819904	210292272	0	0	0	88686240	0	123405136	0	0	0
sp|P18859|ATP5J_HUMAN	P18859	ATP5J_HUMAN	ATP5J	108	31.5	Homo sapiens	1:Experimental evidence at protein level	ATP synthase-coupling factor 6, mitochondrial	1	0.999	4	6	6	6	0	0	1	0	0	5	0	0	0	0	1	0	0	5	0	0	0	0	1	0	0	5	0	0	0	0	0	0	261498880	0	0	0	0	0	261498880
sp|P18887|XRCC1_HUMAN	P18887	XRCC1_HUMAN	XRCC1	633	23.9	Homo sapiens	1:Experimental evidence at protein level	DNA repair protein XRCC1	1	0.999	7	9	9	9	1	0	2	0	0	5	1	0	1	0	2	0	0	5	1	0	1	0	2	0	0	5	1	0	58924136	0	0	0	65147516	0	58924136	0	0	0	65147516
sp|P19338|NUCL_HUMAN	P19338	NUCL_HUMAN	NCL	710	47	Homo sapiens	1:Experimental evidence at protein level	Nucleolin	1	0.999	31	215	215	215	44	41	10	23	23	46	15	13	44	41	10	23	23	46	15	13	44	41	10	23	23	46	15	13	3262616580	1411948290	758290110	1059062460	1143753090	709469180	3262616580	1411948290	758290110	1059062460	1143753090
sp|P19387|RPB3_HUMAN	P19387	RPB3_HUMAN	POLR2C	275	23.3	Homo sapiens	1:Experimental evidence at protein level	DNA-directed RNA polymerase II subunit RPB3	1	0.999	2	2	2	2	0	0	0	0	0	1	1	0	0	0	0	0	0	1	1	0	0	0	0	0	0	1	1	0	0	0	0	0	51141844	0	0	0	0	0	51141844
sp|P19404|NDUV2_HUMAN	P19404	NDUV2_HUMAN	NDUFV2	249	39.4	Homo sapiens	1:Experimental evidence at protein level	NADH dehydrogenase [ubiquinone] flavoprotein 2, mitochondrial	1	0.999	6	21	21	21	0	1	3	0	4	12	0	1	0	1	3	0	4	12	0	1	0	1	3	0	4	12	0	1	0	0	0	381976512	361619456	0	0	0	0	381976512	361619456
sp|P19474|RO52_HUMAN	P19474	RO52_HUMAN	TRIM21	475	38.1	Homo sapiens	1:Experimental evidence at protein level	E3 ubiquitin-protein ligase TRIM21	1	0.999	16	107	107	107	2	39	3	24	8	18	11	2	2	39	3	24	8	18	11	2	2	39	3	24	8	18	11	2	92096176	2424423170	312963616	600372540	1251068540	1499737600	92096176	2424423170	312963616	600372540	1251068540
sp|P19525|E2AK2_HUMAN	P19525	E2AK2_HUMAN	EIF2AK2	551	12.3	Homo sapiens	1:Experimental evidence at protein level	Interferon-induced, double-stranded RNA-activated protein kinase	1	0.999	3	7	7	7	0	0	0	0	1	4	2	0	0	0	0	0	1	4	2	0	0	0	0	0	1	4	2	0	0	0	0	91665112	130722776	105961376	0	0	0	91665112	130722776
sp|P20042|IF2B_HUMAN	P20042	IF2B_HUMAN	EIF2S2	333	23.4	Homo sapiens	1:Experimental evidence at protein level	Eukaryotic translation initiation factor 2 subunit 2	1	0.999	8	31	31	31	1	0	5	0	9	12	2	2	1	0	5	0	9	12	2	2	1	0	5	0	9	12	2	2	0	0	101678728	263542208	220612160	0	0	0	101678728	263542208	220612160
sp|P20618|PSB1_HUMAN	P20618	PSB1_HUMAN	PSMB1	241	12.9	Homo sapiens	1:Experimental evidence at protein level	Proteasome subunit beta type-1	1	0.999	3	6	6	6	3	2	0	0	0	0	1	0	3	2	0	0	0	0	1	0	3	2	0	0	0	0	1	0	160388080	140415920	0	0	0	0	160388080	140415920	0	0	0
sp|P20674|COX5A_HUMAN	P20674	COX5A_HUMAN	COX5A	150	20	Homo sapiens	1:Experimental evidence at protein level	Cytochrome c oxidase subunit 5A, mitochondrial	1	0.999	3	22	22	22	1	7	4	3	3	4	0	0	1	7	4	3	3	4	0	0	1	7	4	3	3	4	0	0	0	802074880	295850752	622931520	652116290	0	0	802074880	295850752	622931520	652116290
sp|P20700|LMNB1_HUMAN	P20700	LMNB1_HUMAN	LMNB1	586	58.7	Homo sapiens	1:Experimental evidence at protein level	Lamin-B1	1	0.999	36	248	233	248	48	35	42	21	31	21	27	23	45	33	39	19	29	20	27	21	48	35	42	21	31	21	27	23	2665957890	1279591040	1777108350	1211475710	612769920	810188220	2665957890	1279591040	1777108350	1211475710	612769920
sp|P20810|ICAL_HUMAN	P20810	ICAL_HUMAN	CAST	708	19.6	Homo sapiens	1:Experimental evidence at protein level	Calpastatin	1	0.999	11	96	96	96	10	10	11	4	19	21	13	8	10	10	11	4	19	21	13	8	10	10	11	4	19	21	13	8	1117530370	564069500	1041442300	1909134460	989399300	1371057020	1117530370	564069500	1041442300	1909134460	989399300
sp|P20839|IMDH1_HUMAN	P20839	IMDH1_HUMAN	IMPDH1	514	11.1	Homo sapiens	1:Experimental evidence at protein level	Inosine-5'-monophosphate dehydrogenase 1	1	0.9989	3	3	3	3	0	0	0	0	0	3	0	0	0	0	0	0	0	3	0	0	0	0	0	0	0	3	0	0	0	0	0	0	0	0	0	0	0	0	0
sp|P21281|VATB2_HUMAN	P21281	VATB2_HUMAN	ATP6V1B2	511	23.9	Homo sapiens	1:Experimental evidence at protein level	V-type proton ATPase subunit B, brain isoform	1	0.999	3	6	6	6	1	0	1	0	1	3	0	0	1	0	1	0	1	3	0	0	1	0	1	0	1	3	0	0	58460580	0	0	90568848	131268560	0	58460580	0	0	90568848	131268560
sp|P21333|FLNA_HUMAN	P21333	FLNA_HUMAN	FLNA	2647	48.6	Homo sapiens	1:Experimental evidence at protein level	Filamin-A	1	0.999	84	446	446	446	48	70	36	25	65	127	52	23	48	70	36	25	65	127	52	23	48	70	36	25	65	127	52	23	1861408640	1729529980	1652022270	2217052420	1773687550	2328379140	1861408640	1729529980	1652022270	2217052420	1773687550
sp|P21796|VDAC1_HUMAN	P21796	VDAC1_HUMAN	VDAC1	283	80.6	Homo sapiens	1:Experimental evidence at protein level	Voltage-dependent anion-selective channel protein 1	1	0.999	20	114	114	114	9	32	4	15	19	29	6	0	9	32	4	15	19	29	6	0	9	32	4	15	19	29	6	0	425406880	2230447870	448056000	1632816000	327605376	314842112	425406880	2230447870	448056000	1632816000	327605376
sp|P21912|SDHB_HUMAN	P21912	SDHB_HUMAN	SDHB	280	11.8	Homo sapiens	1:Experimental evidence at protein level	Succinate dehydrogenase [ubiquinone] iron-sulfur subunit, mitochondrial	1	0.999	2	6	6	6	0	0	3	0	2	1	0	0	0	0	3	0	2	1	0	0	0	0	3	0	2	1	0	0	0	0	253282208	200866848	0	0	0	0	253282208	200866848	0
sp|P21980|TGM2_HUMAN	P21980	TGM2_HUMAN	TGM2	687	24.2	Homo sapiens	1:Experimental evidence at protein level	Protein-glutamine gamma-glutamyltransferase 2	1	0.999	13	33	33	33	0	7	4	1	2	11	5	3	0	7	4	1	2	11	5	3	0	7	4	1	2	11	5	3	0	152245824	0	0	132028104	122785728	0	152245824	0	0	132028104
sp|P22087|FBRL_HUMAN	P22087	FBRL_HUMAN	FBL	321	45.5	Homo sapiens	1:Experimental evidence at protein level	rRNA 2'-O-methyltransferase fibrillarin	1	0.999	10	97	88	97	25	9	10	0	10	14	19	10	24	9	8	0	9	12	17	9	25	9	10	0	10	14	19	10	2755545600	488836096	589952640	380115680	393808832	1814848510	2755545600	488836096	589952640	380115680	393808832
sp|P22234|PUR6_HUMAN	P22234	PUR6_HUMAN	PAICS	425	13.9	Homo sapiens	1:Experimental evidence at protein level	Multifunctional protein ADE2	1	0.999	5	17	17	17	0	4	3	2	1	3	3	1	0	4	3	2	1	3	3	1	0	4	3	2	1	3	3	1	0	616869120	728300160	0	529178400	421679968	0	616869120	728300160	0	529178400
sp|P22314|UBA1_HUMAN	P22314	UBA1_HUMAN	UBA1	1058	12.1	Homo sapiens	1:Experimental evidence at protein level	Ubiquitin-like modifier-activating enzyme 1	1	0.999	3	6	6	6	0	0	1	0	0	3	1	1	0	0	1	0	0	3	1	1	0	0	1	0	0	3	1	1	0	0	0	0	72682408	0	0	0	0	0	72682408
sp|P22392|NDKB_HUMAN	P22392	NDKB_HUMAN	NME2	152	37.5	Homo sapiens	1:Experimental evidence at protein level	Nucleoside diphosphate kinase B	1	0.999	6	29	0	29	2	2	3	1	3	9	8	1	0	0	0	0	0	0	0	0	2	2	3	1	3	9	8	1	273374976	181415568	331259904	312708192	608434560	375083936	0	0	0	0	0
sp|P22626|ROA2_HUMAN	P22626	ROA2_HUMAN	HNRNPA2B1	353	65.2	Homo sapiens	1:Experimental evidence at protein level	Heterogeneous nuclear ribonucleoproteins A2/B1	1	0.999	23	150	150	150	40	39	7	27	7	14	12	4	40	39	7	27	7	14	12	4	40	39	7	27	7	14	12	4	3600501760	2440647940	239536944	562166910	598776510	1312486400	3600501760	2440647940	239536944	562166910	598776510
sp|P22695|QCR2_HUMAN	P22695	QCR2_HUMAN	UQCRC2	453	37.3	Homo sapiens	1:Experimental evidence at protein level	Cytochrome b-c1 complex subunit 2, mitochondrial	1	0.999	14	47	47	47	1	8	6	0	11	14	4	3	1	8	6	0	11	14	4	3	1	8	6	0	11	14	4	3	140683856	383086080	324021824	303993472	245546160	132250360	140683856	383086080	324021824	303993472	245546160
sp|P23229|ITA6_HUMAN	P23229	ITA6_HUMAN	ITGA6	1130	7	Homo sapiens	1:Experimental evidence at protein level	Integrin alpha-6	1	0.9962	4	11	11	11	1	3	1	1	2	2	0	1	1	3	1	1	2	2	0	1	1	3	1	1	2	2	0	1	98618664	217930144	238641856	196611440	105080616	0	98618664	217930144	238641856	196611440	105080616
sp|P23246|SFPQ_HUMAN	P23246	SFPQ_HUMAN	SFPQ	707	42.7	Homo sapiens	1:Experimental evidence at protein level	Splicing factor, proline- and glutamine-rich	1	0.999	30	277	269	277	42	50	28	38	24	26	44	25	42	49	28	32	24	26	43	25	42	50	28	38	24	26	44	25	5017097700	2376315390	3133589500	1149967620	299999616	2508928770	5017097700	2376315390	3133589500	1149967620	299999616
sp|P23284|PPIB_HUMAN	P23284	PPIB_HUMAN	PPIB	216	31.5	Homo sapiens	1:Experimental evidence at protein level	Peptidyl-prolyl cis-trans isomerase B	1	0.999	7	19	19	19	6	1	0	0	2	9	1	0	6	1	0	0	2	9	1	0	6	1	0	0	2	9	1	0	576124610	0	72732392	109475888	554787330	0	576124610	0	72732392	109475888	554787330
sp|P23396|RS3_HUMAN	P23396	RS3_HUMAN	RPS3	243	70	Homo sapiens	1:Experimental evidence at protein level	40S ribosomal protein S3	1	0.999	17	66	66	66	6	7	2	0	12	26	11	2	6	7	2	0	12	26	11	2	6	7	2	0	12	26	11	2	172285248	133225520	43579616	759028740	1190726140	684375040	172285248	133225520	43579616	759028740	1190726140
sp|P23526|SAHH_HUMAN	P23526	SAHH_HUMAN	AHCY	432	10.4	Homo sapiens	1:Experimental evidence at protein level	Adenosylhomocysteinase	1	0.999	2	5	5	5	0	0	1	0	1	1	1	1	0	0	1	0	1	1	1	1	0	0	1	0	1	1	1	1	0	0	0	79676560	47941868	0	0	0	0	79676560	47941868
sp|P23528|COF1_HUMAN	P23528	COF1_HUMAN	CFL1	166	75.3	Homo sapiens	1:Experimental evidence at protein level	Cofilin-1	1	0.999	14	93	61	93	11	30	4	5	7	29	5	2	7	20	3	3	4	19	4	1	11	30	4	5	7	29	5	2	1544622210	2095509120	401832768	1138167040	1586639490	200921296	1201793660	1506816380	186376496	699863100	1011281150
sp|P23588|IF4B_HUMAN	P23588	IF4B_HUMAN	EIF4B	611	5.7	Homo sapiens	1:Experimental evidence at protein level	Eukaryotic translation initiation factor 4B	1	0.999	3	11	11	11	0	0	2	0	4	5	0	0	0	0	2	0	4	5	0	0	0	0	2	0	4	5	0	0	0	0	159717824	664259710	363334656	0	0	0	159717824	664259710	363334656
sp|P24534|EF1B_HUMAN	P24534	EF1B_HUMAN	EEF1B2	225	49.8	Homo sapiens	1:Experimental evidence at protein level	Elongation factor 1-beta	1	0.999	11	46	46	46	2	2	11	1	10	11	5	4	2	2	11	1	10	11	5	4	2	2	11	1	10	11	5	4	1363264260	292271616	836335420	1596606080	1719852800	684389500	1363264260	292271616	836335420	1596606080	1719852800
sp|P24539|AT5F1_HUMAN	P24539	AT5F1_HUMAN	ATP5F1	256	14.5	Homo sapiens	1:Experimental evidence at protein level	ATP synthase F(0) complex subunit B1, mitochondrial	1	0.999	2	8	8	8	1	3	1	0	2	1	0	0	1	3	1	0	2	1	0	0	1	3	1	0	2	1	0	0	66997888	34780576	117448264	89953944	58327540	0	66997888	34780576	117448264	89953944	58327540
sp|P24752|THIL_HUMAN	P24752	THIL_HUMAN	ACAT1	427	11.7	Homo sapiens	1:Experimental evidence at protein level	Acetyl-CoA acetyltransferase, mitochondrial	1	0.999	2	4	4	4	1	0	0	0	2	1	0	0	1	0	0	0	2	1	0	0	1	0	0	0	2	1	0	0	0	0	0	79667920	40588604	0	0	0	0	79667920	40588604
sp|P24844|MYL9_HUMAN	P24844	MYL9_HUMAN	MYL9	172	66.3	Homo sapiens	1:Experimental evidence at protein level	Myosin regulatory light polypeptide 9	1	0.999	13	13	13	75	1	0	0	0	1	10	1	0	1	0	0	0	1	10	1	0	12	1	4	1	10	37	10	0	0	0	0	156083040	1114420480	210287136	0	0	0	156083040	1114420480
sp|P25205|MCM3_HUMAN	P25205	MCM3_HUMAN	MCM3	808	7.5	Homo sapiens	1:Experimental evidence at protein level	DNA replication licensing factor MCM3	1	0.999	4	16	16	16	2	1	1	0	2	7	3	0	2	1	1	0	2	7	3	0	2	1	1	0	2	7	3	0	0	0	0	198609424	205695392	118692360	0	0	0	198609424	205695392
sp|P25311|ZA2G_HUMAN	P25311	ZA2G_HUMAN	AZGP1	298	21.8	Homo sapiens	1:Experimental evidence at protein level	Zinc-alpha-2-glycoprotein	1	0.999	5	9	9	9	0	0	0	0	0	0	0	9	0	0	0	0	0	0	0	9	0	0	0	0	0	0	0	9	0	0	0	0	0	0	0	0	0	0	0
sp|P25398|RS12_HUMAN	P25398	RS12_HUMAN	RPS12	132	84.1	Homo sapiens	1:Experimental evidence at protein level	40S ribosomal protein S12	1	0.999	12	52	52	52	6	2	4	2	9	17	8	4	6	2	4	2	9	17	8	4	6	2	4	2	9	17	8	4	107057240	0	0	90681928	213351376	196152800	107057240	0	0	90681928	213351376
sp|P25705|ATPA_HUMAN	P25705	ATPA_HUMAN	ATP5A1	553	63.7	Homo sapiens	1:Experimental evidence at protein level	ATP synthase subunit alpha, mitochondrial	1	0.999	40	306	306	306	31	37	38	28	56	54	36	26	31	37	38	28	56	54	36	26	31	37	38	28	56	54	36	26	3979021310	3411356930	3956116480	5307508700	2505108740	1571319810	3979021310	3411356930	3956116480	5307508700	2505108740
sp|P25786|PSA1_HUMAN	P25786	PSA1_HUMAN	PSMA1	263	25.5	Homo sapiens	1:Experimental evidence at protein level	Proteasome subunit alpha type-1	1	0.999	3	9	9	9	1	4	0	0	1	2	1	0	1	4	0	0	1	2	1	0	1	4	0	0	1	2	1	0	267651664	151155168	0	13530593	77853632	253041056	267651664	151155168	0	13530593	77853632
sp|P25788|PSA3_HUMAN	P25788	PSA3_HUMAN	PSMA3	255	11.8	Homo sapiens	1:Experimental evidence at protein level	Proteasome subunit alpha type-3	1	0.999	2	2	2	2	1	1	0	0	0	0	0	0	1	1	0	0	0	0	0	0	1	1	0	0	0	0	0	0	56799076	122384200	0	0	0	0	56799076	122384200	0	0	0
sp|P26368|U2AF2_HUMAN	P26368	U2AF2_HUMAN	U2AF2	475	36.2	Homo sapiens	1:Experimental evidence at protein level	Splicing factor U2AF 65 kDa subunit	1	0.999	15	87	87	87	7	16	6	9	12	23	12	2	7	16	6	9	12	23	12	2	7	16	6	9	12	23	12	2	568440260	861336960	0	890078780	581312130	799370880	568440260	861336960	0	890078780	581312130
sp|P26373|RL13_HUMAN	P26373	RL13_HUMAN	RPL13	211	67.8	Homo sapiens	1:Experimental evidence at protein level	60S ribosomal protein L13	1	0.999	19	150	150	150	12	4	27	1	27	29	22	28	12	4	27	1	27	29	22	28	12	4	27	1	27	29	22	28	2497398780	245826880	3160513280	4798233600	3553411840	1357023490	2497398780	245826880	3160513280	4798233600	3553411840
sp|P26599|PTBP1_HUMAN	P26599	PTBP1_HUMAN	PTBP1	531	40.1	Homo sapiens	1:Experimental evidence at protein level	Polypyrimidine tract-binding protein 1	1	0.999	17	66	63	66	6	0	7	0	6	26	15	6	6	0	7	0	6	23	15	6	6	0	7	0	6	26	15	6	818339330	0	1530357250	1089711620	782131780	850906240	818339330	0	1530357250	1089711620	782131780
sp|P26640|SYVC_HUMAN	P26640	SYVC_HUMAN	VARS	1264	12.6	Homo sapiens	1:Experimental evidence at protein level	Valine--tRNA ligase	1	0.999	5	13	13	13	0	3	1	0	1	5	2	1	0	3	1	0	1	5	2	1	0	3	1	0	1	5	2	1	0	76453376	70874408	80530376	32679948	96561168	0	76453376	70874408	80530376	32679948
sp|P26641|EF1G_HUMAN	P26641	EF1G_HUMAN	EEF1G	437	39.4	Homo sapiens	1:Experimental evidence at protein level	Elongation factor 1-gamma	1	0.999	13	83	83	83	7	12	9	7	11	17	11	9	7	12	9	7	11	17	11	9	7	12	9	7	11	17	11	9	887854270	970897660	1212855680	1125248260	935820800	1255017730	887854270	970897660	1212855680	1125248260	935820800
sp|P27144|KAD4_HUMAN	P27144	KAD4_HUMAN	AK4	223	34.1	Homo sapiens	1:Experimental evidence at protein level	Adenylate kinase 4, mitochondrial	1	0.999	4	27	27	27	2	0	6	0	6	8	4	1	2	0	6	0	6	8	4	1	2	0	6	0	6	8	4	1	434311744	0	695757310	822814140	467509600	224835056	434311744	0	695757310	822814140	467509600
sp|P27348|1433T_HUMAN	P27348	1433T_HUMAN	YWHAQ	245	32.7	Homo sapiens	1:Experimental evidence at protein level	14-3-3 protein theta	1	0.999	8	32	32	41	3	6	4	2	3	5	4	5	3	6	4	2	3	5	4	5	5	8	4	3	4	5	6	6	341825696	642290620	367329792	537777220	397430752	339261504	341825696	642290620	367329792	537777220	397430752
sp|P27797|CALR_HUMAN	P27797	CALR_HUMAN	CALR	417	8.2	Homo sapiens	1:Experimental evidence at protein level	Calreticulin	1	0.999	2	5	5	5	0	0	0	0	0	4	1	0	0	0	0	0	0	4	1	0	0	0	0	0	0	4	1	0	0	0	0	0	110345000	73870040	0	0	0	0	110345000
sp|P27816|MAP4_HUMAN	P27816	MAP4_HUMAN	MAP4	1152	21.5	Homo sapiens	1:Experimental evidence at protein level	Microtubule-associated protein 4	1	0.999	13	36	36	36	1	1	2	0	8	18	4	2	1	1	2	0	8	18	4	2	1	1	2	0	8	18	4	2	323799936	106851984	935447170	932096510	592147200	490776416	323799936	106851984	935447170	932096510	592147200
sp|P27824|CALX_HUMAN	P27824	CALX_HUMAN	CANX	592	24.5	Homo sapiens	1:Experimental evidence at protein level	Calnexin	1	0.999	10	41	41	41	2	11	1	4	4	17	2	0	2	11	1	4	4	17	2	0	2	11	1	4	4	17	2	0	0	619980930	0	366120896	280007232	81814528	0	619980930	0	366120896	280007232
sp|P28066|PSA5_HUMAN	P28066	PSA5_HUMAN	PSMA5	241	30.7	Homo sapiens	1:Experimental evidence at protein level	Proteasome subunit alpha type-5	1	0.999	4	17	17	17	4	7	0	3	0	0	3	0	4	7	0	3	0	0	3	0	4	7	0	3	0	0	3	0	396495552	521730624	0	0	0	164355680	396495552	521730624	0	0	0
sp|P28070|PSB4_HUMAN	P28070	PSB4_HUMAN	PSMB4	264	5.7	Homo sapiens	1:Experimental evidence at protein level	Proteasome subunit beta type-4	1	0.999	1	6	6	6	3	2	0	0	0	0	1	0	3	2	0	0	0	0	1	0	3	2	0	0	0	0	1	0	478280448	420520672	0	0	0	0	478280448	420520672	0	0	0
sp|P28331|NDUS1_HUMAN	P28331	NDUS1_HUMAN	NDUFS1	727	46.6	Homo sapiens	1:Experimental evidence at protein level	NADH-ubiquinone oxidoreductase 75 kDa subunit, mitochondrial	1	0.999	25	84	84	84	5	2	17	0	14	28	6	12	5	2	17	0	14	28	6	12	5	2	17	0	14	28	6	12	598966530	47329668	2013576700	511141152	1261767680	913955200	598966530	47329668	2013576700	511141152	1261767680
sp|P28482|MK01_HUMAN	P28482	MK01_HUMAN	MAPK1	360	10	Homo sapiens	1:Experimental evidence at protein level	Mitogen-activated protein kinase 1	1	0.9966	2	3	3	3	0	0	0	0	1	1	1	0	0	0	0	0	1	1	1	0	0	0	0	0	1	1	1	0	0	0	0	0	0	0	0	0	0	0	0
sp|P28799|GRN_HUMAN	P28799	GRN_HUMAN	GRN	593	9.8	Homo sapiens	1:Experimental evidence at protein level	Granulins	1	0.999	3	11	11	11	1	1	1	1	2	3	1	1	1	1	1	1	2	3	1	1	1	1	1	1	2	3	1	1	342276896	0	87340208	135429264	227287728	0	342276896	0	87340208	135429264	227287728
sp|P29317|EPHA2_HUMAN	P29317	EPHA2_HUMAN	EPHA2	976	11.1	Homo sapiens	1:Experimental evidence at protein level	Ephrin type-A receptor 2	1	0.9916	3	3	3	3	0	1	0	2	0	0	0	0	0	1	0	2	0	0	0	0	0	1	0	2	0	0	0	0	0	54282444	0	0	0	0	0	54282444	0	0	0
sp|P29401|TKT_HUMAN	P29401	TKT_HUMAN	TKT	623	34.7	Homo sapiens	1:Experimental evidence at protein level	Transketolase	1	0.999	9	32	32	32	3	2	1	1	2	17	5	1	3	2	1	1	2	17	5	1	3	2	1	1	2	17	5	1	250803072	138833168	0	0	614939070	627646460	250803072	138833168	0	0	614939070
sp|P29692|EF1D_HUMAN	P29692	EF1D_HUMAN	EEF1D	281	69.8	Homo sapiens	1:Experimental evidence at protein level	Elongation factor 1-delta	1	0.999	25	190	190	190	18	25	17	18	33	49	18	12	18	25	17	18	33	49	18	12	18	25	17	18	33	49	18	12	1398723070	2075694210	2483894020	2361807360	4765191700	1631768830	1398723070	2075694210	2483894020	2361807360	4765191700
sp|P30038|AL4A1_HUMAN	P30038	AL4A1_HUMAN	ALDH4A1	563	14.9	Homo sapiens	1:Experimental evidence at protein level	Delta-1-pyrroline-5-carboxylate dehydrogenase, mitochondrial	1	0.999	2	2	2	2	0	0	0	0	1	1	0	0	0	0	0	0	1	1	0	0	0	0	0	0	1	1	0	0	0	0	0	0	0	0	0	0	0	0	0
sp|P30041|PRDX6_HUMAN	P30041	PRDX6_HUMAN	PRDX6	224	17.9	Homo sapiens	1:Experimental evidence at protein level	Peroxiredoxin-6	1	0.999	3	13	13	13	1	3	0	0	4	5	0	0	1	3	0	0	4	5	0	0	1	3	0	0	4	5	0	0	0	74740704	0	108028872	164684928	0	0	74740704	0	108028872	164684928
sp|P30048|PRDX3_HUMAN	P30048	PRDX3_HUMAN	PRDX3	256	33.2	Homo sapiens	1:Experimental evidence at protein level	Thioredoxin-dependent peroxide reductase, mitochondrial	1	0.999	2	5	5	5	0	0	0	0	1	3	1	0	0	0	0	0	1	3	1	0	0	0	0	0	1	3	1	0	0	0	0	101563304	60684656	0	0	0	0	101563304	60684656
sp|P30049|ATPD_HUMAN	P30049	ATPD_HUMAN	ATP5D	168	16.7	Homo sapiens	1:Experimental evidence at protein level	ATP synthase subunit delta, mitochondrial	1	0.999	3	4	4	4	0	2	0	1	0	1	0	0	0	2	0	1	0	1	0	0	0	2	0	1	0	1	0	0	0	0	0	0	68584896	0	0	0	0	0	68584896
sp|P30050|RL12_HUMAN	P30050	RL12_HUMAN	RPL12	165	89.7	Homo sapiens	1:Experimental evidence at protein level	60S ribosomal protein L12	1	0.999	19	301	301	301	34	9	48	4	60	64	42	40	34	9	48	4	60	64	42	40	34	9	48	4	60	64	42	40	16162328600	1381283330	19042222100	24982186000	28407121900	16105156600	16162328600	1381283330	19042222100	24982186000	28407121900
sp|P30084|ECHM_HUMAN	P30084	ECHM_HUMAN	ECHS1	290	17.6	Homo sapiens	1:Experimental evidence at protein level	Enoyl-CoA hydratase, mitochondrial	1	0.999	3	3	3	3	0	0	0	0	0	2	1	0	0	0	0	0	0	2	1	0	0	0	0	0	0	2	1	0	0	0	0	0	0	96837096	0	0	0	0	0
sp|P30101|PDIA3_HUMAN	P30101	PDIA3_HUMAN	PDIA3	505	41	Homo sapiens	1:Experimental evidence at protein level	Protein disulfide-isomerase A3	1	0.999	15	45	45	45	2	4	2	3	3	19	9	3	2	4	2	3	3	19	9	3	2	4	2	3	3	19	9	3	102042824	0	251770848	196990224	338337056	385867392	102042824	0	251770848	196990224	338337056
sp|P30153|2AAA_HUMAN	P30153	2AAA_HUMAN	PPP2R1A	589	24.8	Homo sapiens	1:Experimental evidence at protein level	Serine/threonine-protein phosphatase 2A 65 kDa regulatory subunit A alpha isoform	1	0.999	8	14	11	14	0	11	0	3	0	0	0	0	0	8	0	3	0	0	0	0	0	11	0	3	0	0	0	0	0	703661760	0	0	0	0	0	703661760	0	0	0
sp|P30419|NMT1_HUMAN	P30419	NMT1_HUMAN	NMT1	496	21.2	Homo sapiens	1:Experimental evidence at protein level	Glycylpeptide N-tetradecanoyltransferase 1	1	0.999	3	6	6	6	0	0	0	0	1	5	0	0	0	0	0	0	1	5	0	0	0	0	0	0	1	5	0	0	0	0	0	93856776	305803584	0	0	0	0	93856776	305803584
sp|P30511|HLAF_HUMAN	P30511	HLAF_HUMAN	HLA-F	346	76.6	Homo sapiens	2:Experimental evidence at transcript level	HLA class I histocompatibility antigen, alpha chain F	1	0.999	22	235	235	438	14	38	12	26	37	55	53	0	14	38	12	26	37	55	53	0	19	51	31	116	46	71	104	0	926658560	2982428670	1277601660	4219135490	3645004290	8498188300	926658560	2982428670	1277601660	4219135490	3645004290
sp|P30519|HMOX2_HUMAN	P30519	HMOX2_HUMAN	HMOX2	316	35.8	Homo sapiens	1:Experimental evidence at protein level	Heme oxygenase 2	1	0.999	4	26	26	26	2	6	3	2	4	5	3	1	2	6	3	2	4	5	3	1	2	6	3	2	4	5	3	1	132937088	257845968	111092304	157987696	84686080	107693888	132937088	257845968	111092304	157987696	84686080
sp|P30533|AMRP_HUMAN	P30533	AMRP_HUMAN	LRPAP1	357	12.3	Homo sapiens	1:Experimental evidence at protein level	Alpha-2-macroglobulin receptor-associated protein	1	0.999	2	5	5	5	2	2	0	0	0	1	0	0	2	2	0	0	0	1	0	0	2	2	0	0	0	1	0	0	108207208	34608560	0	0	0	0	108207208	34608560	0	0	0
sp|P31040|SDHA_HUMAN	P31040	SDHA_HUMAN	SDHA	664	16.1	Homo sapiens	1:Experimental evidence at protein level	Succinate dehydrogenase [ubiquinone] flavoprotein subunit, mitochondrial	1	0.999	4	10	10	10	0	0	2	0	2	3	2	1	0	0	2	0	2	3	2	1	0	0	2	0	2	3	2	1	0	0	137616496	163526400	0	0	0	0	137616496	163526400	0
sp|P31151|S10A7_HUMAN	P31151	S10A7_HUMAN	S100A7	101	13.9	Homo sapiens	1:Experimental evidence at protein level	Protein S100-A7	1	0.999	1	2	2	2	0	2	0	0	0	0	0	0	0	2	0	0	0	0	0	0	0	2	0	0	0	0	0	0	0	83432456	0	0	0	0	0	83432456	0	0	0
sp|P31689|DNJA1_HUMAN	P31689	DNJA1_HUMAN	DNAJA1	397	14.6	Homo sapiens	1:Experimental evidence at protein level	DnaJ homolog subfamily A member 1	1	0.999	3	6	6	6	0	0	1	0	2	2	1	0	0	0	1	0	2	2	1	0	0	0	1	0	2	2	1	0	0	0	0	0	91457184	0	0	0	0	0	91457184
sp|P31930|QCR1_HUMAN	P31930	QCR1_HUMAN	UQCRC1	480	34.8	Homo sapiens	1:Experimental evidence at protein level	Cytochrome b-c1 complex subunit 1, mitochondrial	1	0.999	10	51	51	51	2	7	9	5	9	6	8	5	2	7	9	5	9	6	8	5	2	7	9	5	9	6	8	5	0	756624380	1274606340	609226500	248605152	870556160	0	756624380	1274606340	609226500	248605152
sp|P31942|HNRH3_HUMAN	P31942	HNRH3_HUMAN	HNRNPH3	346	13.6	Homo sapiens	1:Experimental evidence at protein level	Heterogeneous nuclear ribonucleoprotein H3	1	0.999	5	35	35	48	4	6	4	0	4	5	7	5	4	6	4	0	4	5	7	5	5	7	5	0	8	8	9	6	1086372990	695960380	265349328	1118551940	693874110	272171776	1086372990	695960380	265349328	1118551940	693874110
sp|P31943|HNRH1_HUMAN	P31943	HNRH1_HUMAN	HNRNPH1	449	37.4	Homo sapiens	1:Experimental evidence at protein level	Heterogeneous nuclear ribonucleoprotein H	1	0.999	13	92	37	92	6	12	12	0	22	19	11	10	3	5	5	0	11	7	3	3	6	12	12	0	22	19	11	10	661449280	343211776	885904000	1388613890	728243840	787952000	397399424	221649088	433497024	533762752	589161470
sp|P31947|1433S_HUMAN	P31947	1433S_HUMAN	SFN	248	18.5	Homo sapiens	1:Experimental evidence at protein level	14-3-3 protein sigma	1	0.999	3	7	7	16	0	2	0	0	1	3	1	0	0	2	0	0	1	3	1	0	2	4	0	1	2	3	3	1	0	48139452	0	86791712	97917656	97025664	0	48139452	0	86791712	97917656
sp|P31948|STIP1_HUMAN	P31948	STIP1_HUMAN	STIP1	543	13.3	Homo sapiens	1:Experimental evidence at protein level	Stress-induced-phosphoprotein 1	1	0.999	3	8	8	8	1	3	0	1	0	3	0	0	1	3	0	1	0	3	0	0	1	3	0	1	0	3	0	0	0	222054000	0	0	61520040	0	0	222054000	0	0	61520040
sp|P31949|S10AB_HUMAN	P31949	S10AB_HUMAN	S100A11	105	58.1	Homo sapiens	1:Experimental evidence at protein level	Protein S100-A11	1	0.999	7	60	60	60	3	4	1	3	9	27	9	4	3	4	1	3	9	27	9	4	3	4	1	3	9	27	9	4	255515808	129292480	0	307496512	1144071420	835907900	255515808	129292480	0	307496512	1144071420
sp|P32119|PRDX2_HUMAN	P32119	PRDX2_HUMAN	PRDX2	198	29.8	Homo sapiens	1:Experimental evidence at protein level	Peroxiredoxin-2	1	0.9984	4	3	3	15	0	0	1	0	0	1	1	0	0	0	1	0	0	1	1	0	0	0	3	1	2	4	4	1	0	0	0	0	27270510	0	0	0	0	0	27270510
sp|P32322|P5CR1_HUMAN	P32322	P5CR1_HUMAN	PYCR1	319	35.7	Homo sapiens	1:Experimental evidence at protein level	Pyrroline-5-carboxylate reductase 1, mitochondrial	1	0.999	7	7	7	21	0	0	0	0	2	3	1	1	0	0	0	0	2	3	1	1	0	0	1	0	6	7	2	5	0	0	133180960	173842224	269203968	0	0	0	133180960	173842224	269203968
sp|P32969|RL9_HUMAN	P32969	RL9_HUMAN	RPL9	192	25.5	Homo sapiens	1:Experimental evidence at protein level	60S ribosomal protein L9	1	0.999	5	8	8	8	1	4	0	0	0	3	0	0	1	4	0	0	0	3	0	0	1	4	0	0	0	3	0	0	339014368	107563416	112295104	121675128	70462296	0	339014368	107563416	112295104	121675128	70462296
sp|P33240|CSTF2_HUMAN	P33240	CSTF2_HUMAN	CSTF2	577	16.5	Homo sapiens	1:Experimental evidence at protein level	Cleavage stimulation factor subunit 2	1	0.999	3	11	11	11	3	1	1	0	1	3	1	1	3	1	1	0	1	3	1	1	3	1	1	0	1	3	1	1	526003008	0	223025328	105369576	74768016	60910544	526003008	0	223025328	105369576	74768016
sp|P33991|MCM4_HUMAN	P33991	MCM4_HUMAN	MCM4	863	6.1	Homo sapiens	1:Experimental evidence at protein level	DNA replication licensing factor MCM4	1	0.999	3	7	7	7	0	0	3	0	1	2	0	1	0	0	3	0	1	2	0	1	0	0	3	0	1	2	0	1	0	0	271960096	0	52168968	0	0	0	271960096	0	52168968
sp|P33993|MCM7_HUMAN	P33993	MCM7_HUMAN	MCM7	719	31.6	Homo sapiens	1:Experimental evidence at protein level	DNA replication licensing factor MCM7	1	0.999	11	35	35	35	5	3	7	0	5	9	4	2	5	3	7	0	5	9	4	2	5	3	7	0	5	9	4	2	322608704	122562064	316528608	337534336	243859072	160403440	322608704	122562064	316528608	337534336	243859072
sp|P34897|GLYM_HUMAN	P34897	GLYM_HUMAN	SHMT2	504	16.7	Homo sapiens	1:Experimental evidence at protein level	Serine hydroxymethyltransferase, mitochondrial	1	0.999	5	11	11	11	2	5	0	0	1	2	0	1	2	5	0	0	1	2	0	1	2	5	0	0	1	2	0	1	0	220470976	0	0	0	0	0	220470976	0	0	0
sp|P34931|HS71L_HUMAN	P34931	HS71L_HUMAN	HSPA1L	641	32.6	Homo sapiens	1:Experimental evidence at protein level	Heat shock 70 kDa protein 1-like	1	0.999	17	8	8	179	0	1	2	1	1	1	2	0	0	1	2	1	1	1	2	0	31	32	14	13	24	24	23	18	0	0	0	0	0	0	0	0	0	0	0
sp|P34932|HSP74_HUMAN	P34932	HSP74_HUMAN	HSPA4	840	16	Homo sapiens	1:Experimental evidence at protein level	Heat shock 70 kDa protein 4	1	0.999	5	11	6	11	3	1	1	1	0	1	4	0	2	1	0	1	0	0	2	0	3	1	1	1	0	1	4	0	301939616	214312288	0	0	0	177449200	301939616	214312288	0	0	0
sp|P35080|PROF2_HUMAN	P35080	PROF2_HUMAN	PFN2	140	27.1	Homo sapiens	1:Experimental evidence at protein level	Profilin-2	1	0.999	5	9	9	9	0	2	1	1	0	3	1	1	0	2	1	1	0	3	1	1	0	2	1	1	0	3	1	1	0	174905488	98984752	0	62671376	104548744	0	174905488	98984752	0	62671376
sp|P35221|CTNA1_HUMAN	P35221	CTNA1_HUMAN	CTNNA1	906	27	Homo sapiens	1:Experimental evidence at protein level	Catenin alpha-1	1	0.999	18	88	68	88	15	10	13	4	21	17	5	3	12	8	10	4	15	12	4	3	15	10	13	4	21	17	5	3	1446184450	650247490	1199861250	1252255490	323933472	851968000	1396946180	617823230	1024612480	1156864260	271218400
sp|P35222|CTNB1_HUMAN	P35222	CTNB1_HUMAN	CTNNB1	781	13.4	Homo sapiens	1:Experimental evidence at protein level	Catenin beta-1	1	0.999	5	5	5	9	0	2	0	0	0	3	0	0	0	2	0	0	0	3	0	0	0	2	0	0	1	4	1	1	0	70921184	0	0	161051920	0	0	70921184	0	0	161051920
sp|P35232|PHB_HUMAN	P35232	PHB_HUMAN	PHB	272	98.2	Homo sapiens	1:Experimental evidence at protein level	Prohibitin	1	0.999	37	515	515	515	36	59	83	59	73	82	60	63	36	59	83	59	73	82	60	63	36	59	83	59	73	82	60	63	5873158100	4094045180	9738389500	13770307600	6549868500	5064423400	5873158100	4094045180	9738389500	13770307600	6549868500
sp|P35240|MERL_HUMAN	P35240	MERL_HUMAN	NF2	595	9.9	Homo sapiens	1:Experimental evidence at protein level	Merlin	1	0.999	5	8	8	14	0	0	1	0	2	3	1	1	0	0	1	0	2	3	1	1	0	2	2	0	2	4	3	1	0	0	103434688	138411328	0	0	0	0	103434688	138411328	0
sp|P35268|RL22_HUMAN	P35268	RL22_HUMAN	RPL22	128	74.2	Homo sapiens	1:Experimental evidence at protein level	60S ribosomal protein L22	1	0.999	9	45	42	45	5	2	9	1	5	10	6	7	5	2	8	1	5	8	6	7	5	2	9	1	5	10	6	7	524913056	0	806737540	758755390	946051650	596246850	524913056	0	806737540	758755390	946051650
sp|P35527|K1C9_HUMAN	P35527	K1C9_HUMAN	KRT9	623	53.9	Homo sapiens	1:Experimental evidence at protein level	Keratin, type I cytoskeletal 9	1	0.999	28	101	101	106	10	17	9	2	5	20	9	29	10	17	9	2	5	20	9	29	10	17	9	5	5	20	10	30	346859648	353198912	134326672	316476800	146911344	166144720	346859648	353198912	134326672	316476800	146911344
sp|P35579|MYH9_HUMAN	P35579	MYH9_HUMAN	MYH9	1960	80.1	Homo sapiens	1:Experimental evidence at protein level	Myosin-9	1	0.999	281	3665	3309	3665	517	139	323	60	710	936	711	269	476	127	286	52	648	857	630	233	517	139	323	60	710	936	711	269	38297489000	1586801660	9055075300	76548006000	69183742000	14772390900	38297489000	1586801660	9055075300	76548006000	69183742000
sp|P35580|MYH10_HUMAN	P35580	MYH10_HUMAN	MYH10	1976	42.7	Homo sapiens	1:Experimental evidence at protein level	Myosin-10	1	0.999	86	225	223	462	30	7	12	2	54	71	39	10	30	7	11	2	53	71	39	10	56	14	35	5	96	123	97	36	1324290820	211920992	294608896	1749480700	1329333630	1325136640	1324290820	211920992	294608896	1749480700	1329333630
sp|P35606|COPB2_HUMAN	P35606	COPB2_HUMAN	COPB2	906	4.4	Homo sapiens	1:Experimental evidence at protein level	Coatomer subunit beta'	1	0.999	3	6	6	6	0	0	1	0	1	1	2	1	0	0	1	0	1	1	2	1	0	0	1	0	1	1	2	1	0	0	110724808	59613232	0	166869664	0	0	110724808	59613232	0
sp|P35611|ADDA_HUMAN	P35611	ADDA_HUMAN	ADD1	737	4.7	Homo sapiens	1:Experimental evidence at protein level	Alpha-adducin	1	0.999	3	11	9	11	4	0	1	0	1	1	3	1	4	0	0	0	1	1	2	1	4	0	1	0	1	1	3	1	148190496	0	0	0	93135552	186762208	148190496	0	0	0	93135552
sp|P35637|FUS_HUMAN	P35637	FUS_HUMAN	FUS	526	11.8	Homo sapiens	1:Experimental evidence at protein level	RNA-binding protein FUS	1	0.999	8	41	29	41	5	14	0	6	5	9	2	0	3	10	0	3	4	8	1	0	5	14	0	6	5	9	2	0	572088320	1666235520	0	551389120	720866300	0	572088320	1666235520	0	551389120	720866300
sp|P35749|MYH11_HUMAN	P35749	MYH11_HUMAN	MYH11	1972	17.4	Homo sapiens	1:Experimental evidence at protein level	Myosin-11	1	0.999	24	2	2	254	0	0	0	0	1	1	0	0	0	0	0	0	1	1	0	0	33	12	27	7	49	52	51	23	0	0	0	0	0	0	0	0	0	0	0
sp|P35908|K22E_HUMAN	P35908	K22E_HUMAN	KRT2	639	43.5	Homo sapiens	1:Experimental evidence at protein level	Keratin, type II cytoskeletal 2 epidermal	1	0.999	24	70	58	397	1	14	3	35	0	6	3	8	0	11	2	32	0	4	2	7	38	33	41	83	19	31	110	42	0	1071091200	21881578	0	212220576	580614270	0	653180350	21881578	0	0
sp|P35998|PRS7_HUMAN	P35998	PRS7_HUMAN	PSMC2	433	37.6	Homo sapiens	1:Experimental evidence at protein level	26S protease regulatory subunit 7	1	0.999	12	22	22	22	0	9	2	3	3	5	0	0	0	9	2	3	3	5	0	0	0	9	2	3	3	5	0	0	0	121288648	0	62146968	37624524	0	0	121288648	0	62146968	37624524
sp|P36542|ATPG_HUMAN	P36542	ATPG_HUMAN	ATP5C1	298	40.6	Homo sapiens	1:Experimental evidence at protein level	ATP synthase subunit gamma, mitochondrial	1	0.999	8	46	46	46	1	5	6	2	7	10	10	5	1	5	6	2	7	10	10	5	1	5	6	2	7	10	10	5	104734288	454556544	687111550	688077380	862101700	1058635900	104734288	454556544	687111550	688077380	862101700
sp|P36543|VATE1_HUMAN	P36543	VATE1_HUMAN	ATP6V1E1	226	22.1	Homo sapiens	1:Experimental evidence at protein level	V-type proton ATPase subunit E 1	1	0.999	4	8	7	8	1	0	2	0	0	3	0	2	1	0	2	0	0	3	0	1	1	0	2	0	0	3	0	2	0	0	112183168	0	84642280	0	0	0	112183168	0	84642280
sp|P36578|RL4_HUMAN	P36578	RL4_HUMAN	RPL4	427	16.6	Homo sapiens	1:Experimental evidence at protein level	60S ribosomal protein L4	1	0.999	4	6	6	6	0	0	0	0	1	4	1	0	0	0	0	0	1	4	1	0	0	0	0	0	1	4	1	0	0	0	0	0	59182436	75067616	0	0	0	0	59182436
sp|P36957|ODO2_HUMAN	P36957	ODO2_HUMAN	DLST	453	15.7	Homo sapiens	1:Experimental evidence at protein level	Dihydrolipoyllysine-residue succinyltransferase component of 2-oxoglutarate dehydrogenase complex, mitochondrial	1	0.999	4	12	12	12	1	2	1	2	1	3	1	1	1	2	1	2	1	3	1	1	1	2	1	2	1	3	1	1	133303216	0	304529632	201777104	0	311797344	133303216	0	304529632	201777104	0
sp|P37108|SRP14_HUMAN	P37108	SRP14_HUMAN	SRP14	136	39.7	Homo sapiens	1:Experimental evidence at protein level	Signal recognition particle 14 kDa protein	1	0.999	4	15	15	15	1	0	4	0	2	4	2	2	1	0	4	0	2	4	2	2	1	0	4	0	2	4	2	2	0	0	681433280	222679600	279234688	327433792	0	0	681433280	222679600	279234688
sp|P37802|TAGL2_HUMAN	P37802	TAGL2_HUMAN	TAGLN2	199	25.6	Homo sapiens	1:Experimental evidence at protein level	Transgelin-2	1	0.999	3	10	10	10	1	0	1	3	1	2	1	1	1	0	1	3	1	2	1	1	1	0	1	3	1	2	1	1	0	0	275960192	0	0	174527936	0	0	275960192	0	0
sp|P38117|ETFB_HUMAN	P38117	ETFB_HUMAN	ETFB	255	37.3	Homo sapiens	1:Experimental evidence at protein level	Electron transfer flavoprotein subunit beta	1	0.999	7	24	24	24	0	5	3	3	3	5	2	3	0	5	3	3	3	5	2	3	0	5	3	3	3	5	2	3	0	372837952	130700352	357138496	256198880	113430584	0	372837952	130700352	357138496	256198880
sp|P38159|RBMX_HUMAN	P38159	RBMX_HUMAN	RBMX	391	53.5	Homo sapiens	1:Experimental evidence at protein level	RNA-binding motif protein, X chromosome	1	0.999	18	130	29	130	43	25	7	9	5	15	20	6	11	6	1	3	0	4	4	0	43	25	7	9	5	15	20	6	4345209300	746750850	125278320	210870464	563114300	596075970	1874673920	795896190	0	0	154935392
sp|P38606|VATA_HUMAN	P38606	VATA_HUMAN	ATP6V1A	617	17.7	Homo sapiens	1:Experimental evidence at protein level	V-type proton ATPase catalytic subunit A	1	0.999	4	10	10	10	2	3	1	0	1	3	0	0	2	3	1	0	1	3	0	0	2	3	1	0	1	3	0	0	0	0	0	0	0	0	0	0	0	0	0
sp|P38646|GRP75_HUMAN	P38646	GRP75_HUMAN	HSPA9	679	49.6	Homo sapiens	1:Experimental evidence at protein level	Stress-70 protein, mitochondrial	1	0.999	30	221	221	236	37	17	31	9	27	47	33	20	37	17	31	9	27	47	33	20	40	20	32	9	30	47	36	22	5956113400	1250313600	7656258600	5341652000	3479881730	4355672600	5956113400	1250313600	7656258600	5341652000	3479881730
sp|P38919|IF4A3_HUMAN	P38919	IF4A3_HUMAN	EIF4A3	411	15.6	Homo sapiens	1:Experimental evidence at protein level	Eukaryotic initiation factor 4A-III	1	0.999	6	38	17	38	6	2	3	0	6	6	9	6	2	1	1	0	3	4	3	3	6	2	3	0	6	6	9	6	424706336	91842800	579413380	715683140	800611200	1023194750	0	0	229833280	270204800	181043424
sp|P39019|RS19_HUMAN	P39019	RS19_HUMAN	RPS19	145	62.1	Homo sapiens	1:Experimental evidence at protein level	40S ribosomal protein S19	1	0.999	14	132	132	132	17	5	25	1	15	26	21	22	17	5	25	1	15	26	21	22	17	5	25	1	15	26	21	22	2440197380	533608704	2597773820	2048477060	1616330370	1695598590	2440197380	533608704	2597773820	2048477060	1616330370
sp|P39060|COIA1_HUMAN	P39060	COIA1_HUMAN	COL18A1	1754	12.5	Homo sapiens	1:Experimental evidence at protein level	Collagen alpha-1(XVIII) chain	1	0.999	9	19	19	19	0	0	3	0	4	10	2	0	0	0	3	0	4	10	2	0	0	0	3	0	4	10	2	0	0	0	0	163754848	249558864	0	0	0	0	163754848	249558864
sp|P39656|OST48_HUMAN	P39656	OST48_HUMAN	DDOST	456	6.4	Homo sapiens	1:Experimental evidence at protein level	Dolichyl-diphosphooligosaccharide--protein glycosyltransferase 48 kDa subunit	1	0.999	2	7	7	7	0	0	1	0	2	3	1	0	0	0	1	0	2	3	1	0	0	0	1	0	2	3	1	0	0	0	0	488821696	230214768	0	0	0	0	488821696	230214768
sp|P39748|FEN1_HUMAN	P39748	FEN1_HUMAN	FEN1	380	33.7	Homo sapiens	1:Experimental evidence at protein level	Flap endonuclease 1	1	0.999	8	27	27	27	1	0	4	0	5	11	2	4	1	0	4	0	5	11	2	4	1	0	4	0	5	11	2	4	322158624	0	624924290	630973380	478179584	33754360	322158624	0	624924290	630973380	478179584
sp|P40121|CAPG_HUMAN	P40121	CAPG_HUMAN	CAPG	348	5.7	Homo sapiens	1:Experimental evidence at protein level	Macrophage-capping protein	1	0.999	1	6	6	6	1	0	1	0	0	2	1	1	1	0	1	0	0	2	1	1	1	0	1	0	0	2	1	1	0	0	0	0	102676184	180723616	0	0	0	0	102676184
sp|P40227|TCPZ_HUMAN	P40227	TCPZ_HUMAN	CCT6A	531	40.5	Homo sapiens	1:Experimental evidence at protein level	T-complex protein 1 subunit zeta	1	0.999	17	61	47	61	7	9	8	4	8	16	6	3	4	6	6	4	7	13	4	3	7	9	8	4	8	16	6	3	175248864	308723392	433128672	180994112	127145312	0	175248864	308723392	433128672	180994112	127145312
sp|P40429|RL13A_HUMAN	P40429	RL13A_HUMAN	RPL13A	203	40.4	Homo sapiens	1:Experimental evidence at protein level	60S ribosomal protein L13a	1	0.999	8	29	7	29	1	0	4	0	4	12	4	4	0	0	1	0	1	3	1	1	1	0	4	0	4	12	4	4	75451736	0	1007153410	895264450	555752960	590148990	0	0	289150976	252346416	0
sp|P40926|MDHM_HUMAN	P40926	MDHM_HUMAN	MDH2	338	13.3	Homo sapiens	1:Experimental evidence at protein level	Malate dehydrogenase, mitochondrial	1	0.999	3	5	5	5	0	1	2	0	0	1	1	0	0	1	2	0	0	1	1	0	0	1	2	0	0	1	1	0	0	0	0	0	0	0	0	0	0	0	0
sp|P40939|ECHA_HUMAN	P40939	ECHA_HUMAN	HADHA	763	58.8	Homo sapiens	1:Experimental evidence at protein level	Trifunctional enzyme subunit alpha, mitochondrial	1	0.999	42	209	209	209	9	6	28	3	43	80	23	17	9	6	28	3	43	80	23	17	9	6	28	3	43	80	23	17	724775680	185043008	4000877820	3571542270	3083394050	2142919040	724775680	185043008	4000877820	3571542270	3083394050
sp|P41091|IF2G_HUMAN	P41091	IF2G_HUMAN	EIF2S3	472	35.8	Homo sapiens	1:Experimental evidence at protein level	Eukaryotic translation initiation factor 2 subunit 3	1	0.999	17	74	11	74	6	0	9	0	13	26	9	11	0	0	3	0	1	3	3	1	6	0	9	0	13	26	9	11	150959216	0	954815620	724188800	863934720	369444576	0	0	149017952	94193608	295105760
sp|P41208|CETN2_HUMAN	P41208	CETN2_HUMAN	CETN2	172	56.4	Homo sapiens	1:Experimental evidence at protein level	Centrin-2	1	0.999	6	14	11	14	0	0	1	0	4	8	1	0	0	0	1	0	4	6	0	0	0	0	1	0	4	8	1	0	0	0	71309360	208750912	274389632	0	0	0	71309360	208750912	274389632
sp|P42166|LAP2A_HUMAN	P42166	LAP2A_HUMAN	TMPO	694	20.7	Homo sapiens	1:Experimental evidence at protein level	Lamina-associated polypeptide 2, isoform alpha	1	0.999	13	51	15	51	3	15	2	5	13	10	2	1	1	3	1	1	3	4	1	1	3	15	2	5	13	10	2	1	88716888	819975300	56085876	747340930	363577632	262275264	0	189018384	0	190892432	96034232
sp|P42285|SK2L2_HUMAN	P42285	SK2L2_HUMAN	SKIV2L2	1042	1.6	Homo sapiens	1:Experimental evidence at protein level	Superkiller viralicidic activity 2-like 2	1	0.999	1	4	4	4	0	1	0	0	1	2	0	0	0	1	0	0	1	2	0	0	0	1	0	0	1	2	0	0	0	0	0	64176460	71699328	0	0	0	0	64176460	71699328
sp|P42765|THIM_HUMAN	P42765	THIM_HUMAN	ACAA2	397	37.5	Homo sapiens	1:Experimental evidence at protein level	3-ketoacyl-CoA thiolase, mitochondrial	1	0.999	7	22	22	22	0	1	8	0	4	2	2	5	0	1	8	0	4	2	2	5	0	1	8	0	4	2	2	5	0	352194656	559441020	251629680	0	97188560	0	352194656	559441020	251629680	0
sp|P42766|RL35_HUMAN	P42766	RL35_HUMAN	RPL35	123	40.7	Homo sapiens	1:Experimental evidence at protein level	60S ribosomal protein L35	1	0.999	7	49	49	49	2	0	7	1	10	14	5	10	2	0	7	1	10	14	5	10	2	0	7	1	10	14	5	10	113402952	0	1078650500	804561730	1179177980	398140192	113402952	0	1078650500	804561730	1179177980
sp|P43243|MATR3_HUMAN	P43243	MATR3_HUMAN	MATR3	847	37.1	Homo sapiens	1:Experimental evidence at protein level	Matrin-3	1	0.999	23	89	89	89	7	1	20	2	15	20	9	15	7	1	20	2	15	20	9	15	7	1	20	2	15	20	9	15	0	0	1677299580	452971264	211817504	824421820	0	0	1677299580	452971264	211817504
sp|P43308|SSRB_HUMAN	P43308	SSRB_HUMAN	SSR2	183	13.7	Homo sapiens	1:Experimental evidence at protein level	Translocon-associated protein subunit beta	1	0.999	1	8	8	8	0	2	2	0	2	2	0	0	0	2	2	0	2	2	0	0	0	2	2	0	2	2	0	0	0	139067296	0	300026816	149280288	0	0	139067296	0	300026816	149280288
sp|P43487|RANG_HUMAN	P43487	RANG_HUMAN	RANBP1	201	17.9	Homo sapiens	1:Experimental evidence at protein level	Ran-specific GTPase-activating protein	1	0.999	4	7	7	7	0	4	0	1	1	1	0	0	0	4	0	1	1	1	0	0	0	4	0	1	1	1	0	0	0	241548160	0	0	17824102	0	0	241548160	0	0	17824102
sp|P43490|NAMPT_HUMAN	P43490	NAMPT_HUMAN	NAMPT	491	8.6	Homo sapiens	1:Experimental evidence at protein level	Nicotinamide phosphoribosyltransferase	1	0.999	5	29	29	29	1	7	1	4	3	7	4	2	1	7	1	4	3	7	4	2	1	7	1	4	3	7	4	2	0	181786400	107318928	0	76195120	107011392	0	181786400	107318928	0	76195120
sp|P43686|PRS6B_HUMAN	P43686	PRS6B_HUMAN	PSMC4	418	34.4	Homo sapiens	1:Experimental evidence at protein level	26S protease regulatory subunit 6B	1	0.999	11	25	25	25	2	10	0	4	4	5	0	0	2	10	0	4	4	5	0	0	2	10	0	4	4	5	0	0	129918960	265650432	0	199769168	95461344	0	129918960	265650432	0	199769168	95461344
sp|P45880|VDAC2_HUMAN	P45880	VDAC2_HUMAN	VDAC2	294	46.6	Homo sapiens	1:Experimental evidence at protein level	Voltage-dependent anion-selective channel protein 2	1	0.999	12	74	74	74	8	10	11	4	13	19	8	1	8	10	11	4	13	19	8	1	8	10	11	4	13	19	8	1	742802430	850010750	216337696	902029120	706830140	1027621820	742802430	850010750	216337696	902029120	706830140
sp|P45973|CBX5_HUMAN	P45973	CBX5_HUMAN	CBX5	191	15.7	Homo sapiens	1:Experimental evidence at protein level	Chromobox protein homolog 5	1	0.999	2	8	8	8	1	1	1	0	2	2	1	0	1	1	1	0	2	2	1	0	1	1	1	0	2	2	1	0	0	0	0	75610912	65839656	0	0	0	0	75610912	65839656
sp|P46087|NOP2_HUMAN	P46087	NOP2_HUMAN	NOP2	812	17.7	Homo sapiens	1:Experimental evidence at protein level	Probable 28S rRNA (cytosine(4447)-C(5))-methyltransferase	1	0.999	7	11	11	11	4	0	2	0	0	0	4	1	4	0	2	0	0	0	4	1	4	0	2	0	0	0	4	1	106889936	0	106571360	0	0	0	106889936	0	106571360	0	0
sp|P46459|NSF_HUMAN	P46459	NSF_HUMAN	NSF	744	9.8	Homo sapiens	1:Experimental evidence at protein level	Vesicle-fusing ATPase	1	0.999	3	5	5	5	0	4	0	0	1	0	0	0	0	4	0	0	1	0	0	0	0	4	0	0	1	0	0	0	0	735289980	0	0	0	0	0	735289980	0	0	0
sp|P46776|RL27A_HUMAN	P46776	RL27A_HUMAN	RPL27A	148	31.8	Homo sapiens	1:Experimental evidence at protein level	60S ribosomal protein L27a	1	0.999	4	14	14	14	0	0	2	0	2	6	2	2	0	0	2	0	2	6	2	2	0	0	2	0	2	6	2	2	0	0	0	225516992	330717632	214348416	0	0	0	225516992	330717632
sp|P46777|RL5_HUMAN	P46777	RL5_HUMAN	RPL5	297	44.4	Homo sapiens	1:Experimental evidence at protein level	60S ribosomal protein L5	1	0.999	9	39	39	39	3	1	1	0	6	22	3	3	3	1	1	0	6	22	3	3	3	1	1	0	6	22	3	3	883728130	0	319852512	778672900	1838619520	591677500	883728130	0	319852512	778672900	1838619520
sp|P46778|RL21_HUMAN	P46778	RL21_HUMAN	RPL21	160	53.1	Homo sapiens	1:Experimental evidence at protein level	60S ribosomal protein L21	1	0.999	8	37	37	37	2	0	7	0	7	8	4	9	2	0	7	0	7	8	4	9	2	0	7	0	7	8	4	9	135983344	0	261760560	160252480	248103632	47339396	135983344	0	261760560	160252480	248103632
sp|P46779|RL28_HUMAN	P46779	RL28_HUMAN	RPL28	137	54	Homo sapiens	1:Experimental evidence at protein level	60S ribosomal protein L28	1	0.999	9	55	55	55	5	1	8	0	9	18	5	9	5	1	8	0	9	18	5	9	5	1	8	0	9	18	5	9	479561984	61693120	658250430	858275580	2425265660	877185020	479561984	61693120	658250430	858275580	2425265660
sp|P46782|RS5_HUMAN	P46782	RS5_HUMAN	RPS5	204	58.8	Homo sapiens	1:Experimental evidence at protein level	40S ribosomal protein S5	1	0.999	12	55	55	55	1	1	4	0	12	26	9	2	1	1	4	0	12	26	9	2	1	1	4	0	12	26	9	2	0	0	252074176	1191819780	1655567740	1189263740	0	0	252074176	1191819780	1655567740
sp|P46783|RS10_HUMAN	P46783	RS10_HUMAN	RPS10	165	56.4	Homo sapiens	1:Experimental evidence at protein level	40S ribosomal protein S10	1	0.999	10	58	47	58	11	2	6	1	7	14	14	3	8	1	6	1	6	11	11	3	11	2	6	1	7	14	14	3	1491294720	119736808	1695732990	200066240	2092136580	2433110020	1191344380	119736808	1695732990	52248236	1854054140
sp|P46821|MAP1B_HUMAN	P46821	MAP1B_HUMAN	MAP1B	2468	6.5	Homo sapiens	1:Experimental evidence at protein level	Microtubule-associated protein 1B	1	0.999	4	16	12	16	1	0	1	0	3	4	5	2	1	0	1	0	3	3	3	1	1	0	1	0	3	4	5	2	0	0	0	103992024	565252930	147367520	0	0	0	103992024	235708752
sp|P46940|IQGA1_HUMAN	P46940	IQGA1_HUMAN	IQGAP1	1657	14.7	Homo sapiens	1:Experimental evidence at protein level	Ras GTPase-activating-like protein IQGAP1	1	0.999	13	42	42	42	3	4	1	0	3	19	10	2	3	4	1	0	3	19	10	2	3	4	1	0	3	19	10	2	0	357660960	0	57132548	512355456	663530300	0	357660960	0	57132548	512355456
sp|P47755|CAZA2_HUMAN	P47755	CAZA2_HUMAN	CAPZA2	286	64	Homo sapiens	1:Experimental evidence at protein level	F-actin-capping protein subunit alpha-2	1	0.999	17	51	51	103	7	1	9	0	7	13	12	2	7	1	9	0	7	13	12	2	14	4	15	2	15	25	20	8	672785280	47634004	1136634750	867252740	854310660	1234943490	672785280	47634004	1136634750	867252740	854310660
sp|P47756|CAPZB_HUMAN	P47756	CAPZB_HUMAN	CAPZB	277	30.3	Homo sapiens	1:Experimental evidence at protein level	F-actin-capping protein subunit beta	1	0.999	7	39	39	39	8	2	5	0	6	10	6	2	8	2	5	0	6	10	6	2	8	2	5	0	6	10	6	2	746020350	47078396	431959424	253109120	419791168	430160512	746020350	47078396	431959424	253109120	419791168
sp|P47895|AL1A3_HUMAN	P47895	AL1A3_HUMAN	ALDH1A3	512	24.4	Homo sapiens	1:Experimental evidence at protein level	Aldehyde dehydrogenase family 1 member A3	1	0.999	9	31	31	31	0	6	2	0	7	10	5	1	0	6	2	0	7	10	5	1	0	6	2	0	7	10	5	1	0	201131024	142970624	307855168	259027424	186881632	0	201131024	142970624	307855168	259027424
sp|P47897|SYQ_HUMAN	P47897	SYQ_HUMAN	QARS	775	13.2	Homo sapiens	1:Experimental evidence at protein level	Glutamine--tRNA ligase	1	0.999	5	11	11	11	0	1	1	0	1	4	3	1	0	1	1	0	1	4	3	1	0	1	1	0	1	4	3	1	0	49067096	115541920	0	12571670	101751408	0	49067096	115541920	0	12571670
sp|P47914|RL29_HUMAN	P47914	RL29_HUMAN	RPL29	159	42.8	Homo sapiens	1:Experimental evidence at protein level	60S ribosomal protein L29	1	0.999	10	46	46	46	1	0	16	0	4	4	6	15	1	0	16	0	4	4	6	15	1	0	16	0	4	4	6	15	147503584	0	2223543300	376330464	92563424	505749728	147503584	0	2223543300	376330464	92563424
sp|P48047|ATPO_HUMAN	P48047	ATPO_HUMAN	ATP5O	213	62.9	Homo sapiens	1:Experimental evidence at protein level	ATP synthase subunit O, mitochondrial	1	0.999	22	172	172	172	11	7	37	4	29	42	17	25	11	7	37	4	29	42	17	25	11	7	37	4	29	42	17	25	1429988350	468245824	4741651500	6795077100	6882260000	2375009280	1429988350	468245824	4741651500	6795077100	6882260000
sp|P48643|TCPE_HUMAN	P48643	TCPE_HUMAN	CCT5	541	43.1	Homo sapiens	1:Experimental evidence at protein level	T-complex protein 1 subunit epsilon	1	0.999	17	99	99	99	11	7	17	4	12	28	13	7	11	7	17	4	12	28	13	7	11	7	17	4	12	28	13	7	550864580	625126720	410995552	559752830	463846208	500750336	550864580	625126720	410995552	559752830	463846208
sp|P48681|NEST_HUMAN	P48681	NEST_HUMAN	NES	1621	4.6	Homo sapiens	1:Experimental evidence at protein level	Nestin	1	0.999	2	8	8	8	2	0	1	0	1	0	2	2	2	0	1	0	1	0	2	2	2	0	1	0	1	0	2	2	394637696	0	296040768	41164400	0	191964320	394637696	0	296040768	41164400	0
sp|P48735|IDHP_HUMAN	P48735	IDHP_HUMAN	IDH2	452	43.8	Homo sapiens	1:Experimental evidence at protein level	Isocitrate dehydrogenase [NADP], mitochondrial	1	0.999	16	110	110	110	15	1	17	0	17	29	19	12	15	1	17	0	17	29	19	12	15	1	17	0	17	29	19	12	1105679360	35831104	1513042690	773264130	1432231680	1307921150	1105679360	35831104	1513042690	773264130	1432231680
sp|P48960|CD97_HUMAN	P48960	CD97_HUMAN	CD97	835	10.2	Homo sapiens	1:Experimental evidence at protein level	CD97 antigen	1	0.9985	2	3	2	3	0	0	0	0	0	3	0	0	0	0	0	0	0	2	0	0	0	0	0	0	0	3	0	0	0	0	0	0	91583696	0	0	0	0	0	91583696
sp|P49006|MRP_HUMAN	P49006	MRP_HUMAN	MARCKSL1	195	19	Homo sapiens	1:Experimental evidence at protein level	MARCKS-related protein	1	0.999	1	3	3	3	0	0	0	0	1	2	0	0	0	0	0	0	1	2	0	0	0	0	0	0	1	2	0	0	0	0	0	51168156	30514906	0	0	0	0	51168156	30514906
sp|P49247|RPIA_HUMAN	P49247	RPIA_HUMAN	RPIA	311	12.5	Homo sapiens	1:Experimental evidence at protein level	Ribose-5-phosphate isomerase	1	0.9984	2	2	2	2	0	0	0	0	1	1	0	0	0	0	0	0	1	1	0	0	0	0	0	0	1	1	0	0	0	0	0	48691416	45922884	0	0	0	0	48691416	45922884
sp|P49257|LMAN1_HUMAN	P49257	LMAN1_HUMAN	LMAN1	510	15.9	Homo sapiens	1:Experimental evidence at protein level	Protein ERGIC-53	1	0.999	8	30	30	30	1	14	0	5	2	6	2	0	1	14	0	5	2	6	2	0	1	14	0	5	2	6	2	0	0	1147428100	0	156077520	395456576	0	0	1147428100	0	156077520	395456576
sp|P49321|NASP_HUMAN	P49321	NASP_HUMAN	NASP	788	11.7	Homo sapiens	1:Experimental evidence at protein level	Nuclear autoantigenic sperm protein	1	0.9989	3	4	4	4	0	0	0	1	2	1	0	0	0	0	0	1	2	1	0	0	0	0	0	1	2	1	0	0	0	0	0	138678848	40530512	0	0	0	0	138678848	40530512
sp|P49327|FAS_HUMAN	P49327	FAS_HUMAN	FASN	2511	7.4	Homo sapiens	1:Experimental evidence at protein level	Fatty acid synthase	1	0.999	3	10	10	10	0	3	0	0	2	4	1	0	0	3	0	0	2	4	1	0	0	3	0	0	2	4	1	0	0	64190144	0	0	143958720	104705144	0	64190144	0	0	143958720
sp|P49368|TCPG_HUMAN	P49368	TCPG_HUMAN	CCT3	545	42.2	Homo sapiens	1:Experimental evidence at protein level	T-complex protein 1 subunit gamma	1	0.999	21	88	88	88	12	10	5	2	20	22	14	3	12	10	5	2	20	22	14	3	12	10	5	2	20	22	14	3	799352060	217347360	737957380	735672000	793387330	1067777020	799352060	217347360	737957380	735672000	793387330
sp|P49406|RM19_HUMAN	P49406	RM19_HUMAN	MRPL19	292	14.4	Homo sapiens	1:Experimental evidence at protein level	39S ribosomal protein L19, mitochondrial	1	0.9989	4	10	10	10	0	0	2	0	4	1	2	1	0	0	2	0	4	1	2	1	0	0	2	0	4	1	2	1	0	0	438673536	284467936	296791840	188393200	0	0	438673536	284467936	296791840
sp|P49411|EFTU_HUMAN	P49411	EFTU_HUMAN	TUFM	452	56	Homo sapiens	1:Experimental evidence at protein level	Elongation factor Tu, mitochondrial	1	0.999	21	210	210	210	22	26	24	17	36	44	25	16	22	26	24	17	36	44	25	16	22	26	24	17	36	44	25	16	2519545860	1565669120	2453506820	2223180800	2479255810	1963476610	2519545860	1565669120	2453506820	2223180800	2479255810
sp|P49458|SRP09_HUMAN	P49458	SRP09_HUMAN	SRP9	86	29.1	Homo sapiens	1:Experimental evidence at protein level	Signal recognition particle 9 kDa protein	1	0.999	3	16	16	16	2	0	3	0	4	5	1	1	2	0	3	0	4	5	1	1	2	0	3	0	4	5	1	1	216566368	0	452232000	373276256	279549056	272839072	216566368	0	452232000	373276256	279549056
sp|P49585|PCY1A_HUMAN	P49585	PCY1A_HUMAN	PCYT1A	367	8.4	Homo sapiens	1:Experimental evidence at protein level	Choline-phosphate cytidylyltransferase A	1	0.999	2	3	2	3	0	0	1	0	1	1	0	0	0	0	0	0	1	1	0	0	0	0	1	0	1	1	0	0	0	0	48875016	0	8083582	0	0	0	0	0	8083582
sp|P49748|ACADV_HUMAN	P49748	ACADV_HUMAN	ACADVL	655	15.6	Homo sapiens	1:Experimental evidence at protein level	Very long-chain specific acyl-CoA dehydrogenase, mitochondrial	1	0.999	3	4	4	4	0	0	0	0	1	3	0	0	0	0	0	0	1	3	0	0	0	0	0	0	1	3	0	0	0	0	0	0	91286960	0	0	0	0	0	91286960
sp|P49755|TMEDA_HUMAN	P49755	TMEDA_HUMAN	TMED10	219	30.6	Homo sapiens	1:Experimental evidence at protein level	Transmembrane emp24 domain-containing protein 10	1	0.999	5	19	19	19	2	6	1	2	3	3	2	0	2	6	1	2	3	3	2	0	2	6	1	2	3	3	2	0	258064608	606213250	87799576	330509696	334545056	0	258064608	606213250	87799576	330509696	334545056
sp|P49773|HINT1_HUMAN	P49773	HINT1_HUMAN	HINT1	126	55.6	Homo sapiens	1:Experimental evidence at protein level	Histidine triad nucleotide-binding protein 1	1	0.999	2	4	4	4	3	1	0	0	0	0	0	0	3	1	0	0	0	0	0	0	3	1	0	0	0	0	0	0	160255408	22267714	0	0	0	0	160255408	22267714	0	0	0
sp|P49821|NDUV1_HUMAN	P49821	NDUV1_HUMAN	NDUFV1	464	61	Homo sapiens	1:Experimental evidence at protein level	NADH dehydrogenase [ubiquinone] flavoprotein 1, mitochondrial	1	0.999	20	71	71	71	1	0	13	0	16	27	6	8	1	0	13	0	16	27	6	8	1	0	13	0	16	27	6	8	0	0	610799740	269315744	278715104	329010688	0	0	610799740	269315744	278715104
sp|P49915|GUAA_HUMAN	P49915	GUAA_HUMAN	GMPS	693	22.9	Homo sapiens	1:Experimental evidence at protein level	GMP synthase [glutamine-hydrolyzing]	1	0.999	6	12	12	12	0	0	2	0	2	8	0	0	0	0	2	0	2	8	0	0	0	0	2	0	2	8	0	0	0	0	244317600	69621152	152608912	0	0	0	244317600	69621152	152608912
sp|P49959|MRE11_HUMAN	P49959	MRE11_HUMAN	MRE11A	708	18.1	Homo sapiens	1:Experimental evidence at protein level	Double-strand break repair protein MRE11A	1	0.999	6	12	12	12	0	0	1	0	3	8	0	0	0	0	1	0	3	8	0	0	0	0	1	0	3	8	0	0	0	0	0	72683448	204846800	0	0	0	0	72683448	204846800
sp|P50213|IDH3A_HUMAN	P50213	IDH3A_HUMAN	IDH3A	366	24	Homo sapiens	1:Experimental evidence at protein level	Isocitrate dehydrogenase [NAD] subunit alpha, mitochondrial	1	0.999	4	12	12	12	0	3	2	0	2	3	1	1	0	3	2	0	2	3	1	1	0	3	2	0	2	3	1	1	0	115250192	267143824	247240656	128937152	59888180	0	115250192	267143824	247240656	128937152
sp|P50402|EMD_HUMAN	P50402	EMD_HUMAN	EMD	254	17.7	Homo sapiens	1:Experimental evidence at protein level	Emerin	1	0.999	6	9	9	9	0	5	0	1	1	2	0	0	0	5	0	1	1	2	0	0	0	5	0	1	1	2	0	0	0	246025376	42921268	51076860	66224664	0	0	246025376	42921268	51076860	66224664
sp|P50454|SERPH_HUMAN	P50454	SERPH_HUMAN	SERPINH1	418	35.9	Homo sapiens	1:Experimental evidence at protein level	Serpin H1	1	0.999	12	85	85	85	8	8	10	4	14	24	13	4	8	8	10	4	14	24	13	4	8	8	10	4	14	24	13	4	701716480	815868800	1078500610	1628164860	1337494780	1611225860	701716480	815868800	1078500610	1628164860	1337494780
sp|P50502|F10A1_HUMAN	P50502	F10A1_HUMAN	ST13	369	11.9	Homo sapiens	1:Experimental evidence at protein level	Hsc70-interacting protein	1	0.999	3	13	0	13	0	5	0	2	1	2	3	0	0	0	0	0	0	0	0	0	0	5	0	2	1	2	3	0	0	193727056	0	84547488	77018776	126685872	0	0	0	0	0
sp|P50552|VASP_HUMAN	P50552	VASP_HUMAN	VASP	380	20.8	Homo sapiens	1:Experimental evidence at protein level	Vasodilator-stimulated phosphoprotein	1	0.999	7	27	27	27	2	4	3	0	4	10	2	2	2	4	3	0	4	10	2	2	2	4	3	0	4	10	2	2	0	286641504	101920088	458838496	273421568	159660768	0	286641504	101920088	458838496	273421568
sp|P50914|RL14_HUMAN	P50914	RL14_HUMAN	RPL14	215	50.2	Homo sapiens	1:Experimental evidence at protein level	60S ribosomal protein L14	1	0.999	12	47	47	47	1	0	10	0	6	16	6	8	1	0	10	0	6	16	6	8	1	0	10	0	6	16	6	8	0	0	641351940	392564096	376711200	98191896	0	0	641351940	392564096	376711200
sp|P50990|TCPQ_HUMAN	P50990	TCPQ_HUMAN	CCT8	548	30.8	Homo sapiens	1:Experimental evidence at protein level	T-complex protein 1 subunit theta	1	0.999	14	68	68	68	6	10	7	6	8	13	10	8	6	10	7	6	8	13	10	8	6	10	7	6	8	13	10	8	1152371460	725141630	1165555710	533000128	1197240830	1650256130	1152371460	725141630	1165555710	533000128	1197240830
sp|P50991|TCPD_HUMAN	P50991	TCPD_HUMAN	CCT4	539	29.9	Homo sapiens	1:Experimental evidence at protein level	T-complex protein 1 subunit delta	1	0.999	11	34	34	34	3	6	2	0	5	12	5	1	3	6	2	0	5	12	5	1	3	6	2	0	5	12	5	1	306572768	168143024	0	0	337721152	446829600	306572768	168143024	0	0	337721152
sp|P50995|ANX11_HUMAN	P50995	ANX11_HUMAN	ANXA11	505	6.3	Homo sapiens	1:Experimental evidence at protein level	Annexin A11	1	0.999	2	9	9	9	0	1	1	0	2	2	2	1	0	1	1	0	2	2	2	1	0	1	1	0	2	2	2	1	0	46245328	47978900	127717456	89142832	0	0	46245328	47978900	127717456	89142832
sp|P51114|FXR1_HUMAN	P51114	FXR1_HUMAN	FXR1	621	10.5	Homo sapiens	1:Experimental evidence at protein level	Fragile X mental retardation syndrome-related protein 1	1	0.999	4	7	3	7	1	0	1	0	1	3	1	0	0	0	0	0	1	2	0	0	1	0	1	0	1	3	1	0	0	0	96205368	0	139595776	47675308	0	0	0	0	66890704
sp|P51148|RAB5C_HUMAN	P51148	RAB5C_HUMAN	RAB5C	216	23.6	Homo sapiens	1:Experimental evidence at protein level	Ras-related protein Rab-5C	1	0.999	3	13	13	13	2	3	1	2	1	2	1	1	2	3	1	2	1	2	1	1	2	3	1	2	1	2	1	1	369175680	374032320	312405056	334364320	349815520	443667808	369175680	374032320	312405056	334364320	349815520
sp|P51149|RAB7A_HUMAN	P51149	RAB7A_HUMAN	RAB7A	207	16.9	Homo sapiens	1:Experimental evidence at protein level	Ras-related protein Rab-7a	1	0.999	3	14	14	14	1	5	0	3	1	3	1	0	1	5	0	3	1	3	1	0	1	5	0	3	1	3	1	0	224578944	421834688	0	155367264	135287776	0	224578944	421834688	0	155367264	135287776
sp|P51398|RT29_HUMAN	P51398	RT29_HUMAN	DAP3	398	11.3	Homo sapiens	1:Experimental evidence at protein level	28S ribosomal protein S29, mitochondrial	1	0.999	3	4	4	4	0	0	0	0	0	4	0	0	0	0	0	0	0	4	0	0	0	0	0	0	0	4	0	0	0	0	0	0	141390016	0	0	0	0	0	141390016
sp|P51553|IDH3G_HUMAN	P51553	IDH3G_HUMAN	IDH3G	393	20.6	Homo sapiens	1:Experimental evidence at protein level	Isocitrate dehydrogenase [NAD] subunit gamma, mitochondrial	1	0.999	5	22	22	22	3	2	5	0	5	3	2	2	3	2	5	0	5	3	2	2	3	2	5	0	5	3	2	2	173100896	23066260	90821080	182556480	197840576	127838752	173100896	23066260	90821080	182556480	197840576
sp|P51572|BAP31_HUMAN	P51572	BAP31_HUMAN	BCAP31	246	17.9	Homo sapiens	1:Experimental evidence at protein level	B-cell receptor-associated protein 31	1	0.999	3	3	3	3	0	2	0	0	0	1	0	0	0	2	0	0	0	1	0	0	0	2	0	0	0	1	0	0	0	0	0	0	0	0	0	0	0	0	0
sp|P51659|DHB4_HUMAN	P51659	DHB4_HUMAN	HSD17B4	736	16.7	Homo sapiens	1:Experimental evidence at protein level	Peroxisomal multifunctional enzyme type 2	1	0.999	10	29	29	29	1	0	7	0	3	10	5	3	1	0	7	0	3	10	5	3	1	0	7	0	3	10	5	3	0	0	387448544	118841408	178344288	421012480	0	0	387448544	118841408	178344288
sp|P51665|PSMD7_HUMAN	P51665	PSMD7_HUMAN	PSMD7	324	29.9	Homo sapiens	1:Experimental evidence at protein level	26S proteasome non-ATPase regulatory subunit 7	1	0.999	6	12	12	12	0	5	0	0	0	5	2	0	0	5	0	0	0	5	2	0	0	5	0	0	0	5	2	0	0	0	0	0	93184512	150163856	0	0	0	0	93184512
sp|P51970|NDUA8_HUMAN	P51970	NDUA8_HUMAN	NDUFA8	172	59.9	Homo sapiens	1:Experimental evidence at protein level	NADH dehydrogenase [ubiquinone] 1 alpha subcomplex subunit 8	1	0.999	8	31	31	31	3	0	4	0	5	15	4	0	3	0	4	0	5	15	4	0	3	0	4	0	5	15	4	0	95421296	0	775373950	621278340	530400928	400591008	95421296	0	775373950	621278340	530400928
sp|P51991|ROA3_HUMAN	P51991	ROA3_HUMAN	HNRNPA3	378	42.6	Homo sapiens	1:Experimental evidence at protein level	Heterogeneous nuclear ribonucleoprotein A3	1	0.999	18	198	186	198	27	23	23	6	34	39	26	20	24	22	22	4	33	37	24	20	27	23	23	6	34	39	26	20	2469678080	886104320	3967465220	3898907650	2319563780	3694366720	2469678080	886104320	3967465220	3898907650	2319563780
sp|P52272|HNRPM_HUMAN	P52272	HNRPM_HUMAN	HNRNPM	730	54.4	Homo sapiens	1:Experimental evidence at protein level	Heterogeneous nuclear ribonucleoprotein M	1	0.999	34	265	265	265	21	79	31	32	29	35	21	17	21	79	31	32	29	35	21	17	21	79	31	32	29	35	21	17	1184526980	4229622270	3690226180	3340162300	506465920	2845417220	1184526980	4229622270	3690226180	3340162300	506465920
sp|P52298|NCBP2_HUMAN	P52298	NCBP2_HUMAN	NCBP2	156	28.8	Homo sapiens	1:Experimental evidence at protein level	Nuclear cap-binding protein subunit 2	1	0.999	3	5	5	5	0	0	0	0	1	4	0	0	0	0	0	0	1	4	0	0	0	0	0	0	1	4	0	0	0	0	0	80702096	193391712	0	0	0	0	80702096	193391712
sp|P52597|HNRPF_HUMAN	P52597	HNRPF_HUMAN	HNRNPF	415	24.1	Homo sapiens	1:Experimental evidence at protein level	Heterogeneous nuclear ribonucleoprotein F	1	0.999	7	33	33	34	1	6	6	0	9	7	1	3	1	6	6	0	9	7	1	3	1	6	6	0	9	8	1	3	194254016	471454720	428899520	1235262210	98115672	0	194254016	471454720	428899520	1235262210	98115672
sp|P52815|RM12_HUMAN	P52815	RM12_HUMAN	MRPL12	198	57.1	Homo sapiens	1:Experimental evidence at protein level	39S ribosomal protein L12, mitochondrial	1	0.999	12	66	66	66	3	0	7	0	21	21	5	9	3	0	7	0	21	21	5	9	3	0	7	0	21	21	5	9	295725120	0	1254424060	1725286660	1420421630	187797968	295725120	0	1254424060	1725286660	1420421630
sp|P52907|CAZA1_HUMAN	P52907	CAZA1_HUMAN	CAPZA1	286	62.9	Homo sapiens	1:Experimental evidence at protein level	F-actin-capping protein subunit alpha-1	1	0.999	21	179	127	179	21	12	28	5	34	38	27	14	14	9	22	3	26	26	19	8	21	12	28	5	34	38	27	14	4844812800	1035235840	4120665340	4575653900	4085743100	4530095100	2989409540	550268930	3847787520	2707315200	2463701250
sp|P53396|ACLY_HUMAN	P53396	ACLY_HUMAN	ACLY	1101	11	Homo sapiens	1:Experimental evidence at protein level	ATP-citrate synthase	1	0.9989	2	2	2	2	0	0	0	0	0	2	0	0	0	0	0	0	0	2	0	0	0	0	0	0	0	2	0	0	0	0	0	0	0	0	0	0	0	0	0
sp|P53597|SUCA_HUMAN	P53597	SUCA_HUMAN	SUCLG1	346	28	Homo sapiens	1:Experimental evidence at protein level	Succinyl-CoA ligase [ADP/GDP-forming] subunit alpha, mitochondrial	1	0.999	4	7	7	7	0	0	1	0	4	2	0	0	0	0	1	0	4	2	0	0	0	0	1	0	4	2	0	0	0	0	0	54689504	111454112	0	0	0	0	54689504	111454112
sp|P53618|COPB_HUMAN	P53618	COPB_HUMAN	COPB1	953	15.6	Homo sapiens	1:Experimental evidence at protein level	Coatomer subunit beta	1	0.999	2	3	3	3	0	2	0	0	0	1	0	0	0	2	0	0	0	1	0	0	0	2	0	0	0	1	0	0	0	61024732	0	0	0	0	0	61024732	0	0	0
sp|P53621|COPA_HUMAN	P53621	COPA_HUMAN	COPA	1224	8.9	Homo sapiens	1:Experimental evidence at protein level	Coatomer subunit alpha	1	0.999	4	22	22	22	0	4	2	3	3	4	2	4	0	4	2	3	3	4	2	4	0	4	2	3	3	4	2	4	0	0	403426208	381697344	311112352	256443824	0	0	403426208	381697344	311112352
sp|P53634|CATC_HUMAN	P53634	CATC_HUMAN	CTSC	463	17.3	Homo sapiens	1:Experimental evidence at protein level	Dipeptidyl peptidase 1	1	0.999	4	17	17	17	1	2	1	0	5	5	2	1	1	2	1	0	5	5	2	1	1	2	1	0	5	5	2	1	72143336	319049536	110407784	87224448	186171888	157166656	72143336	319049536	110407784	87224448	186171888
sp|P53999|TCP4_HUMAN	P53999	TCP4_HUMAN	SUB1	127	20.5	Homo sapiens	1:Experimental evidence at protein level	Activated RNA polymerase II transcriptional coactivator p15	1	0.999	3	6	6	6	2	3	0	0	0	1	0	0	2	3	0	0	0	1	0	0	2	3	0	0	0	1	0	0	0	121285248	0	0	22551668	0	0	121285248	0	0	22551668
sp|P54136|SYRC_HUMAN	P54136	SYRC_HUMAN	RARS	660	10	Homo sapiens	1:Experimental evidence at protein level	Arginine--tRNA ligase, cytoplasmic	1	0.999	3	5	5	5	0	1	0	0	1	2	1	0	0	1	0	0	1	2	1	0	0	1	0	0	1	2	1	0	0	0	0	88217832	172524640	95251680	0	0	0	88217832	172524640
sp|P54886|P5CS_HUMAN	P54886	P5CS_HUMAN	ALDH18A1	795	13.2	Homo sapiens	1:Experimental evidence at protein level	Delta-1-pyrroline-5-carboxylate synthase	1	0.999	3	5	5	5	0	0	0	0	2	3	0	0	0	0	0	0	2	3	0	0	0	0	0	0	2	3	0	0	0	0	0	174224672	0	0	0	0	0	174224672	0
sp|P55036|PSMD4_HUMAN	P55036	PSMD4_HUMAN	PSMD4	377	17	Homo sapiens	1:Experimental evidence at protein level	26S proteasome non-ATPase regulatory subunit 4	1	0.999	4	7	6	7	0	3	0	0	0	4	0	0	0	3	0	0	0	3	0	0	0	3	0	0	0	4	0	0	0	96858112	0	0	61479644	0	0	96858112	0	0	61479644
sp|P55060|XPO2_HUMAN	P55060	XPO2_HUMAN	CSE1L	971	5.4	Homo sapiens	1:Experimental evidence at protein level	Exportin-2	1	0.999	2	5	5	5	0	3	0	1	0	0	1	0	0	3	0	1	0	0	1	0	0	3	0	1	0	0	1	0	0	231729168	0	0	0	0	0	231729168	0	0	0
sp|P55072|TERA_HUMAN	P55072	TERA_HUMAN	VCP	806	23.6	Homo sapiens	1:Experimental evidence at protein level	Transitional endoplasmic reticulum ATPase	1	0.999	11	38	38	38	2	5	5	1	3	8	13	1	2	5	5	1	3	8	13	1	2	5	5	1	3	8	13	1	161379680	314337216	100844896	207423120	106660504	0	161379680	314337216	100844896	207423120	106660504
sp|P55084|ECHB_HUMAN	P55084	ECHB_HUMAN	HADHB	474	66	Homo sapiens	1:Experimental evidence at protein level	Trifunctional enzyme subunit beta, mitochondrial	1	0.999	30	186	186	186	9	3	29	0	38	58	24	25	9	3	29	0	38	58	24	25	9	3	29	0	38	58	24	25	1195623170	209404464	3208113920	2340225540	2541321220	1633743360	1195623170	209404464	3208113920	2340225540	2541321220
sp|P55209|NP1L1_HUMAN	P55209	NP1L1_HUMAN	NAP1L1	391	5.9	Homo sapiens	1:Experimental evidence at protein level	Nucleosome assembly protein 1-like 1	1	0.999	3	15	3	15	0	8	0	0	3	3	1	0	0	3	0	0	0	0	0	0	0	8	0	0	3	3	1	0	0	397480256	0	137155808	173959456	0	0	74138472	0	0	0
sp|P55265|DSRAD_HUMAN	P55265	DSRAD_HUMAN	ADAR	1226	6.4	Homo sapiens	1:Experimental evidence at protein level	Double-stranded RNA-specific adenosine deaminase	1	0.999	2	3	3	3	0	0	0	0	1	2	0	0	0	0	0	0	1	2	0	0	0	0	0	0	1	2	0	0	0	0	0	70246360	37297772	0	0	0	0	70246360	37297772
sp|P55735|SEC13_HUMAN	P55735	SEC13_HUMAN	SEC13	322	18.3	Homo sapiens	1:Experimental evidence at protein level	Protein SEC13 homolog	1	0.999	4	5	5	5	0	0	0	0	0	4	0	1	0	0	0	0	0	4	0	1	0	0	0	0	0	4	0	1	0	0	0	0	167747168	0	0	0	0	0	167747168
sp|P55769|NH2L1_HUMAN	P55769	NH2L1_HUMAN	SNU13	128	60.9	Homo sapiens	1:Experimental evidence at protein level	NHP2-like protein 1	1	0.999	10	60	60	60	14	1	12	0	4	10	8	11	14	1	12	0	4	10	8	11	14	1	12	0	4	10	8	11	841423870	0	698565380	696584000	270871424	359208960	841423870	0	698565380	696584000	270871424
sp|P55795|HNRH2_HUMAN	P55795	HNRH2_HUMAN	HNRNPH2	449	22.9	Homo sapiens	1:Experimental evidence at protein level	Heterogeneous nuclear ribonucleoprotein H2	1	0.999	9	4	4	58	0	0	0	0	2	2	0	0	0	0	0	0	2	2	0	0	3	7	7	0	13	13	8	7	0	0	0	122538416	47592800	0	0	0	0	122538416	47592800
sp|P55884|EIF3B_HUMAN	P55884	EIF3B_HUMAN	EIF3B	814	10.4	Homo sapiens	1:Experimental evidence at protein level	Eukaryotic translation initiation factor 3 subunit B	1	0.999	2	4	4	4	0	0	3	0	0	0	0	1	0	0	3	0	0	0	0	1	0	0	3	0	0	0	0	1	0	0	56646396	32195214	0	0	0	0	56646396	32195214	0
sp|P56385|ATP5I_HUMAN	P56385	ATP5I_HUMAN	ATP5I	69	44.9	Homo sapiens	1:Experimental evidence at protein level	ATP synthase subunit e, mitochondrial	1	0.999	2	4	4	4	0	2	2	0	0	0	0	0	0	2	2	0	0	0	0	0	0	2	2	0	0	0	0	0	0	50478268	391511392	0	0	0	0	50478268	391511392	0	0
sp|P56537|IF6_HUMAN	P56537	IF6_HUMAN	EIF6	245	58.8	Homo sapiens	1:Experimental evidence at protein level	Eukaryotic translation initiation factor 6	1	0.999	7	21	21	21	5	0	2	0	1	3	7	3	5	0	2	0	1	3	7	3	5	0	2	0	1	3	7	3	258826880	0	95552600	85880224	57003852	78927080	258826880	0	95552600	85880224	57003852
sp|P56556|NDUA6_HUMAN	P56556	NDUA6_HUMAN	NDUFA6	154	44.8	Homo sapiens	1:Experimental evidence at protein level	NADH dehydrogenase [ubiquinone] 1 alpha subcomplex subunit 6	1	0.999	7	29	29	29	1	0	5	0	7	12	3	1	1	0	5	0	7	12	3	1	1	0	5	0	7	12	3	1	0	0	248852848	392692672	609545150	248142480	0	0	248852848	392692672	609545150
sp|P57772|SELB_HUMAN	P57772	SELB_HUMAN	EEFSEC	596	10.9	Homo sapiens	1:Experimental evidence at protein level	Selenocysteine-specific elongation factor	1	0.999	3	7	7	7	1	0	1	0	1	3	1	0	1	0	1	0	1	3	1	0	1	0	1	0	1	3	1	0	0	0	103134248	124415152	66949012	0	0	0	103134248	124415152	66949012
sp|P58107|EPIPL_HUMAN	P58107	EPIPL_HUMAN	EPPK1	5090	39.4	Homo sapiens	1:Experimental evidence at protein level	Epiplakin	1	0.999	28	51	51	67	27	0	3	0	1	3	13	4	27	0	3	0	1	3	13	4	33	0	4	0	3	6	16	5	483274752	0	218696704	97744304	48230736	238764736	483274752	0	218696704	97744304	48230736
sp|P59998|ARPC4_HUMAN	P59998	ARPC4_HUMAN	ARPC4	168	45.8	Homo sapiens	1:Experimental evidence at protein level	Actin-related protein 2/3 complex subunit 4	1	0.999	10	40	40	40	3	2	3	0	9	18	5	0	3	2	3	0	9	18	5	0	3	2	3	0	9	18	5	0	139189488	189416848	665126720	1138952320	1973203840	657301890	139189488	189416848	665126720	1138952320	1973203840
sp|P60174|TPIS_HUMAN	P60174	TPIS_HUMAN	TPI1	286	44.4	Homo sapiens	1:Experimental evidence at protein level	Triosephosphate isomerase	1	0.999	7	18	18	18	1	2	0	1	2	5	6	1	1	2	0	1	2	5	6	1	1	2	0	1	2	5	6	1	151547216	145955472	0	0	130598168	312097888	151547216	145955472	0	0	130598168
sp|P60468|SC61B_HUMAN	P60468	SC61B_HUMAN	SEC61B	96	51	Homo sapiens	1:Experimental evidence at protein level	Protein transport protein Sec61 subunit beta	1	0.999	1	21	21	21	2	1	6	3	4	0	2	3	2	1	6	3	4	0	2	3	2	1	6	3	4	0	2	3	28309590	0	586029310	163461216	0	18313538	28309590	0	586029310	163461216	0
sp|P60602|ROMO1_HUMAN	P60602	ROMO1_HUMAN	ROMO1	79	24.1	Homo sapiens	1:Experimental evidence at protein level	Reactive oxygen species modulator 1	1	0.999	2	6	6	6	0	0	1	0	2	2	1	0	0	0	1	0	2	2	1	0	0	0	1	0	2	2	1	0	0	0	286598240	183075328	0	0	0	0	286598240	183075328	0
sp|P60660|MYL6_HUMAN	P60660	MYL6_HUMAN	MYL6	151	99.3	Homo sapiens	1:Experimental evidence at protein level	Myosin light polypeptide 6	1	0.999	29	729	629	729	88	51	73	26	130	194	107	60	78	40	59	20	115	175	91	51	88	51	73	26	130	194	107	60	29163501600	3049908220	20821116900	47405851000	94128660000	23304898600	24478951400	2162465790	9139335200	29775306800	68738548000
sp|P60709|ACTB_HUMAN	P60709	ACTB_HUMAN	ACTB	375	92.3	Homo sapiens	1:Experimental evidence at protein level	Actin, cytoplasmic 1	1	0.999	54	1430	90	1430	183	98	234	99	209	233	213	161	9	9	21	2	8	12	17	12	183	98	234	99	209	233	213	161	145052074000	24753408000	199994868000	187351745000	204269027000	163822158000	14286670800	2119060220	7802499100	15024179200	12119039000
sp|P60866|RS20_HUMAN	P60866	RS20_HUMAN	RPS20	119	46.2	Homo sapiens	1:Experimental evidence at protein level	40S ribosomal protein S20	1	0.999	7	84	84	84	8	9	14	3	14	10	14	12	8	9	14	3	14	10	14	12	8	9	14	3	14	10	14	12	1375369470	671909570	3511223300	5557364700	2108552830	3209155330	1375369470	671909570	3511223300	5557364700	2108552830
sp|P60900|PSA6_HUMAN	P60900	PSA6_HUMAN	PSMA6	246	32.1	Homo sapiens	1:Experimental evidence at protein level	Proteasome subunit alpha type-6	1	0.999	5	11	11	11	3	6	0	1	0	0	1	0	3	6	0	1	0	0	1	0	3	6	0	1	0	0	1	0	249189728	313209728	0	0	0	0	249189728	313209728	0	0	0
sp|P60903|S10AA_HUMAN	P60903	S10AA_HUMAN	S100A10	97	57.7	Homo sapiens	1:Experimental evidence at protein level	Protein S100-A10	1	0.999	5	27	27	27	0	0	1	0	8	15	2	1	0	0	1	0	8	15	2	1	0	0	1	0	8	15	2	1	0	0	0	557806460	740905600	178463232	0	0	0	557806460	740905600
sp|P60953|CDC42_HUMAN	P60953	CDC42_HUMAN	CDC42	191	34	Homo sapiens	1:Experimental evidence at protein level	Cell division control protein 42 homolog	1	0.999	7	17	15	17	2	0	2	0	1	12	0	0	1	0	2	0	1	11	0	0	2	0	2	0	1	12	0	0	0	0	0	62681676	497506720	0	0	0	0	62681676	454517056
sp|P61158|ARP3_HUMAN	P61158	ARP3_HUMAN	ACTR3	418	48.8	Homo sapiens	1:Experimental evidence at protein level	Actin-related protein 3	1	0.999	15	51	50	51	3	1	5	0	10	23	6	3	3	1	5	0	10	22	6	3	3	1	5	0	10	23	6	3	267102096	51072252	685147650	729464640	917221120	657902590	267102096	51072252	685147650	729464640	917221120
sp|P61160|ARP2_HUMAN	P61160	ARP2_HUMAN	ACTR2	394	18.5	Homo sapiens	1:Experimental evidence at protein level	Actin-related protein 2	1	0.999	7	51	51	51	5	1	7	0	12	12	9	5	5	1	7	0	12	12	9	5	5	1	7	0	12	12	9	5	317572992	0	835403840	1438314500	1336055680	737345150	317572992	0	835403840	1438314500	1336055680
sp|P61247|RS3A_HUMAN	P61247	RS3A_HUMAN	RPS3A	264	75	Homo sapiens	1:Experimental evidence at protein level	40S ribosomal protein S3a	1	0.999	39	282	282	282	19	9	47	1	49	88	40	29	19	9	47	1	49	88	40	29	19	9	47	1	49	88	40	29	1882127490	286783104	3893739520	4719745500	8305856500	4550606300	1882127490	286783104	3893739520	4719745500	8305856500
sp|P61254|RL26_HUMAN	P61254	RL26_HUMAN	RPL26	145	57.9	Homo sapiens	1:Experimental evidence at protein level	60S ribosomal protein L26	1	0.999	11	56	4	56	2	0	12	0	8	19	2	13	0	0	2	0	0	0	0	2	2	0	12	0	8	19	2	13	0	0	611250300	386038048	1119866620	72854784	0	0	42341208	0	0
sp|P61289|PSME3_HUMAN	P61289	PSME3_HUMAN	PSME3	254	36.6	Homo sapiens	1:Experimental evidence at protein level	Proteasome activator complex subunit 3	1	0.999	6	10	9	10	2	0	1	0	1	4	2	0	2	0	1	0	1	3	2	0	2	0	1	0	1	4	2	0	0	0	0	182483392	271602272	0	0	0	0	182483392	196840768
sp|P61313|RL15_HUMAN	P61313	RL15_HUMAN	RPL15	204	21.6	Homo sapiens	1:Experimental evidence at protein level	60S ribosomal protein L15	1	0.999	3	11	11	11	1	0	2	1	1	2	2	2	1	0	2	1	1	2	2	2	1	0	2	1	1	2	2	2	0	0	196703104	0	0	118211696	0	0	196703104	0	0
sp|P61353|RL27_HUMAN	P61353	RL27_HUMAN	RPL27	136	36.8	Homo sapiens	1:Experimental evidence at protein level	60S ribosomal protein L27	1	0.999	5	34	34	34	2	1	7	7	3	6	6	2	2	1	7	7	3	6	6	2	2	1	7	7	3	6	6	2	421942400	907926210	139532368	487344064	195510480	556082300	421942400	907926210	139532368	487344064	195510480
sp|P61513|RL37A_HUMAN	P61513	RL37A_HUMAN	RPL37A	92	42.4	Homo sapiens	1:Experimental evidence at protein level	60S ribosomal protein L37a	1	0.999	2	5	5	5	0	0	0	0	2	3	0	0	0	0	0	0	2	3	0	0	0	0	0	0	2	3	0	0	0	0	0	167206752	444717824	0	0	0	0	167206752	444717824
sp|P61604|CH10_HUMAN	P61604	CH10_HUMAN	HSPE1	102	33.3	Homo sapiens	1:Experimental evidence at protein level	10 kDa heat shock protein, mitochondrial	1	0.999	3	7	7	7	0	0	2	0	2	0	3	0	0	0	2	0	2	0	3	0	0	0	2	0	2	0	3	0	0	0	0	0	0	215986288	0	0	0	0	0
sp|P61626|LYSC_HUMAN	P61626	LYSC_HUMAN	LYZ	148	77	Homo sapiens	1:Experimental evidence at protein level	Lysozyme C	1	0.999	11	23	23	23	0	0	0	0	0	0	0	23	0	0	0	0	0	0	0	23	0	0	0	0	0	0	0	23	0	0	0	0	0	0	0	0	0	0	0
sp|P61769|B2MG_HUMAN	P61769	B2MG_HUMAN	B2M	119	99.2	Homo sapiens	1:Experimental evidence at protein level	Beta-2-microglobulin	1	0.999	21	686	686	686	56	96	74	187	57	65	150	1	56	96	74	187	57	65	150	1	56	96	74	187	57	65	150	1	28742602800	55110234000	24959012900	27402944500	27041833000	55304745000	28742602800	55110234000	24959012900	27402944500	27041833000
sp|P61978|HNRPK_HUMAN	P61978	HNRPK_HUMAN	HNRNPK	463	50.1	Homo sapiens	1:Experimental evidence at protein level	Heterogeneous nuclear ribonucleoprotein K	1	0.999	25	291	291	291	27	16	43	4	46	64	64	27	27	16	43	4	46	64	64	27	27	16	43	4	46	64	64	27	2776267520	423301248	3600411390	3518939390	4996870700	6336232400	2776267520	423301248	3600411390	3518939390	4996870700
sp|P61981|1433G_HUMAN	P61981	1433G_HUMAN	YWHAG	247	30.8	Homo sapiens	1:Experimental evidence at protein level	14-3-3 protein gamma	1	0.999	8	95	19	104	10	11	12	11	13	14	16	8	4	2	2	2	2	2	4	1	12	13	12	12	14	14	18	9	2001638140	1433497220	2447845890	3164897020	2901108480	2273459460	94677408	134646048	424617184	206075216	23502456
sp|P62081|RS7_HUMAN	P62081	RS7_HUMAN	RPS7	194	52.1	Homo sapiens	1:Experimental evidence at protein level	40S ribosomal protein S7	1	0.999	10	61	61	61	3	1	9	0	13	21	10	4	3	1	9	0	13	21	10	4	3	1	9	0	13	21	10	4	532071456	77923416	2350693120	2185413380	1703740670	1070307580	532071456	77923416	2350693120	2185413380	1703740670
sp|P62140|PP1B_HUMAN	P62140	PP1B_HUMAN	PPP1CB	327	21.7	Homo sapiens	1:Experimental evidence at protein level	Serine/threonine-protein phosphatase PP1-beta catalytic subunit	1	0.999	4	24	11	24	3	4	2	1	3	5	4	2	1	2	1	1	0	3	3	0	3	4	2	1	3	5	4	2	138946432	60097960	172744000	116420856	123014840	158788080	0	0	0	18104384	116855104
sp|P62158|CALM_HUMAN	P62158	CALM_HUMAN	CALM1	149	48.3	Homo sapiens	1:Experimental evidence at protein level	Calmodulin	1	0.999	7	84	84	84	13	18	0	8	11	21	12	1	13	18	0	8	11	21	12	1	13	18	0	8	11	21	12	1	1898391300	1723308160	0	1664645120	3770045950	1153744380	1898391300	1723308160	0	1664645120	3770045950
sp|P62191|PRS4_HUMAN	P62191	PRS4_HUMAN	PSMC1	440	15.2	Homo sapiens	1:Experimental evidence at protein level	26S protease regulatory subunit 4	1	0.999	6	7	7	7	0	4	0	1	0	2	0	0	0	4	0	1	0	2	0	0	0	4	0	1	0	2	0	0	0	0	0	0	0	0	0	0	0	0	0
sp|P62195|PRS8_HUMAN	P62195	PRS8_HUMAN	PSMC5	406	53.4	Homo sapiens	1:Experimental evidence at protein level	26S protease regulatory subunit 8	1	0.999	12	31	31	31	0	15	4	2	4	6	0	0	0	15	4	2	4	6	0	0	0	15	4	2	4	6	0	0	0	266045648	68821960	72741232	0	0	0	266045648	68821960	72741232	0
sp|P62241|RS8_HUMAN	P62241	RS8_HUMAN	RPS8	208	34.6	Homo sapiens	1:Experimental evidence at protein level	40S ribosomal protein S8	1	0.999	8	43	43	43	2	2	4	0	10	14	5	6	2	2	4	0	10	14	5	6	2	2	4	0	10	14	5	6	0	130820368	359741632	209879904	363884000	1478457470	0	130820368	359741632	209879904	363884000
sp|P62244|RS15A_HUMAN	P62244	RS15A_HUMAN	RPS15A	130	8.5	Homo sapiens	1:Experimental evidence at protein level	40S ribosomal protein S15a	1	0.999	2	12	12	12	0	0	1	0	3	5	3	0	0	0	1	0	3	5	3	0	0	0	1	0	3	5	3	0	0	0	0	228320576	317308928	0	0	0	0	228320576	317308928
sp|P62249|RS16_HUMAN	P62249	RS16_HUMAN	RPS16	146	77.4	Homo sapiens	1:Experimental evidence at protein level	40S ribosomal protein S16	1	0.999	18	144	144	144	9	1	33	2	32	37	8	22	9	1	33	2	32	37	8	22	9	1	33	2	32	37	8	22	2975164670	0	5377444900	5375750100	5905646100	1835113860	2975164670	0	5377444900	5375750100	5905646100
sp|P62258|1433E_HUMAN	P62258	1433E_HUMAN	YWHAE	255	31	Homo sapiens	1:Experimental evidence at protein level	14-3-3 protein epsilon	1	0.999	7	45	36	45	6	8	1	1	6	9	10	4	4	6	1	0	5	9	8	3	6	8	1	1	6	9	10	4	518439296	1125783300	1109430910	1885204860	826618110	2472914690	625646080	681782460	121130328	748697470	1123392260
sp|P62263|RS14_HUMAN	P62263	RS14_HUMAN	RPS14	151	54.3	Homo sapiens	1:Experimental evidence at protein level	40S ribosomal protein S14	1	0.999	14	110	110	110	11	8	21	1	18	24	12	15	11	8	21	1	18	24	12	15	11	8	21	1	18	24	12	15	40379261000	478081536	16941528100	6782217200	4027956740	1698171140	40379261000	478081536	16941528100	6782217200	4027956740
sp|P62266|RS23_HUMAN	P62266	RS23_HUMAN	RPS23	143	18.2	Homo sapiens	1:Experimental evidence at protein level	40S ribosomal protein S23	1	0.999	2	3	3	3	0	0	0	0	0	3	0	0	0	0	0	0	0	3	0	0	0	0	0	0	0	3	0	0	0	0	0	0	151046880	0	0	0	0	0	151046880
sp|P62269|RS18_HUMAN	P62269	RS18_HUMAN	RPS18	152	84.2	Homo sapiens	1:Experimental evidence at protein level	40S ribosomal protein S18	1	0.999	25	160	160	160	18	3	20	1	21	41	36	20	18	3	20	1	21	41	36	20	18	3	20	1	21	41	36	20	4018726660	155378224	9639698400	8232643600	12491154400	6993380400	4018726660	155378224	9639698400	8232643600	12491154400
sp|P62273|RS29_HUMAN	P62273	RS29_HUMAN	RPS29	56	67.9	Homo sapiens	1:Experimental evidence at protein level	40S ribosomal protein S29	1	0.999	6	81	81	81	6	1	21	0	16	9	6	22	6	1	21	0	16	9	6	22	6	1	21	0	16	9	6	22	2618105600	11807371	4368935400	3127796220	2592559100	1922047490	2618105600	11807371	4368935400	3127796220	2592559100
sp|P62277|RS13_HUMAN	P62277	RS13_HUMAN	RPS13	151	79.5	Homo sapiens	1:Experimental evidence at protein level	40S ribosomal protein S13	1	0.999	20	103	98	103	2	0	13	0	19	42	19	8	2	0	11	0	19	42	16	8	2	0	13	0	19	42	19	8	178876640	0	2227938300	1273857280	1936530180	975531460	178876640	0	2227938300	1273857280	1936530180
sp|P62280|RS11_HUMAN	P62280	RS11_HUMAN	RPS11	158	72.8	Homo sapiens	1:Experimental evidence at protein level	40S ribosomal protein S11	1	0.999	9	48	48	48	4	5	10	2	6	9	3	9	4	5	10	2	6	9	3	9	4	5	10	2	6	9	3	9	794775550	549662400	2387409660	1018997950	1506713600	2308517890	794775550	549662400	2387409660	1018997950	1506713600
sp|P62304|RUXE_HUMAN	P62304	RUXE_HUMAN	SNRPE	92	75	Homo sapiens	1:Experimental evidence at protein level	Small nuclear ribonucleoprotein E	1	0.999	4	23	23	23	9	4	1	0	2	6	0	1	9	4	1	0	2	6	0	1	9	4	1	0	2	6	0	1	1177561980	556052860	251743808	892254590	893895740	0	1177561980	556052860	251743808	892254590	893895740
sp|P62306|RUXF_HUMAN	P62306	RUXF_HUMAN	SNRPF	86	48.8	Homo sapiens	1:Experimental evidence at protein level	Small nuclear ribonucleoprotein F	1	0.999	3	32	32	32	4	5	6	0	5	4	5	3	4	5	6	0	5	4	5	3	4	5	6	0	5	4	5	3	961395900	132699344	652907710	564472190	681317380	549969090	961395900	132699344	652907710	564472190	681317380
sp|P62308|RUXG_HUMAN	P62308	RUXG_HUMAN	SNRPG	76	38.2	Homo sapiens	1:Experimental evidence at protein level	Small nuclear ribonucleoprotein G	1	0.999	2	12	10	12	2	0	0	0	3	4	2	1	2	0	0	0	3	2	2	1	2	0	0	0	3	4	2	1	305258464	0	0	183498944	228588752	171992928	305258464	0	0	183498944	228588752
sp|P62314|SMD1_HUMAN	P62314	SMD1_HUMAN	SNRPD1	119	37.8	Homo sapiens	1:Experimental evidence at protein level	Small nuclear ribonucleoprotein Sm D1	1	0.999	3	6	6	6	0	4	0	0	0	1	1	0	0	4	0	0	0	1	1	0	0	4	0	0	0	1	1	0	0	262095936	0	0	33251174	0	0	262095936	0	0	33251174
sp|P62316|SMD2_HUMAN	P62316	SMD2_HUMAN	SNRPD2	118	54.2	Homo sapiens	1:Experimental evidence at protein level	Small nuclear ribonucleoprotein Sm D2	1	0.999	5	42	42	42	7	1	8	0	3	10	9	4	7	1	8	0	3	10	9	4	7	1	8	0	3	10	9	4	1600600830	111219048	1489614850	983348100	648174020	957675070	1600600830	111219048	1489614850	983348100	648174020
sp|P62318|SMD3_HUMAN	P62318	SMD3_HUMAN	SNRPD3	126	42.9	Homo sapiens	1:Experimental evidence at protein level	Small nuclear ribonucleoprotein Sm D3	1	0.999	7	83	83	83	17	9	11	2	12	12	12	8	17	9	11	2	12	12	12	8	17	9	11	2	12	12	12	8	3361341180	277060992	1453715710	474422784	1366138240	1655879810	3361341180	277060992	1453715710	474422784	1366138240
sp|P62333|PRS10_HUMAN	P62333	PRS10_HUMAN	PSMC6	389	28.3	Homo sapiens	1:Experimental evidence at protein level	26S protease regulatory subunit 10B	1	0.999	5	8	8	8	1	5	0	0	0	1	1	0	1	5	0	0	0	1	1	0	1	5	0	0	0	1	1	0	0	116639616	0	0	0	0	0	116639616	0	0	0
sp|P62424|RL7A_HUMAN	P62424	RL7A_HUMAN	RPL7A	266	72.2	Homo sapiens	1:Experimental evidence at protein level	60S ribosomal protein L7a	1	0.999	24	144	144	144	9	0	21	0	23	40	35	16	9	0	21	0	23	40	35	16	9	0	21	0	23	40	35	16	1612496900	0	1815250690	3740642300	8858701800	4907549700	1612496900	0	1815250690	3740642300	8858701800
sp|P62491|RB11A_HUMAN	P62491	RB11A_HUMAN	RAB11A	216	17.6	Homo sapiens	1:Experimental evidence at protein level	Ras-related protein Rab-11A	1	0.999	3	13	0	13	2	4	0	1	0	3	3	0	0	0	0	0	0	0	0	0	2	4	0	1	0	3	3	0	171363104	461498112	0	0	357428768	364044576	0	0	0	0	0
sp|P62701|RS4X_HUMAN	P62701	RS4X_HUMAN	RPS4X	263	52.5	Homo sapiens	1:Experimental evidence at protein level	40S ribosomal protein S4, X isoform	1	0.999	19	164	96	164	15	9	23	3	28	35	40	11	6	5	17	3	17	19	22	7	15	9	23	3	28	35	40	11	3738164740	943827200	7062984700	5070507000	7194073600	6442460200	3621741310	773758210	6808225300	4686527500	6718928900
sp|P62750|RL23A_HUMAN	P62750	RL23A_HUMAN	RPL23A	156	34	Homo sapiens	1:Experimental evidence at protein level	60S ribosomal protein L23a	1	0.999	5	56	56	56	10	8	9	5	3	5	10	6	10	8	9	5	3	5	10	6	10	8	9	5	3	5	10	6	4410866200	1563088640	6439353900	3435399940	2623854850	4586659800	4410866200	1563088640	6439353900	3435399940	2623854850
sp|P62753|RS6_HUMAN	P62753	RS6_HUMAN	RPS6	249	36.5	Homo sapiens	1:Experimental evidence at protein level	40S ribosomal protein S6	1	0.999	7	33	33	33	1	2	3	0	11	10	4	2	1	2	3	0	11	10	4	2	1	2	3	0	11	10	4	2	0	185707552	419048320	432859136	436879360	167491040	0	185707552	419048320	432859136	436879360
sp|P62805|H4_HUMAN	P62805	H4_HUMAN	HIST1H4A	103	68.9	Homo sapiens	1:Experimental evidence at protein level	Histone H4	1	0.999	18	394	394	394	58	16	69	9	62	54	83	43	58	16	69	9	62	54	83	43	58	16	69	9	62	54	83	43	14557649900	565671300	7404610600	14531589100	18725484500	8351319000	14557649900	565671300	7404610600	14531589100	18725484500
sp|P62826|RAN_HUMAN	P62826	RAN_HUMAN	RAN	216	35.2	Homo sapiens	1:Experimental evidence at protein level	GTP-binding nuclear protein Ran	1	0.999	7	42	42	42	4	3	7	1	6	10	6	5	4	3	7	1	6	10	6	5	4	3	7	1	6	10	6	5	339183680	192448672	469543808	393211712	451420480	519177184	339183680	192448672	469543808	393211712	451420480
sp|P62829|RL23_HUMAN	P62829	RL23_HUMAN	RPL23	140	48.6	Homo sapiens	1:Experimental evidence at protein level	60S ribosomal protein L23	1	0.999	7	26	26	26	2	1	3	0	2	10	4	4	2	1	3	0	2	10	4	4	2	1	3	0	2	10	4	4	315982112	0	270772576	502500032	666066620	253727696	315982112	0	270772576	502500032	666066620
sp|P62841|RS15_HUMAN	P62841	RS15_HUMAN	RPS15	145	57.9	Homo sapiens	1:Experimental evidence at protein level	40S ribosomal protein S15	1	0.999	3	6	6	6	0	0	1	0	1	2	1	1	0	0	1	0	1	2	1	1	0	0	1	0	1	2	1	1	0	0	113190768	0	0	29221868	0	0	113190768	0	0
sp|P62847|RS24_HUMAN	P62847	RS24_HUMAN	RPS24	133	32.3	Homo sapiens	1:Experimental evidence at protein level	40S ribosomal protein S24	1	0.999	4	16	16	16	0	0	1	0	3	11	0	1	0	0	1	0	3	11	0	1	0	0	1	0	3	11	0	1	0	0	0	138056928	549406400	0	0	0	0	138056928	549406400
sp|P62851|RS25_HUMAN	P62851	RS25_HUMAN	RPS25	125	59.2	Homo sapiens	1:Experimental evidence at protein level	40S ribosomal protein S25	1	0.999	11	88	88	88	4	0	21	0	14	22	13	14	4	0	21	0	14	22	13	14	4	0	21	0	14	22	13	14	341724064	0	2999343620	3069791740	3830072580	2318433790	341724064	0	2999343620	3069791740	3830072580
sp|P62857|RS28_HUMAN	P62857	RS28_HUMAN	RPS28	69	46.4	Homo sapiens	1:Experimental evidence at protein level	40S ribosomal protein S28	1	0.999	4	30	30	30	6	2	2	0	5	10	4	1	6	2	2	0	5	10	4	1	6	2	2	0	5	10	4	1	902439040	153471088	536969340	833654080	726319620	695237890	902439040	153471088	536969340	833654080	726319620
sp|P62861|RS30_HUMAN	P62861	RS30_HUMAN	FAU	59	18.6	Homo sapiens	1:Experimental evidence at protein level	40S ribosomal protein S30	1	0.999	2	13	13	13	3	0	1	0	1	4	3	1	3	0	1	0	1	4	3	1	3	0	1	0	1	4	3	1	279989280	0	0	77006376	134668512	126422904	279989280	0	0	77006376	134668512
sp|P62873|GBB1_HUMAN	P62873	GBB1_HUMAN	GNB1	340	27.1	Homo sapiens	1:Experimental evidence at protein level	Guanine nucleotide-binding protein G(I)/G(S)/G(T) subunit beta-1	1	0.999	7	26	26	26	1	4	5	1	2	7	4	2	1	4	5	1	2	7	4	2	1	4	5	1	2	7	4	2	92891072	135037200	0	200663040	170496544	0	92891072	135037200	0	200663040	170496544
sp|P62875|RPAB5_HUMAN	P62875	RPAB5_HUMAN	POLR2L	67	92.5	Homo sapiens	1:Experimental evidence at protein level	DNA-directed RNA polymerases I, II, and III subunit RPABC5	1	0.999	4	11	11	11	0	0	4	0	2	2	2	1	0	0	4	0	2	2	2	1	0	0	4	0	2	2	2	1	0	0	362162688	203690768	103152288	0	0	0	362162688	203690768	103152288
sp|P62879|GBB2_HUMAN	P62879	GBB2_HUMAN	GNB2	340	15.9	Homo sapiens	1:Experimental evidence at protein level	Guanine nucleotide-binding protein G(I)/G(S)/G(T) subunit beta-2	1	0.999	5	15	8	15	1	3	1	0	2	6	1	1	1	1	0	0	1	4	1	0	1	3	1	0	2	6	1	1	0	0	0	250413568	195868272	130161000	0	0	0	148885120	123651200
sp|P62888|RL30_HUMAN	P62888	RL30_HUMAN	RPL30	115	84.3	Homo sapiens	1:Experimental evidence at protein level	60S ribosomal protein L30	1	0.999	14	120	120	120	11	0	21	0	30	29	11	18	11	0	21	0	30	29	11	18	11	0	21	0	30	29	11	18	949293440	0	3954362880	2130650620	3447389950	1001765380	949293440	0	3954362880	2130650620	3447389950
sp|P62891|RL39_HUMAN	P62891	RL39_HUMAN	RPL39	51	23.5	Homo sapiens	1:Experimental evidence at protein level	60S ribosomal protein L39	1	0.9989	2	6	0	6	0	0	0	0	0	3	0	3	0	0	0	0	0	0	0	0	0	0	0	0	0	3	0	3	0	0	0	138350784	150873760	0	0	0	0	0	0
sp|P62899|RL31_HUMAN	P62899	RL31_HUMAN	RPL31	125	58.4	Homo sapiens	1:Experimental evidence at protein level	60S ribosomal protein L31	1	0.999	7	21	21	21	0	0	9	0	4	4	1	3	0	0	9	0	4	4	1	3	0	0	9	0	4	4	1	3	0	0	1021340030	274284160	58084468	0	0	0	1021340030	274284160	58084468
sp|P62906|RL10A_HUMAN	P62906	RL10A_HUMAN	RPL10A	217	45.2	Homo sapiens	1:Experimental evidence at protein level	60S ribosomal protein L10a	1	0.999	19	231	231	231	23	4	43	2	35	67	29	28	23	4	43	2	35	67	29	28	23	4	43	2	35	67	29	28	2934035970	182449232	5035721200	7149545500	6649082900	3702230530	2934035970	182449232	5035721200	7149545500	6649082900
sp|P62910|RL32_HUMAN	P62910	RL32_HUMAN	RPL32	135	27.4	Homo sapiens	1:Experimental evidence at protein level	60S ribosomal protein L32	1	0.999	3	20	20	20	3	0	5	0	3	2	4	3	3	0	5	0	3	2	4	3	3	0	5	0	3	2	4	3	1484427010	0	1317030530	2061621500	0	652718530	1484427010	0	1317030530	2061621500	0
sp|P62913|RL11_HUMAN	P62913	RL11_HUMAN	RPL11	178	50.6	Homo sapiens	1:Experimental evidence at protein level	60S ribosomal protein L11	1	0.999	14	77	77	77	6	1	21	0	19	11	9	10	6	1	21	0	19	11	9	10	6	1	21	0	19	11	9	10	1273842180	103350784	2714620930	1557832700	3209511420	2189005570	1273842180	103350784	2714620930	1557832700	3209511420
sp|P62917|RL8_HUMAN	P62917	RL8_HUMAN	RPL8	257	32.7	Homo sapiens	1:Experimental evidence at protein level	60S ribosomal protein L8	1	0.999	7	50	50	50	1	1	11	0	11	7	6	13	1	1	11	0	11	7	6	13	1	1	11	0	11	7	6	13	360257728	0	606462210	706052350	888685310	869655870	360257728	0	606462210	706052350	888685310
sp|P62937|PPIA_HUMAN	P62937	PPIA_HUMAN	PPIA	165	95.8	Homo sapiens	1:Experimental evidence at protein level	Peptidyl-prolyl cis-trans isomerase A	1	0.999	15	166	163	166	21	35	13	19	18	30	19	11	21	33	13	19	18	29	19	11	21	35	13	19	18	30	19	11	1933741820	2087064960	658694400	1503571330	3629240320	2547493890	1933741820	2087064960	658694400	1503571330	3629240320
sp|P62979|RS27A_HUMAN	P62979	RS27A_HUMAN	RPS27A	156	82.7	Homo sapiens	1:Experimental evidence at protein level	Ubiquitin-40S ribosomal protein S27a	1	0.999	16	146	35	146	20	26	11	18	23	25	16	7	2	0	6	0	8	11	1	7	20	26	11	18	23	25	16	7	2064528000	959788160	399689280	1183276030	1902218750	2094582270	257343888	0	447017504	788848320	1075630590
sp|P62995|TRA2B_HUMAN	P62995	TRA2B_HUMAN	TRA2B	288	26.4	Homo sapiens	1:Experimental evidence at protein level	Transformer-2 protein homolog beta	1	0.999	4	9	9	9	0	3	0	0	0	3	2	1	0	3	0	0	0	3	2	1	0	3	0	0	0	3	2	1	0	0	65332328	0	0	163715712	0	0	65332328	0	0
sp|P63010|AP2B1_HUMAN	P63010	AP2B1_HUMAN	AP2B1	937	11.6	Homo sapiens	1:Experimental evidence at protein level	AP-2 complex subunit beta	1	0.999	5	10	10	10	2	0	2	0	2	3	1	0	2	0	2	0	2	3	1	0	2	0	2	0	2	3	1	0	0	0	109367752	115274624	177615520	179300896	0	0	109367752	115274624	177615520
sp|P63092|GNAS2_HUMAN	P63092	GNAS2_HUMAN	GNAS	394	17.8	Homo sapiens	1:Experimental evidence at protein level	Guanine nucleotide-binding protein G(s) subunit alpha isoforms short	1	0.999	5	13	0	13	0	2	1	0	2	3	5	0	0	0	0	0	0	0	0	0	0	2	1	0	2	3	5	0	0	125343920	0	325144384	311522720	363281536	0	0	0	0	0
sp|P63104|1433Z_HUMAN	P63104	1433Z_HUMAN	YWHAZ	245	35.1	Homo sapiens	1:Experimental evidence at protein level	14-3-3 protein zeta/delta	1	0.999	8	24	24	108	1	0	3	3	2	7	5	3	1	0	3	3	2	7	5	3	9	11	13	13	14	18	19	11	130382248	0	300141600	102186728	33076318	476259968	130382248	0	300141600	102186728	33076318
sp|P63167|DYL1_HUMAN	P63167	DYL1_HUMAN	DYNLL1	89	32.6	Homo sapiens	1:Experimental evidence at protein level	Dynein light chain 1, cytoplasmic	1	0.999	4	15	1	15	1	2	1	0	2	5	3	1	0	0	0	0	0	1	0	0	1	2	1	0	2	5	3	1	186904384	0	65478432	88119032	474052160	276215168	0	0	0	0	67782192
sp|P63173|RL38_HUMAN	P63173	RL38_HUMAN	RPL38	70	61.4	Homo sapiens	1:Experimental evidence at protein level	60S ribosomal protein L38	1	0.999	8	48	48	48	8	1	6	0	10	11	6	6	8	1	6	0	10	11	6	6	8	1	6	0	10	11	6	6	1299453950	67969176	1449206530	1174821250	1259934080	932567680	1299453950	67969176	1449206530	1174821250	1259934080
sp|P63241|IF5A1_HUMAN	P63241	IF5A1_HUMAN	EIF5A	154	36.4	Homo sapiens	1:Experimental evidence at protein level	Eukaryotic translation initiation factor 5A-1	1	0.999	6	14	3	14	2	6	0	1	0	4	1	0	0	1	0	0	0	2	0	0	2	6	0	1	0	4	1	0	91454248	153245424	0	0	64753224	71021024	0	0	0	0	0
sp|P63244|RACK1_HUMAN	P63244	RACK1_HUMAN	RACK1	317	44.2	Homo sapiens	1:Experimental evidence at protein level	Receptor of activated protein C kinase 1	1	0.999	11	44	44	44	5	1	7	0	4	11	8	8	5	1	7	0	4	11	8	8	5	1	7	0	4	11	8	8	447076288	39041004	1258677250	586258560	365819008	477914528	447076288	39041004	1258677250	586258560	365819008
sp|P63261|ACTG_HUMAN	P63261	ACTG_HUMAN	ACTG1	375	92	Homo sapiens	1:Experimental evidence at protein level	Actin, cytoplasmic 2	1	0.999	54	126	126	1466	17	11	20	7	19	23	16	13	17	11	20	7	19	23	16	13	191	100	233	104	220	244	212	162	4954201600	800121020	3882977540	6157484500	5455844900	2019061630	4954201600	800121020	3882977540	6157484500	5455844900
sp|P67809|YBOX1_HUMAN	P67809	YBOX1_HUMAN	YBX1	324	29.6	Homo sapiens	1:Experimental evidence at protein level	Nuclease-sensitive element-binding protein 1	1	0.999	6	30	30	50	5	1	4	0	3	9	4	4	5	1	4	0	3	9	4	4	9	2	6	0	7	13	5	8	450988288	0	582881980	371877056	812544190	400675392	450988288	0	582881980	371877056	812544190
sp|P67936|TPM4_HUMAN	P67936	TPM4_HUMAN	TPM4	248	62.5	Homo sapiens	1:Experimental evidence at protein level	Tropomyosin alpha-4 chain	1	0.999	21	113	78	330	10	3	21	2	16	22	21	18	7	0	13	2	11	19	15	11	32	23	67	5	44	50	58	51	3244165890	137578240	4398526000	4850476000	2410946050	3507122180	110370328	0	175921968	557485440	523170336
sp|P68104|EF1A1_HUMAN	P68104	EF1A1_HUMAN	EEF1A1	462	46.1	Homo sapiens	1:Experimental evidence at protein level	Elongation factor 1-alpha 1	1	0.999	19	167	0	167	19	45	11	11	17	33	22	9	0	0	0	0	0	0	0	0	19	45	11	11	17	33	22	9	3425508350	2979329540	1064668540	2696623620	808087810	3322913020	0	0	0	0	0
sp|P68133|ACTS_HUMAN	P68133	ACTS_HUMAN	ACTA1	377	65	Homo sapiens	1:Experimental evidence at protein level	Actin, alpha skeletal muscle	1	0.999	35	172	1	974	35	2	17	0	32	63	14	9	0	0	0	0	0	1	0	0	136	54	157	58	146	176	146	101	4755746800	0	3056405250	7448375300	5930401800	311577984	0	0	0	0	0
sp|P68366|TBA4A_HUMAN	P68366	TBA4A_HUMAN	TUBA4A	448	58.5	Homo sapiens	1:Experimental evidence at protein level	Tubulin alpha-4A chain	1	0.999	26	92	34	238	1	37	2	12	10	25	4	1	0	13	2	5	2	9	3	0	5	87	10	30	23	54	21	8	0	1349443330	110675536	453278912	634288000	418809248	0	786515710	192417552	173702912	371776768
sp|P68371|TBB4B_HUMAN	P68371	TBB4B_HUMAN	TUBB4B	445	72.8	Homo sapiens	1:Experimental evidence at protein level	Tubulin beta-4B chain	1	0.999	29	99	30	422	5	35	5	12	13	19	6	4	2	6	2	9	2	4	2	3	30	129	23	65	44	72	33	26	1074177410	5015758800	415484864	1482506500	1671003010	552597700	660544640	3468465410	277671968	942743680	857795650
sp|P68431|H31_HUMAN	P68431	H31_HUMAN	HIST1H3A	136	64.7	Homo sapiens	1:Experimental evidence at protein level	Histone H3.1	1	0.999	12	170	7	170	23	2	41	5	30	21	21	27	0	0	0	0	4	3	0	0	23	2	41	5	30	21	21	27	12306492400	256678352	12561313800	29909381100	11865866200	6265068500	0	0	0	192036736	48102000
sp|P69905|HBA_HUMAN	P69905	HBA_HUMAN	HBA1	142	46.5	Homo sapiens	1:Experimental evidence at protein level	Hemoglobin subunit alpha	1	0.999	7	79	62	79	6	8	17	4	11	6	17	10	5	6	14	1	10	4	13	9	6	8	17	4	11	6	17	10	1353719810	579787520	2955676420	2242765310	1333355520	3278921730	1353719810	579787520	2955676420	2242765310	1333355520
sp|P78347|GTF2I_HUMAN	P78347	GTF2I_HUMAN	GTF2I	998	19.7	Homo sapiens	1:Experimental evidence at protein level	General transcription factor II-I	1	0.999	17	48	44	48	6	20	1	5	2	2	12	0	6	17	1	5	2	2	11	0	6	20	1	5	2	2	12	0	447195872	580210690	0	0	0	813576130	447195872	580210690	0	0	0
sp|P78371|TCPB_HUMAN	P78371	TCPB_HUMAN	CCT2	535	51.6	Homo sapiens	1:Experimental evidence at protein level	T-complex protein 1 subunit beta	1	0.999	20	133	133	133	13	22	14	4	18	34	19	9	13	22	14	4	18	34	19	9	13	22	14	4	18	34	19	9	525056352	673197380	867040960	632487490	475335328	1410617860	525056352	673197380	867040960	632487490	475335328
sp|P78386|KRT85_HUMAN	P78386	KRT85_HUMAN	KRT85	507	16.6	Homo sapiens	1:Experimental evidence at protein level	Keratin, type II cuticular Hb5	1	0.999	8	47	0	135	14	6	3	4	2	7	7	4	0	0	0	0	0	0	0	0	24	13	18	12	8	15	28	17	46492328000	1794685440	2052742530	4160795650	5686320600	5826588200	0	0	0	0	0
sp|P78406|RAE1L_HUMAN	P78406	RAE1L_HUMAN	RAE1	368	12	Homo sapiens	1:Experimental evidence at protein level	mRNA export factor	1	0.999	3	6	6	6	1	0	0	0	0	4	0	1	1	0	0	0	0	4	0	1	1	0	0	0	0	4	0	1	0	0	0	0	112572928	0	0	0	0	0	112572928
sp|P78527|PRKDC_HUMAN	P78527	PRKDC_HUMAN	PRKDC	4128	3.7	Homo sapiens	1:Experimental evidence at protein level	DNA-dependent protein kinase catalytic subunit	1	0.9987	2	2	2	2	0	1	0	0	0	1	0	0	0	1	0	0	0	1	0	0	0	1	0	0	0	1	0	0	0	47126136	0	0	0	0	0	47126136	0	0	0
sp|P79483|DRB3_HUMAN	P79483	DRB3_HUMAN	HLA-DRB3	266	31.2	Homo sapiens	1:Experimental evidence at protein level	HLA class II histocompatibility antigen, DR beta 3 chain	1	0.999	9	15	15	53	0	0	0	3	0	0	0	12	0	0	0	3	0	0	0	12	0	1	0	8	1	2	0	41	0	0	0	0	0	0	0	0	0	0	0
sp|P80217|IN35_HUMAN	P80217	IN35_HUMAN	IFI35	286	10.5	Homo sapiens	1:Experimental evidence at protein level	Interferon-induced 35 kDa protein	1	0.999	2	6	6	6	0	0	0	0	0	4	2	0	0	0	0	0	0	4	2	0	0	0	0	0	0	4	2	0	0	0	0	0	103649080	67935352	0	0	0	0	103649080
sp|P82650|RT22_HUMAN	P82650	RT22_HUMAN	MRPS22	360	37.5	Homo sapiens	1:Experimental evidence at protein level	28S ribosomal protein S22, mitochondrial	1	0.999	15	43	43	43	2	1	8	0	8	19	2	3	2	1	8	0	8	19	2	3	2	1	8	0	8	19	2	3	325311680	0	986024190	821074940	749673600	277671040	325311680	0	986024190	821074940	749673600
sp|P82664|RT10_HUMAN	P82664	RT10_HUMAN	MRPS10	201	36.8	Homo sapiens	1:Experimental evidence at protein level	28S ribosomal protein S10, mitochondrial	1	0.999	4	9	9	9	0	0	1	0	1	6	1	0	0	0	1	0	1	6	1	0	0	0	1	0	1	6	1	0	0	0	0	0	191871872	0	0	0	0	0	191871872
sp|P82673|RT35_HUMAN	P82673	RT35_HUMAN	MRPS35	323	17	Homo sapiens	1:Experimental evidence at protein level	28S ribosomal protein S35, mitochondrial	1	0.999	3	4	4	4	0	0	0	0	0	4	0	0	0	0	0	0	0	4	0	0	0	0	0	0	0	4	0	0	0	0	0	0	81499376	0	0	0	0	0	81499376
sp|P82675|RT05_HUMAN	P82675	RT05_HUMAN	MRPS5	430	16.7	Homo sapiens	1:Experimental evidence at protein level	28S ribosomal protein S5, mitochondrial	1	0.999	2	2	2	2	0	0	0	0	1	1	0	0	0	0	0	0	1	1	0	0	0	0	0	0	1	1	0	0	0	0	0	0	0	0	0	0	0	0	0
sp|P82933|RT09_HUMAN	P82933	RT09_HUMAN	MRPS9	396	29.8	Homo sapiens	1:Experimental evidence at protein level	28S ribosomal protein S9, mitochondrial	1	0.999	4	16	16	16	0	0	4	0	3	7	1	1	0	0	4	0	3	7	1	1	0	0	4	0	3	7	1	1	0	0	281868736	354442272	344495392	0	0	0	281868736	354442272	344495392
sp|P83111|LACTB_HUMAN	P83111	LACTB_HUMAN	LACTB	547	12.4	Homo sapiens	1:Experimental evidence at protein level	Serine beta-lactamase-like protein LACTB, mitochondrial	1	0.999	4	9	9	9	0	0	2	0	1	4	0	2	0	0	2	0	1	4	0	2	0	0	2	0	1	4	0	2	0	0	113821304	0	0	0	0	0	113821304	0	0
sp|P83731|RL24_HUMAN	P83731	RL24_HUMAN	RPL24	157	47.1	Homo sapiens	1:Experimental evidence at protein level	60S ribosomal protein L24	1	0.999	10	43	43	43	1	0	6	1	8	16	2	9	1	0	6	1	8	16	2	9	1	0	6	1	8	16	2	9	0	0	597875710	788320770	834547200	0	0	0	597875710	788320770	834547200
sp|P84090|ERH_HUMAN	P84090	ERH_HUMAN	ERH	104	54.8	Homo sapiens	1:Experimental evidence at protein level	Enhancer of rudimentary homolog	1	0.999	5	62	62	62	7	8	8	9	10	9	7	4	7	8	8	9	10	9	7	4	7	8	8	9	10	9	7	4	8694563800	3975371260	5497094100	8073331700	6673517600	4211759360	8694563800	3975371260	5497094100	8073331700	6673517600
sp|P84098|RL19_HUMAN	P84098	RL19_HUMAN	RPL19	196	18.4	Homo sapiens	1:Experimental evidence at protein level	60S ribosomal protein L19	1	0.999	1	4	4	4	0	0	2	0	0	0	0	2	0	0	2	0	0	0	0	2	0	0	2	0	0	0	0	2	0	0	198057536	0	0	0	0	0	198057536	0	0
sp|P84103|SRSF3_HUMAN	P84103	SRSF3_HUMAN	SRSF3	164	50.6	Homo sapiens	1:Experimental evidence at protein level	Serine/arginine-rich splicing factor 3	1	0.999	8	101	78	101	8	16	10	25	12	10	9	11	7	11	7	21	10	7	6	9	8	16	10	25	12	10	9	11	2643753470	3370081790	3693737730	2411809020	1887812860	4121007360	1732369280	2445091330	1930437250	1809789700	2057270780
sp|P84243|H33_HUMAN	P84243	H33_HUMAN	H3F3A	136	65.4	Homo sapiens	1:Experimental evidence at protein level	Histone H3.3	1	0.999	13	17	17	180	0	0	3	0	6	3	3	2	0	0	3	0	6	3	3	2	23	2	44	5	32	21	24	29	0	0	399394880	382575392	356133824	201125344	0	0	399394880	382575392	356133824
sp|P98160|PGBM_HUMAN	P98160	PGBM_HUMAN	HSPG2	4391	13.8	Homo sapiens	1:Experimental evidence at protein level	Basement membrane-specific heparan sulfate proteoglycan core protein	1	0.999	34	69	69	69	2	0	25	0	11	27	2	2	2	0	25	0	11	27	2	2	2	0	25	0	11	27	2	2	65586476	0	516155168	120795728	94794424	26844030	65586476	0	516155168	120795728	94794424
sp|P98175|RBM10_HUMAN	P98175	RBM10_HUMAN	RBM10	930	15.9	Homo sapiens	1:Experimental evidence at protein level	RNA-binding protein 10	1	0.999	5	9	9	9	3	0	3	0	0	1	1	1	3	0	3	0	0	1	1	1	3	0	3	0	0	1	1	1	0	0	0	0	0	0	0	0	0	0	0
sp|Q00059|TFAM_HUMAN	Q00059	TFAM_HUMAN	TFAM	246	41.9	Homo sapiens	1:Experimental evidence at protein level	Transcription factor A, mitochondrial	1	0.999	11	65	65	65	5	5	9	1	10	15	18	2	5	5	9	1	10	15	18	2	5	5	9	1	10	15	18	2	1014868860	528924192	662338240	625650370	755734020	2092243330	1014868860	528924192	662338240	625650370	755734020
sp|Q00325|MPCP_HUMAN	Q00325	MPCP_HUMAN	SLC25A3	362	13.8	Homo sapiens	1:Experimental evidence at protein level	Phosphate carrier protein, mitochondrial	1	0.999	3	16	16	16	2	4	1	1	2	2	3	1	2	4	1	1	2	2	3	1	2	4	1	1	2	2	3	1	426732128	422102496	152203344	351525184	375301088	729245440	426732128	422102496	152203344	351525184	375301088
sp|Q00341|VIGLN_HUMAN	Q00341	VIGLN_HUMAN	HDLBP	1268	23.1	Homo sapiens	1:Experimental evidence at protein level	Vigilin	1	0.999	13	33	33	33	0	0	5	0	9	13	5	1	0	0	5	0	9	13	5	1	0	0	5	0	9	13	5	1	0	0	232285760	565722050	563562240	89473920	0	0	232285760	565722050	563562240
sp|Q00610|CLH1_HUMAN	Q00610	CLH1_HUMAN	CLTC	1675	22.5	Homo sapiens	1:Experimental evidence at protein level	Clathrin heavy chain 1	1	0.999	33	192	169	192	26	27	18	17	20	40	30	14	23	24	17	17	19	34	24	11	26	27	18	17	20	40	30	14	2175374340	1589518340	138184448	1316961790	2136352130	2063285250	2175374340	1589518340	138184448	1316961790	2136352130
sp|Q00839|HNRPU_HUMAN	Q00839	HNRPU_HUMAN	HNRNPU	825	51.2	Homo sapiens	1:Experimental evidence at protein level	Heterogeneous nuclear ribonucleoprotein U	1	0.999	39	400	400	400	29	39	55	16	65	84	54	58	29	39	55	16	65	84	54	58	29	39	55	16	65	84	54	58	2462369790	1689992320	4291864320	5043015700	3676114430	3381691390	2462369790	1689992320	4291864320	5043015700	3676114430
sp|Q01082|SPTB2_HUMAN	Q01082	SPTB2_HUMAN	SPTBN1	2364	46.9	Homo sapiens	1:Experimental evidence at protein level	Spectrin beta chain, non-erythrocytic 1	1	0.999	97	433	416	433	164	33	55	15	22	36	81	27	160	31	52	15	21	35	76	26	164	33	55	15	22	36	81	27	6800345100	704744450	1293611650	314165024	318283392	2734254590	6800345100	704744450	1293611650	314165024	318283392
sp|Q01130|SRSF2_HUMAN	Q01130	SRSF2_HUMAN	SRSF2	221	27.6	Homo sapiens	1:Experimental evidence at protein level	Serine/arginine-rich splicing factor 2	1	0.999	6	28	8	28	7	5	2	0	5	4	2	3	3	2	0	0	1	1	0	1	7	5	2	0	5	4	2	3	1016200320	0	335690528	57434000	490755104	863482180	236357232	55511720	0	215477104	0
sp|Q01813|PFKAP_HUMAN	Q01813	PFKAP_HUMAN	PFKP	784	16.1	Homo sapiens	1:Experimental evidence at protein level	ATP-dependent 6-phosphofructokinase, platelet type	1	0.999	6	34	34	34	0	10	3	4	3	7	5	2	0	10	3	4	3	7	5	2	0	10	3	4	3	7	5	2	0	418165184	155251824	161798784	200793808	140437152	0	418165184	155251824	161798784	200793808
sp|Q01844|EWS_HUMAN	Q01844	EWS_HUMAN	EWSR1	656	16.9	Homo sapiens	1:Experimental evidence at protein level	RNA-binding protein EWS	1	0.999	6	46	46	46	9	13	1	3	8	8	4	0	9	13	1	3	8	8	4	0	9	13	1	3	8	8	4	0	544602110	1106943490	48868392	328208640	1007067200	198565696	544602110	1106943490	48868392	328208640	1007067200
sp|Q02218|ODO1_HUMAN	Q02218	ODO1_HUMAN	OGDH	1023	8.4	Homo sapiens	1:Experimental evidence at protein level	2-oxoglutarate dehydrogenase, mitochondrial	1	0.999	4	8	8	8	0	3	1	0	2	2	0	0	0	3	1	0	2	2	0	0	0	3	1	0	2	2	0	0	0	81966304	0	0	56782972	0	0	81966304	0	0	56782972
sp|Q02543|RL18A_HUMAN	Q02543	RL18A_HUMAN	RPL18A	176	40.9	Homo sapiens	1:Experimental evidence at protein level	60S ribosomal protein L18a	1	0.999	4	14	14	14	1	0	3	0	3	3	2	2	1	0	3	0	3	3	2	2	1	0	3	0	3	3	2	2	0	0	538004220	345457600	1222252160	660068480	0	0	538004220	345457600	1222252160
sp|Q02790|FKBP4_HUMAN	Q02790	FKBP4_HUMAN	FKBP4	459	12.2	Homo sapiens	1:Experimental evidence at protein level	Peptidyl-prolyl cis-trans isomerase FKBP4	1	0.999	3	5	5	5	0	2	0	0	0	1	2	0	0	2	0	0	0	1	2	0	0	2	0	0	0	1	2	0	0	75789552	0	0	0	70562248	0	75789552	0	0	0
sp|Q02878|RL6_HUMAN	Q02878	RL6_HUMAN	RPL6	288	51	Homo sapiens	1:Experimental evidence at protein level	60S ribosomal protein L6	1	0.999	12	153	153	153	21	10	24	1	21	25	30	21	21	10	24	1	21	25	30	21	21	10	24	1	21	25	30	21	6892226600	184539040	6993245200	9330046000	8228342800	8052172300	6892226600	184539040	6993245200	9330046000	8228342800
sp|Q02978|M2OM_HUMAN	Q02978	M2OM_HUMAN	SLC25A11	314	12.7	Homo sapiens	1:Experimental evidence at protein level	Mitochondrial 2-oxoglutarate/malate carrier protein	1	0.999	2	13	13	13	1	0	3	1	2	1	2	3	1	0	3	1	2	1	2	3	1	0	3	1	2	1	2	3	52442384	0	256562048	56965292	5.93141e+06	179762656	52442384	0	256562048	56965292	5.93141e+06
sp|Q03252|LMNB2_HUMAN	Q03252	LMNB2_HUMAN	LMNB2	620	23.2	Homo sapiens	1:Experimental evidence at protein level	Lamin-B2	1	0.999	9	11	11	26	4	1	1	0	1	2	2	0	4	1	1	0	1	2	2	0	7	3	4	2	3	3	2	2	0	113062944	58326196	0	50873640	105583464	0	113062944	58326196	0	50873640
sp|Q04637|IF4G1_HUMAN	Q04637	IF4G1_HUMAN	EIF4G1	1599	5	Homo sapiens	1:Experimental evidence at protein level	Eukaryotic translation initiation factor 4 gamma 1	1	0.999	2	2	2	2	0	0	0	0	1	1	0	0	0	0	0	0	1	1	0	0	0	0	0	0	1	1	0	0	0	0	0	0	0	0	0	0	0	0	0
sp|Q04695|K1C17_HUMAN	Q04695	K1C17_HUMAN	KRT17	432	88.7	Homo sapiens	1:Experimental evidence at protein level	Keratin, type I cytoskeletal 17	1	0.999	57	610	534	876	129	51	71	36	58	62	129	74	115	44	66	28	51	53	110	67	155	65	106	90	74	73	194	119	87749091000	3964331780	24587677700	10192753700	3449125630	18437722100	87749091000	3964331780	24587677700	10192753700	3449125630
sp|Q04837|SSBP_HUMAN	Q04837	SSBP_HUMAN	SSBP1	148	59.5	Homo sapiens	1:Experimental evidence at protein level	Single-stranded DNA-binding protein, mitochondrial	1	0.999	8	43	43	43	4	7	7	0	8	10	2	5	4	7	7	0	8	10	2	5	4	7	7	0	8	10	2	5	516116320	311020480	127534752	342726304	237918864	327122912	516116320	311020480	127534752	342726304	237918864
sp|Q04917|1433F_HUMAN	Q04917	1433F_HUMAN	YWHAH	246	15.4	Homo sapiens	1:Experimental evidence at protein level	14-3-3 protein eta	1	0.999	5	11	11	95	0	0	1	5	1	2	1	1	0	0	1	5	1	2	1	1	8	11	11	15	13	13	15	9	0	0	307860704	0	0	117347328	0	0	307860704	0	0
sp|Q05519|SRS11_HUMAN	Q05519	SRS11_HUMAN	SRSF11	484	15.3	Homo sapiens	1:Experimental evidence at protein level	Serine/arginine-rich splicing factor 11	1	0.999	5	47	47	47	5	10	5	1	8	12	4	2	5	10	5	1	8	12	4	2	5	10	5	1	8	12	4	2	588526340	766266820	533688160	807653630	499342944	0	588526340	766266820	533688160	807653630	499342944
sp|Q05639|EF1A2_HUMAN	Q05639	EF1A2_HUMAN	EEF1A2	463	36.3	Homo sapiens	1:Experimental evidence at protein level	Elongation factor 1-alpha 2	1	0.999	14	38	38	129	3	5	5	1	6	11	4	3	3	5	5	1	6	11	4	3	14	29	8	10	16	28	16	8	451616576	312799840	577947140	660682620	613663620	648610620	451616576	312799840	577947140	660682620	613663620
sp|Q05682|CALD1_HUMAN	Q05682	CALD1_HUMAN	CALD1	793	20.6	Homo sapiens	1:Experimental evidence at protein level	Caldesmon	1	0.999	8	42	42	42	8	0	6	0	14	8	4	2	8	0	6	0	14	8	4	2	8	0	6	0	14	8	4	2	1013349500	0	487534720	784375550	642168510	614911810	1013349500	0	487534720	784375550	642168510
sp|Q06323|PSME1_HUMAN	Q06323	PSME1_HUMAN	PSME1	249	13.7	Homo sapiens	1:Experimental evidence at protein level	Proteasome activator complex subunit 1	1	0.999	3	3	3	3	0	1	0	0	0	0	2	0	0	1	0	0	0	0	2	0	0	1	0	0	0	0	2	0	0	59355700	0	0	0	16536104	0	59355700	0	0	0
sp|Q06787|FMR1_HUMAN	Q06787	FMR1_HUMAN	FMR1	632	12.5	Homo sapiens	1:Experimental evidence at protein level	Fragile X mental retardation protein 1	1	0.999	2	2	2	6	0	0	0	0	0	2	0	0	0	0	0	0	0	2	0	0	1	0	1	0	0	3	1	0	0	0	0	0	19259136	0	0	0	0	0	19259136
sp|Q06830|PRDX1_HUMAN	Q06830	PRDX1_HUMAN	PRDX1	199	68.3	Homo sapiens	1:Experimental evidence at protein level	Peroxiredoxin-1	1	0.999	11	102	57	102	7	15	14	10	13	19	18	6	4	11	8	3	8	11	8	4	7	15	14	10	13	19	18	6	422483776	1500918530	1226438910	2135182340	3039071490	3265972740	0	1642130690	1240308100	1519297280	1525744000
sp|Q07020|RL18_HUMAN	Q07020	RL18_HUMAN	RPL18	188	20.2	Homo sapiens	1:Experimental evidence at protein level	60S ribosomal protein L18	1	0.999	2	2	2	2	0	0	0	0	0	1	0	1	0	0	0	0	0	1	0	1	0	0	0	0	0	1	0	1	0	0	0	0	0	0	0	0	0	0	0
sp|Q07065|CKAP4_HUMAN	Q07065	CKAP4_HUMAN	CKAP4	602	53.7	Homo sapiens	1:Experimental evidence at protein level	Cytoskeleton-associated protein 4	1	0.999	21	83	83	83	1	31	7	5	15	18	3	3	1	31	7	5	15	18	3	3	1	31	7	5	15	18	3	3	91500032	927951100	370415424	700212990	151370608	105476152	91500032	927951100	370415424	700212990	151370608
sp|Q07157|ZO1_HUMAN	Q07157	ZO1_HUMAN	TJP1	1748	19.8	Homo sapiens	1:Experimental evidence at protein level	Tight junction protein ZO-1	1	0.999	17	46	46	46	16	1	10	0	1	1	12	5	16	1	10	0	1	1	12	5	16	1	10	0	1	1	12	5	1797574400	97416520	185640032	0	101474720	183568608	1797574400	97416520	185640032	0	101474720
sp|Q07666|KHDR1_HUMAN	Q07666	KHDR1_HUMAN	KHDRBS1	443	19.9	Homo sapiens	1:Experimental evidence at protein level	KH domain-containing, RNA-binding, signal transduction-associated protein 1	1	0.999	7	48	23	48	5	4	6	7	3	10	9	4	0	0	2	6	2	7	4	2	5	4	6	7	3	10	9	4	1312264320	689105410	1081047680	536004768	1061349380	1669941120	0	0	83602272	0	0
sp|Q07955|SRSF1_HUMAN	Q07955	SRSF1_HUMAN	SRSF1	248	72.2	Homo sapiens	1:Experimental evidence at protein level	Serine/arginine-rich splicing factor 1	1	0.999	23	213	210	213	57	18	23	7	16	43	31	18	57	17	22	7	16	43	30	18	57	18	23	7	16	43	31	18	6474693600	324485184	1424596350	1340536060	2081787390	2444719870	6474693600	324485184	1424596350	1340536060	2081787390
sp|Q08170|SRSF4_HUMAN	Q08170	SRSF4_HUMAN	SRSF4	494	22.3	Homo sapiens	1:Experimental evidence at protein level	Serine/arginine-rich splicing factor 4	1	0.999	9	19	19	36	4	0	3	0	4	6	1	1	4	0	3	0	4	6	1	1	7	2	4	3	7	8	3	2	162732960	0	0	128900320	235353232	103884592	162732960	0	0	128900320	235353232
sp|Q08211|DHX9_HUMAN	Q08211	DHX9_HUMAN	DHX9	1270	13.7	Homo sapiens	1:Experimental evidence at protein level	ATP-dependent RNA helicase A	1	0.999	10	40	40	40	3	6	3	3	6	6	10	3	3	6	3	3	6	6	10	3	3	6	3	3	6	6	10	3	395887360	627998400	482173408	563827260	426925184	909726980	395887360	627998400	482173408	563827260	426925184
sp|Q08380|LG3BP_HUMAN	Q08380	LG3BP_HUMAN	LGALS3BP	585	16.9	Homo sapiens	1:Experimental evidence at protein level	Galectin-3-binding protein	1	0.999	6	17	17	17	0	2	0	0	2	12	1	0	0	2	0	0	2	12	1	0	0	2	0	0	2	12	1	0	0	89892232	0	0	56158116	0	0	89892232	0	0	56158116
sp|Q08945|SSRP1_HUMAN	Q08945	SSRP1_HUMAN	SSRP1	709	13.3	Homo sapiens	1:Experimental evidence at protein level	FACT complex subunit SSRP1	1	0.999	6	10	10	10	0	5	0	0	1	3	1	0	0	5	0	0	1	3	1	0	0	5	0	0	1	3	1	0	0	323272288	0	0	18928374	0	0	323272288	0	0	18928374
sp|Q08J23|NSUN2_HUMAN	Q08J23	NSUN2_HUMAN	NSUN2	767	16.3	Homo sapiens	1:Experimental evidence at protein level	tRNA (cytosine(34)-C(5))-methyltransferase	1	0.999	8	17	17	17	0	0	5	0	1	7	1	3	0	0	5	0	1	7	1	3	0	0	5	0	1	7	1	3	0	0	254345584	209079664	231666272	0	0	0	254345584	209079664	231666272
sp|Q09028|RBBP4_HUMAN	Q09028	RBBP4_HUMAN	RBBP4	425	23.5	Homo sapiens	1:Experimental evidence at protein level	Histone-binding protein RBBP4	1	0.999	7	18	18	41	2	2	2	1	3	5	1	2	2	2	2	1	3	5	1	2	3	6	6	2	7	6	5	6	377288640	285816224	409187456	521423360	371904160	258293616	377288640	285816224	409187456	521423360	371904160
sp|Q09666|AHNK_HUMAN	Q09666	AHNK_HUMAN	AHNAK	5890	21.4	Homo sapiens	1:Experimental evidence at protein level	Neuroblast differentiation-associated protein AHNAK	1	0.999	32	87	87	87	13	3	7	0	15	29	15	5	13	3	7	0	15	29	15	5	13	3	7	0	15	29	15	5	350320576	81027728	583068740	410254528	448840128	360256192	350320576	81027728	583068740	410254528	448840128
sp|Q12904|AIMP1_HUMAN	Q12904	AIMP1_HUMAN	AIMP1	312	46.5	Homo sapiens	1:Experimental evidence at protein level	Aminoacyl tRNA synthase complex-interacting multifunctional protein 1	1	0.999	16	97	97	97	10	12	11	1	24	20	11	8	10	12	11	1	24	20	11	8	10	12	11	1	24	20	11	8	668246780	791253380	213849072	1102909700	1127762180	619983300	668246780	791253380	213849072	1102909700	1127762180
sp|Q12905|ILF2_HUMAN	Q12905	ILF2_HUMAN	ILF2	390	29.2	Homo sapiens	1:Experimental evidence at protein level	Interleukin enhancer-binding factor 2	1	0.999	5	19	19	19	1	2	3	0	3	5	2	3	1	2	3	0	3	5	2	3	1	2	3	0	3	5	2	3	254256208	0	817307520	641913790	672773630	663143870	254256208	0	817307520	641913790	672773630
sp|Q12906|ILF3_HUMAN	Q12906	ILF3_HUMAN	ILF3	894	11	Homo sapiens	1:Experimental evidence at protein level	Interleukin enhancer-binding factor 3	1	0.999	5	21	21	21	3	2	3	0	2	4	6	1	3	2	3	0	2	4	6	1	3	2	3	0	2	4	6	1	37810092	145100880	179865360	118355664	111107376	360941504	37810092	145100880	179865360	118355664	111107376
sp|Q12931|TRAP1_HUMAN	Q12931	TRAP1_HUMAN	TRAP1	704	10.2	Homo sapiens	1:Experimental evidence at protein level	Heat shock protein 75 kDa, mitochondrial	1	0.999	2	3	3	3	0	1	1	0	0	1	0	0	0	1	1	0	0	1	0	0	0	1	1	0	0	1	0	0	0	0	0	0	0	0	0	0	0	0	0
sp|Q12965|MYO1E_HUMAN	Q12965	MYO1E_HUMAN	MYO1E	1108	8.7	Homo sapiens	1:Experimental evidence at protein level	Unconventional myosin-Ie	1	0.999	3	4	4	4	1	3	0	0	0	0	0	0	1	3	0	0	0	0	0	0	1	3	0	0	0	0	0	0	0	93891664	0	0	0	0	0	93891664	0	0	0
sp|Q13011|ECH1_HUMAN	Q13011	ECH1_HUMAN	ECH1	328	43	Homo sapiens	1:Experimental evidence at protein level	Delta(3,5)-Delta(2,4)-dienoyl-CoA isomerase, mitochondrial	1	0.999	14	73	73	73	2	9	15	2	14	12	14	5	2	9	15	2	14	12	14	5	2	9	15	2	14	12	14	5	240934032	319201312	2099604740	800782270	495776640	1945952000	240934032	319201312	2099604740	800782270	495776640
sp|Q13084|RM28_HUMAN	Q13084	RM28_HUMAN	MRPL28	256	39.8	Homo sapiens	1:Experimental evidence at protein level	39S ribosomal protein L28, mitochondrial	1	0.999	6	14	14	14	0	0	4	0	5	4	0	1	0	0	4	0	5	4	0	1	0	0	4	0	5	4	0	1	0	0	83305960	124812048	89347960	0	0	0	83305960	124812048	89347960
sp|Q13151|ROA0_HUMAN	Q13151	ROA0_HUMAN	HNRNPA0	305	26.9	Homo sapiens	1:Experimental evidence at protein level	Heterogeneous nuclear ribonucleoprotein A0	1	0.999	4	10	10	10	2	0	0	2	0	2	3	1	2	0	0	2	0	2	3	1	2	0	0	2	0	2	3	1	228774096	0	0	0	172262880	222745632	228774096	0	0	0	172262880
sp|Q13155|AIMP2_HUMAN	Q13155	AIMP2_HUMAN	AIMP2	320	15.3	Homo sapiens	1:Experimental evidence at protein level	Aminoacyl tRNA synthase complex-interacting multifunctional protein 2	1	0.999	2	7	7	7	0	3	1	0	1	1	0	1	0	3	1	0	1	1	0	1	0	3	1	0	1	1	0	1	0	142298448	107658736	121403160	37430768	0	0	142298448	107658736	121403160	37430768
sp|Q13162|PRDX4_HUMAN	Q13162	PRDX4_HUMAN	PRDX4	271	24	Homo sapiens	1:Experimental evidence at protein level	Peroxiredoxin-4	1	0.999	5	10	10	43	0	2	1	2	0	1	3	1	0	2	1	2	0	1	3	1	3	6	5	8	3	6	10	2	0	0	253517840	0	0	0	0	0	253517840	0	0
sp|Q13185|CBX3_HUMAN	Q13185	CBX3_HUMAN	CBX3	183	37.7	Homo sapiens	1:Experimental evidence at protein level	Chromobox protein homolog 3	1	0.999	6	27	27	27	2	8	3	1	3	6	2	2	2	8	3	1	3	6	2	2	2	8	3	1	3	6	2	2	716885180	594829120	308179872	413145088	347820608	205466368	716885180	594829120	308179872	413145088	347820608
sp|Q13200|PSMD2_HUMAN	Q13200	PSMD2_HUMAN	PSMD2	908	16.3	Homo sapiens	1:Experimental evidence at protein level	26S proteasome non-ATPase regulatory subunit 2	1	0.999	7	30	30	30	1	8	1	4	4	6	5	1	1	8	1	4	4	6	5	1	1	8	1	4	4	6	5	1	0	0	107603752	0	0	55391580	0	0	107603752	0	0
sp|Q13242|SRSF9_HUMAN	Q13242	SRSF9_HUMAN	SRSF9	221	50.7	Homo sapiens	1:Experimental evidence at protein level	Serine/arginine-rich splicing factor 9	1	0.999	14	54	54	57	5	14	3	0	13	11	6	2	5	14	3	0	13	11	6	2	5	15	4	0	13	11	7	2	130806936	542192700	162539648	546460160	486251552	604247420	130806936	542192700	162539648	546460160	486251552
sp|Q13243|SRSF5_HUMAN	Q13243	SRSF5_HUMAN	SRSF5	272	37.9	Homo sapiens	1:Experimental evidence at protein level	Serine/arginine-rich splicing factor 5	1	0.999	10	30	30	39	3	3	4	0	7	7	2	4	3	3	4	0	7	7	2	4	4	4	4	3	8	8	3	5	344241440	0	343841344	465150144	232823616	0	344241440	0	343841344	465150144	232823616
sp|Q13247|SRSF6_HUMAN	Q13247	SRSF6_HUMAN	SRSF6	344	31.1	Homo sapiens	1:Experimental evidence at protein level	Serine/arginine-rich splicing factor 6	1	0.999	12	82	65	82	10	7	14	9	10	7	14	11	7	5	13	6	7	5	12	10	10	7	14	9	10	7	14	11	1397314430	518643712	1507398140	856385860	823490690	1694835970	1397314430	518643712	1507398140	856385860	823490690
sp|Q13263|TIF1B_HUMAN	Q13263	TIF1B_HUMAN	TRIM28	835	31.3	Homo sapiens	1:Experimental evidence at protein level	Transcription intermediary factor 1-beta	1	0.999	15	62	62	62	5	5	10	2	12	18	2	8	5	5	10	2	12	18	2	8	5	5	10	2	12	18	2	8	584707840	438255808	1337283840	979033340	669546560	365444800	584707840	438255808	1337283840	979033340	669546560
sp|Q13283|G3BP1_HUMAN	Q13283	G3BP1_HUMAN	G3BP1	466	41.4	Homo sapiens	1:Experimental evidence at protein level	Ras GTPase-activating protein-binding protein 1	1	0.999	8	26	26	26	9	2	1	0	4	9	1	0	9	2	1	0	4	9	1	0	9	2	1	0	4	9	1	0	499794688	36911628	0	226909280	510554208	0	499794688	36911628	0	226909280	510554208
sp|Q13310|PABP4_HUMAN	Q13310	PABP4_HUMAN	PABPC4	644	44.9	Homo sapiens	1:Experimental evidence at protein level	Polyadenylate-binding protein 4	1	0.999	31	54	52	144	6	4	6	0	7	22	5	4	6	4	6	0	7	20	5	4	17	11	11	1	20	57	17	10	639895620	0	529470496	844186880	1416148860	81630712	639895620	0	529470496	844186880	1416148860
sp|Q13347|EIF3I_HUMAN	Q13347	EIF3I_HUMAN	EIF3I	325	51.7	Homo sapiens	1:Experimental evidence at protein level	Eukaryotic translation initiation factor 3 subunit I	1	0.999	13	83	83	83	7	5	9	1	18	21	8	14	7	5	9	1	18	21	8	14	7	5	9	1	18	21	8	14	611926020	263365552	667009790	1527816960	1617943810	460861824	611926020	263365552	667009790	1527816960	1617943810
sp|Q13405|RM49_HUMAN	Q13405	RM49_HUMAN	MRPL49	166	39.8	Homo sapiens	1:Experimental evidence at protein level	39S ribosomal protein L49, mitochondrial	1	0.999	4	4	4	4	0	0	0	0	0	4	0	0	0	0	0	0	0	4	0	0	0	0	0	0	0	4	0	0	0	0	0	0	138363520	0	0	0	0	0	138363520
sp|Q13409|DC1I2_HUMAN	Q13409	DC1I2_HUMAN	DYNC1I2	638	24.3	Homo sapiens	1:Experimental evidence at protein level	Cytoplasmic dynein 1 intermediate chain 2	1	0.999	10	39	39	39	3	8	3	6	2	13	2	2	3	8	3	6	2	13	2	2	3	8	3	6	2	13	2	2	435916640	978438780	348691616	541623420	230150096	195952672	435916640	978438780	348691616	541623420	230150096
sp|Q13428|TCOF_HUMAN	Q13428	TCOF_HUMAN	TCOF1	1488	5.5	Homo sapiens	1:Experimental evidence at protein level	Treacle protein	1	0.999	2	5	5	5	0	0	1	0	0	3	1	0	0	0	1	0	0	3	1	0	0	0	1	0	0	3	1	0	0	0	426246368	0	112987304	0	0	0	426246368	0	112987304
sp|Q13435|SF3B2_HUMAN	Q13435	SF3B2_HUMAN	SF3B2	895	30.5	Homo sapiens	1:Experimental evidence at protein level	Splicing factor 3B subunit 2	1	0.999	15	78	78	78	14	10	11	0	14	17	8	4	14	10	11	0	14	17	8	4	14	10	11	0	14	17	8	4	940969730	228951200	770781570	566299140	572763330	791307650	940969730	228951200	770781570	566299140	572763330
sp|Q13438|OS9_HUMAN	Q13438	OS9_HUMAN	OS9	667	8.5	Homo sapiens	1:Experimental evidence at protein level	Protein	1	0.999	4	8	8	8	0	2	0	0	3	3	0	0	0	2	0	0	3	3	0	0	0	2	0	0	3	3	0	0	0	0	0	69278032	128463736	0	0	0	0	69278032	128463736
sp|Q13443|ADAM9_HUMAN	Q13443	ADAM9_HUMAN	ADAM9	819	6.1	Homo sapiens	1:Experimental evidence at protein level	Disintegrin and metalloproteinase domain-containing protein 9	1	0.999	3	3	3	3	0	3	0	0	0	0	0	0	0	3	0	0	0	0	0	0	0	3	0	0	0	0	0	0	0	0	0	0	0	0	0	0	0	0	0
sp|Q13492|PICAL_HUMAN	Q13492	PICAL_HUMAN	PICALM	652	13.2	Homo sapiens	1:Experimental evidence at protein level	Phosphatidylinositol-binding clathrin assembly protein	1	0.999	2	4	4	4	1	0	0	0	0	2	1	0	1	0	0	0	0	2	1	0	1	0	0	0	0	2	1	0	0	0	0	0	78445520	0	0	0	0	0	78445520
sp|Q13509|TBB3_HUMAN	Q13509	TBB3_HUMAN	TUBB3	450	44.4	Homo sapiens	1:Experimental evidence at protein level	Tubulin beta-3 chain	1	0.999	18	19	18	207	0	6	2	2	3	3	2	1	0	6	2	1	3	3	2	1	14	58	12	33	27	35	15	13	0	405939808	257149056	152034400	142821344	0	0	405939808	257149056	152034400	142821344
sp|Q13547|HDAC1_HUMAN	Q13547	HDAC1_HUMAN	HDAC1	482	2.9	Homo sapiens	1:Experimental evidence at protein level	Histone deacetylase 1	1	0.999	2	3	0	3	0	0	0	0	1	2	0	0	0	0	0	0	0	0	0	0	0	0	0	0	1	2	0	0	0	0	0	82221640	0	0	0	0	0	0	0
sp|Q13561|DCTN2_HUMAN	Q13561	DCTN2_HUMAN	DCTN2	401	32.9	Homo sapiens	1:Experimental evidence at protein level	Dynactin subunit 2	1	0.999	12	42	42	42	4	3	4	1	3	18	7	2	4	3	4	1	3	18	7	2	4	3	4	1	3	18	7	2	312007104	330290976	297173824	250181568	373892896	429171968	312007104	330290976	297173824	250181568	373892896
sp|Q13573|SNW1_HUMAN	Q13573	SNW1_HUMAN	SNW1	536	21.3	Homo sapiens	1:Experimental evidence at protein level	SNW domain-containing protein 1	1	0.999	7	13	13	13	6	1	1	0	2	2	1	0	6	1	1	0	2	2	1	0	6	1	1	0	2	2	1	0	106786760	0	0	26119658	65346556	0	106786760	0	0	26119658	65346556
sp|Q13595|TRA2A_HUMAN	Q13595	TRA2A_HUMAN	TRA2A	282	21.3	Homo sapiens	1:Experimental evidence at protein level	Transformer-2 protein homolog alpha	1	0.999	5	18	18	18	1	2	1	0	5	5	2	2	1	2	1	0	5	5	2	2	1	2	1	0	5	5	2	2	0	0	0	0	10268660	39516880	0	0	0	0	10268660
sp|Q13724|MOGS_HUMAN	Q13724	MOGS_HUMAN	MOGS	837	18.4	Homo sapiens	1:Experimental evidence at protein level	Mannosyl-oligosaccharide glucosidase	1	0.999	5	6	6	6	0	0	1	0	2	3	0	0	0	0	1	0	2	3	0	0	0	0	1	0	2	3	0	0	0	0	0	0	165469600	0	0	0	0	0	165469600
sp|Q13740|CD166_HUMAN	Q13740	CD166_HUMAN	ALCAM	583	19.7	Homo sapiens	1:Experimental evidence at protein level	CD166 antigen	1	0.999	6	25	25	25	1	10	0	0	7	7	0	0	1	10	0	0	7	7	0	0	1	10	0	0	7	7	0	0	126873608	643646780	0	481120736	485632768	0	126873608	643646780	0	481120736	485632768
sp|Q13753|LAMC2_HUMAN	Q13753	LAMC2_HUMAN	LAMC2	1193	18.4	Homo sapiens	1:Experimental evidence at protein level	Laminin subunit gamma-2	1	0.999	7	28	28	28	1	7	4	0	3	9	1	3	1	7	4	0	3	9	1	3	1	7	4	0	3	9	1	3	0	217572368	369586240	171535344	158928832	101373528	0	217572368	369586240	171535344	158928832
sp|Q13813|SPTN1_HUMAN	Q13813	SPTN1_HUMAN	SPTAN1	2472	64.3	Homo sapiens	1:Experimental evidence at protein level	Spectrin alpha chain, non-erythrocytic 1	1	0.999	167	739	739	739	302	47	80	13	39	74	132	52	302	47	80	13	39	74	132	52	302	47	80	13	39	74	132	52	8206909400	1116316670	4275599360	1152642300	965130820	3462248960	8206909400	1116316670	4275599360	1152642300	965130820
sp|Q13868|EXOS2_HUMAN	Q13868	EXOS2_HUMAN	EXOSC2	293	23.5	Homo sapiens	1:Experimental evidence at protein level	Exosome complex component RRP4	1	0.999	5	10	10	10	0	0	3	0	1	2	2	2	0	0	3	0	1	2	2	2	0	0	3	0	1	2	2	2	0	0	272201600	84109160	56161800	0	0	0	272201600	84109160	56161800
sp|Q14103|HNRPD_HUMAN	Q14103	HNRPD_HUMAN	HNRNPD	355	20.8	Homo sapiens	1:Experimental evidence at protein level	Heterogeneous nuclear ribonucleoprotein D0	1	0.999	8	24	24	41	5	3	2	1	2	4	4	3	5	3	2	1	2	4	4	3	8	5	2	1	6	8	5	6	425249568	296030848	97898072	249301792	299684960	511978624	425249568	296030848	97898072	249301792	299684960
sp|Q14116|IL18_HUMAN	Q14116	IL18_HUMAN	IL18	193	11.9	Homo sapiens	1:Experimental evidence at protein level	Interleukin-18	1	0.9976	3	5	5	5	0	0	0	0	2	3	0	0	0	0	0	0	2	3	0	0	0	0	0	0	2	3	0	0	0	0	0	60611716	152950320	0	0	0	0	60611716	152950320
sp|Q14126|DSG2_HUMAN	Q14126	DSG2_HUMAN	DSG2	1118	6.6	Homo sapiens	1:Experimental evidence at protein level	Desmoglein-2	1	0.999	4	7	7	7	1	4	1	0	1	0	0	0	1	4	1	0	1	0	0	0	1	4	1	0	1	0	0	0	0	51241436	0	81921616	0	0	0	51241436	0	81921616	0
sp|Q14152|EIF3A_HUMAN	Q14152	EIF3A_HUMAN	EIF3A	1382	9.9	Homo sapiens	1:Experimental evidence at protein level	Eukaryotic translation initiation factor 3 subunit A	1	0.9911	4	4	4	4	0	0	2	0	2	0	0	0	0	0	2	0	2	0	0	0	0	0	2	0	2	0	0	0	0	0	0	0	0	0	0	0	0	0	0
sp|Q14197|ICT1_HUMAN	Q14197	ICT1_HUMAN	ICT1	206	24.3	Homo sapiens	1:Experimental evidence at protein level	Peptidyl-tRNA hydrolase ICT1, mitochondrial	1	0.999	3	4	4	4	0	0	0	0	2	1	1	0	0	0	0	0	2	1	1	0	0	0	0	0	2	1	1	0	0	0	0	29679872	0	0	0	0	0	29679872	0
sp|Q14204|DYHC1_HUMAN	Q14204	DYHC1_HUMAN	DYNC1H1	4646	7.9	Homo sapiens	1:Experimental evidence at protein level	Cytoplasmic dynein 1 heavy chain 1	1	0.999	10	25	25	25	0	13	0	5	2	5	0	0	0	13	0	5	2	5	0	0	0	13	0	5	2	5	0	0	0	458892608	0	0	86129192	0	0	458892608	0	0	86129192
sp|Q14247|SRC8_HUMAN	Q14247	SRC8_HUMAN	CTTN	550	17.5	Homo sapiens	1:Experimental evidence at protein level	Src substrate cortactin	1	0.999	7	26	26	26	3	2	3	1	5	5	5	2	3	2	3	1	5	5	5	2	3	2	3	1	5	5	5	2	310280736	124325264	198999568	318968256	58892352	0	310280736	124325264	198999568	318968256	58892352
sp|Q14257|RCN2_HUMAN	Q14257	RCN2_HUMAN	RCN2	317	11.4	Homo sapiens	1:Experimental evidence at protein level	Reticulocalbin-2	1	0.999	3	5	5	5	0	0	0	0	3	1	1	0	0	0	0	0	3	1	1	0	0	0	0	0	3	1	1	0	0	0	0	72888856	105547776	0	0	0	0	72888856	105547776
sp|Q14258|TRI25_HUMAN	Q14258	TRI25_HUMAN	TRIM25	630	23.8	Homo sapiens	1:Experimental evidence at protein level	E3 ubiquitin/ISG15 ligase TRIM25	1	0.999	4	10	10	10	0	0	1	0	2	6	1	0	0	0	1	0	2	6	1	0	0	0	1	0	2	6	1	0	0	0	0	51480912	178843968	0	0	0	0	51480912	178843968
sp|Q14435|GALT3_HUMAN	Q14435	GALT3_HUMAN	GALNT3	633	9.6	Homo sapiens	1:Experimental evidence at protein level	Polypeptide N-acetylgalactosaminyltransferase 3	1	0.999	2	2	2	2	0	0	1	0	0	1	0	0	0	0	1	0	0	1	0	0	0	0	1	0	0	1	0	0	0	0	28767910	0	0	0	0	0	28767910	0	0
sp|Q14451|GRB7_HUMAN	Q14451	GRB7_HUMAN	GRB7	532	50.2	Homo sapiens	1:Experimental evidence at protein level	Growth factor receptor-bound protein 7	1	0.999	18	79	79	79	0	15	6	15	14	16	7	6	0	15	6	15	14	16	7	6	0	15	6	15	14	16	7	6	0	507593056	420425952	1374646780	487865472	726931260	0	507593056	420425952	1374646780	487865472
sp|Q14498|RBM39_HUMAN	Q14498	RBM39_HUMAN	RBM39	530	28.1	Homo sapiens	1:Experimental evidence at protein level	RNA-binding protein 39	1	0.999	14	60	56	60	3	18	4	6	10	14	5	0	3	17	4	6	9	12	5	0	3	18	4	6	10	14	5	0	0	687958530	169471696	247120512	215999424	96230464	0	687958530	169471696	247120512	215999424
sp|Q14677|EPN4_HUMAN	Q14677	EPN4_HUMAN	CLINT1	625	4	Homo sapiens	1:Experimental evidence at protein level	Clathrin interactor 1	1	0.999	2	3	3	3	0	0	0	0	0	3	0	0	0	0	0	0	0	3	0	0	0	0	0	0	0	3	0	0	0	0	0	0	0	0	0	0	0	0	0
sp|Q14697|GANAB_HUMAN	Q14697	GANAB_HUMAN	GANAB	944	10.3	Homo sapiens	1:Experimental evidence at protein level	Neutral alpha-glucosidase AB	1	0.999	7	21	21	21	1	2	2	0	4	8	2	2	1	2	2	0	4	8	2	2	1	2	2	0	4	8	2	2	0	159084480	0	152754928	0	134990576	0	159084480	0	152754928	0
sp|Q14764|MVP_HUMAN	Q14764	MVP_HUMAN	MVP	893	81.4	Homo sapiens	1:Experimental evidence at protein level	Major vault protein	1	0.999	87	739	739	739	44	96	41	42	226	246	25	19	44	96	41	42	226	246	25	19	44	96	41	42	226	246	25	19	1418125570	2549521920	1299054980	13324673000	11318849500	953249790	1418125570	2549521920	1299054980	13324673000	11318849500
sp|Q14974|IMB1_HUMAN	Q14974	IMB1_HUMAN	KPNB1	876	14	Homo sapiens	1:Experimental evidence at protein level	Importin subunit beta-1	1	0.999	7	32	32	32	1	13	1	6	3	7	1	0	1	13	1	6	3	7	1	0	1	13	1	6	3	7	1	0	0	970879490	0	235410144	191514608	0	0	970879490	0	235410144	191514608
sp|Q14978|NOLC1_HUMAN	Q14978	NOLC1_HUMAN	NOLC1	699	9.3	Homo sapiens	1:Experimental evidence at protein level	Nucleolar and coiled-body phosphoprotein 1	1	0.999	1	3	3	3	2	0	0	0	0	0	1	0	2	0	0	0	0	0	1	0	2	0	0	0	0	0	1	0	260866336	0	0	0	0	0	260866336	0	0	0	0
sp|Q15007|FL2D_HUMAN	Q15007	FL2D_HUMAN	WTAP	396	23.2	Homo sapiens	1:Experimental evidence at protein level	Pre-mRNA-splicing regulator WTAP	1	0.999	7	27	27	27	2	2	5	0	3	9	1	5	2	2	5	0	3	9	1	5	2	2	5	0	3	9	1	5	87314928	0	206684544	154884448	221223984	43179156	87314928	0	206684544	154884448	221223984
sp|Q15008|PSMD6_HUMAN	Q15008	PSMD6_HUMAN	PSMD6	389	14.7	Homo sapiens	1:Experimental evidence at protein level	26S proteasome non-ATPase regulatory subunit 6	1	0.999	4	20	20	20	1	4	1	3	2	5	4	0	1	4	1	3	2	5	4	0	1	4	1	3	2	5	4	0	160527920	431375200	176615248	190608320	247629232	298052672	160527920	431375200	176615248	190608320	247629232
sp|Q15014|MO4L2_HUMAN	Q15014	MO4L2_HUMAN	MORF4L2	288	19.8	Homo sapiens	1:Experimental evidence at protein level	Mortality factor 4-like protein 2	1	0.999	5	15	15	15	0	0	2	0	4	7	0	2	0	0	2	0	4	7	0	2	0	0	2	0	4	7	0	2	0	0	77012256	37843636	13944714	0	0	0	77012256	37843636	13944714
sp|Q15019|SEPT2_HUMAN	Q15019	SEPT2_HUMAN	2022-09-02	361	49	Homo sapiens	1:Experimental evidence at protein level	Septin-2	1	0.999	15	60	60	60	4	1	7	0	12	23	10	3	4	1	7	0	12	23	10	3	4	1	7	0	12	23	10	3	171049056	77126280	336746816	685277310	521576512	214569040	171049056	77126280	336746816	685277310	521576512
sp|Q15020|SART3_HUMAN	Q15020	SART3_HUMAN	SART3	963	7.9	Homo sapiens	1:Experimental evidence at protein level	Squamous cell carcinoma antigen recognized by T-cells 3	1	0.999	2	8	8	8	0	0	2	0	1	2	2	1	0	0	2	0	1	2	2	1	0	0	2	0	1	2	2	1	0	0	73781328	55606708	63808912	104604008	0	0	73781328	55606708	63808912
sp|Q15024|EXOS7_HUMAN	Q15024	EXOS7_HUMAN	EXOSC7	291	13.4	Homo sapiens	1:Experimental evidence at protein level	Exosome complex component RRP42	1	0.999	3	4	4	4	0	0	0	0	1	3	0	0	0	0	0	0	1	3	0	0	0	0	0	0	1	3	0	0	0	0	0	0	119715440	0	0	0	0	0	119715440
sp|Q15029|U5S1_HUMAN	Q15029	U5S1_HUMAN	EFTUD2	972	9.1	Homo sapiens	1:Experimental evidence at protein level	116 kDa U5 small nuclear ribonucleoprotein component	1	0.999	6	9	9	9	0	1	0	0	0	6	2	0	0	1	0	0	0	6	2	0	0	1	0	0	0	6	2	0	0	76231064	0	0	150943104	0	0	76231064	0	0	150943104
sp|Q15046|SYK_HUMAN	Q15046	SYK_HUMAN	KARS	597	16.1	Homo sapiens	1:Experimental evidence at protein level	Lysine--tRNA ligase	1	0.999	9	26	26	26	2	4	1	1	5	9	1	3	2	4	1	1	5	9	1	3	2	4	1	1	5	9	1	3	179472928	171207392	114331920	543853760	422647456	247664208	179472928	171207392	114331920	543853760	422647456
sp|Q15084|PDIA6_HUMAN	Q15084	PDIA6_HUMAN	PDIA6	440	26.4	Homo sapiens	1:Experimental evidence at protein level	Protein disulfide-isomerase A6	1	0.999	10	29	29	29	1	4	1	0	5	8	8	2	1	4	1	0	5	8	8	2	1	4	1	0	5	8	8	2	178314880	241296992	121572040	495357472	0	679579970	178314880	241296992	121572040	495357472	0
sp|Q15149|PLEC_HUMAN	Q15149	PLEC_HUMAN	PLEC	4684	47.7	Homo sapiens	1:Experimental evidence at protein level	Plectin	1	0.999	184	929	913	929	197	107	99	50	80	143	163	90	191	107	98	50	78	140	160	89	197	107	99	50	80	143	163	90	3543088380	888430850	1312716800	2138041600	1376298620	3189967360	3543088380	888430850	1312716800	2138041600	1376298620
sp|Q15233|NONO_HUMAN	Q15233	NONO_HUMAN	NONO	471	45.2	Homo sapiens	1:Experimental evidence at protein level	Non-POU domain-containing octamer-binding protein	1	0.999	23	136	136	144	18	35	11	30	8	11	14	9	18	35	11	30	8	11	14	9	18	36	11	36	8	11	15	9	659348480	737223680	763580220	190795872	133103192	917160580	659348480	737223680	763580220	190795872	133103192
sp|Q15293|RCN1_HUMAN	Q15293	RCN1_HUMAN	RCN1	331	14.5	Homo sapiens	1:Experimental evidence at protein level	Reticulocalbin-1	1	0.999	3	4	4	4	0	2	0	0	0	2	0	0	0	2	0	0	0	2	0	0	0	2	0	0	0	2	0	0	0	91646096	0	0	0	0	0	91646096	0	0	0
sp|Q15365|PCBP1_HUMAN	Q15365	PCBP1_HUMAN	PCBP1	356	35.4	Homo sapiens	1:Experimental evidence at protein level	Poly(rC)-binding protein 1	1	0.999	8	16	14	16	2	1	2	0	1	4	5	1	2	1	1	0	1	4	5	0	2	1	2	0	1	4	5	1	163791136	0	0	0	269702048	221390208	163791136	0	0	0	269702048
sp|Q15366|PCBP2_HUMAN	Q15366	PCBP2_HUMAN	PCBP2	365	23.6	Homo sapiens	1:Experimental evidence at protein level	Poly(rC)-binding protein 2	1	0.999	4	4	4	6	0	0	0	0	0	4	0	0	0	0	0	0	0	4	0	0	0	0	1	0	0	4	0	1	0	0	0	0	62375508	0	0	0	0	0	62375508
sp|Q15369|ELOC_HUMAN	Q15369	ELOC_HUMAN	TCEB1	112	11.6	Homo sapiens	1:Experimental evidence at protein level	Transcription elongation factor B polypeptide 1	1	0.999	1	10	10	10	1	2	1	0	2	2	2	0	1	2	1	0	2	2	2	0	1	2	1	0	2	2	2	0	57973296	107581856	52442004	119740272	339719904	239640960	57973296	107581856	52442004	119740272	339719904
sp|Q15370|ELOB_HUMAN	Q15370	ELOB_HUMAN	TCEB2	118	19.5	Homo sapiens	1:Experimental evidence at protein level	Transcription elongation factor B polypeptide 2	1	0.999	2	8	8	8	1	0	1	0	2	3	0	1	1	0	1	0	2	3	0	1	1	0	1	0	2	3	0	1	80135256	0	133290392	252556096	218321568	0	80135256	0	133290392	252556096	218321568
sp|Q15393|SF3B3_HUMAN	Q15393	SF3B3_HUMAN	SF3B3	1217	8.2	Homo sapiens	1:Experimental evidence at protein level	Splicing factor 3B subunit 3	1	0.999	4	14	14	14	2	2	0	1	3	3	3	0	2	2	0	1	3	3	3	0	2	2	0	1	3	3	3	0	0	162383056	0	81970048	103069912	202074576	0	162383056	0	81970048	103069912
sp|Q15404|RSU1_HUMAN	Q15404	RSU1_HUMAN	RSU1	277	17.3	Homo sapiens	1:Experimental evidence at protein level	Ras suppressor protein 1	1	0.9988	4	6	6	6	0	0	2	0	0	2	0	2	0	0	2	0	0	2	0	2	0	0	2	0	0	2	0	2	0	0	27198650	0	0	0	0	0	27198650	0	0
sp|Q15424|SAFB1_HUMAN	Q15424	SAFB1_HUMAN	SAFB	915	13.9	Homo sapiens	1:Experimental evidence at protein level	Scaffold attachment factor B1	1	0.999	5	9	7	9	0	5	1	1	0	0	2	0	0	4	1	1	0	0	1	0	0	5	1	1	0	0	2	0	0	302265920	83742312	0	0	0	0	228050736	83742312	0	0
sp|Q15427|SF3B4_HUMAN	Q15427	SF3B4_HUMAN	SF3B4	424	5.2	Homo sapiens	1:Experimental evidence at protein level	Splicing factor 3B subunit 4	1	0.999	2	5	5	5	2	0	0	0	1	2	0	0	2	0	0	0	1	2	0	0	2	0	0	0	1	2	0	0	92286648	0	0	0	142439168	0	92286648	0	0	0	142439168
sp|Q15459|SF3A1_HUMAN	Q15459	SF3A1_HUMAN	SF3A1	793	9.1	Homo sapiens	1:Experimental evidence at protein level	Splicing factor 3A subunit 1	1	0.999	5	27	27	27	7	5	3	0	3	4	3	2	7	5	3	0	3	4	3	2	7	5	3	0	3	4	3	2	1043130750	0	185597136	530202336	275348960	0	1043130750	0	185597136	530202336	275348960
sp|Q15582|BGH3_HUMAN	Q15582	BGH3_HUMAN	TGFBI	683	15.2	Homo sapiens	1:Experimental evidence at protein level	Transforming growth factor-beta-induced protein ig-h3	1	0.999	5	9	9	9	0	0	0	0	0	7	1	1	0	0	0	0	0	7	1	1	0	0	0	0	0	7	1	1	0	0	0	0	58295668	110077672	0	0	0	0	58295668
sp|Q15717|ELAV1_HUMAN	Q15717	ELAV1_HUMAN	ELAVL1	326	51.8	Homo sapiens	1:Experimental evidence at protein level	ELAV-like protein 1	1	0.999	13	85	83	85	12	8	9	1	16	21	11	7	11	8	9	1	16	21	10	7	12	8	9	1	16	21	11	7	1432750590	302268032	679252420	1342125060	1784290180	1501059070	1432750590	302268032	679252420	1342125060	1784290180
sp|Q15785|TOM34_HUMAN	Q15785	TOM34_HUMAN	TOMM34	309	26.9	Homo sapiens	1:Experimental evidence at protein level	Mitochondrial import receptor subunit TOM34	1	0.999	6	15	15	15	1	3	1	0	3	7	0	0	1	3	1	0	3	7	0	0	1	3	1	0	3	7	0	0	0	87796728	0	124212848	231032272	0	0	87796728	0	124212848	231032272
sp|Q16181|SEPT7_HUMAN	Q16181	SEPT7_HUMAN	2022-09-07	437	41.4	Homo sapiens	1:Experimental evidence at protein level	Septin-7	1	0.999	15	76	76	76	8	0	6	0	18	31	7	6	8	0	6	0	18	31	7	6	8	0	6	0	18	31	7	6	684384770	0	634715390	525927104	1218438140	927181760	684384770	0	634715390	525927104	1218438140
sp|Q16186|ADRM1_HUMAN	Q16186	ADRM1_HUMAN	ADRM1	407	10.3	Homo sapiens	1:Experimental evidence at protein level	Proteasomal ubiquitin receptor ADRM1	1	0.999	3	6	6	6	0	3	0	0	1	2	0	0	0	3	0	0	1	2	0	0	0	3	0	0	1	2	0	0	0	491730368	0	0	47641720	0	0	491730368	0	0	47641720
sp|Q16204|CCDC6_HUMAN	Q16204	CCDC6_HUMAN	CCDC6	474	11	Homo sapiens	1:Experimental evidence at protein level	Coiled-coil domain-containing protein 6	1	0.999	2	2	2	2	0	0	0	0	0	2	0	0	0	0	0	0	0	2	0	0	0	0	0	0	0	2	0	0	0	0	0	0	73686672	0	0	0	0	0	73686672
sp|Q16378|PROL4_HUMAN	Q16378	PROL4_HUMAN	PRR4	134	20.9	Homo sapiens	1:Experimental evidence at protein level	Proline-rich protein 4	1	0.9989	2	4	4	4	0	0	0	0	0	0	0	4	0	0	0	0	0	0	0	4	0	0	0	0	0	0	0	4	0	0	0	0	0	0	0	0	0	0	0
sp|Q16531|DDB1_HUMAN	Q16531	DDB1_HUMAN	DDB1	1140	9	Homo sapiens	1:Experimental evidence at protein level	DNA damage-binding protein 1	1	0.999	3	13	13	13	1	1	2	0	1	4	3	1	1	1	2	0	1	4	3	1	1	1	2	0	1	4	3	1	99375680	91579088	102014264	134167512	146272080	223260976	99375680	91579088	102014264	134167512	146272080
sp|Q16540|RM23_HUMAN	Q16540	RM23_HUMAN	MRPL23	153	30.7	Homo sapiens	1:Experimental evidence at protein level	39S ribosomal protein L23, mitochondrial	1	0.999	4	7	7	7	0	0	2	0	2	3	0	0	0	0	2	0	2	3	0	0	0	0	2	0	2	3	0	0	0	0	0	160498688	112392608	0	0	0	0	160498688	112392608
sp|Q16555|DPYL2_HUMAN	Q16555	DPYL2_HUMAN	DPYSL2	572	14.9	Homo sapiens	1:Experimental evidence at protein level	Dihydropyrimidinase-related protein 2	1	0.999	5	7	6	7	0	1	0	0	2	4	0	0	0	1	0	0	2	3	0	0	0	1	0	0	2	4	0	0	0	0	0	89029336	150271728	0	0	0	0	89029336	150271728
sp|Q16576|RBBP7_HUMAN	Q16576	RBBP7_HUMAN	RBBP7	425	27.3	Homo sapiens	1:Experimental evidence at protein level	Histone-binding protein RBBP7	1	0.999	9	35	12	35	3	4	5	1	7	6	4	5	2	0	1	0	3	5	0	1	3	4	5	1	7	6	4	5	90668344	508118336	577679300	370309888	0	232588480	16313939	0	0	33751192	8046650
sp|Q16629|SRSF7_HUMAN	Q16629	SRSF7_HUMAN	SRSF7	238	31.9	Homo sapiens	1:Experimental evidence at protein level	Serine/arginine-rich splicing factor 7	1	0.999	6	27	27	50	3	5	2	1	3	5	4	4	3	5	2	1	3	5	4	4	4	10	5	5	5	8	7	6	1009595970	202298832	208463200	439856640	827001470	518490048	1009595970	202298832	208463200	439856640	827001470
sp|Q16630|CPSF6_HUMAN	Q16630	CPSF6_HUMAN	CPSF6	551	7.4	Homo sapiens	1:Experimental evidence at protein level	Cleavage and polyadenylation specificity factor subunit 6	1	0.999	2	10	10	10	0	0	0	0	3	4	3	0	0	0	0	0	3	4	3	0	0	0	0	0	3	4	3	0	0	0	0	175715776	341080544	191681536	0	0	0	175715776	341080544
sp|Q16643|DREB_HUMAN	Q16643	DREB_HUMAN	DBN1	649	31	Homo sapiens	1:Experimental evidence at protein level	Drebrin	1	0.999	13	66	66	66	16	3	13	0	16	3	12	3	16	3	13	0	16	3	12	3	16	3	13	0	16	3	12	3	343376608	81666704	938723580	674172540	59625824	734182660	343376608	81666704	938723580	674172540	59625824
sp|Q16666|IF16_HUMAN	Q16666	IF16_HUMAN	IFI16	785	10.3	Homo sapiens	1:Experimental evidence at protein level	Gamma-interferon-inducible protein 16	1	0.999	3	3	3	3	0	0	0	0	0	3	0	0	0	0	0	0	0	3	0	0	0	0	0	0	0	3	0	0	0	0	0	0	60123216	0	0	0	0	0	60123216
sp|Q16718|NDUA5_HUMAN	Q16718	NDUA5_HUMAN	NDUFA5	116	90.5	Homo sapiens	1:Experimental evidence at protein level	NADH dehydrogenase [ubiquinone] 1 alpha subcomplex subunit 5	1	0.999	14	76	76	76	0	1	14	0	16	28	9	8	0	1	14	0	16	28	9	8	0	1	14	0	16	28	9	8	0	123165272	1624934140	1982494720	1935133700	834461820	0	123165272	1624934140	1982494720	1935133700
sp|Q16787|LAMA3_HUMAN	Q16787	LAMA3_HUMAN	LAMA3	3333	4	Homo sapiens	1:Experimental evidence at protein level	Laminin subunit alpha-3	1	0.999	4	9	9	9	0	0	5	0	0	1	0	3	0	0	5	0	0	1	0	3	0	0	5	0	0	1	0	3	0	0	285045344	0	32502616	0	0	0	285045344	0	32502616
sp|Q16795|NDUA9_HUMAN	Q16795	NDUA9_HUMAN	NDUFA9	377	10.1	Homo sapiens	1:Experimental evidence at protein level	NADH dehydrogenase [ubiquinone] 1 alpha subcomplex subunit 9, mitochondrial	1	0.9986	2	2	2	2	0	0	0	0	0	2	0	0	0	0	0	0	0	2	0	0	0	0	0	0	0	2	0	0	0	0	0	0	86787752	0	0	0	0	0	86787752
sp|Q16822|PCKGM_HUMAN	Q16822	PCKGM_HUMAN	PCK2	640	8.3	Homo sapiens	1:Experimental evidence at protein level	Phosphoenolpyruvate carboxykinase [GTP], mitochondrial	1	0.999	2	4	4	4	0	0	1	0	2	1	0	0	0	0	1	0	2	1	0	0	0	0	1	0	2	1	0	0	0	0	257182720	198010880	94367264	0	0	0	257182720	198010880	94367264
sp|Q16851|UGPA_HUMAN	Q16851	UGPA_HUMAN	UGP2	508	21.9	Homo sapiens	1:Experimental evidence at protein level	UTP--glucose-1-phosphate uridylyltransferase	1	0.999	7	8	8	8	1	0	0	0	0	3	4	0	1	0	0	0	0	3	4	0	1	0	0	0	0	3	4	0	0	0	0	0	32318292	137903072	0	0	0	0	32318292
sp|Q16891|MIC60_HUMAN	Q16891	MIC60_HUMAN	IMMT	758	34	Homo sapiens	1:Experimental evidence at protein level	MIC	1	0.999	21	105	105	105	18	25	14	2	14	13	9	10	18	25	14	2	14	13	9	10	18	25	14	2	14	13	9	10	1332571390	859175680	667862340	1004283460	695524220	447589664	1332571390	859175680	667862340	1004283460	695524220
sp|Q1KMD3|HNRL2_HUMAN	Q1KMD3	HNRL2_HUMAN	HNRNPUL2	747	40	Homo sapiens	1:Experimental evidence at protein level	Heterogeneous nuclear ribonucleoprotein U-like protein 2	1	0.999	25	92	92	92	3	5	12	0	13	28	13	18	3	5	12	0	13	28	13	18	3	5	12	0	13	28	13	18	60408976	116280608	409362304	448217408	273738336	451189472	60408976	116280608	409362304	448217408	273738336
sp|Q30134|2B18_HUMAN	Q30134	2B18_HUMAN	HLA-DRB1	266	54.1	Homo sapiens	1:Experimental evidence at protein level	HLA class II histocompatibility antigen, DRB1-8 beta chain	1	0.999	14	5	5	56	0	0	0	0	0	0	0	5	0	0	0	0	0	0	0	5	0	1	0	5	1	2	0	47	0	0	0	0	0	0	0	0	0	0	0
sp|Q30154|DRB5_HUMAN	Q30154	DRB5_HUMAN	HLA-DRB5	266	34.6	Homo sapiens	1:Experimental evidence at protein level	HLA class II histocompatibility antigen, DR beta 5 chain	1	0.999	10	5	5	82	5	0	0	0	0	0	0	0	5	0	0	0	0	0	0	0	13	7	0	6	2	5	0	49	1312784000	0	0	0	0	0	1312784000	0	0	0	0
sp|Q32MZ4|LRRF1_HUMAN	Q32MZ4	LRRF1_HUMAN	LRRFIP1	808	6.2	Homo sapiens	1:Experimental evidence at protein level	Leucine-rich repeat flightless-interacting protein 1	1	0.999	2	3	3	3	1	1	0	0	0	0	1	0	1	1	0	0	0	0	1	0	1	1	0	0	0	0	1	0	9104955	0	0	0	0	21734960	9104955	0	0	0	0
sp|Q3MHD2|LSM12_HUMAN	Q3MHD2	LSM12_HUMAN	LSM12	195	39.5	Homo sapiens	1:Experimental evidence at protein level	Protein LSM12 homolog	1	0.999	4	16	16	16	1	2	1	1	2	4	1	4	1	2	1	1	2	4	1	4	1	2	1	1	2	4	1	4	168281344	122493232	228754192	337541024	340987200	0	168281344	122493232	228754192	337541024	340987200
sp|Q3ZCQ8|TIM50_HUMAN	Q3ZCQ8	TIM50_HUMAN	TIMM50	353	14.4	Homo sapiens	1:Experimental evidence at protein level	Mitochondrial import inner membrane translocase subunit TIM50	1	0.999	3	8	8	8	1	1	1	0	1	3	0	1	1	1	1	0	1	3	0	1	1	1	1	0	1	3	0	1	62853716	181632160	98139632	74787976	24890144	0	62853716	181632160	98139632	74787976	24890144
sp|Q49A26|GLYR1_HUMAN	Q49A26	GLYR1_HUMAN	GLYR1	553	8.9	Homo sapiens	1:Experimental evidence at protein level	Putative oxidoreductase GLYR1	1	0.999	2	3	3	3	1	0	0	0	1	1	0	0	1	0	0	0	1	1	0	0	1	0	0	0	1	1	0	0	0	0	0	0	54159732	0	0	0	0	0	54159732
sp|Q52LJ0|FA98B_HUMAN	Q52LJ0	FA98B_HUMAN	FAM98B	330	35.5	Homo sapiens	1:Experimental evidence at protein level	Protein FAM98B	1	0.999	13	37	25	37	1	0	8	0	10	11	1	6	1	0	7	0	6	6	1	4	1	0	8	0	10	11	1	6	83948176	0	215088704	339469952	397288960	77261584	83948176	0	215088704	339469952	397288960
sp|Q53H96|P5CR3_HUMAN	Q53H96	P5CR3_HUMAN	PYCRL	274	8	Homo sapiens	1:Experimental evidence at protein level	Pyrroline-5-carboxylate reductase 3	1	0.999	2	5	5	5	0	1	1	0	2	1	0	0	0	1	1	0	2	1	0	0	0	1	1	0	2	1	0	0	0	0	0	88938944	101484912	0	0	0	0	88938944	101484912
sp|Q562R1|ACTBL_HUMAN	Q562R1	ACTBL_HUMAN	ACTBL2	376	53.2	Homo sapiens	1:Experimental evidence at protein level	Beta-actin-like protein 2	1	0.999	15	34	34	215	4	2	9	1	3	6	3	6	4	2	9	1	3	6	3	6	25	10	38	14	28	36	37	27	5.47766e+06	0	267977520	8890897	0	32936620	5.47766e+06	0	267977520	8890897	0
sp|Q5BKZ1|ZN326_HUMAN	Q5BKZ1	ZN326_HUMAN	ZNF326	582	4.8	Homo sapiens	1:Experimental evidence at protein level	DBIRD complex subunit ZNF326	1	0.999	2	3	3	3	0	0	0	0	0	2	0	1	0	0	0	0	0	2	0	1	0	0	0	0	0	2	0	1	0	0	0	0	40996428	0	0	0	0	0	40996428
sp|Q5EBL8|PDZ11_HUMAN	Q5EBL8	PDZ11_HUMAN	PDZD11	140	45	Homo sapiens	1:Experimental evidence at protein level	PDZ domain-containing protein 11	1	0.999	5	6	6	6	1	0	0	0	0	5	0	0	1	0	0	0	0	5	0	0	1	0	0	0	0	5	0	0	0	0	0	0	15260571	0	0	0	0	0	15260571
sp|Q5HYI8|RABL3_HUMAN	Q5HYI8	RABL3_HUMAN	RABL3	236	22	Homo sapiens	1:Experimental evidence at protein level	Rab-like protein 3	1	0.999	3	10	10	10	1	1	2	0	1	1	1	3	1	1	2	0	1	1	1	3	1	1	2	0	1	1	1	3	42741024	0	0	80510512	32154148	74903024	42741024	0	0	80510512	32154148
sp|Q5JTV8|TOIP1_HUMAN	Q5JTV8	TOIP1_HUMAN	TOR1AIP1	583	17	Homo sapiens	1:Experimental evidence at protein level	Torsin-1A-interacting protein 1	1	0.999	6	17	17	17	1	2	4	0	4	4	1	1	1	2	4	0	4	4	1	1	1	2	4	0	4	4	1	1	103714192	148081696	299320000	372430976	208063296	100383992	103714192	148081696	299320000	372430976	208063296
sp|Q5RKV6|EXOS6_HUMAN	Q5RKV6	EXOS6_HUMAN	EXOSC6	272	36.4	Homo sapiens	1:Experimental evidence at protein level	Exosome complex component MTR3	1	0.999	6	9	9	9	0	0	3	0	1	3	0	2	0	0	3	0	1	3	0	2	0	0	3	0	1	3	0	2	0	0	281974112	0	98282920	0	0	0	281974112	0	98282920
sp|Q5SSJ5|HP1B3_HUMAN	Q5SSJ5	HP1B3_HUMAN	HP1BP3	553	25.7	Homo sapiens	1:Experimental evidence at protein level	Heterochromatin protein 1-binding protein 3	1	0.999	9	31	31	31	14	0	4	0	2	3	6	2	14	0	4	0	2	3	6	2	14	0	4	0	2	3	6	2	1872460290	0	391848480	282571072	103080912	641634180	1872460290	0	391848480	282571072	103080912
sp|Q5SW79|CE170_HUMAN	Q5SW79	CE170_HUMAN	CEP170	1584	5.9	Homo sapiens	1:Experimental evidence at protein level	Centrosomal protein of 170 kDa	1	0.999	4	8	3	8	0	0	2	1	1	2	0	2	0	0	0	1	0	1	0	1	0	0	2	1	1	2	0	2	0	0	105522112	0	0	0	0	0	0	0	0
sp|Q5UCC4|EMC10_HUMAN	Q5UCC4	EMC10_HUMAN	EMC10	262	31.7	Homo sapiens	1:Experimental evidence at protein level	ER membrane protein complex subunit 10	1	0.999	3	6	6	6	0	0	2	0	1	3	0	0	0	0	2	0	1	3	0	0	0	0	2	0	1	3	0	0	0	0	0	83466168	46314176	0	0	0	0	83466168	46314176
sp|Q5Y7A7|2B1D_HUMAN	Q5Y7A7	2B1D_HUMAN	HLA-DRB1	266	62.4	Homo sapiens	1:Experimental evidence at protein level	HLA class II histocompatibility antigen, DRB1-13 beta chain	1	0.999	19	117	37	122	13	11	0	4	4	5	0	80	1	5	0	2	0	2	0	27	13	12	0	5	4	5	0	83	4203411460	411826752	0	388557568	113426416	0	0	126525504	0	0	41688880
sp|Q6DN03|H2B2C_HUMAN	Q6DN03	H2B2C_HUMAN	HIST2H2BC	193	49.4	Homo sapiens	5:Protein uncertain	Putative histone H2B type 2-C	1	0.999	10	12	0	186	5	0	2	0	0	1	2	2	0	0	0	0	0	0	0	0	17	6	33	66	8	10	24	22	2819476220	0	672221820	0	121751936	657305790	0	0	0	0	0
sp|Q6FI13|H2A2A_HUMAN	Q6FI13	H2A2A_HUMAN	HIST2H2AA3	130	83.1	Homo sapiens	1:Experimental evidence at protein level	Histone H2A type 2-A	1	0.999	20	227	0	260	45	13	40	4	23	31	48	23	0	0	0	0	0	0	0	0	48	14	47	9	27	32	56	27	13933031400	1085574270	9181387800	4893674500	2284322560	7412411400	0	0	0	0	0
sp|Q6IN84|MRM1_HUMAN	Q6IN84	MRM1_HUMAN	MRM1	353	6.8	Homo sapiens	1:Experimental evidence at protein level	rRNA methyltransferase 1, mitochondrial	1	0.999	2	3	3	3	0	0	1	0	1	1	0	0	0	0	1	0	1	1	0	0	0	0	1	0	1	1	0	0	0	0	0	0	37723816	0	0	0	0	0	37723816
sp|Q6NUK1|SCMC1_HUMAN	Q6NUK1	SCMC1_HUMAN	SLC25A24	477	10.9	Homo sapiens	1:Experimental evidence at protein level	Calcium-binding mitochondrial carrier protein SCaMC-1	1	0.999	2	5	5	5	0	0	0	0	1	3	1	0	0	0	0	0	1	3	1	0	0	0	0	0	1	3	1	0	0	0	0	0	87993024	195520288	0	0	0	0	87993024
sp|Q6NYC8|PPR18_HUMAN	Q6NYC8	PPR18_HUMAN	PPP1R18	613	11.3	Homo sapiens	1:Experimental evidence at protein level	Phostensin	1	0.999	2	5	5	5	1	0	1	0	0	1	2	0	1	0	1	0	0	1	2	0	1	0	1	0	0	1	2	0	0	0	44196404	0	0	22640142	0	0	44196404	0	0
sp|Q6NZI2|PTRF_HUMAN	Q6NZI2	PTRF_HUMAN	PTRF	390	12.8	Homo sapiens	1:Experimental evidence at protein level	Polymerase I and transcript release factor	1	0.999	5	9	9	9	0	0	4	0	1	2	1	1	0	0	4	0	1	2	1	1	0	0	4	0	1	2	1	1	0	0	172315584	0	0	139156784	0	0	172315584	0	0
sp|Q6P1J9|CDC73_HUMAN	Q6P1J9	CDC73_HUMAN	CDC73	531	17.7	Homo sapiens	1:Experimental evidence at protein level	Parafibromin	1	0.9984	4	5	5	5	0	0	2	0	2	1	0	0	0	0	2	0	2	1	0	0	0	0	2	0	2	1	0	0	0	0	47396460	60309344	0	0	0	0	47396460	60309344	0
sp|Q6P1L8|RM14_HUMAN	Q6P1L8	RM14_HUMAN	MRPL14	145	46.2	Homo sapiens	1:Experimental evidence at protein level	39S ribosomal protein L14, mitochondrial	1	0.999	5	15	15	15	1	0	3	0	1	4	2	4	1	0	3	0	1	4	2	4	1	0	3	0	1	4	2	4	0	0	344372736	232169920	159407920	0	0	0	344372736	232169920	159407920
sp|Q6PIU2|NCEH1_HUMAN	Q6PIU2	NCEH1_HUMAN	NCEH1	408	19.4	Homo sapiens	1:Experimental evidence at protein level	Neutral cholesterol ester hydrolase 1	1	0.999	5	42	42	42	3	9	4	9	7	6	4	0	3	9	4	9	7	6	4	0	3	9	4	9	7	6	4	0	340381728	1602112770	640592260	925292290	655274750	410438752	340381728	1602112770	640592260	925292290	655274750
sp|Q6UWZ7|F175A_HUMAN	Q6UWZ7	F175A_HUMAN	FAM175A	409	2.9	Homo sapiens	1:Experimental evidence at protein level	BRCA1-A complex subunit Abraxas	1	0.9989	1	5	5	5	0	0	0	0	2	3	0	0	0	0	0	0	2	3	0	0	0	0	0	0	2	3	0	0	0	0	0	150378064	113953424	0	0	0	0	150378064	113953424
sp|Q6WKZ4|RFIP1_HUMAN	Q6WKZ4	RFIP1_HUMAN	RAB11FIP1	1283	10.6	Homo sapiens	1:Experimental evidence at protein level	Rab11 family-interacting protein 1	1	0.999	6	15	12	15	0	0	2	0	5	4	2	2	0	0	2	0	4	3	1	2	0	0	2	0	5	4	2	2	0	0	103355632	234833280	131142080	93480752	0	0	103355632	53819936	44889364
sp|Q70UQ0|IKIP_HUMAN	Q70UQ0	IKIP_HUMAN	IKBIP	350	16.3	Homo sapiens	1:Experimental evidence at protein level	Inhibitor of nuclear factor kappa-B kinase-interacting protein	1	0.999	3	5	5	5	0	1	1	0	1	2	0	0	0	1	1	0	1	2	0	0	0	1	1	0	1	2	0	0	0	253046992	2809207040	436060992	0	0	0	253046992	2809207040	436060992	0
sp|Q71DI3|H32_HUMAN	Q71DI3	H32_HUMAN	HIST2H3A	136	64.7	Homo sapiens	1:Experimental evidence at protein level	Histone H3.2	1	0.999	12	17	17	180	0	0	5	0	4	4	4	0	0	0	5	0	4	4	4	0	23	2	46	5	30	22	25	27	0	0	112662808	0	0	431993120	0	0	112662808	0	0
sp|Q71UI9|H2AV_HUMAN	Q71UI9	H2AV_HUMAN	H2AFV	128	78.9	Homo sapiens	1:Experimental evidence at protein level	Histone H2A.V	1	0.999	19	236	3	236	48	5	45	5	26	26	58	23	0	0	1	0	0	0	1	1	48	5	45	5	26	26	58	23	100445422000	2445866240	50336891000	13645724700	19563290600	33476720600	0	0	70469656	0	0
sp|Q7KZF4|SND1_HUMAN	Q7KZF4	SND1_HUMAN	SND1	910	21.6	Homo sapiens	1:Experimental evidence at protein level	Staphylococcal nuclease domain-containing protein 1	1	0.999	10	19	19	19	1	0	2	0	2	11	1	2	1	0	2	0	2	11	1	2	1	0	2	0	2	11	1	2	0	0	399653664	0	157820416	0	0	0	399653664	0	157820416
sp|Q7L014|DDX46_HUMAN	Q7L014	DDX46_HUMAN	DDX46	1031	38.1	Homo sapiens	1:Experimental evidence at protein level	Probable ATP-dependent RNA helicase DDX46	1	0.999	34	198	198	198	36	30	13	17	34	44	19	5	36	30	13	17	34	44	19	5	36	30	13	17	34	44	19	5	1656405380	969301380	922612610	1234398460	652302660	1149995260	1656405380	969301380	922612610	1234398460	652302660
sp|Q7L5D6|GET4_HUMAN	Q7L5D6	GET4_HUMAN	GET4	327	4	Homo sapiens	1:Experimental evidence at protein level	Golgi to ER traffic protein 4 homolog	1	0.999	1	2	2	2	0	2	0	0	0	0	0	0	0	2	0	0	0	0	0	0	0	2	0	0	0	0	0	0	0	233604688	0	0	0	0	0	233604688	0	0	0
sp|Q7LBR1|CHM1B_HUMAN	Q7LBR1	CHM1B_HUMAN	CHMP1B	199	16.6	Homo sapiens	1:Experimental evidence at protein level	Charged multivesicular body protein 1b	1	0.999	5	13	13	13	1	0	1	0	5	5	0	1	1	0	1	0	5	5	0	1	1	0	1	0	5	5	0	1	276701312	0	0	433322208	232007168	0	276701312	0	0	433322208	232007168
sp|Q7RTS7|K2C74_HUMAN	Q7RTS7	K2C74_HUMAN	KRT74	529	22.1	Homo sapiens	1:Experimental evidence at protein level	Keratin, type II cytoskeletal 74	1	0.999	8	12	11	118	5	0	0	0	1	5	0	1	5	0	0	0	1	4	0	1	17	6	14	19	10	10	30	12	0	0	0	0	0	0	0	0	0	0	0
sp|Q7RTV0|PHF5A_HUMAN	Q7RTV0	PHF5A_HUMAN	PHF5A	110	43.6	Homo sapiens	1:Experimental evidence at protein level	PHD finger-like domain-containing protein 5A	1	0.999	4	19	19	19	2	1	2	0	2	3	4	5	2	1	2	0	2	3	4	5	2	1	2	0	2	3	4	5	241501360	0	413554592	112492688	16911280	215526240	241501360	0	413554592	112492688	16911280
sp|Q7Z2W4|ZCCHV_HUMAN	Q7Z2W4	ZCCHV_HUMAN	ZC3HAV1	902	12.3	Homo sapiens	1:Experimental evidence at protein level	Zinc finger CCCH-type antiviral protein 1	1	0.999	3	6	6	6	0	1	1	0	1	2	0	1	0	1	1	0	1	2	0	1	0	1	1	0	1	2	0	1	0	50725912	105143872	0	32369296	0	0	50725912	105143872	0	32369296
sp|Q7Z2W9|RM21_HUMAN	Q7Z2W9	RM21_HUMAN	MRPL21	205	15.6	Homo sapiens	1:Experimental evidence at protein level	39S ribosomal protein L21, mitochondrial	1	0.999	3	4	4	4	0	0	1	0	0	3	0	0	0	0	1	0	0	3	0	0	0	0	1	0	0	3	0	0	0	0	0	0	160764048	0	0	0	0	0	160764048
sp|Q7Z406|MYH14_HUMAN	Q7Z406	MYH14_HUMAN	MYH14	1995	64.7	Homo sapiens	1:Experimental evidence at protein level	Myosin-14	1	0.999	169	1103	1098	1291	136	105	98	36	284	217	155	72	136	105	98	36	282	216	153	72	161	114	120	44	319	246	192	95	2930150400	1259087620	2210043900	7282680300	3412942080	4451803100	2930150400	1259087620	2210043900	7282680300	3412942080
sp|Q7Z417|NUFP2_HUMAN	Q7Z417	NUFP2_HUMAN	NUFIP2	695	11.9	Homo sapiens	1:Experimental evidence at protein level	Nuclear fragile X mental retardation-interacting protein 2	1	0.999	4	4	4	4	0	0	0	0	1	3	0	0	0	0	0	0	1	3	0	0	0	0	0	0	1	3	0	0	0	0	0	17222496	200033200	0	0	0	0	17222496	200033200
sp|Q7Z4V5|HDGR2_HUMAN	Q7Z4V5	HDGR2_HUMAN	HDGFRP2	671	13.9	Homo sapiens	1:Experimental evidence at protein level	Hepatoma-derived growth factor-related protein 2	1	0.999	2	8	8	8	1	0	3	0	1	2	1	0	1	0	3	0	1	2	1	0	1	0	3	0	1	2	1	0	62907768	0	0	125906560	112733312	121889904	62907768	0	0	125906560	112733312
sp|Q7Z6Z7|HUWE1_HUMAN	Q7Z6Z7	HUWE1_HUMAN	HUWE1	4374	3.9	Homo sapiens	1:Experimental evidence at protein level	E3 ubiquitin-protein ligase HUWE1	1	0.999	2	2	2	2	0	0	0	0	0	1	0	1	0	0	0	0	0	1	0	1	0	0	0	0	0	1	0	1	0	0	0	0	16559898	0	0	0	0	0	16559898
sp|Q7Z794|K2C1B_HUMAN	Q7Z794	K2C1B_HUMAN	KRT77	578	12.3	Homo sapiens	2:Experimental evidence at transcript level	Keratin, type II cytoskeletal 1b	1	0.999	6	41	22	158	9	1	6	6	1	2	12	4	6	1	2	4	0	1	8	0	24	9	21	25	10	8	45	16	1129888510	0	1788959490	0	1216619260	0	287509984	0	0	0	35511536
sp|Q86SE5|RALYL_HUMAN	Q86SE5	RALYL_HUMAN	RALYL	291	6.9	Homo sapiens	1:Experimental evidence at protein level	RNA-binding Raly-like protein	1	0.999	2	38	38	38	4	2	9	2	4	4	6	7	4	2	9	2	4	4	6	7	4	2	9	2	4	4	6	7	2794412290	217199344	1684077310	2524013570	3149247490	3297282300	2794412290	217199344	1684077310	2524013570	3149247490
sp|Q86U42|PABP2_HUMAN	Q86U42	PABP2_HUMAN	PABPN1	306	15	Homo sapiens	1:Experimental evidence at protein level	Polyadenylate-binding protein 2	1	0.999	4	21	21	21	5	4	3	3	0	2	2	2	5	4	3	3	0	2	2	2	5	4	3	3	0	2	2	2	666451140	263067808	163775744	0	0	161116112	666451140	263067808	163775744	0	0
sp|Q86UP2|KTN1_HUMAN	Q86UP2	KTN1_HUMAN	KTN1	1357	16	Homo sapiens	1:Experimental evidence at protein level	Kinectin	1	0.999	14	28	28	28	0	8	0	1	5	14	0	0	0	8	0	1	5	14	0	0	0	8	0	1	5	14	0	0	0	358041664	0	118940496	231695056	0	0	358041664	0	118940496	231695056
sp|Q86V81|THOC4_HUMAN	Q86V81	THOC4_HUMAN	ALYREF	257	12.5	Homo sapiens	1:Experimental evidence at protein level	THO complex subunit 4	1	0.999	3	24	24	24	5	9	1	4	1	1	2	1	5	9	1	4	1	1	2	1	5	9	1	4	1	1	2	1	658124350	975521920	113315832	87981336	101152104	178033040	658124350	975521920	113315832	87981336	101152104
sp|Q86VP6|CAND1_HUMAN	Q86VP6	CAND1_HUMAN	CAND1	1230	9.3	Homo sapiens	1:Experimental evidence at protein level	Cullin-associated NEDD8-dissociated protein 1	1	0.999	3	11	10	11	0	5	0	2	3	1	0	0	0	4	0	2	3	1	0	0	0	5	0	2	3	1	0	0	0	425546208	0	177075664	164578240	0	0	425546208	0	177075664	164578240
sp|Q86WA6|BPHL_HUMAN	Q86WA6	BPHL_HUMAN	BPHL	291	16.5	Homo sapiens	1:Experimental evidence at protein level	Valacyclovir hydrolase	1	0.999	3	5	5	5	0	0	0	0	2	3	0	0	0	0	0	0	2	3	0	0	0	0	0	0	2	3	0	0	0	0	0	79679248	53904556	88518576	0	0	0	79679248	53904556
sp|Q86Y46|K2C73_HUMAN	Q86Y46	K2C73_HUMAN	KRT73	540	11.7	Homo sapiens	1:Experimental evidence at protein level	Keratin, type II cytoskeletal 73	1	0.999	6	6	6	131	1	0	1	0	1	0	2	1	1	0	1	0	1	0	2	1	16	6	19	21	11	6	36	16	0	0	0	93340752	0	0	0	0	0	93340752	0
sp|Q8IVT2|MISP_HUMAN	Q8IVT2	MISP_HUMAN	MISP	679	54.1	Homo sapiens	1:Experimental evidence at protein level	Mitotic interactor and substrate of PLK1	1	0.999	31	139	139	139	49	0	31	1	9	10	24	15	49	0	31	1	9	10	24	15	49	0	31	1	9	10	24	15	3611624190	0	1872035460	485186720	285639424	1340028420	3611624190	0	1872035460	485186720	285639424
sp|Q8IXB1|DJC10_HUMAN	Q8IXB1	DJC10_HUMAN	DNAJC10	793	9.7	Homo sapiens	1:Experimental evidence at protein level	DnaJ homolog subfamily C member 10	1	0.9982	3	3	3	3	0	0	0	0	2	1	0	0	0	0	0	0	2	1	0	0	0	0	0	0	2	1	0	0	0	0	0	0	0	0	0	0	0	0	0
sp|Q8IXM3|RM41_HUMAN	Q8IXM3	RM41_HUMAN	MRPL41	137	19.7	Homo sapiens	1:Experimental evidence at protein level	39S ribosomal protein L41, mitochondrial	1	0.999	3	5	5	5	0	0	2	0	1	1	1	0	0	0	2	0	1	1	1	0	0	0	2	0	1	1	1	0	0	0	253804544	107067288	57155760	0	0	0	253804544	107067288	57155760
sp|Q8IYB3|SRRM1_HUMAN	Q8IYB3	SRRM1_HUMAN	SRRM1	904	11.2	Homo sapiens	1:Experimental evidence at protein level	Serine/arginine repetitive matrix protein 1	1	0.999	3	3	3	3	0	0	0	0	0	2	1	0	0	0	0	0	0	2	1	0	0	0	0	0	0	2	1	0	0	0	0	0	32800314	0	0	0	0	0	32800314
sp|Q8N163|CCAR2_HUMAN	Q8N163	CCAR2_HUMAN	CCAR2	923	20.8	Homo sapiens	1:Experimental evidence at protein level	Cell cycle and apoptosis regulator protein 2	1	0.999	12	33	33	33	2	1	6	0	2	14	4	4	2	1	6	0	2	14	4	4	2	1	6	0	2	14	4	4	69632152	60591336	406759296	361894304	331565760	364869536	69632152	60591336	406759296	361894304	331565760
sp|Q8N1F7|NUP93_HUMAN	Q8N1F7	NUP93_HUMAN	NUP93	819	9.4	Homo sapiens	1:Experimental evidence at protein level	Nuclear pore complex protein Nup93	1	0.999	4	6	6	6	0	1	1	1	2	0	0	1	0	1	1	1	2	0	0	1	0	1	1	1	2	0	0	1	0	0	0	0	0	0	0	0	0	0	0
sp|Q8N1G4|LRC47_HUMAN	Q8N1G4	LRC47_HUMAN	LRRC47	583	20.4	Homo sapiens	1:Experimental evidence at protein level	Leucine-rich repeat-containing protein 47	1	0.999	6	12	12	12	0	0	1	0	4	6	1	0	0	0	1	0	4	6	1	0	0	0	1	0	4	6	1	0	0	0	89022464	53348084	135849904	74496872	0	0	89022464	53348084	135849904
sp|Q8N1N4|K2C78_HUMAN	Q8N1N4	K2C78_HUMAN	KRT78	520	12.5	Homo sapiens	2:Experimental evidence at transcript level	Keratin, type II cytoskeletal 78	1	0.999	8	11	11	145	3	2	1	0	2	0	2	1	3	2	1	0	2	0	2	1	19	8	21	21	13	7	38	18	0	0	0	0	0	0	0	0	0	0	0
sp|Q8N257|H2B3B_HUMAN	Q8N257	H2B3B_HUMAN	HIST3H2BB	126	82.5	Homo sapiens	1:Experimental evidence at protein level	Histone H2B type 3-B	1	0.999	17	193	14	565	27	6	35	40	12	15	30	28	3	0	4	1	2	0	2	2	77	24	102	110	36	39	124	53	19836770300	1007443710	31141124100	6572812300	726371070	4485233700	563417090	0	898527490	324705984	0
sp|Q8N4T8|CBR4_HUMAN	Q8N4T8	CBR4_HUMAN	CBR4	237	14.8	Homo sapiens	1:Experimental evidence at protein level	Carbonyl reductase family member 4	1	0.999	3	4	4	4	0	0	1	0	0	2	1	0	0	0	1	0	0	2	1	0	0	0	1	0	0	2	1	0	0	0	62650512	0	66996744	0	0	0	62650512	0	66996744
sp|Q8N5N7|RM50_HUMAN	Q8N5N7	RM50_HUMAN	MRPL50	158	44.9	Homo sapiens	1:Experimental evidence at protein level	39S ribosomal protein L50, mitochondrial	1	0.999	5	15	15	15	2	0	4	0	2	4	1	2	2	0	4	0	2	4	1	2	2	0	4	0	2	4	1	2	149058688	0	377215584	152745248	439093216	0	149058688	0	377215584	152745248	439093216
sp|Q8N684|CPSF7_HUMAN	Q8N684	CPSF7_HUMAN	CPSF7	471	32.1	Homo sapiens	1:Experimental evidence at protein level	Cleavage and polyadenylation specificity factor subunit 7	1	0.999	8	43	43	43	3	8	3	1	9	13	3	3	3	8	3	1	9	13	3	3	3	8	3	1	9	13	3	3	228420256	213698560	440350336	602742850	450192512	170346320	228420256	213698560	440350336	602742850	450192512
sp|Q8N766|EMC1_HUMAN	Q8N766	EMC1_HUMAN	EMC1	993	9.2	Homo sapiens	1:Experimental evidence at protein level	ER membrane protein complex subunit 1	1	0.999	3	3	3	3	2	0	0	0	0	1	0	0	2	0	0	0	0	1	0	0	2	0	0	0	0	1	0	0	0	0	0	0	16210084	0	0	0	0	0	16210084
sp|Q8N7H5|PAF1_HUMAN	Q8N7H5	PAF1_HUMAN	PAF1	531	10.4	Homo sapiens	1:Experimental evidence at protein level	RNA polymerase II-associated factor 1 homolog	1	0.999	4	5	5	5	0	0	0	0	0	5	0	0	0	0	0	0	0	5	0	0	0	0	0	0	0	5	0	0	0	0	0	0	81232832	0	0	0	0	0	81232832
sp|Q8N983|RM43_HUMAN	Q8N983	RM43_HUMAN	MRPL43	215	47.4	Homo sapiens	1:Experimental evidence at protein level	39S ribosomal protein L43, mitochondrial	1	0.999	11	30	30	30	0	0	5	0	7	16	1	1	0	0	5	0	7	16	1	1	0	0	5	0	7	16	1	1	0	0	366090496	185579840	322855712	0	0	0	366090496	185579840	322855712
sp|Q8NAV1|PR38A_HUMAN	Q8NAV1	PR38A_HUMAN	PRPF38A	312	11.5	Homo sapiens	1:Experimental evidence at protein level	Pre-mRNA-splicing factor 38A	1	0.999	2	5	5	5	0	4	0	0	0	1	0	0	0	4	0	0	0	1	0	0	0	4	0	0	0	1	0	0	0	61086276	0	0	0	0	0	61086276	0	0	0
sp|Q8NBJ4|GOLM1_HUMAN	Q8NBJ4	GOLM1_HUMAN	GOLM1	401	13	Homo sapiens	1:Experimental evidence at protein level	Golgi membrane protein 1	1	0.9985	2	8	8	8	0	3	0	0	2	2	0	1	0	3	0	0	2	2	0	1	0	3	0	0	2	2	0	1	0	82292080	0	81034376	0	0	0	82292080	0	81034376	0
sp|Q8NBJ5|GT251_HUMAN	Q8NBJ5	GT251_HUMAN	COLGALT1	622	24.1	Homo sapiens	1:Experimental evidence at protein level	Procollagen galactosyltransferase 1	1	0.999	10	44	44	44	1	1	5	0	12	9	8	8	1	1	5	0	12	9	8	8	1	1	5	0	12	9	8	8	175516160	0	670097150	1104508670	743183620	638935490	175516160	0	670097150	1104508670	743183620
sp|Q8NC51|PAIRB_HUMAN	Q8NC51	PAIRB_HUMAN	SERBP1	408	28.7	Homo sapiens	1:Experimental evidence at protein level	Plasminogen activator inhibitor 1 RNA-binding protein	1	0.999	6	12	11	12	0	0	1	0	3	6	2	0	0	0	1	0	3	5	2	0	0	0	1	0	3	6	2	0	0	0	0	227867536	340332000	130759152	0	0	0	227867536	340332000
sp|Q8NCA5|FA98A_HUMAN	Q8NCA5	FA98A_HUMAN	FAM98A	519	9.8	Homo sapiens	1:Experimental evidence at protein level	Protein FAM98A	1	0.999	8	15	15	27	0	0	3	0	2	5	3	2	0	0	3	0	2	5	3	2	0	0	4	0	6	10	3	4	0	0	388255744	209168016	335318016	299273600	0	0	388255744	209168016	335318016
sp|Q8TAE8|G45IP_HUMAN	Q8TAE8	G45IP_HUMAN	GADD45GIP1	222	32.9	Homo sapiens	1:Experimental evidence at protein level	Growth arrest and DNA damage-inducible proteins-interacting protein 1	1	0.999	3	5	5	5	0	1	1	0	1	2	0	0	0	1	1	0	1	2	0	0	0	1	1	0	1	2	0	0	0	0	135846432	75892808	0	0	0	0	135846432	75892808	0
sp|Q8TAQ2|SMRC2_HUMAN	Q8TAQ2	SMRC2_HUMAN	SMARCC2	1214	6.1	Homo sapiens	1:Experimental evidence at protein level	SWI/SNF complex subunit SMARCC2	1	0.999	5	7	6	7	0	0	1	0	1	5	0	0	0	0	1	0	1	4	0	0	0	0	1	0	1	5	0	0	0	0	0	0	120764016	0	0	0	0	0	120764016
sp|Q8TC12|RDH11_HUMAN	Q8TC12	RDH11_HUMAN	RDH11	318	16.7	Homo sapiens	1:Experimental evidence at protein level	Retinol dehydrogenase 11	1	0.999	2	5	5	5	0	0	0	0	1	4	0	0	0	0	0	0	1	4	0	0	0	0	0	0	1	4	0	0	0	0	0	64689476	129392416	0	0	0	0	64689476	129392416
sp|Q8TDL5|BPIB1_HUMAN	Q8TDL5	BPIB1_HUMAN	BPIFB1	484	14	Homo sapiens	1:Experimental evidence at protein level	BPI fold-containing family B member 1	1	0.999	2	3	3	3	0	0	0	0	0	0	0	3	0	0	0	0	0	0	0	3	0	0	0	0	0	0	0	3	0	0	0	0	0	0	0	0	0	0	0
sp|Q8TDX7|NEK7_HUMAN	Q8TDX7	NEK7_HUMAN	NEK7	302	12.3	Homo sapiens	1:Experimental evidence at protein level	Serine/threonine-protein kinase Nek7	1	0.999	2	6	6	6	0	0	0	0	1	2	1	2	0	0	0	0	1	2	1	2	0	0	0	0	1	2	1	2	0	0	0	45214536	75898048	0	0	0	0	45214536	75898048
sp|Q8TF09|DLRB2_HUMAN	Q8TF09	DLRB2_HUMAN	DYNLRB2	96	26	Homo sapiens	1:Experimental evidence at protein level	Dynein light chain roadblock-type 2	1	0.999	2	9	0	9	0	2	1	1	2	1	1	1	0	0	0	0	0	0	0	0	0	2	1	1	2	1	1	1	0	0	167673632	0	126068960	182336944	0	0	0	0	0
sp|Q8TF74|WIPF2_HUMAN	Q8TF74	WIPF2_HUMAN	WIPF2	440	18.2	Homo sapiens	1:Experimental evidence at protein level	WAS/WASL-interacting protein family member 2	1	0.999	3	3	3	3	0	0	0	0	0	2	1	0	0	0	0	0	0	2	1	0	0	0	0	0	0	2	1	0	0	0	0	0	97141560	18807564	0	0	0	0	97141560
sp|Q8WU90|ZC3HF_HUMAN	Q8WU90	ZC3HF_HUMAN	ZC3H15	426	16.7	Homo sapiens	1:Experimental evidence at protein level	Zinc finger CCCH domain-containing protein 15	1	0.999	3	7	7	7	1	0	0	0	2	4	0	0	1	0	0	0	2	4	0	0	1	0	0	0	2	4	0	0	0	0	0	20788872	173749008	0	0	0	0	20788872	173749008
sp|Q8WUF5|IASPP_HUMAN	Q8WUF5	IASPP_HUMAN	PPP1R13L	828	17.3	Homo sapiens	1:Experimental evidence at protein level	RelA-associated inhibitor	1	0.999	8	20	20	20	0	2	0	2	3	10	2	1	0	2	0	2	3	10	2	1	0	2	0	2	3	10	2	1	0	207392272	0	141619536	115979088	0	0	207392272	0	141619536	115979088
sp|Q8WV24|PHLA1_HUMAN	Q8WV24	PHLA1_HUMAN	PHLDA1	401	9.2	Homo sapiens	1:Experimental evidence at protein level	Pleckstrin homology-like domain family A member 1	1	0.999	5	21	21	21	0	4	0	2	3	6	4	2	0	4	0	2	3	6	4	2	0	4	0	2	3	6	4	2	0	50695816	0	340013536	423251936	393372832	0	50695816	0	340013536	423251936
sp|Q8WVV9|HNRLL_HUMAN	Q8WVV9	HNRLL_HUMAN	HNRNPLL	542	8.7	Homo sapiens	1:Experimental evidence at protein level	Heterogeneous nuclear ribonucleoprotein L-like	1	0.999	2	5	5	5	0	0	0	0	1	4	0	0	0	0	0	0	1	4	0	0	0	0	0	0	1	4	0	0	0	0	0	35442808	26553314	0	0	0	0	35442808	26553314
sp|Q8WWI1|LMO7_HUMAN	Q8WWI1	LMO7_HUMAN	LMO7	1683	9.6	Homo sapiens	1:Experimental evidence at protein level	LIM domain only protein 7	1	0.999	6	16	16	16	8	1	4	1	0	0	1	1	8	1	4	1	0	0	1	1	8	1	4	1	0	0	1	1	301874784	0	204426384	0	0	116937504	301874784	0	204426384	0	0
sp|Q8WWM7|ATX2L_HUMAN	Q8WWM7	ATX2L_HUMAN	ATXN2L	1075	14	Homo sapiens	1:Experimental evidence at protein level	Ataxin-2-like protein	1	0.999	5	9	9	9	0	1	1	0	2	4	0	1	0	1	1	0	2	4	0	1	0	1	1	0	2	4	0	1	0	50548772	134493760	0	0	0	0	50548772	134493760	0	0
sp|Q8WWY3|PRP31_HUMAN	Q8WWY3	PRP31_HUMAN	PRPF31	499	9.4	Homo sapiens	1:Experimental evidence at protein level	U4/U6 small nuclear ribonucleoprotein Prp31	1	0.999	2	5	5	5	0	0	1	0	1	2	0	1	0	0	1	0	1	2	0	1	0	0	1	0	1	2	0	1	0	0	106117184	0	25008916	0	0	0	106117184	0	25008916
sp|Q8WXF1|PSPC1_HUMAN	Q8WXF1	PSPC1_HUMAN	PSPC1	523	20.1	Homo sapiens	1:Experimental evidence at protein level	Paraspeckle component 1	1	0.999	6	20	20	20	6	1	0	0	4	7	2	0	6	1	0	0	4	7	2	0	6	1	0	0	4	7	2	0	273635936	0	0	237082368	97013464	97013504	273635936	0	0	237082368	97013464
sp|Q8WXX5|DNJC9_HUMAN	Q8WXX5	DNJC9_HUMAN	DNAJC9	260	11.5	Homo sapiens	1:Experimental evidence at protein level	DnaJ homolog subfamily C member 9	1	0.9989	2	4	4	4	0	1	0	0	1	2	0	0	0	1	0	0	1	2	0	0	0	1	0	0	1	2	0	0	0	0	0	0	0	0	0	0	0	0	0
sp|Q92499|DDX1_HUMAN	Q92499	DDX1_HUMAN	DDX1	740	50.1	Homo sapiens	1:Experimental evidence at protein level	ATP-dependent RNA helicase DDX1	1	0.999	23	125	125	125	7	3	18	2	23	40	18	14	7	3	18	2	23	40	18	14	7	3	18	2	23	40	18	14	640598530	269984960	1825191420	1768914300	1602840320	1195621120	640598530	269984960	1825191420	1768914300	1602840320
sp|Q92506|DHB8_HUMAN	Q92506	DHB8_HUMAN	HSD17B8	261	19.9	Homo sapiens	1:Experimental evidence at protein level	Estradiol 17-beta-dehydrogenase 8	1	0.999	4	10	10	10	0	1	2	0	3	3	0	1	0	1	2	0	3	3	0	1	0	1	2	0	3	3	0	1	0	0	0	198317120	219838672	0	0	0	0	198317120	219838672
sp|Q92522|H1X_HUMAN	Q92522	H1X_HUMAN	H1FX	213	20.7	Homo sapiens	1:Experimental evidence at protein level	Histone H1x	1	0.999	2	3	3	3	2	0	0	0	0	0	1	0	2	0	0	0	0	0	1	0	2	0	0	0	0	0	1	0	177008944	0	0	0	0	0	177008944	0	0	0	0
sp|Q92598|HS105_HUMAN	Q92598	HS105_HUMAN	HSPH1	858	5.4	Homo sapiens	1:Experimental evidence at protein level	Heat shock protein 105 kDa	1	0.999	4	3	3	8	0	0	0	0	1	2	0	0	0	0	0	0	1	2	0	0	1	0	1	0	1	3	2	0	0	0	0	41640336	0	0	0	0	0	41640336	0
sp|Q92614|MY18A_HUMAN	Q92614	MY18A_HUMAN	MYO18A	2054	24.6	Homo sapiens	1:Experimental evidence at protein level	Unconventional myosin-XVIIIa	1	0.999	25	85	85	85	11	5	11	0	26	14	12	6	11	5	11	0	26	14	12	6	11	5	11	0	26	14	12	6	584627580	103133360	275641504	640149380	124227440	613539710	584627580	103133360	275641504	640149380	124227440
sp|Q92616|GCN1_HUMAN	Q92616	GCN1_HUMAN	GCN1	2671	9.1	Homo sapiens	1:Experimental evidence at protein level	eIF-2-alpha kinase activator GCN1	1	0.999	3	4	4	4	0	2	0	0	0	2	0	0	0	2	0	0	0	2	0	0	0	2	0	0	0	2	0	0	0	168728224	0	0	52755616	0	0	168728224	0	0	52755616
sp|Q92665|RT31_HUMAN	Q92665	RT31_HUMAN	MRPS31	395	22	Homo sapiens	1:Experimental evidence at protein level	28S ribosomal protein S31, mitochondrial	1	0.999	6	24	24	24	3	1	0	0	8	10	2	0	3	1	0	0	8	10	2	0	3	1	0	0	8	10	2	0	0	0	0	57686520	603481340	0	0	0	0	57686520	603481340
sp|Q92734|TFG_HUMAN	Q92734	TFG_HUMAN	TFG	400	20.2	Homo sapiens	1:Experimental evidence at protein level	Protein TFG	1	0.999	1	4	4	4	0	4	0	0	0	0	0	0	0	4	0	0	0	0	0	0	0	4	0	0	0	0	0	0	0	421369248	0	0	0	0	0	421369248	0	0	0
sp|Q92747|ARC1A_HUMAN	Q92747	ARC1A_HUMAN	ARPC1A	370	18.6	Homo sapiens	1:Experimental evidence at protein level	Actin-related protein 2/3 complex subunit 1A	1	0.999	5	12	12	13	0	0	0	0	2	7	2	1	0	0	0	0	2	7	2	1	1	0	0	0	2	7	2	1	0	0	0	153584448	272143744	92082360	0	0	0	153584448	272143744
sp|Q92797|SYMPK_HUMAN	Q92797	SYMPK_HUMAN	SYMPK	1274	5.4	Homo sapiens	1:Experimental evidence at protein level	Symplekin	1	0.999	1	2	2	2	0	2	0	0	0	0	0	0	0	2	0	0	0	0	0	0	0	2	0	0	0	0	0	0	0	110383552	0	0	0	0	0	110383552	0	0	0
sp|Q92804|RBP56_HUMAN	Q92804	RBP56_HUMAN	TAF15	592	10.3	Homo sapiens	1:Experimental evidence at protein level	TATA-binding protein-associated factor 2N	1	0.999	5	20	20	32	1	11	0	2	0	5	1	0	1	11	0	2	0	5	1	0	3	15	0	5	1	6	2	0	0	1181973760	0	0	677311870	70701704	0	1181973760	0	0	677311870
sp|Q92841|DDX17_HUMAN	Q92841	DDX17_HUMAN	DDX17	729	28.3	Homo sapiens	1:Experimental evidence at protein level	Probable ATP-dependent RNA helicase DDX17	1	0.999	18	84	69	84	9	5	11	0	18	21	14	6	9	4	8	0	15	17	11	5	9	5	11	0	18	21	14	6	362807648	131425712	899555840	852857340	438888224	516296960	362807648	131425712	899555840	852857340	438888224
sp|Q92896|GSLG1_HUMAN	Q92896	GSLG1_HUMAN	GLG1	1179	22.8	Homo sapiens	1:Experimental evidence at protein level	Golgi apparatus protein 1	1	0.999	13	33	33	33	0	3	6	0	12	8	0	4	0	3	6	0	12	8	0	4	0	3	6	0	12	8	0	4	0	94481504	209092816	161526096	97488736	0	0	94481504	209092816	161526096	97488736
sp|Q92900|RENT1_HUMAN	Q92900	RENT1_HUMAN	UPF1	1129	7.9	Homo sapiens	1:Experimental evidence at protein level	Regulator of nonsense transcripts 1	1	0.999	2	3	3	3	0	0	1	0	1	1	0	0	0	0	1	0	1	1	0	0	0	0	1	0	1	1	0	0	0	0	0	0	0	0	0	0	0	0	0
sp|Q92945|FUBP2_HUMAN	Q92945	FUBP2_HUMAN	KHSRP	711	8.7	Homo sapiens	1:Experimental evidence at protein level	Far upstream element-binding protein 2	1	0.999	4	15	11	15	1	4	2	0	4	3	1	0	1	3	1	0	3	2	1	0	1	4	2	0	4	3	1	0	235339632	39236824	0	281973280	164856272	119968440	235339632	39236824	0	281973280	164856272
sp|Q93062|RBPMS_HUMAN	Q93062	RBPMS_HUMAN	RBPMS	196	32.7	Homo sapiens	1:Experimental evidence at protein level	RNA-binding protein with multiple splicing	1	0.999	4	12	12	12	1	2	0	0	2	6	1	0	1	2	0	0	2	6	1	0	1	2	0	0	2	6	1	0	132884216	152877488	0	206770448	171095600	0	132884216	152877488	0	206770448	171095600
sp|Q93077|H2A1C_HUMAN	Q93077	H2A1C_HUMAN	HIST1H2AC	130	83.1	Homo sapiens	1:Experimental evidence at protein level	Histone H2A type 1-C	1	0.999	18	46	0	259	12	1	9	0	3	5	13	3	0	0	0	0	0	0	0	0	48	13	51	9	29	26	56	27	4832714800	214682544	2322047490	796052670	1825878270	2455182590	0	0	0	0	0
sp|Q969G3|SMCE1_HUMAN	Q969G3	SMCE1_HUMAN	SMARCE1	411	30.9	Homo sapiens	1:Experimental evidence at protein level	SWI/SNF-related matrix-associated actin-dependent regulator of chromatin subfamily E member 1	1	0.999	7	21	21	21	4	1	3	0	3	7	3	0	4	1	3	0	3	7	3	0	4	1	3	0	3	7	3	0	494017984	0	0	175479472	328358048	134434896	494017984	0	0	175479472	328358048
sp|Q969G5|PRDBP_HUMAN	Q969G5	PRDBP_HUMAN	PRKCDBP	261	30.7	Homo sapiens	1:Experimental evidence at protein level	Protein kinase C delta-binding protein	1	0.999	6	9	9	9	1	0	3	0	3	1	1	0	1	0	3	0	3	1	1	0	1	0	3	0	3	1	1	0	0	0	83751104	83901496	0	0	0	0	83751104	83901496	0
sp|Q969V3|NCLN_HUMAN	Q969V3	NCLN_HUMAN	NCLN	563	10.7	Homo sapiens	1:Experimental evidence at protein level	Nicalin	1	0.999	3	5	5	5	0	0	1	0	1	2	1	0	0	0	1	0	1	2	1	0	0	0	1	0	1	2	1	0	0	0	0	60317244	65729468	0	0	0	0	60317244	65729468
sp|Q96A35|RM24_HUMAN	Q96A35	RM24_HUMAN	MRPL24	216	20.4	Homo sapiens	1:Experimental evidence at protein level	39S ribosomal protein L24, mitochondrial	1	0.999	4	7	7	7	0	0	1	0	1	5	0	0	0	0	1	0	1	5	0	0	0	0	1	0	1	5	0	0	0	0	0	21092276	146642640	0	0	0	0	21092276	146642640
sp|Q96AG4|LRC59_HUMAN	Q96AG4	LRC59_HUMAN	LRRC59	307	40.4	Homo sapiens	1:Experimental evidence at protein level	Leucine-rich repeat-containing protein 59	1	0.999	14	92	92	92	1	7	9	0	20	36	8	11	1	7	9	0	20	36	8	11	1	7	9	0	20	36	8	11	161473712	184199200	808890820	1810920450	1615434750	804284930	161473712	184199200	808890820	1810920450	1615434750
sp|Q96B26|EXOS8_HUMAN	Q96B26	EXOS8_HUMAN	EXOSC8	276	27.2	Homo sapiens	1:Experimental evidence at protein level	Exosome complex component RRP43	1	0.999	5	14	14	14	1	1	1	0	4	5	2	0	1	1	1	0	4	5	2	0	1	1	1	0	4	5	2	0	233889968	0	757594820	538267520	278798176	140481328	233889968	0	757594820	538267520	278798176
sp|Q96C19|EFHD2_HUMAN	Q96C19	EFHD2_HUMAN	EFHD2	240	19.2	Homo sapiens	1:Experimental evidence at protein level	EF-hand domain-containing protein D2	1	0.999	2	3	3	3	0	1	0	0	0	1	1	0	0	1	0	0	0	1	1	0	0	1	0	0	0	1	1	0	0	0	0	0	0	0	0	0	0	0	0
sp|Q96C36|P5CR2_HUMAN	Q96C36	P5CR2_HUMAN	PYCR2	320	32.8	Homo sapiens	1:Experimental evidence at protein level	Pyrroline-5-carboxylate reductase 2	1	0.999	9	23	9	23	1	0	2	0	6	9	1	4	1	0	1	0	2	5	0	0	1	0	2	0	6	9	1	4	0	0	276793984	594646910	595531900	101752912	0	0	0	97040496	78164712
sp|Q96CW1|AP2M1_HUMAN	Q96CW1	AP2M1_HUMAN	AP2M1	435	12.9	Homo sapiens	1:Experimental evidence at protein level	AP-2 complex subunit mu	1	0.999	3	7	7	7	0	0	0	0	0	5	2	0	0	0	0	0	0	5	2	0	0	0	0	0	0	5	2	0	0	0	0	0	187114272	98888832	0	0	0	0	187114272
sp|Q96D71|REPS1_HUMAN	Q96D71	REPS1_HUMAN	REPS1	796	5	Homo sapiens	1:Experimental evidence at protein level	RalBP1-associated Eps domain-containing protein 1	1	0.999	2	6	6	6	0	0	2	0	1	3	0	0	0	0	2	0	1	3	0	0	0	0	2	0	1	3	0	0	0	0	0	0	91545352	0	0	0	0	0	91545352
sp|Q96DA6|TIM14_HUMAN	Q96DA6	TIM14_HUMAN	DNAJC19	116	77.6	Homo sapiens	1:Experimental evidence at protein level	Mitochondrial import inner membrane translocase subunit TIM14	1	0.999	7	33	33	33	0	2	9	0	2	12	7	1	0	2	9	0	2	12	7	1	0	2	9	0	2	12	7	1	0	72638808	736482050	410275520	342158496	440683520	0	72638808	736482050	410275520	342158496
sp|Q96DI7|SNR40_HUMAN	Q96DI7	SNR40_HUMAN	SNRNP40	357	21.3	Homo sapiens	1:Experimental evidence at protein level	U5 small nuclear ribonucleoprotein 40 kDa protein	1	0.999	6	26	26	26	1	2	6	0	3	5	4	5	1	2	6	0	3	5	4	5	1	2	6	0	3	5	4	5	360401472	122272040	340925824	300380896	376260000	300538272	360401472	122272040	340925824	300380896	376260000
sp|Q96DV4|RM38_HUMAN	Q96DV4	RM38_HUMAN	MRPL38	380	13.9	Homo sapiens	1:Experimental evidence at protein level	39S ribosomal protein L38, mitochondrial	1	0.999	5	16	16	16	0	1	3	0	4	5	1	2	0	1	3	0	4	5	1	2	0	1	3	0	4	5	1	2	0	40740460	260478880	285134464	81605488	82161784	0	40740460	260478880	285134464	81605488
sp|Q96E39|RMXL1_HUMAN	Q96E39	RMXL1_HUMAN	RBMXL1	390	47.4	Homo sapiens	1:Experimental evidence at protein level	RNA binding motif protein, X-linked-like-1	1	0.9988	15	5	5	95	0	0	0	0	1	4	0	0	0	0	0	0	1	4	0	0	27	15	6	6	6	13	16	6	0	0	0	0	748165630	0	0	0	0	0	748165630
sp|Q96EE3|SEH1_HUMAN	Q96EE3	SEH1_HUMAN	SEH1L	360	43.3	Homo sapiens	1:Experimental evidence at protein level	Nucleoporin SEH1	1	0.999	6	16	16	16	0	0	4	0	4	4	0	4	0	0	4	0	4	4	0	4	0	0	4	0	4	4	0	4	0	0	394482784	354431584	243405360	41918088	0	0	394482784	354431584	243405360
sp|Q96EL3|RM53_HUMAN	Q96EL3	RM53_HUMAN	MRPL53	112	35.7	Homo sapiens	1:Experimental evidence at protein level	39S ribosomal protein L53, mitochondrial	1	0.999	4	22	22	22	0	1	5	0	3	7	4	2	0	1	5	0	3	7	4	2	0	1	5	0	3	7	4	2	0	30185474	401032960	278074336	330816064	36438884	0	30185474	401032960	278074336	330816064
sp|Q96EY1|DNJA3_HUMAN	Q96EY1	DNJA3_HUMAN	DNAJA3	480	25.2	Homo sapiens	1:Experimental evidence at protein level	DnaJ homolog subfamily A member 3, mitochondrial	1	0.999	7	20	20	20	0	0	2	0	4	9	3	2	0	0	2	0	4	9	3	2	0	0	2	0	4	9	3	2	0	0	135071424	160805056	210921552	184460096	0	0	135071424	160805056	210921552
sp|Q96FQ6|S10AG_HUMAN	Q96FQ6	S10AG_HUMAN	S100A16	103	14.6	Homo sapiens	1:Experimental evidence at protein level	Protein S100-A16	1	0.999	2	5	5	5	0	0	0	0	0	4	1	0	0	0	0	0	0	4	1	0	0	0	0	0	0	4	1	0	0	0	0	41452888	178911360	131206192	0	0	0	41452888	178911360
sp|Q96HD1|CREL1_HUMAN	Q96HD1	CREL1_HUMAN	CRELD1	420	2.9	Homo sapiens	1:Experimental evidence at protein level	Cysteine-rich with EGF-like domain protein 1	1	0.999	1	5	5	5	0	3	0	0	2	0	0	0	0	3	0	0	2	0	0	0	0	3	0	0	2	0	0	0	0	117861128	0	0	0	0	0	117861128	0	0	0
sp|Q96HS1|PGAM5_HUMAN	Q96HS1	PGAM5_HUMAN	PGAM5	289	86.9	Homo sapiens	1:Experimental evidence at protein level	Serine/threonine-protein phosphatase PGAM5, mitochondrial	1	0.999	25	190	190	190	17	6	32	4	34	48	34	15	17	6	32	4	34	48	34	15	17	6	32	4	34	48	34	15	2350098430	570350910	4529850400	4608393700	3906984450	2959706620	2350098430	570350910	4529850400	4608393700	3906984450
sp|Q96HY6|DDRGK_HUMAN	Q96HY6	DDRGK_HUMAN	DDRGK1	314	25.8	Homo sapiens	1:Experimental evidence at protein level	DDRGK domain-containing protein 1	1	0.999	2	2	2	2	0	0	0	0	0	1	0	1	0	0	0	0	0	1	0	1	0	0	0	0	0	1	0	1	0	0	0	0	0	0	0	0	0	0	0
sp|Q96I24|FUBP3_HUMAN	Q96I24	FUBP3_HUMAN	FUBP3	572	14.5	Homo sapiens	1:Experimental evidence at protein level	Far upstream element-binding protein 3	1	0.999	4	6	3	6	0	0	0	0	2	4	0	0	0	0	0	0	1	2	0	0	0	0	0	0	2	4	0	0	0	0	0	77722296	267733888	0	0	0	0	0	150804336
sp|Q96I25|SPF45_HUMAN	Q96I25	SPF45_HUMAN	RBM17	401	19.7	Homo sapiens	1:Experimental evidence at protein level	Splicing factor 45	1	0.999	6	16	16	16	1	6	1	0	2	4	1	1	1	6	1	0	2	4	1	1	1	6	1	0	2	4	1	1	140904624	103702392	66767892	0	124179304	65765568	140904624	103702392	66767892	0	124179304
sp|Q96IZ0|PAWR_HUMAN	Q96IZ0	PAWR_HUMAN	PAWR	340	15	Homo sapiens	1:Experimental evidence at protein level	PRKC apoptosis WT1 regulator protein	1	0.999	5	13	13	13	1	4	1	1	2	2	1	1	1	4	1	1	2	2	1	1	1	4	1	1	2	2	1	1	15436675	106263328	0	36824328	11520691	0	15436675	106263328	0	36824328	11520691
sp|Q96MX6|WDR92_HUMAN	Q96MX6	WDR92_HUMAN	WDR92	357	23.2	Homo sapiens	1:Experimental evidence at protein level	WD repeat-containing protein 92	1	0.999	6	19	19	19	0	0	4	0	2	10	1	2	0	0	4	0	2	10	1	2	0	0	4	0	2	10	1	2	0	0	324833856	67008788	99397064	0	0	0	324833856	67008788	99397064
sp|Q96PK6|RBM14_HUMAN	Q96PK6	RBM14_HUMAN	RBM14	669	41.3	Homo sapiens	1:Experimental evidence at protein level	RNA-binding protein 14	1	0.999	17	86	86	86	16	11	16	14	3	5	9	12	16	11	16	14	3	5	9	12	16	11	16	14	3	5	9	12	2435409410	465368512	904437250	321109248	338402720	338654400	2435409410	465368512	904437250	321109248	338402720
sp|Q96PU8|QKI_HUMAN	Q96PU8	QKI_HUMAN	QKI	341	11.1	Homo sapiens	1:Experimental evidence at protein level	Protein quaking	1	0.999	2	4	4	4	0	0	2	0	0	1	1	0	0	0	2	0	0	1	1	0	0	0	2	0	0	1	1	0	0	0	0	0	46081848	0	0	0	0	0	46081848
sp|Q96QC0|PP1RA_HUMAN	Q96QC0	PP1RA_HUMAN	PPP1R10	940	10.2	Homo sapiens	1:Experimental evidence at protein level	Serine/threonine-protein phosphatase 1 regulatory subunit 10	1	0.999	3	4	4	4	0	3	0	0	0	1	0	0	0	3	0	0	0	1	0	0	0	3	0	0	0	1	0	0	0	235793248	0	0	61562416	0	0	235793248	0	0	61562416
sp|Q96QR8|PURB_HUMAN	Q96QR8	PURB_HUMAN	PURB	312	18.9	Homo sapiens	1:Experimental evidence at protein level	Transcriptional activator protein Pur-beta	1	0.999	5	8	3	8	0	0	1	0	2	2	1	2	0	0	0	0	0	2	0	1	0	0	1	0	2	2	1	2	0	0	111764952	76896040	0	0	0	0	0	0	38297776
sp|Q96RQ3|MCCA_HUMAN	Q96RQ3	MCCA_HUMAN	MCCC1	725	14.1	Homo sapiens	1:Experimental evidence at protein level	Methylcrotonoyl-CoA carboxylase subunit alpha, mitochondrial	1	0.999	11	37	37	37	1	6	8	0	9	8	3	2	1	6	8	0	9	8	3	2	1	6	8	0	9	8	3	2	0	81386160	36214276	153119312	129233712	0	0	81386160	36214276	153119312	129233712
sp|Q96SB3|NEB2_HUMAN	Q96SB3	NEB2_HUMAN	PPP1R9B	815	7.7	Homo sapiens	1:Experimental evidence at protein level	Neurabin-2	1	0.999	1	4	4	4	2	0	0	0	0	0	2	0	2	0	0	0	0	0	2	0	2	0	0	0	0	0	2	0	106488552	0	0	0	0	0	106488552	0	0	0	0
sp|Q96T60|PNKP_HUMAN	Q96T60	PNKP_HUMAN	PNKP	521	11.3	Homo sapiens	1:Experimental evidence at protein level	Bifunctional polynucleotide phosphatase/kinase	1	0.999	5	12	12	12	1	0	3	0	2	4	1	1	1	0	3	0	2	4	1	1	1	0	3	0	2	4	1	1	0	0	197289712	65974004	132277784	84304544	0	0	197289712	65974004	132277784
sp|Q99459|CDC5L_HUMAN	Q99459	CDC5L_HUMAN	CDC5L	802	13.8	Homo sapiens	1:Experimental evidence at protein level	Cell division cycle 5-like protein	1	0.999	4	7	7	7	0	0	2	0	1	2	1	1	0	0	2	0	1	2	1	1	0	0	2	0	1	2	1	1	0	0	59772488	153104176	197971520	0	0	0	59772488	153104176	197971520
sp|Q99460|PSMD1_HUMAN	Q99460	PSMD1_HUMAN	PSMD1	953	10.5	Homo sapiens	1:Experimental evidence at protein level	26S proteasome non-ATPase regulatory subunit 1	1	0.999	7	11	11	11	0	3	0	0	0	5	3	0	0	3	0	0	0	5	3	0	0	3	0	0	0	5	3	0	0	138381520	0	0	164400768	25559714	0	138381520	0	0	164400768
sp|Q99470|SDF2_HUMAN	Q99470	SDF2_HUMAN	SDF2	211	34.6	Homo sapiens	1:Experimental evidence at protein level	Stromal cell-derived factor 2	1	0.999	4	35	35	35	4	6	5	0	5	8	2	5	4	6	5	0	5	8	2	5	4	6	5	0	5	8	2	5	467072416	272654304	622981060	371965568	406672704	346782304	467072416	272654304	622981060	371965568	406672704
sp|Q99536|VAT1_HUMAN	Q99536	VAT1_HUMAN	VAT1	393	17.3	Homo sapiens	1:Experimental evidence at protein level	Synaptic vesicle membrane protein VAT-1 homolog	1	0.999	3	5	5	5	0	1	1	0	0	3	0	0	0	1	1	0	0	3	0	0	0	1	1	0	0	3	0	0	0	0	0	0	174572480	0	0	0	0	0	174572480
sp|Q99584|S10AD_HUMAN	Q99584	S10AD_HUMAN	S100A13	98	50	Homo sapiens	1:Experimental evidence at protein level	Protein S100-A13	1	0.999	4	15	15	15	0	0	1	0	5	7	2	0	0	0	1	0	5	7	2	0	0	0	1	0	5	7	2	0	0	0	0	74617680	337515744	296585344	0	0	0	74617680	337515744
sp|Q99613|EIF3C_HUMAN	Q99613	EIF3C_HUMAN	EIF3C	913	11.1	Homo sapiens	1:Experimental evidence at protein level	Eukaryotic translation initiation factor 3 subunit C	1	0.999	3	9	3	9	0	0	0	0	3	4	1	1	0	0	0	0	1	2	0	0	0	0	0	0	3	4	1	1	0	0	0	0	57941152	32279542	0	0	0	0	33191280
sp|Q99623|PHB2_HUMAN	Q99623	PHB2_HUMAN	PHB2	299	96	Homo sapiens	1:Experimental evidence at protein level	Prohibitin-2	1	0.999	41	382	382	382	37	24	73	18	63	81	38	48	37	24	73	18	63	81	38	48	37	24	73	18	63	81	38	48	1546748670	351023840	5840389100	4742870000	6019615700	2133628290	1546748670	351023840	5840389100	4742870000	6019615700
sp|Q99653|CHP1_HUMAN	Q99653	CHP1_HUMAN	CHP1	195	15.9	Homo sapiens	1:Experimental evidence at protein level	Calcineurin B homologous protein 1	1	0.999	3	3	3	3	0	0	0	0	0	3	0	0	0	0	0	0	0	3	0	0	0	0	0	0	0	3	0	0	0	0	0	0	179445344	0	0	0	0	0	179445344
sp|Q99714|HCD2_HUMAN	Q99714	HCD2_HUMAN	HSD17B10	261	27.2	Homo sapiens	1:Experimental evidence at protein level	3-hydroxyacyl-CoA dehydrogenase type-2	1	0.999	5	10	10	10	0	0	3	0	2	3	2	0	0	0	3	0	2	3	2	0	0	0	3	0	2	3	2	0	0	0	197504048	48721468	25729146	196830896	0	0	197504048	48721468	25729146
sp|Q99729|ROAA_HUMAN	Q99729	ROAA_HUMAN	HNRNPAB	332	12.7	Homo sapiens	1:Experimental evidence at protein level	Heterogeneous nuclear ribonucleoprotein A/B	1	0.999	7	41	41	43	5	12	3	4	4	7	5	1	5	12	3	4	4	7	5	1	6	12	3	4	5	7	5	1	680189440	203225296	0	330883424	672095300	433473984	680189440	203225296	0	330883424	672095300
sp|Q99747|SNAG_HUMAN	Q99747	SNAG_HUMAN	NAPG	312	7.7	Homo sapiens	1:Experimental evidence at protein level	Gamma-soluble NSF attachment protein	1	0.999	2	5	5	5	1	3	0	0	1	0	0	0	1	3	0	0	1	0	0	0	1	3	0	0	1	0	0	0	41887216	140001696	0	104117480	0	0	41887216	140001696	0	104117480	0
sp|Q99829|CPNE1_HUMAN	Q99829	CPNE1_HUMAN	CPNE1	537	11.2	Homo sapiens	1:Experimental evidence at protein level	Copine-1	1	0.999	3	7	7	7	0	1	1	0	2	3	0	0	0	1	1	0	2	3	0	0	0	1	1	0	2	3	0	0	0	107998704	97441208	94591512	98640080	0	0	107998704	97441208	94591512	98640080
sp|Q99832|TCPH_HUMAN	Q99832	TCPH_HUMAN	CCT7	543	49.9	Homo sapiens	1:Experimental evidence at protein level	T-complex protein 1 subunit eta	1	0.999	18	77	77	77	7	10	8	4	10	27	7	4	7	10	8	4	10	27	7	4	7	10	8	4	10	27	7	4	474445024	572708990	943997310	771702460	656790850	631250430	474445024	572708990	943997310	771702460	656790850
sp|Q99848|EBP2_HUMAN	Q99848	EBP2_HUMAN	EBNA1BP2	306	17.3	Homo sapiens	1:Experimental evidence at protein level	Probable rRNA-processing protein EBP2	1	0.999	2	3	3	3	0	0	0	0	0	0	3	0	0	0	0	0	0	0	3	0	0	0	0	0	0	0	3	0	0	0	0	0	0	121409552	0	0	0	0	0
sp|Q99959|PKP2_HUMAN	Q99959	PKP2_HUMAN	PKP2	881	33.7	Homo sapiens	1:Experimental evidence at protein level	Plakophilin-2	1	0.999	22	119	119	119	25	14	22	4	10	7	19	18	25	14	22	4	10	7	19	18	25	14	22	4	10	7	19	18	2457618180	688086270	791988800	527490240	178689904	1078290940	2457618180	688086270	791988800	527490240	178689904
sp|Q9BPW8|NIPS1_HUMAN	Q9BPW8	NIPS1_HUMAN	NIPSNAP1	284	63	Homo sapiens	1:Experimental evidence at protein level	Protein NipSnap homolog 1	1	0.999	17	205	205	205	24	17	24	4	30	59	30	17	24	17	24	4	30	59	30	17	24	17	24	4	30	59	30	17	1911814400	1901004540	3220221950	4695241700	5167686700	2119252610	1911814400	1901004540	3220221950	4695241700	5167686700
sp|Q9BPX5|ARP5L_HUMAN	Q9BPX5	ARP5L_HUMAN	ARPC5L	153	39.9	Homo sapiens	1:Experimental evidence at protein level	Actin-related protein 2/3 complex subunit 5-like protein	1	0.999	4	17	17	17	2	0	1	0	5	6	2	1	2	0	1	0	5	6	2	1	2	0	1	0	5	6	2	1	597745470	0	1445819390	0	629570430	762019710	597745470	0	1445819390	0	629570430
sp|Q9BQ67|GRWD1_HUMAN	Q9BQ67	GRWD1_HUMAN	GRWD1	446	12.6	Homo sapiens	1:Experimental evidence at protein level	Glutamate-rich WD repeat-containing protein 1	1	0.999	3	5	5	5	0	0	0	0	0	5	0	0	0	0	0	0	0	5	0	0	0	0	0	0	0	5	0	0	0	0	0	0	135453968	0	0	0	0	0	135453968
sp|Q9BQ69|MACD1_HUMAN	Q9BQ69	MACD1_HUMAN	MACROD1	325	22.5	Homo sapiens	1:Experimental evidence at protein level	O-acetyl-ADP-ribose deacetylase MACROD1	1	0.999	4	8	8	8	0	0	3	0	1	2	0	2	0	0	3	0	1	2	0	2	0	0	3	0	1	2	0	2	0	0	85467184	79311144	43461276	0	0	0	85467184	79311144	43461276
sp|Q9BQE3|TBA1C_HUMAN	Q9BQE3	TBA1C_HUMAN	TUBA1C	449	67.3	Homo sapiens	1:Experimental evidence at protein level	Tubulin alpha-1C chain	1	0.999	30	312	10	312	12	102	14	42	43	60	24	15	0	8	0	0	0	2	0	0	12	102	14	42	43	60	24	15	2040456830	8842798100	2212594940	2653993980	2237421060	2796439550	0	253410144	0	0	0
sp|Q9BR76|COR1B_HUMAN	Q9BR76	COR1B_HUMAN	CORO1B	489	22.5	Homo sapiens	1:Experimental evidence at protein level	Coronin-1B	1	0.999	3	5	5	5	1	0	2	0	1	0	0	1	1	0	2	0	1	0	0	1	1	0	2	0	1	0	0	1	144189520	0	0	0	0	0	144189520	0	0	0	0
sp|Q9BRJ2|RM45_HUMAN	Q9BRJ2	RM45_HUMAN	MRPL45	306	41.8	Homo sapiens	1:Experimental evidence at protein level	39S ribosomal protein L45, mitochondrial	1	0.999	6	10	10	10	0	0	5	0	2	3	0	0	0	0	5	0	2	3	0	0	0	0	5	0	2	3	0	0	0	0	447146784	259375264	0	0	0	0	447146784	259375264	0
sp|Q9BRJ6|CG050_HUMAN	Q9BRJ6	CG050_HUMAN	C7orf50	194	25.8	Homo sapiens	1:Experimental evidence at protein level	Uncharacterized protein C7orf50	1	0.999	4	8	8	8	1	0	3	0	1	2	1	0	1	0	3	0	1	2	1	0	1	0	3	0	1	2	1	0	169383104	0	277155488	0	0	194180144	169383104	0	277155488	0	0
sp|Q9BRK5|CAB45_HUMAN	Q9BRK5	CAB45_HUMAN	SDF4	362	10.2	Homo sapiens	1:Experimental evidence at protein level	45 kDa calcium-binding protein	1	0.999	3	3	3	3	0	0	0	0	0	3	0	0	0	0	0	0	0	3	0	0	0	0	0	0	0	3	0	0	0	0	0	0	147006688	0	0	0	0	0	147006688
sp|Q9BRQ6|MIC25_HUMAN	Q9BRQ6	MIC25_HUMAN	CHCHD6	235	23	Homo sapiens	1:Experimental evidence at protein level	MIC	1	0.999	3	7	7	7	1	1	2	1	0	0	1	1	1	1	2	1	0	0	1	1	1	1	2	1	0	0	1	1	147802432	0	100451128	0	0	0	147802432	0	100451128	0	0
sp|Q9BS26|ERP44_HUMAN	Q9BS26	ERP44_HUMAN	ERP44	406	7.4	Homo sapiens	1:Experimental evidence at protein level	Endoplasmic reticulum resident protein 44	1	0.9968	3	5	5	5	0	2	0	1	0	0	2	0	0	2	0	1	0	0	2	0	0	2	0	1	0	0	2	0	0	0	0	0	0	0	0	0	0	0	0
sp|Q9BSD7|NTPCR_HUMAN	Q9BSD7	NTPCR_HUMAN	NTPCR	190	24.2	Homo sapiens	1:Experimental evidence at protein level	Cancer-related nucleoside-triphosphatase	1	0.999	2	3	3	3	0	0	0	0	1	2	0	0	0	0	0	0	1	2	0	0	0	0	0	0	1	2	0	0	0	0	0	0	76866328	0	0	0	0	0	76866328
sp|Q9BSJ8|ESYT1_HUMAN	Q9BSJ8	ESYT1_HUMAN	ESYT1	1104	8.3	Homo sapiens	1:Experimental evidence at protein level	Extended synaptotagmin-1	1	0.9982	2	2	2	2	0	1	0	1	0	0	0	0	0	1	0	1	0	0	0	0	0	1	0	1	0	0	0	0	0	0	0	0	0	0	0	0	0	0	0
sp|Q9BUF5|TBB6_HUMAN	Q9BUF5	TBB6_HUMAN	TUBB6	446	23.1	Homo sapiens	1:Experimental evidence at protein level	Tubulin beta-6 chain	1	0.999	9	5	3	94	0	3	0	0	0	2	0	0	0	2	0	0	0	1	0	0	6	23	8	15	10	16	9	7	0	234389248	0	0	52696528	0	0	234389248	0	0	37219352
sp|Q9BUJ2|HNRL1_HUMAN	Q9BUJ2	HNRL1_HUMAN	HNRNPUL1	856	30.8	Homo sapiens	1:Experimental evidence at protein level	Heterogeneous nuclear ribonucleoprotein U-like protein 1	1	0.999	18	45	45	45	0	0	6	0	7	20	5	7	0	0	6	0	7	20	5	7	0	0	6	0	7	20	5	7	0	0	356534720	580189700	715725060	389396864	0	0	356534720	580189700	715725060
sp|Q9BUP3|HTAI2_HUMAN	Q9BUP3	HTAI2_HUMAN	HTATIP2	242	21.5	Homo sapiens	1:Experimental evidence at protein level	Oxidoreductase HTATIP2	1	0.9987	2	2	2	2	0	0	0	0	0	1	1	0	0	0	0	0	0	1	1	0	0	0	0	0	0	1	1	0	0	0	0	0	0	0	0	0	0	0	0
sp|Q9BW04|SARG_HUMAN	Q9BW04	SARG_HUMAN	SARG	601	22.8	Homo sapiens	1:Experimental evidence at protein level	Specifically androgen-regulated gene protein	1	0.999	6	12	12	12	0	0	0	1	2	8	1	0	0	0	0	1	2	8	1	0	0	0	0	1	2	8	1	0	0	0	0	76001600	362429760	0	0	0	0	76001600	362429760
sp|Q9BWF3|RBM4_HUMAN	Q9BWF3	RBM4_HUMAN	RBM4	364	23.6	Homo sapiens	1:Experimental evidence at protein level	RNA-binding protein 4	1	0.999	5	15	5	15	0	0	2	0	7	4	1	1	0	0	0	0	3	2	0	0	0	0	2	0	7	4	1	1	0	0	137355840	437695744	295602112	155343248	0	0	0	53986488	78896080
sp|Q9BWJ5|SF3B5_HUMAN	Q9BWJ5	SF3B5_HUMAN	SF3B5	86	59.3	Homo sapiens	1:Experimental evidence at protein level	Splicing factor 3B subunit 5	1	0.999	3	34	34	34	6	4	6	0	2	6	6	4	6	4	6	0	2	6	6	4	6	4	6	0	2	6	6	4	1234946050	319614208	853021440	280627008	490702464	297390688	1234946050	319614208	853021440	280627008	490702464
sp|Q9BWM7|SFXN3_HUMAN	Q9BWM7	SFXN3_HUMAN	SFXN3	325	21.2	Homo sapiens	1:Experimental evidence at protein level	Sideroflexin-3	1	0.999	5	15	15	17	1	3	1	1	2	4	3	0	1	3	1	1	2	4	3	0	1	3	1	1	2	6	3	0	186930304	277995360	0	194984608	215229168	0	186930304	277995360	0	194984608	215229168
sp|Q9BY49|PECR_HUMAN	Q9BY49	PECR_HUMAN	PECR	303	13.9	Homo sapiens	1:Experimental evidence at protein level	Peroxisomal trans-2-enoyl-CoA reductase	1	0.999	2	2	2	2	0	0	1	0	0	1	0	0	0	0	1	0	0	1	0	0	0	0	1	0	0	1	0	0	0	0	0	0	0	0	0	0	0	0	0
sp|Q9BY77|PDIP3_HUMAN	Q9BY77	PDIP3_HUMAN	POLDIP3	421	22.6	Homo sapiens	1:Experimental evidence at protein level	Polymerase delta-interacting protein 3	1	0.999	4	10	10	10	2	4	1	1	0	1	1	0	2	4	1	1	0	1	1	0	2	4	1	1	0	1	1	0	0	123431776	0	0	0	123147968	0	123431776	0	0	0
sp|Q9BYC5|FUT8_HUMAN	Q9BYC5	FUT8_HUMAN	FUT8	575	13.6	Homo sapiens	1:Experimental evidence at protein level	Alpha-(1,6)-fucosyltransferase	1	0.9989	4	5	5	5	0	2	0	0	2	1	0	0	0	2	0	0	2	1	0	0	0	2	0	0	2	1	0	0	0	83043184	0	31999052	0	0	0	83043184	0	31999052	0
sp|Q9BYD1|RM13_HUMAN	Q9BYD1	RM13_HUMAN	MRPL13	178	18.5	Homo sapiens	1:Experimental evidence at protein level	39S ribosomal protein L13, mitochondrial	1	0.999	2	4	4	4	0	0	0	0	0	4	0	0	0	0	0	0	0	4	0	0	0	0	0	0	0	4	0	0	0	0	0	0	153158560	0	0	0	0	0	153158560
sp|Q9BYD2|RM09_HUMAN	Q9BYD2	RM09_HUMAN	MRPL9	267	16.1	Homo sapiens	1:Experimental evidence at protein level	39S ribosomal protein L9, mitochondrial	1	0.999	3	3	3	3	0	0	1	0	0	2	0	0	0	0	1	0	0	2	0	0	0	0	1	0	0	2	0	0	0	0	0	0	56062692	0	0	0	0	0	56062692
sp|Q9BYD3|RM04_HUMAN	Q9BYD3	RM04_HUMAN	MRPL4	311	14.5	Homo sapiens	1:Experimental evidence at protein level	39S ribosomal protein L4, mitochondrial	1	0.999	2	10	10	10	0	0	2	0	3	2	3	0	0	0	2	0	3	2	3	0	0	0	2	0	3	2	3	0	0	0	183616432	145236128	238626864	0	0	0	183616432	145236128	238626864
sp|Q9BYD6|RM01_HUMAN	Q9BYD6	RM01_HUMAN	MRPL1	325	22.2	Homo sapiens	1:Experimental evidence at protein level	39S ribosomal protein L1, mitochondrial	1	0.999	2	5	5	5	0	0	1	0	1	2	0	1	0	0	1	0	1	2	0	1	0	0	1	0	1	2	0	1	0	0	258609248	195417408	140426496	0	0	0	258609248	195417408	140426496
sp|Q9BYN8|RT26_HUMAN	Q9BYN8	RT26_HUMAN	MRPS26	205	30.2	Homo sapiens	1:Experimental evidence at protein level	28S ribosomal protein S26, mitochondrial	1	0.999	8	23	23	23	1	1	6	0	6	7	1	1	1	1	6	0	6	7	1	1	1	1	6	0	6	7	1	1	0	0	500892544	364613440	35848972	109475536	0	0	500892544	364613440	35848972
sp|Q9C005|DPY30_HUMAN	Q9C005	DPY30_HUMAN	DPY30	99	49.5	Homo sapiens	1:Experimental evidence at protein level	Protein dpy-30 homolog	1	0.999	4	26	26	26	2	0	8	0	3	5	6	2	2	0	8	0	3	5	6	2	2	0	8	0	3	5	6	2	327922176	0	712387390	237076512	364060672	632315200	327922176	0	712387390	237076512	364060672
sp|Q9C037|TRIM4_HUMAN	Q9C037	TRIM4_HUMAN	TRIM4	500	18.4	Homo sapiens	1:Experimental evidence at protein level	E3 ubiquitin-protein ligase TRIM4	1	0.999	6	10	10	10	0	0	0	0	0	0	0	10	0	0	0	0	0	0	0	10	0	0	0	0	0	0	0	10	0	0	0	0	0	0	0	0	0	0	0
sp|Q9C075|K1C23_HUMAN	Q9C075	K1C23_HUMAN	KRT23	422	65.4	Homo sapiens	1:Experimental evidence at protein level	Keratin, type I cytoskeletal 23	1	0.999	23	121	119	121	30	12	20	12	5	10	18	14	30	12	19	12	5	10	18	13	30	12	20	12	5	10	18	14	4293249020	893302980	2012623100	820258690	207115264	2651395070	4293249020	893302980	2012623100	820258690	207115264
sp|Q9C0C2|TB182_HUMAN	Q9C0C2	TB182_HUMAN	TNKS1BP1	1729	9.1	Homo sapiens	1:Experimental evidence at protein level	182 kDa tankyrase-1-binding protein	1	0.999	2	2	2	2	0	0	0	0	0	2	0	0	0	0	0	0	0	2	0	0	0	0	0	0	0	2	0	0	0	0	0	0	5009951	0	0	0	0	0	5009951
sp|Q9GZM7|TINAL_HUMAN	Q9GZM7	TINAL_HUMAN	TINAGL1	467	43	Homo sapiens	1:Experimental evidence at protein level	Tubulointerstitial nephritis antigen-like	1	0.999	23	142	142	142	12	12	21	2	27	37	20	11	12	12	21	2	27	37	20	11	12	12	21	2	27	37	20	11	267867408	434158912	1039491200	1005015040	971442560	724122940	267867408	434158912	1039491200	1005015040	971442560
sp|Q9GZT3|SLIRP_HUMAN	Q9GZT3	SLIRP_HUMAN	SLIRP	109	45.9	Homo sapiens	1:Experimental evidence at protein level	SRA stem-loop-interacting RNA-binding protein, mitochondrial	1	0.999	3	11	11	11	3	0	3	0	1	1	1	2	3	0	3	0	1	1	1	2	3	0	3	0	1	1	1	2	344307680	0	955931390	172402304	298752320	0	344307680	0	955931390	172402304	298752320
sp|Q9H0U6|RM18_HUMAN	Q9H0U6	RM18_HUMAN	MRPL18	180	12.2	Homo sapiens	1:Experimental evidence at protein level	39S ribosomal protein L18, mitochondrial	1	0.999	2	8	8	8	0	0	3	0	1	3	1	0	0	0	3	0	1	3	1	0	0	0	3	0	1	3	1	0	0	0	282067584	0	33644392	0	0	0	282067584	0	33644392
sp|Q9H0W8|SMG9_HUMAN	Q9H0W8	SMG9_HUMAN	SMG9	520	8.7	Homo sapiens	1:Experimental evidence at protein level	Protein SMG9	1	0.999	2	2	2	2	0	0	1	0	0	1	0	0	0	0	1	0	0	1	0	0	0	0	1	0	0	1	0	0	0	0	111231672	0	37918984	0	0	0	111231672	0	37918984
sp|Q9H2D6|TARA_HUMAN	Q9H2D6	TARA_HUMAN	TRIOBP	2365	9.7	Homo sapiens	1:Experimental evidence at protein level	TRIO and F-actin-binding protein	1	0.999	7	16	16	16	2	0	3	0	4	7	0	0	2	0	3	0	4	7	0	0	2	0	3	0	4	7	0	0	42418028	0	0	43076060	0	0	42418028	0	0	43076060	0
sp|Q9H444|CHM4B_HUMAN	Q9H444	CHM4B_HUMAN	CHMP4B	224	30.4	Homo sapiens	1:Experimental evidence at protein level	Charged multivesicular body protein 4b	1	0.999	8	54	54	54	3	0	4	0	15	21	7	4	3	0	4	0	15	21	7	4	3	0	4	0	15	21	7	4	526145600	0	407767168	1362897920	1519130880	1269105020	526145600	0	407767168	1362897920	1519130880
sp|Q9H4M9|EHD1_HUMAN	Q9H4M9	EHD1_HUMAN	EHD1	534	8.4	Homo sapiens	1:Experimental evidence at protein level	EH domain-containing protein 1	1	0.999	3	4	2	4	0	0	0	0	0	2	2	0	0	0	0	0	0	1	1	0	0	0	0	0	0	2	2	0	0	0	0	0	142976544	0	0	0	0	0	114448792
sp|Q9H6T3|RPAP3_HUMAN	Q9H6T3	RPAP3_HUMAN	RPAP3	665	4.8	Homo sapiens	1:Experimental evidence at protein level	RNA polymerase II-associated protein 3	1	0.999	2	4	4	4	0	0	0	0	1	2	1	0	0	0	0	0	1	2	1	0	0	0	0	0	1	2	1	0	0	0	0	84509824	90885632	0	0	0	0	84509824	90885632
sp|Q9H6Y2|WDR55_HUMAN	Q9H6Y2	WDR55_HUMAN	WDR55	383	17.5	Homo sapiens	1:Experimental evidence at protein level	WD repeat-containing protein 55	1	0.999	2	3	3	3	0	0	0	0	0	3	0	0	0	0	0	0	0	3	0	0	0	0	0	0	0	3	0	0	0	0	0	0	198610736	0	0	0	0	0	198610736
sp|Q9H845|ACAD9_HUMAN	Q9H845	ACAD9_HUMAN	ACAD9	621	11.3	Homo sapiens	1:Experimental evidence at protein level	Acyl-CoA dehydrogenase family member 9, mitochondrial	1	0.999	4	6	6	6	0	2	1	0	1	2	0	0	0	2	1	0	1	2	0	0	0	2	1	0	1	2	0	0	0	32414950	0	44691312	0	0	0	32414950	0	44691312	0
sp|Q9H910|HN1L_HUMAN	Q9H910	HN1L_HUMAN	HN1L	190	10.5	Homo sapiens	1:Experimental evidence at protein level	Hematological and neurological expressed 1-like protein	1	0.999	1	2	2	2	0	0	0	0	0	2	0	0	0	0	0	0	0	2	0	0	0	0	0	0	0	2	0	0	0	0	0	0	27673302	0	0	0	0	0	27673302
sp|Q9H9B4|SFXN1_HUMAN	Q9H9B4	SFXN1_HUMAN	SFXN1	322	30.7	Homo sapiens	1:Experimental evidence at protein level	Sideroflexin-1	1	0.999	10	29	27	29	2	5	1	0	7	13	1	0	2	5	1	0	7	11	1	0	2	5	1	0	7	13	1	0	161804832	284117248	0	405706144	516581312	0	161804832	284117248	0	405706144	516581312
sp|Q9H9J2|RM44_HUMAN	Q9H9J2	RM44_HUMAN	MRPL44	332	25.9	Homo sapiens	1:Experimental evidence at protein level	39S ribosomal protein L44, mitochondrial	1	0.999	5	6	6	6	0	0	1	0	0	5	0	0	0	0	1	0	0	5	0	0	0	0	1	0	0	5	0	0	0	0	114345520	0	126941536	0	0	0	114345520	0	126941536
sp|Q9HAV7|GRPE1_HUMAN	Q9HAV7	GRPE1_HUMAN	GRPEL1	217	28.6	Homo sapiens	1:Experimental evidence at protein level	GrpE protein homolog 1, mitochondrial	1	0.999	4	7	7	7	1	2	0	0	2	2	0	0	1	2	0	0	2	2	0	0	1	2	0	0	2	2	0	0	0	0	0	0	0	0	0	0	0	0	0
sp|Q9HB71|CYBP_HUMAN	Q9HB71	CYBP_HUMAN	CACYBP	228	32.5	Homo sapiens	1:Experimental evidence at protein level	Calcyclin-binding protein	1	0.999	7	23	23	23	2	2	3	1	3	6	4	2	2	2	3	1	3	6	4	2	2	2	3	1	3	6	4	2	0	102675336	464581504	156603232	52493856	154379296	0	102675336	464581504	156603232	52493856
sp|Q9HC35|EMAL4_HUMAN	Q9HC35	EMAL4_HUMAN	EML4	981	6.4	Homo sapiens	1:Experimental evidence at protein level	Echinoderm microtubule-associated protein-like 4	1	0.999	2	2	2	2	0	0	0	0	1	1	0	0	0	0	0	0	1	1	0	0	0	0	0	0	1	1	0	0	0	0	0	105569832	17148212	0	0	0	0	105569832	17148212
sp|Q9HC84|MUC5B_HUMAN	Q9HC84	MUC5B_HUMAN	MUC5B	5762	7.2	Homo sapiens	1:Experimental evidence at protein level	Mucin-5B	1	0.999	17	32	32	32	0	0	0	0	0	2	0	30	0	0	0	0	0	2	0	30	0	0	0	0	0	2	0	30	0	0	0	0	0	0	0	0	0	0	0
sp|Q9HCC0|MCCB_HUMAN	Q9HCC0	MCCB_HUMAN	MCCC2	563	53.3	Homo sapiens	1:Experimental evidence at protein level	Methylcrotonoyl-CoA carboxylase beta chain, mitochondrial	1	0.999	19	85	85	85	7	6	15	0	21	24	3	9	7	6	15	0	21	24	3	9	7	6	15	0	21	24	3	9	515052704	0	1261888380	1135230210	840815170	182049504	515052704	0	1261888380	1135230210	840815170
sp|Q9HCY8|S10AE_HUMAN	Q9HCY8	S10AE_HUMAN	S100A14	104	39.4	Homo sapiens	1:Experimental evidence at protein level	Protein S100-A14	1	0.999	3	9	9	9	0	2	0	0	4	3	0	0	0	2	0	0	4	3	0	0	0	2	0	0	4	3	0	0	0	0	0	227204032	179966288	0	0	0	0	227204032	179966288
sp|Q9HD42|CHM1A_HUMAN	Q9HD42	CHM1A_HUMAN	CHMP1A	196	27	Homo sapiens	1:Experimental evidence at protein level	Charged multivesicular body protein 1a	1	0.999	5	9	9	9	0	0	0	0	3	6	0	0	0	0	0	0	3	6	0	0	0	0	0	0	3	6	0	0	0	0	0	264152064	428178112	0	0	0	0	264152064	428178112
sp|Q9NP81|SYSM_HUMAN	Q9NP81	SYSM_HUMAN	SARS2	518	23.9	Homo sapiens	1:Experimental evidence at protein level	Serine--tRNA ligase, mitochondrial	1	0.999	3	3	3	3	0	0	0	0	1	2	0	0	0	0	0	0	1	2	0	0	0	0	0	0	1	2	0	0	0	0	0	176118128	78440704	0	0	0	0	176118128	78440704
sp|Q9NPA0|EMC7_HUMAN	Q9NPA0	EMC7_HUMAN	EMC7	242	23.6	Homo sapiens	1:Experimental evidence at protein level	ER membrane protein complex subunit 7	1	0.999	2	7	7	7	1	1	1	0	1	2	0	1	1	1	1	0	1	2	0	1	1	1	1	0	1	2	0	1	0	0	0	235786064	202580864	0	0	0	0	235786064	202580864
sp|Q9NPA8|ENY2_HUMAN	Q9NPA8	ENY2_HUMAN	ENY2	101	39.6	Homo sapiens	1:Experimental evidence at protein level	Transcription and mRNA export factor ENY2	1	0.999	5	17	17	17	4	0	5	0	2	0	3	3	4	0	5	0	2	0	3	3	4	0	5	0	2	0	3	3	112565008	0	301807616	63179740	0	272558976	112565008	0	301807616	63179740	0
sp|Q9NPD3|EXOS4_HUMAN	Q9NPD3	EXOS4_HUMAN	EXOSC4	245	31.4	Homo sapiens	1:Experimental evidence at protein level	Exosome complex component RRP41	1	0.999	6	18	18	18	0	0	4	0	3	10	0	1	0	0	4	0	3	10	0	1	0	0	4	0	3	10	0	1	0	0	332810752	271510752	233261248	0	0	0	332810752	271510752	233261248
sp|Q9NPE3|NOP10_HUMAN	Q9NPE3	NOP10_HUMAN	NOP10	64	48.4	Homo sapiens	1:Experimental evidence at protein level	H/ACA ribonucleoprotein complex subunit 3	1	0.999	2	7	7	7	3	0	1	0	0	0	1	2	3	0	1	0	0	0	1	2	3	0	1	0	0	0	1	2	506340672	0	0	0	0	0	506340672	0	0	0	0
sp|Q9NPJ3|ACO13_HUMAN	Q9NPJ3	ACO13_HUMAN	ACOT13	140	15.7	Homo sapiens	1:Experimental evidence at protein level	Acyl-coenzyme A thioesterase 13	1	0.999	2	10	10	10	0	0	1	0	2	5	1	1	0	0	1	0	2	5	1	1	0	0	1	0	2	5	1	1	0	0	195946368	0	96717888	188295088	0	0	195946368	0	96717888
sp|Q9NQ29|LUC7L_HUMAN	Q9NQ29	LUC7L_HUMAN	LUC7L	371	27.5	Homo sapiens	1:Experimental evidence at protein level	Putative RNA-binding protein Luc7-like 1	1	0.999	7	15	15	59	1	5	0	1	5	3	0	0	1	5	0	1	5	3	0	0	5	17	1	7	12	11	5	1	56136292	140607744	0	316379008	137194688	0	56136292	140607744	0	316379008	137194688
sp|Q9NQP4|PFD4_HUMAN	Q9NQP4	PFD4_HUMAN	PFDN4	134	33.6	Homo sapiens	1:Experimental evidence at protein level	Prefoldin subunit 4	1	0.999	2	2	2	2	0	1	0	0	0	1	0	0	0	1	0	0	0	1	0	0	0	1	0	0	0	1	0	0	0	32584304	0	0	53643996	0	0	32584304	0	0	53643996
sp|Q9NQT4|EXOS5_HUMAN	Q9NQT4	EXOS5_HUMAN	EXOSC5	235	17.4	Homo sapiens	1:Experimental evidence at protein level	Exosome complex component RRP46	1	0.999	5	8	8	8	0	0	2	0	1	2	2	1	0	0	2	0	1	2	2	1	0	0	2	0	1	2	2	1	0	0	0	0	150037440	0	0	0	0	0	150037440
sp|Q9NQW6|ANLN_HUMAN	Q9NQW6	ANLN_HUMAN	ANLN	1124	9.4	Homo sapiens	1:Experimental evidence at protein level	Actin-binding protein anillin	1	0.999	3	4	4	4	0	0	1	0	0	3	0	0	0	0	1	0	0	3	0	0	0	0	1	0	0	3	0	0	0	0	0	0	37989264	0	0	0	0	0	37989264
sp|Q9NR12|PDLI7_HUMAN	Q9NR12	PDLI7_HUMAN	PDLIM7	457	24.7	Homo sapiens	1:Experimental evidence at protein level	PDZ and LIM domain protein 7	1	0.999	6	17	17	17	1	0	1	0	4	7	0	4	1	0	1	0	4	7	0	4	1	0	1	0	4	7	0	4	110077504	0	0	115437048	107047672	0	110077504	0	0	115437048	107047672
sp|Q9NR30|DDX21_HUMAN	Q9NR30	DDX21_HUMAN	DDX21	783	23.8	Homo sapiens	1:Experimental evidence at protein level	Nucleolar RNA helicase 2	1	0.999	15	80	69	80	10	0	16	0	7	17	15	15	8	0	14	0	6	14	13	14	10	0	16	0	7	17	15	15	394046752	0	905608260	858736960	597458880	505897536	394046752	0	905608260	858736960	597458880
sp|Q9NR56|MBNL1_HUMAN	Q9NR56	MBNL1_HUMAN	MBNL1	388	11.1	Homo sapiens	1:Experimental evidence at protein level	Muscleblind-like protein 1	1	0.999	5	15	6	15	1	0	2	0	4	5	1	2	1	0	1	0	2	1	1	0	1	0	2	0	4	5	1	2	0	0	336389312	598661570	746499520	169331584	0	0	236912464	333550304	310172672
sp|Q9NRX2|RM17_HUMAN	Q9NRX2	RM17_HUMAN	MRPL17	175	52	Homo sapiens	1:Experimental evidence at protein level	39S ribosomal protein L17, mitochondrial	1	0.999	9	22	22	22	0	0	4	0	4	9	4	1	0	0	4	0	4	9	4	1	0	0	4	0	4	9	4	1	0	0	274130464	181715280	151483488	0	0	0	274130464	181715280	151483488
sp|Q9NSD9|SYFB_HUMAN	Q9NSD9	SYFB_HUMAN	FARSB	589	6.8	Homo sapiens	1:Experimental evidence at protein level	Phenylalanine--tRNA ligase beta subunit	1	0.9989	3	6	6	6	0	0	1	0	1	4	0	0	0	0	1	0	1	4	0	0	0	0	1	0	1	4	0	0	0	0	0	0	160223904	0	0	0	0	0	160223904
sp|Q9NSE4|SYIM_HUMAN	Q9NSE4	SYIM_HUMAN	IARS2	1012	7.8	Homo sapiens	1:Experimental evidence at protein level	Isoleucine--tRNA ligase, mitochondrial	1	0.999	3	7	7	7	0	0	1	0	3	3	0	0	0	0	1	0	3	3	0	0	0	0	1	0	3	3	0	0	0	0	106888680	116149744	85120640	0	0	0	106888680	116149744	85120640
sp|Q9NUI1|DECR2_HUMAN	Q9NUI1	DECR2_HUMAN	DECR2	292	40.4	Homo sapiens	1:Experimental evidence at protein level	Peroxisomal 2,4-dienoyl-CoA reductase	1	0.9981	4	4	4	4	0	0	0	0	0	3	1	0	0	0	0	0	0	3	1	0	0	0	0	0	0	3	1	0	0	0	0	0	17623342	0	0	0	0	0	17623342
sp|Q9NUP9|LIN7C_HUMAN	Q9NUP9	LIN7C_HUMAN	LIN7C	197	49.2	Homo sapiens	1:Experimental evidence at protein level	Protein lin-7 homolog C	1	0.999	7	18	16	18	0	1	3	0	6	4	1	3	0	1	3	0	6	3	1	2	0	1	3	0	6	4	1	3	0	180210864	754723460	637553470	196720336	0	0	180210864	754723460	637553470	196720336
sp|Q9NUQ6|SPS2L_HUMAN	Q9NUQ6	SPS2L_HUMAN	SPATS2L	558	10.9	Homo sapiens	1:Experimental evidence at protein level	SPATS2-like protein	1	0.999	5	13	13	13	0	0	3	0	1	5	3	1	0	0	3	0	1	5	3	1	0	0	3	0	1	5	3	1	0	0	189161600	0	158918000	205930240	0	0	189161600	0	158918000
sp|Q9NVA2|SEP11_HUMAN	Q9NVA2	SEP11_HUMAN	2022-09-11	429	21.4	Homo sapiens	1:Experimental evidence at protein level	Septin-11	1	0.999	8	21	16	21	2	2	2	1	1	8	3	2	2	2	2	1	1	4	2	2	2	2	2	1	1	8	3	2	168690832	93713744	139754400	194325952	253517648	202143120	168690832	93713744	139754400	194325952	253517648
sp|Q9NWB6|ARGL1_HUMAN	Q9NWB6	ARGL1_HUMAN	ARGLU1	273	20.9	Homo sapiens	1:Experimental evidence at protein level	Arginine and glutamate-rich protein 1	1	0.999	4	8	8	8	0	6	0	2	0	0	0	0	0	6	0	2	0	0	0	0	0	6	0	2	0	0	0	0	0	1003675260	0	0	0	0	0	1003675260	0	0	0
sp|Q9NWS0|PIHD1_HUMAN	Q9NWS0	PIHD1_HUMAN	PIH1D1	290	19.3	Homo sapiens	1:Experimental evidence at protein level	PIH1 domain-containing protein 1	1	0.999	4	10	10	10	2	0	0	0	1	5	1	1	2	0	0	0	1	5	1	1	2	0	0	0	1	5	1	1	0	0	0	178478112	255994960	0	0	0	0	178478112	255994960
sp|Q9NWV8|BABA1_HUMAN	Q9NWV8	BABA1_HUMAN	BABAM1	329	13.1	Homo sapiens	1:Experimental evidence at protein level	BRISC and BRCA1-A complex member 1	1	0.999	2	3	3	3	0	0	1	0	1	1	0	0	0	0	1	0	1	1	0	0	0	0	1	0	1	1	0	0	0	0	0	0	5972831	0	0	0	0	0	5972831
sp|Q9NX20|RM16_HUMAN	Q9NX20	RM16_HUMAN	MRPL16	251	44.2	Homo sapiens	1:Experimental evidence at protein level	39S ribosomal protein L16, mitochondrial	1	0.999	9	32	32	32	2	0	6	0	7	12	3	2	2	0	6	0	7	12	3	2	2	0	6	0	7	12	3	2	268123376	0	622728580	471039296	506839360	255573056	268123376	0	622728580	471039296	506839360
sp|Q9NX24|NHP2_HUMAN	Q9NX24	NHP2_HUMAN	NHP2	153	26.8	Homo sapiens	1:Experimental evidence at protein level	H/ACA ribonucleoprotein complex subunit 2	1	0.999	3	32	32	32	3	1	9	0	5	4	5	5	3	1	9	0	5	4	5	5	3	1	9	0	5	4	5	5	716991100	6.67363e+06	542722180	240067808	80666976	396310816	716991100	6.67363e+06	542722180	240067808	80666976
sp|Q9NX63|MIC19_HUMAN	Q9NX63	MIC19_HUMAN	CHCHD3	227	67.8	Homo sapiens	1:Experimental evidence at protein level	MIC	1	0.999	23	150	150	150	20	25	24	9	24	13	19	16	20	25	24	9	24	13	19	16	20	25	24	9	24	13	19	16	2156846850	883030270	1009872770	1092614400	599537090	890710720	2156846850	883030270	1009872770	1092614400	599537090
sp|Q9NYF8|BCLF1_HUMAN	Q9NYF8	BCLF1_HUMAN	BCLAF1	920	12.2	Homo sapiens	1:Experimental evidence at protein level	Bcl-2-associated transcription factor 1	1	0.999	5	9	9	9	0	0	3	0	1	3	1	1	0	0	3	0	1	3	1	1	0	0	3	0	1	3	1	1	0	0	0	82642416	135048464	76960984	0	0	0	82642416	135048464
sp|Q9NYK5|RM39_HUMAN	Q9NYK5	RM39_HUMAN	MRPL39	338	32	Homo sapiens	1:Experimental evidence at protein level	39S ribosomal protein L39, mitochondrial	1	0.999	10	40	40	40	0	0	12	0	7	11	2	8	0	0	12	0	7	11	2	8	0	0	12	0	7	11	2	8	0	0	1277399420	520223264	300719488	267545776	0	0	1277399420	520223264	300719488
sp|Q9NYL9|TMOD3_HUMAN	Q9NYL9	TMOD3_HUMAN	TMOD3	352	96.6	Homo sapiens	1:Experimental evidence at protein level	Tropomodulin-3	1	0.999	39	260	259	260	28	10	28	5	50	105	19	15	28	10	28	5	50	104	19	15	28	10	28	5	50	105	19	15	4963485200	692164740	3169583620	5298943500	8303013400	2959008510	4963485200	692164740	3169583620	5298943500	8303013400
sp|Q9NYU2|UGGG1_HUMAN	Q9NYU2	UGGG1_HUMAN	UGGT1	1555	7.2	Homo sapiens	1:Experimental evidence at protein level	UDP-glucose:glycoprotein glucosyltransferase 1	1	0.999	4	4	4	4	0	0	0	0	0	4	0	0	0	0	0	0	0	4	0	0	0	0	0	0	0	4	0	0	0	0	0	0	43823056	0	0	0	0	0	43823056
sp|Q9NZI8|IF2B1_HUMAN	Q9NZI8	IF2B1_HUMAN	IGF2BP1	577	23.1	Homo sapiens	1:Experimental evidence at protein level	Insulin-like growth factor 2 mRNA-binding protein 1	1	0.999	7	10	10	36	0	0	3	0	0	5	1	1	0	0	3	0	0	5	1	1	2	4	8	0	4	9	4	5	0	0	98034368	0	0	0	0	0	98034368	0	0
sp|Q9NZM1|MYOF_HUMAN	Q9NZM1	MYOF_HUMAN	MYOF	2061	11.6	Homo sapiens	1:Experimental evidence at protein level	Myoferlin	1	0.999	12	20	18	20	0	9	0	2	4	5	0	0	0	9	0	0	4	5	0	0	0	9	0	2	4	5	0	0	0	58618244	0	0	24496776	0	0	58618244	0	0	24496776
sp|Q9NZZ3|CHMP5_HUMAN	Q9NZZ3	CHMP5_HUMAN	CHMP5	219	16.9	Homo sapiens	1:Experimental evidence at protein level	Charged multivesicular body protein 5	1	0.9987	3	5	5	5	0	0	0	0	2	3	0	0	0	0	0	0	2	3	0	0	0	0	0	0	2	3	0	0	0	0	0	0	203237200	0	0	0	0	0	203237200
sp|Q9P015|RM15_HUMAN	Q9P015	RM15_HUMAN	MRPL15	296	32.8	Homo sapiens	1:Experimental evidence at protein level	39S ribosomal protein L15, mitochondrial	1	0.999	6	14	14	14	0	1	1	0	0	9	1	2	0	1	1	0	0	9	1	2	0	1	1	0	0	9	1	2	0	0	283420064	0	0	74392032	0	0	283420064	0	0
sp|Q9P0J0|NDUAD_HUMAN	Q9P0J0	NDUAD_HUMAN	NDUFA13	144	33.3	Homo sapiens	1:Experimental evidence at protein level	NADH dehydrogenase [ubiquinone] 1 alpha subcomplex subunit 13	1	0.999	3	22	22	22	0	1	6	1	3	6	3	2	0	1	6	1	3	6	3	2	0	1	6	1	3	6	3	2	0	57873572	668484800	525248256	487261568	473931168	0	57873572	668484800	525248256	487261568
sp|Q9P0M9|RM27_HUMAN	Q9P0M9	RM27_HUMAN	MRPL27	148	8.8	Homo sapiens	1:Experimental evidence at protein level	39S ribosomal protein L27, mitochondrial	1	0.999	1	5	5	5	0	0	1	0	1	3	0	0	0	0	1	0	1	3	0	0	0	0	1	0	1	3	0	0	0	0	94554040	0	169129056	0	0	0	94554040	0	169129056
sp|Q9P0V9|SEP10_HUMAN	Q9P0V9	SEP10_HUMAN	2022-09-10	454	8.4	Homo sapiens	1:Experimental evidence at protein level	Septin-10	1	0.999	2	2	2	2	0	0	0	0	0	2	0	0	0	0	0	0	0	2	0	0	0	0	0	0	0	2	0	0	0	0	0	0	78406096	0	0	0	0	0	78406096
sp|Q9P258|RCC2_HUMAN	Q9P258	RCC2_HUMAN	RCC2	522	23.4	Homo sapiens	1:Experimental evidence at protein level	Protein RCC2	1	0.999	9	21	21	21	2	1	4	0	5	4	2	3	2	1	4	0	5	4	2	3	2	1	4	0	5	4	2	3	41190880	0	88150832	28933380	45022156	117863640	41190880	0	88150832	28933380	45022156
sp|Q9P2E9|RRBP1_HUMAN	Q9P2E9	RRBP1_HUMAN	RRBP1	1410	20	Homo sapiens	1:Experimental evidence at protein level	Ribosome-binding protein 1	1	0.999	11	23	23	23	0	1	2	0	9	9	2	0	0	1	2	0	9	9	2	0	0	1	2	0	9	9	2	0	0	0	0	182409680	105160208	0	0	0	0	182409680	105160208
sp|Q9P2K5|MYEF2_HUMAN	Q9P2K5	MYEF2_HUMAN	MYEF2	600	14.2	Homo sapiens	1:Experimental evidence at protein level	Myelin expression factor 2	1	0.999	3	9	9	9	1	0	1	0	3	3	0	1	1	0	1	0	3	3	0	1	1	0	1	0	3	3	0	1	220921040	0	237994064	227906960	91190416	0	220921040	0	237994064	227906960	91190416
sp|Q9P2M7|CING_HUMAN	Q9P2M7	CING_HUMAN	CGN	1197	6.6	Homo sapiens	1:Experimental evidence at protein level	Cingulin	1	0.999	3	7	7	7	2	1	1	0	2	0	1	0	2	1	1	0	2	0	1	0	2	1	1	0	2	0	1	0	376880128	0	154111856	99476320	0	138419808	376880128	0	154111856	99476320	0
sp|Q9UBS4|DJB11_HUMAN	Q9UBS4	DJB11_HUMAN	DNAJB11	358	31.3	Homo sapiens	1:Experimental evidence at protein level	DnaJ homolog subfamily B member 11	1	0.999	14	61	59	61	5	8	10	2	6	12	7	11	5	8	9	2	6	12	7	10	5	8	10	2	6	12	7	11	380867904	771062210	1855199620	1150189310	1017542140	830575680	380867904	771062210	1855199620	1150189310	1017542140
sp|Q9UDY2|ZO2_HUMAN	Q9UDY2	ZO2_HUMAN	TJP2	1190	15.5	Homo sapiens	1:Experimental evidence at protein level	Tight junction protein ZO-2	1	0.999	9	18	18	18	0	1	7	0	4	3	2	1	0	1	7	0	4	3	2	1	0	1	7	0	4	3	2	1	0	0	60191448	0	0	0	0	0	60191448	0	0
sp|Q9UEW8|STK39_HUMAN	Q9UEW8	STK39_HUMAN	STK39	545	7.7	Homo sapiens	1:Experimental evidence at protein level	STE20/SPS1-related proline-alanine-rich protein kinase	1	0.9986	2	3	3	3	0	0	0	0	0	3	0	0	0	0	0	0	0	3	0	0	0	0	0	0	0	3	0	0	0	0	0	0	0	0	0	0	0	0	0
sp|Q9UEY8|ADDG_HUMAN	Q9UEY8	ADDG_HUMAN	ADD3	706	7.9	Homo sapiens	1:Experimental evidence at protein level	Gamma-adducin	1	0.999	3	3	3	5	2	0	0	0	0	0	1	0	2	0	0	0	0	0	1	0	2	0	1	0	0	0	2	0	0	0	0	0	0	0	0	0	0	0	0
sp|Q9UGM3|DMBT1_HUMAN	Q9UGM3	DMBT1_HUMAN	DMBT1	2413	23.8	Homo sapiens	1:Experimental evidence at protein level	Deleted in malignant brain tumors 1 protein	1	0.999	7	13	13	13	0	0	0	0	0	0	0	13	0	0	0	0	0	0	0	13	0	0	0	0	0	0	0	13	0	0	0	0	0	0	0	0	0	0	0
sp|Q9UHB6|LIMA1_HUMAN	Q9UHB6	LIMA1_HUMAN	LIMA1	759	35.8	Homo sapiens	1:Experimental evidence at protein level	LIM domain and actin-binding protein 1	1	0.999	16	87	87	87	23	5	16	0	15	9	13	6	23	5	16	0	15	9	13	6	23	5	16	0	15	9	13	6	926895550	234123712	1109155070	809724930	217478704	804866050	926895550	234123712	1109155070	809724930	217478704
sp|Q9UHB9|SRP68_HUMAN	Q9UHB9	SRP68_HUMAN	SRP68	627	13.4	Homo sapiens	1:Experimental evidence at protein level	Signal recognition particle subunit SRP68	1	0.999	2	5	5	5	0	2	1	0	0	1	0	1	0	2	1	0	0	1	0	1	0	2	1	0	0	1	0	1	0	0	0	0	0	0	0	0	0	0	0
sp|Q9UHD8|SEPT9_HUMAN	Q9UHD8	SEPT9_HUMAN	2022-09-09	586	68.9	Homo sapiens	1:Experimental evidence at protein level	Septin-9	1	0.999	40	211	211	211	20	6	27	6	34	65	28	25	20	6	27	6	34	65	28	25	20	6	27	6	34	65	28	25	4552281100	669072700	2957625600	4297421800	3715651330	3179818240	4552281100	669072700	2957625600	4297421800	3715651330
sp|Q9UHD9|UBQL2_HUMAN	Q9UHD9	UBQL2_HUMAN	UBQLN2	624	10.6	Homo sapiens	1:Experimental evidence at protein level	Ubiquilin-2	1	0.999	3	10	2	10	0	5	0	4	0	1	0	0	0	2	0	0	0	0	0	0	0	5	0	4	0	1	0	0	0	549925250	0	0	0	0	0	0	0	0	0
sp|Q9UHV9|PFD2_HUMAN	Q9UHV9	PFD2_HUMAN	PFDN2	154	59.7	Homo sapiens	1:Experimental evidence at protein level	Prefoldin subunit 2	1	0.999	6	9	9	9	0	0	0	0	0	6	3	0	0	0	0	0	0	6	3	0	0	0	0	0	0	6	3	0	0	0	0	0	254550864	281097536	0	0	0	0	254550864
sp|Q9UHX1|PUF60_HUMAN	Q9UHX1	PUF60_HUMAN	PUF60	559	46.2	Homo sapiens	1:Experimental evidence at protein level	Poly(U)-binding-splicing factor PUF60	1	0.999	17	78	78	78	12	19	8	4	9	21	4	1	12	19	8	4	9	21	4	1	12	19	8	4	9	21	4	1	713674620	806976830	219848224	588829570	571391620	101952624	713674620	806976830	219848224	588829570	571391620
sp|Q9UI09|NDUAC_HUMAN	Q9UI09	NDUAC_HUMAN	NDUFA12	145	26.9	Homo sapiens	1:Experimental evidence at protein level	NADH dehydrogenase [ubiquinone] 1 alpha subcomplex subunit 12	1	0.999	2	5	5	5	0	0	2	0	1	1	0	1	0	0	2	0	1	1	0	1	0	0	2	0	1	1	0	1	0	0	86517528	0	45834724	0	0	0	86517528	0	45834724
sp|Q9UJJ9|GNPTG_HUMAN	Q9UJJ9	GNPTG_HUMAN	GNPTG	305	18	Homo sapiens	1:Experimental evidence at protein level	N-acetylglucosamine-1-phosphotransferase subunit gamma	1	0.999	2	4	4	4	0	0	1	0	1	2	0	0	0	0	1	0	1	2	0	0	0	0	1	0	1	2	0	0	0	0	51801360	37961780	0	0	0	0	51801360	37961780	0
sp|Q9UJV9|DDX41_HUMAN	Q9UJV9	DDX41_HUMAN	DDX41	622	12.7	Homo sapiens	1:Experimental evidence at protein level	Probable ATP-dependent RNA helicase DDX41	1	0.999	2	4	4	4	0	0	1	0	0	1	1	1	0	0	1	0	0	1	1	1	0	0	1	0	0	1	1	1	0	0	0	39529032	70506448	50569336	0	0	0	39529032	70506448
sp|Q9UJW0|DCTN4_HUMAN	Q9UJW0	DCTN4_HUMAN	DCTN4	460	17.2	Homo sapiens	1:Experimental evidence at protein level	Dynactin subunit 4	1	0.999	3	4	4	4	0	0	1	0	0	2	1	0	0	0	1	0	0	2	1	0	0	0	1	0	0	2	1	0	0	0	203904560	0	10205937	0	0	0	203904560	0	10205937
sp|Q9UJZ1|STML2_HUMAN	Q9UJZ1	STML2_HUMAN	STOML2	356	58.1	Homo sapiens	1:Experimental evidence at protein level	Stomatin-like protein 2, mitochondrial	1	0.999	20	167	167	167	9	18	20	14	29	39	19	19	9	18	20	14	29	39	19	19	9	18	20	14	29	39	19	19	1090574340	873079940	1396926210	1830625790	1678110080	1186676350	1090574340	873079940	1396926210	1830625790	1678110080
sp|Q9UKK3|PARP4_HUMAN	Q9UKK3	PARP4_HUMAN	PARP4	1724	6.4	Homo sapiens	1:Experimental evidence at protein level	Poly [ADP-ribose] polymerase 4	1	0.999	3	3	3	3	0	0	0	0	0	3	0	0	0	0	0	0	0	3	0	0	0	0	0	0	0	3	0	0	0	0	0	0	96280736	0	0	0	0	0	96280736
sp|Q9UKM9|RALY_HUMAN	Q9UKM9	RALY_HUMAN	RALY	306	72.2	Homo sapiens	1:Experimental evidence at protein level	RNA-binding protein Raly	1	0.999	30	227	227	227	33	8	38	0	43	40	34	31	33	8	38	0	43	40	34	31	33	8	38	0	43	40	34	31	5052993000	790165700	4180403970	4599602700	3678928380	2756577280	5052993000	790165700	4180403970	4599602700	3678928380
sp|Q9UL46|PSME2_HUMAN	Q9UL46	PSME2_HUMAN	PSME2	239	21.3	Homo sapiens	1:Experimental evidence at protein level	Proteasome activator complex subunit 2	1	0.999	2	4	4	4	0	0	0	0	0	3	1	0	0	0	0	0	0	3	1	0	0	0	0	0	0	3	1	0	0	0	0	0	52164084	0	0	0	0	0	52164084
sp|Q9ULV4|COR1C_HUMAN	Q9ULV4	COR1C_HUMAN	CORO1C	474	39.2	Homo sapiens	1:Experimental evidence at protein level	Coronin-1C	1	0.999	21	100	88	100	12	1	13	1	15	26	19	13	10	1	12	1	11	23	19	11	12	1	13	1	15	26	19	13	1372988540	68582792	1463869570	1445235070	1513246850	1253774460	1337502460	68582792	1525032190	1342376190	1477915780
sp|Q9UM54|MYO6_HUMAN	Q9UM54	MYO6_HUMAN	MYO6	1294	12.1	Homo sapiens	1:Experimental evidence at protein level	Unconventional myosin-VI	1	0.999	7	12	12	12	0	3	0	0	3	5	1	0	0	3	0	0	3	5	1	0	0	3	0	0	3	5	1	0	0	155559840	0	74778608	67664680	50012432	0	155559840	0	74778608	67664680
sp|Q9UMS4|PRP19_HUMAN	Q9UMS4	PRP19_HUMAN	PRPF19	504	28.8	Homo sapiens	1:Experimental evidence at protein level	Pre-mRNA-processing factor 19	1	0.999	13	47	47	47	2	3	8	0	6	11	9	8	2	3	8	0	6	11	9	8	2	3	8	0	6	11	9	8	0	0	445535360	756496830	365715328	305125952	0	0	445535360	756496830	365715328
sp|Q9UN37|VPS4A_HUMAN	Q9UN37	VPS4A_HUMAN	VPS4A	437	15.6	Homo sapiens	1:Experimental evidence at protein level	Vacuolar protein sorting-associated protein 4A	1	0.999	2	4	4	4	0	0	0	0	2	2	0	0	0	0	0	0	2	2	0	0	0	0	0	0	2	2	0	0	0	0	0	58203268	131374880	0	0	0	0	58203268	131374880
sp|Q9UN86|G3BP2_HUMAN	Q9UN86	G3BP2_HUMAN	G3BP2	482	16.8	Homo sapiens	1:Experimental evidence at protein level	Ras GTPase-activating protein-binding protein 2	1	0.999	3	8	8	8	1	0	2	3	0	1	0	1	1	0	2	3	0	1	0	1	1	0	2	3	0	1	0	1	0	0	98334768	0	0	0	0	0	98334768	0	0
sp|Q9UNE7|CHIP_HUMAN	Q9UNE7	CHIP_HUMAN	STUB1	303	8.6	Homo sapiens	1:Experimental evidence at protein level	E3 ubiquitin-protein ligase CHIP	1	0.999	3	8	8	8	0	1	1	0	1	4	1	0	0	1	1	0	1	4	1	0	0	1	1	0	1	4	1	0	0	45992208	99239432	75819192	0	84890296	0	45992208	99239432	75819192	0
sp|Q9UPQ0|LIMC1_HUMAN	Q9UPQ0	LIMC1_HUMAN	LIMCH1	1083	17.5	Homo sapiens	1:Experimental evidence at protein level	LIM and calponin homology domains-containing protein 1	1	0.999	12	38	38	38	2	2	10	0	10	11	2	1	2	2	10	0	10	11	2	1	2	2	10	0	10	11	2	1	0	0	0	0	0	0	0	0	0	0	0
sp|Q9UQ35|SRRM2_HUMAN	Q9UQ35	SRRM2_HUMAN	SRRM2	2752	9	Homo sapiens	1:Experimental evidence at protein level	Serine/arginine repetitive matrix protein 2	1	0.999	5	8	8	8	0	0	2	0	2	2	0	2	0	0	2	0	2	2	0	2	0	0	2	0	2	2	0	2	0	0	162531264	0	0	0	0	0	162531264	0	0
sp|Q9UQ80|PA2G4_HUMAN	Q9UQ80	PA2G4_HUMAN	PA2G4	394	12.7	Homo sapiens	1:Experimental evidence at protein level	Proliferation-associated protein 2G4	1	0.999	5	13	13	13	6	2	0	1	0	1	3	0	6	2	0	1	0	1	3	0	6	2	0	1	0	1	3	0	282426592	0	0	0	0	56844432	282426592	0	0	0	0
sp|Q9UQB8|BAIP2_HUMAN	Q9UQB8	BAIP2_HUMAN	BAIAP2	552	12.3	Homo sapiens	1:Experimental evidence at protein level	Brain-specific angiogenesis inhibitor 1-associated protein 2	1	0.999	3	7	7	7	2	0	2	0	0	1	1	1	2	0	2	0	0	1	1	1	2	0	2	0	0	1	1	1	169897568	0	0	52256444	70855120	87000904	169897568	0	0	52256444	70855120
sp|Q9Y224|CN166_HUMAN	Q9Y224	CN166_HUMAN	C14orf166	244	49.2	Homo sapiens	1:Experimental evidence at protein level	UPF0568 protein C14orf166	1	0.999	8	24	24	24	0	0	0	0	4	16	4	0	0	0	0	0	4	16	4	0	0	0	0	0	4	16	4	0	0	0	0	222462768	758196350	294586496	0	0	0	222462768	758196350
sp|Q9Y230|RUVB2_HUMAN	Q9Y230	RUVB2_HUMAN	RUVBL2	463	67.2	Homo sapiens	1:Experimental evidence at protein level	RuvB-like 2	1	0.999	29	204	204	204	16	44	22	15	28	44	14	21	16	44	22	15	28	44	14	21	16	44	22	15	28	44	14	21	2171440900	3101783040	4028961790	4069561600	3747065860	1500358140	2171440900	3101783040	4028961790	4069561600	3747065860
sp|Q9Y265|RUVB1_HUMAN	Q9Y265	RUVB1_HUMAN	RUVBL1	456	54.6	Homo sapiens	1:Experimental evidence at protein level	RuvB-like 1	1	0.999	29	171	171	171	10	30	23	8	26	47	15	12	10	30	23	8	26	47	15	12	10	30	23	8	26	47	15	12	383940928	755657730	12729576400	1087928060	1998758140	395578688	383940928	755657730	12729576400	1087928060	1998758140
sp|Q9Y285|SYFA_HUMAN	Q9Y285	SYFA_HUMAN	FARSA	508	28.5	Homo sapiens	1:Experimental evidence at protein level	Phenylalanine--tRNA ligase alpha subunit	1	0.999	8	59	59	59	7	5	8	0	9	17	7	6	7	5	8	0	9	17	7	6	7	5	8	0	9	17	7	6	730648130	146682592	643927420	1242962180	970138620	631783170	730648130	146682592	643927420	1242962180	970138620
sp|Q9Y291|RT33_HUMAN	Q9Y291	RT33_HUMAN	MRPS33	106	22.6	Homo sapiens	1:Experimental evidence at protein level	28S ribosomal protein S33, mitochondrial	1	0.9988	3	6	6	6	0	0	2	0	1	3	0	0	0	0	2	0	1	3	0	0	0	0	2	0	1	3	0	0	0	0	0	0	13623684	0	0	0	0	0	13623684
sp|Q9Y295|DRG1_HUMAN	Q9Y295	DRG1_HUMAN	DRG1	367	8.4	Homo sapiens	1:Experimental evidence at protein level	Developmentally-regulated GTP-binding protein 1	1	0.999	2	2	2	2	0	0	0	0	0	1	0	1	0	0	0	0	0	1	0	1	0	0	0	0	0	1	0	1	0	0	0	0	0	0	0	0	0	0	0
sp|Q9Y2Q3|GSTK1_HUMAN	Q9Y2Q3	GSTK1_HUMAN	GSTK1	226	29.2	Homo sapiens	1:Experimental evidence at protein level	Glutathione S-transferase kappa 1	1	0.999	3	4	4	4	0	0	0	0	0	4	0	0	0	0	0	0	0	4	0	0	0	0	0	0	0	4	0	0	0	0	0	0	142315520	0	0	0	0	0	142315520
sp|Q9Y2Q9|RT28_HUMAN	Q9Y2Q9	RT28_HUMAN	MRPS28	187	49.7	Homo sapiens	1:Experimental evidence at protein level	28S ribosomal protein S28, mitochondrial	1	0.999	7	24	24	24	0	0	6	0	5	11	1	1	0	0	6	0	5	11	1	1	0	0	6	0	5	11	1	1	0	0	839949820	257285568	479759328	114742120	0	0	839949820	257285568	479759328
sp|Q9Y2R9|RT07_HUMAN	Q9Y2R9	RT07_HUMAN	MRPS7	242	24	Homo sapiens	1:Experimental evidence at protein level	28S ribosomal protein S7, mitochondrial	1	0.999	3	6	6	6	1	0	3	0	0	1	1	0	1	0	3	0	0	1	1	0	1	0	3	0	0	1	1	0	0	0	55650224	0	67858800	103569520	0	0	55650224	0	67858800
sp|Q9Y2W1|TR150_HUMAN	Q9Y2W1	TR150_HUMAN	THRAP3	955	21.5	Homo sapiens	1:Experimental evidence at protein level	Thyroid hormone receptor-associated protein 3	1	0.999	10	27	27	27	7	6	3	2	1	6	0	2	7	6	3	2	1	6	0	2	7	6	3	2	1	6	0	2	203718768	35837448	143297984	0	126901304	0	203718768	35837448	143297984	0	126901304
sp|Q9Y305|ACOT9_HUMAN	Q9Y305	ACOT9_HUMAN	ACOT9	439	28.7	Homo sapiens	1:Experimental evidence at protein level	Acyl-coenzyme A thioesterase 9, mitochondrial	1	0.999	11	30	30	30	1	1	4	2	4	10	3	5	1	1	4	2	4	10	3	5	1	1	4	2	4	10	3	5	0	0	355232416	602168320	126228744	560460670	0	0	355232416	602168320	126228744
sp|Q9Y314|NOSIP_HUMAN	Q9Y314	NOSIP_HUMAN	NOSIP	301	5.3	Homo sapiens	1:Experimental evidence at protein level	Nitric oxide synthase-interacting protein	1	0.9989	2	4	4	4	0	0	0	0	2	2	0	0	0	0	0	0	2	2	0	0	0	0	0	0	2	2	0	0	0	0	0	74418160	0	0	0	0	0	74418160	0
sp|Q9Y383|LC7L2_HUMAN	Q9Y383	LC7L2_HUMAN	LUC7L2	392	49.7	Homo sapiens	1:Experimental evidence at protein level	Putative RNA-binding protein Luc7-like 2	1	0.999	17	106	62	106	9	39	3	8	15	22	9	1	5	27	2	2	8	14	4	0	9	39	3	8	15	22	9	1	1704112380	2195744510	472276896	1238610820	1193031040	952014340	1023247100	1377111300	204220288	830616700	652311680
sp|Q9Y3B2|EXOS1_HUMAN	Q9Y3B2	EXOS1_HUMAN	EXOSC1	195	15.4	Homo sapiens	1:Experimental evidence at protein level	Exosome complex component CSL4	1	0.999	2	2	2	2	0	0	0	0	0	2	0	0	0	0	0	0	0	2	0	0	0	0	0	0	0	2	0	0	0	0	0	0	134217792	0	0	0	0	0	134217792
sp|Q9Y3B4|SF3B6_HUMAN	Q9Y3B4	SF3B6_HUMAN	SF3B6	125	24.8	Homo sapiens	1:Experimental evidence at protein level	Splicing factor 3B subunit 6	1	0.999	3	7	7	7	1	1	0	3	0	0	1	1	1	1	0	3	0	0	1	1	1	1	0	3	0	0	1	1	0	0	0	0	0	0	0	0	0	0	0
sp|Q9Y3B7|RM11_HUMAN	Q9Y3B7	RM11_HUMAN	MRPL11	192	89.6	Homo sapiens	1:Experimental evidence at protein level	39S ribosomal protein L11, mitochondrial	1	0.999	20	134	134	134	4	0	37	0	26	29	12	26	4	0	37	0	26	29	12	26	4	0	37	0	26	29	12	26	305060064	0	5976696300	3180682750	1214331010	1001107520	305060064	0	5976696300	3180682750	1214331010
sp|Q9Y3C1|NOP16_HUMAN	Q9Y3C1	NOP16_HUMAN	NOP16	178	18	Homo sapiens	1:Experimental evidence at protein level	Nucleolar protein 16	1	0.999	2	8	8	8	3	0	1	0	2	0	1	1	3	0	1	0	2	0	1	1	3	0	1	0	2	0	1	1	62474272	0	101535728	30620616	0	35899120	62474272	0	101535728	30620616	0
sp|Q9Y3D7|TIM16_HUMAN	Q9Y3D7	TIM16_HUMAN	PAM16	125	72	Homo sapiens	1:Experimental evidence at protein level	Mitochondrial import inner membrane translocase subunit TIM16	1	0.999	10	36	36	36	0	0	5	2	9	11	7	2	0	0	5	2	9	11	7	2	0	0	5	2	9	11	7	2	0	0	287990912	102494304	0	13492621	0	0	287990912	102494304	0
sp|Q9Y3D9|RT23_HUMAN	Q9Y3D9	RT23_HUMAN	MRPS23	190	58.9	Homo sapiens	1:Experimental evidence at protein level	28S ribosomal protein S23, mitochondrial	1	0.999	13	49	49	49	2	2	10	0	10	13	4	8	2	2	10	0	10	13	4	8	2	2	10	0	10	13	4	8	163332464	0	549542080	155424368	650523650	428409504	163332464	0	549542080	155424368	650523650
sp|Q9Y3F4|STRAP_HUMAN	Q9Y3F4	STRAP_HUMAN	STRAP	350	29.4	Homo sapiens	1:Experimental evidence at protein level	Serine-threonine kinase receptor-associated protein	1	0.999	6	14	14	14	0	2	1	0	3	6	0	2	0	2	1	0	3	6	0	2	0	2	1	0	3	6	0	2	0	0	0	74192152	0	0	0	0	0	74192152	0
sp|Q9Y3I0|RTCB_HUMAN	Q9Y3I0	RTCB_HUMAN	RTCB	505	65	Homo sapiens	1:Experimental evidence at protein level	tRNA-splicing ligase RtcB homolog	1	0.999	33	204	204	204	15	14	27	1	44	69	15	19	15	14	27	1	44	69	15	19	15	14	27	1	44	69	15	19	1413422590	335177408	1788715010	2193254910	3288279810	1559235710	1413422590	335177408	1788715010	2193254910	3288279810
sp|Q9Y3U8|RL36_HUMAN	Q9Y3U8	RL36_HUMAN	RPL36	105	35.2	Homo sapiens	1:Experimental evidence at protein level	60S ribosomal protein L36	1	0.999	6	29	29	29	1	0	4	0	7	8	2	7	1	0	4	0	7	8	2	7	1	0	4	0	7	8	2	7	0	0	417176192	914015490	566143550	57802764	0	0	417176192	914015490	566143550
sp|Q9Y3Y2|CHTOP_HUMAN	Q9Y3Y2	CHTOP_HUMAN	CHTOP	248	12.1	Homo sapiens	1:Experimental evidence at protein level	Chromatin target of PRMT1 protein	1	0.999	2	16	16	16	3	2	2	1	3	2	2	1	3	2	2	1	3	2	2	1	3	2	2	1	3	2	2	1	772303490	323975648	302201280	137437120	41196536	273820640	772303490	323975648	302201280	137437120	41196536
sp|Q9Y3Z3|SAMH1_HUMAN	Q9Y3Z3	SAMH1_HUMAN	SAMHD1	626	24	Homo sapiens	1:Experimental evidence at protein level	Deoxynucleoside triphosphate triphosphohydrolase SAMHD1	1	0.999	10	18	18	18	0	0	0	0	3	13	1	1	0	0	0	0	3	13	1	1	0	0	0	0	3	13	1	1	0	0	0	206411904	205304832	0	0	0	0	206411904	205304832
sp|Q9Y446|PKP3_HUMAN	Q9Y446	PKP3_HUMAN	PKP3	797	21	Homo sapiens	1:Experimental evidence at protein level	Plakophilin-3	1	0.999	10	18	18	18	0	1	3	0	3	7	3	1	0	1	3	0	3	7	3	1	0	1	3	0	3	7	3	1	0	0	187398192	193255200	87009392	149933376	0	0	187398192	193255200	87009392
sp|Q9Y490|TLN1_HUMAN	Q9Y490	TLN1_HUMAN	TLN1	2541	10.2	Homo sapiens	1:Experimental evidence at protein level	Talin-1	1	0.999	3	6	6	6	0	2	0	0	0	4	0	0	0	2	0	0	0	4	0	0	0	2	0	0	0	4	0	0	0	0	0	0	46243896	0	0	0	0	0	46243896
sp|Q9Y4L1|HYOU1_HUMAN	Q9Y4L1	HYOU1_HUMAN	HYOU1	999	13	Homo sapiens	1:Experimental evidence at protein level	Hypoxia up-regulated protein 1	1	0.999	7	20	20	20	2	2	2	1	2	6	2	3	2	2	2	1	2	6	2	3	2	2	2	1	2	6	2	3	232843744	286608992	83197008	179492752	110549920	131205688	232843744	286608992	83197008	179492752	110549920
sp|Q9Y4W6|AFG32_HUMAN	Q9Y4W6	AFG32_HUMAN	AFG3L2	797	5.1	Homo sapiens	1:Experimental evidence at protein level	AFG3-like protein 2	1	0.9986	2	3	3	3	0	0	1	0	0	1	0	1	0	0	1	0	0	1	0	1	0	0	1	0	0	1	0	1	0	0	94177312	0	0	0	0	0	94177312	0	0
sp|Q9Y5K6|CD2AP_HUMAN	Q9Y5K6	CD2AP_HUMAN	CD2AP	639	14.1	Homo sapiens	1:Experimental evidence at protein level	CD2-associated protein	1	0.999	6	16	16	16	0	2	1	0	4	6	3	0	0	2	1	0	4	6	3	0	0	2	1	0	4	6	3	0	0	172688320	0	148181904	196391344	280208064	0	172688320	0	148181904	196391344
sp|Q9Y5K8|VATD_HUMAN	Q9Y5K8	VATD_HUMAN	ATP6V1D	247	15.4	Homo sapiens	1:Experimental evidence at protein level	V-type proton ATPase subunit D	1	0.999	3	7	7	7	0	0	2	0	3	2	0	0	0	0	2	0	3	2	0	0	0	0	2	0	3	2	0	0	0	0	0	487602624	103272880	0	0	0	0	487602624	103272880
sp|Q9Y5M8|SRPRB_HUMAN	Q9Y5M8	SRPRB_HUMAN	SRPRB	271	13.3	Homo sapiens	1:Experimental evidence at protein level	Signal recognition particle receptor subunit beta	1	0.999	2	14	14	14	1	1	2	1	4	3	1	1	1	1	2	1	4	3	1	1	1	1	2	1	4	3	1	1	49386676	154689328	170736880	170677296	119240424	127189984	49386676	154689328	170736880	170677296	119240424
sp|Q9Y5S9|RBM8A_HUMAN	Q9Y5S9	RBM8A_HUMAN	RBM8A	174	35.6	Homo sapiens	1:Experimental evidence at protein level	RNA-binding protein 8A	1	0.999	1	7	7	7	1	1	1	0	1	2	1	0	1	1	1	0	1	2	1	0	1	1	1	0	1	2	1	0	10689934	0	83535384	44119064	70633840	0	10689934	0	83535384	44119064	70633840
sp|Q9Y608|LRRF2_HUMAN	Q9Y608	LRRF2_HUMAN	LRRFIP2	721	19.7	Homo sapiens	1:Experimental evidence at protein level	Leucine-rich repeat flightless-interacting protein 2	1	0.999	14	48	48	48	4	0	1	0	11	24	7	1	4	0	1	0	11	24	7	1	4	0	1	0	11	24	7	1	566786940	0	0	464066368	956761600	879503360	566786940	0	0	464066368	956761600
sp|Q9Y676|RT18B_HUMAN	Q9Y676	RT18B_HUMAN	MRPS18B	258	11.2	Homo sapiens	1:Experimental evidence at protein level	28S ribosomal protein S18b, mitochondrial	1	0.999	2	13	13	13	1	0	3	0	3	3	1	2	1	0	3	0	3	3	1	2	1	0	3	0	3	3	1	2	149464160	0	648108290	370164480	329760544	97886000	149464160	0	648108290	370164480	329760544
sp|Q9Y678|COPG1_HUMAN	Q9Y678	COPG1_HUMAN	COPG1	874	16.7	Homo sapiens	1:Experimental evidence at protein level	Coatomer subunit gamma-1	1	0.999	5	11	11	11	0	9	0	0	1	1	0	0	0	9	0	0	1	1	0	0	0	9	0	0	1	1	0	0	0	386310144	0	0	59208948	0	0	386310144	0	0	59208948
sp|Q9Y6C9|MTCH2_HUMAN	Q9Y6C9	MTCH2_HUMAN	MTCH2	303	7.3	Homo sapiens	1:Experimental evidence at protein level	Mitochondrial carrier homolog 2	1	0.999	2	3	3	3	0	0	0	0	0	2	1	0	0	0	0	0	0	2	1	0	0	0	0	0	0	2	1	0	0	0	0	0	83567008	0	0	0	0	0	83567008
sp|Q9Y6M1|IF2B2_HUMAN	Q9Y6M1	IF2B2_HUMAN	IGF2BP2	599	50.6	Homo sapiens	1:Experimental evidence at protein level	Insulin-like growth factor 2 mRNA-binding protein 2	1	0.999	28	101	101	127	7	5	12	0	22	35	9	11	7	5	12	0	22	35	9	11	9	9	17	0	26	39	12	15	329792768	190978832	630060220	948970110	788452860	610367810	329792768	190978832	630060220	948970110	788452860
sp|Q9Y6N5|SQRD_HUMAN	Q9Y6N5	SQRD_HUMAN	SQRDL	450	40	Homo sapiens	1:Experimental evidence at protein level	Sulfide:quinone oxidoreductase, mitochondrial	1	0.999	12	35	35	35	1	4	2	1	5	17	4	1	1	4	2	1	5	17	4	1	1	4	2	1	5	17	4	1	177821456	208714048	167478784	412297088	681441660	576348800	177821456	208714048	167478784	412297088	681441660
sp|Q9Y6U3|ADSV_HUMAN	Q9Y6U3	ADSV_HUMAN	SCIN	715	3.4	Homo sapiens	1:Experimental evidence at protein level	Adseverin	1	0.999	2	6	6	6	0	0	2	0	0	0	1	3	0	0	2	0	0	0	1	3	0	0	2	0	0	0	1	3	0	0	267848800	0	0	77325360	0	0	267848800	0	0
sp|O75351|VPS4B_HUMAN	O75351	VPS4B_HUMAN	VPS4B	444	15.8	Homo sapiens	1:Experimental evidence at protein level	Vacuolar protein sorting-associated protein 4B	0.9999	0.9986	2	3	3	3	0	0	1	0	0	2	0	0	0	0	1	0	0	2	0	0	0	0	1	0	0	2	0	0	0	0	0	0	0	0	0	0	0	0	0
sp|O75534|CSDE1_HUMAN	O75534	CSDE1_HUMAN	CSDE1	798	9	Homo sapiens	1:Experimental evidence at protein level	Cold shock domain-containing protein E1	0.9999	0.9976	2	3	3	3	0	0	1	0	0	1	0	1	0	0	1	0	0	1	0	1	0	0	1	0	0	1	0	1	0	0	0	0	0	0	0	0	0	0	0
sp|P02549|SPTA1_HUMAN	P02549	SPTA1_HUMAN	SPTA1	2419	5	Homo sapiens	1:Experimental evidence at protein level	Spectrin alpha chain, erythrocytic 1	0.9999	0.9987	1	4	4	4	2	0	1	0	0	0	1	0	2	0	1	0	0	0	1	0	2	0	1	0	0	0	1	0	1221054460	0	0	31573494	0	0	1221054460	0	0	31573494	0
sp|P02763|A1AG1_HUMAN	P02763	A1AG1_HUMAN	ORM1	201	11.9	Homo sapiens	1:Experimental evidence at protein level	Alpha-1-acid glycoprotein 1	0.9999	0.999	2	3	2	3	0	3	0	0	0	0	0	0	0	2	0	0	0	0	0	0	0	3	0	0	0	0	0	0	0	309750528	0	0	0	0	0	309750528	0	0	0
sp|P12236|ADT3_HUMAN	P12236	ADT3_HUMAN	SLC25A6	298	29.9	Homo sapiens	1:Experimental evidence at protein level	ADP/ATP translocase 3	0.9999	0.999	9	3	3	23	0	0	1	0	0	1	1	0	0	0	1	0	0	1	1	0	0	1	4	1	2	7	7	1	0	0	0	0	71944600	0	0	0	0	0	71944600
sp|P13995|MTDC_HUMAN	P13995	MTDC_HUMAN	MTHFD2	350	7.4	Homo sapiens	1:Experimental evidence at protein level	Bifunctional methylenetetrahydrofolate dehydrogenase/cyclohydrolase, mitochondrial	0.9999	0.999	2	2	2	2	0	0	0	0	1	0	1	0	0	0	0	0	1	0	1	0	0	0	0	0	1	0	1	0	0	0	0	0	0	0	0	0	0	0	0
sp|P16402|H13_HUMAN	P16402	H13_HUMAN	HIST1H1D	221	48.4	Homo sapiens	1:Experimental evidence at protein level	Histone H1.3	0.9999	0.999	21	3	3	266	2	1	0	0	0	0	0	0	2	1	0	0	0	0	0	0	45	33	36	68	11	8	31	34	0	56258928	0	0	0	0	0	56258928	0	0	0
sp|P20591|MX1_HUMAN	P20591	MX1_HUMAN	MX1	662	5.3	Homo sapiens	1:Experimental evidence at protein level	Interferon-induced GTP-binding protein Mx1	0.9999	0.999	1	2	0	2	0	0	0	0	0	2	0	0	0	0	0	0	0	0	0	0	0	0	0	0	0	2	0	0	0	0	0	0	49857780	0	0	0	0	0	0
sp|P30837|AL1B1_HUMAN	P30837	AL1B1_HUMAN	ALDH1B1	517	4.1	Homo sapiens	1:Experimental evidence at protein level	Aldehyde dehydrogenase X, mitochondrial	0.9999	0.9975	2	4	4	4	0	0	0	0	0	2	2	0	0	0	0	0	0	2	2	0	0	0	0	0	0	2	2	0	0	0	0	0	0	0	0	0	0	0	0
sp|P31939|PUR9_HUMAN	P31939	PUR9_HUMAN	ATIC	592	11.3	Homo sapiens	1:Experimental evidence at protein level	Bifunctional purine biosynthesis protein PURH	0.9999	0.999	2	2	2	2	0	0	1	0	0	1	0	0	0	0	1	0	0	1	0	0	0	0	1	0	0	1	0	0	0	0	0	0	0	0	0	0	0	0	0
sp|P35249|RFC4_HUMAN	P35249	RFC4_HUMAN	RFC4	363	13.2	Homo sapiens	1:Experimental evidence at protein level	Replication factor C subunit 4	0.9999	0.9971	2	4	4	4	0	0	0	0	2	2	0	0	0	0	0	0	2	2	0	0	0	0	0	0	2	2	0	0	0	0	0	0	63222456	0	0	0	0	0	63222456
sp|P35659|DEK_HUMAN	P35659	DEK_HUMAN	DEK	375	14.9	Homo sapiens	1:Experimental evidence at protein level	Protein DEK	0.9999	0.999	2	2	2	2	0	0	1	0	0	0	1	0	0	0	1	0	0	0	1	0	0	0	1	0	0	0	1	0	0	0	30440752	0	0	0	0	0	30440752	0	0
sp|P48668|K2C6C_HUMAN	P48668	K2C6C_HUMAN	KRT6C	564	37.9	Homo sapiens	1:Experimental evidence at protein level	Keratin, type II cytoskeletal 6C	0.9999	0.9989	21	3	0	402	3	0	0	0	0	0	0	0	0	0	0	0	0	0	0	0	52	20	48	61	24	29	120	48	404964032	0	0	0	0	0	0	0	0	0	0
sp|P49207|RL34_HUMAN	P49207	RL34_HUMAN	RPL34	117	11.1	Homo sapiens	1:Experimental evidence at protein level	60S ribosomal protein L34	0.9999	0.9968	1	3	3	3	0	0	0	0	0	2	1	0	0	0	0	0	0	2	1	0	0	0	0	0	0	2	1	0	0	0	0	0	113185504	0	0	0	0	0	113185504
sp|P49788|TIG1_HUMAN	P49788	TIG1_HUMAN	RARRES1	294	3.1	Homo sapiens	1:Experimental evidence at protein level	Retinoic acid receptor responder protein 1	0.9999	0.9987	1	4	4	4	0	1	0	0	1	2	0	0	0	1	0	0	1	2	0	0	0	1	0	0	1	2	0	0	0	42332636	0	36315816	33651568	0	0	42332636	0	36315816	33651568
sp|P54652|HSP72_HUMAN	P54652	HSP72_HUMAN	HSPA2	639	21.4	Homo sapiens	1:Experimental evidence at protein level	Heat shock-related 70 kDa protein 2	0.9999	0.999	15	2	2	231	1	0	0	0	0	0	1	0	1	0	0	0	0	0	1	0	42	24	20	20	25	32	43	25	0	0	0	0	0	0	0	0	0	0	0
sp|P83881|RL36A_HUMAN	P83881	RL36A_HUMAN	RPL36A	106	13.2	Homo sapiens	1:Experimental evidence at protein level	60S ribosomal protein L36a	0.9999	0.999	2	4	0	4	0	0	0	0	1	1	0	2	0	0	0	0	0	0	0	0	0	0	0	0	1	1	0	2	0	0	0	141678448	82265248	0	0	0	0	0	0
sp|Q13444|ADA15_HUMAN	Q13444	ADA15_HUMAN	ADAM15	863	7.1	Homo sapiens	1:Experimental evidence at protein level	Disintegrin and metalloproteinase domain-containing protein 15	0.9999	0.999	2	5	5	5	0	0	0	1	0	2	2	0	0	0	0	1	0	2	2	0	0	0	0	1	0	2	2	0	0	0	0	0	0	0	0	0	0	0	0
sp|Q13510|ASAH1_HUMAN	Q13510	ASAH1_HUMAN	ASAH1	395	9.1	Homo sapiens	1:Experimental evidence at protein level	Acid ceramidase	0.9999	0.999	2	4	4	4	0	0	0	3	0	1	0	0	0	0	0	3	0	1	0	0	0	0	0	3	0	1	0	0	0	0	0	0	37417608	0	0	0	0	0	37417608
sp|Q14240|IF4A2_HUMAN	Q14240	IF4A2_HUMAN	EIF4A2	407	16	Homo sapiens	1:Experimental evidence at protein level	Eukaryotic initiation factor 4A-II	0.9999	0.999	4	16	3	37	1	1	2	2	2	4	2	2	0	0	0	0	0	2	1	0	5	2	4	2	5	6	8	5	442241568	428536320	634380740	505733408	675918140	622525180	0	0	0	0	0
sp|Q14444|CAPR1_HUMAN	Q14444	CAPR1_HUMAN	CAPRIN1	709	8.3	Homo sapiens	1:Experimental evidence at protein level	Caprin-1	0.9999	0.999	2	10	10	10	2	1	1	0	1	2	2	1	2	1	1	0	1	2	2	1	2	1	1	0	1	2	2	1	0	0	126608456	212347264	191034928	140430016	0	0	126608456	212347264	191034928
sp|Q15027|ACAP1_HUMAN	Q15027	ACAP1_HUMAN	ACAP1	740	11.5	Homo sapiens	1:Experimental evidence at protein level	Arf-GAP with coiled-coil, ANK repeat and PH domain-containing protein 1	0.9999	0.999	1	13	13	13	2	0	2	0	3	1	3	2	2	0	2	0	3	1	3	2	2	0	2	0	3	1	3	2	822712260	0	2424582910	1054385280	112655256	517970464	822712260	0	2424582910	1054385280	112655256
sp|Q8NBS9|TXND5_HUMAN	Q8NBS9	TXND5_HUMAN	TXNDC5	432	15.7	Homo sapiens	1:Experimental evidence at protein level	Thioredoxin domain-containing protein 5	0.9999	0.999	2	2	2	2	0	0	1	0	0	1	0	0	0	0	1	0	0	1	0	0	0	0	1	0	0	1	0	0	0	0	0	0	31643268	0	0	0	0	0	31643268
sp|Q9NRG0|CHRC1_HUMAN	Q9NRG0	CHRC1_HUMAN	CHRAC1	131	16.8	Homo sapiens	1:Experimental evidence at protein level	Chromatin accessibility complex protein 1	0.9999	0.999	2	2	2	2	0	1	0	1	0	0	0	0	0	1	0	1	0	0	0	0	0	1	0	1	0	0	0	0	0	98420304	0	0	0	0	0	98420304	0	0	0
sp|Q9UI30|TR112_HUMAN	Q9UI30	TR112_HUMAN	TRMT112	125	59.2	Homo sapiens	1:Experimental evidence at protein level	Multifunctional methyltransferase subunit TRM112-like protein	0.9999	0.9978	2	2	2	2	0	0	0	0	0	1	1	0	0	0	0	0	0	1	1	0	0	0	0	0	0	1	1	0	0	0	0	0	0	0	0	0	0	0	0
sp|Q9UL25|RAB21_HUMAN	Q9UL25	RAB21_HUMAN	RAB21	225	8.4	Homo sapiens	1:Experimental evidence at protein level	Ras-related protein Rab-21	0.9999	0.9978	1	4	4	4	0	0	0	0	1	3	0	0	0	0	0	0	1	3	0	0	0	0	0	0	1	3	0	0	0	0	0	0	27350952	0	0	0	0	0	27350952
sp|Q9Y697|NFS1_HUMAN	Q9Y697	NFS1_HUMAN	NFS1	457	16	Homo sapiens	1:Experimental evidence at protein level	Cysteine desulfurase, mitochondrial	0.9999	0.999	1	4	4	4	1	0	0	0	1	1	1	0	1	0	0	0	1	1	1	0	1	0	0	0	1	1	1	0	0	0	100120768	75495176	99099536	95856392	0	0	100120768	75495176	99099536
sp|P54819|KAD2_HUMAN	P54819	KAD2_HUMAN	AK2	239	28	Homo sapiens	1:Experimental evidence at protein level	Adenylate kinase 2, mitochondrial	0.9998	0.999	2	10	10	10	0	1	3	0	2	3	1	0	0	1	3	0	2	3	1	0	0	1	3	0	2	3	1	0	0	0	105178856	130556288	82973600	93300744	0	0	105178856	130556288	82973600
sp|P61457|PHS_HUMAN	P61457	PHS_HUMAN	PCBD1	104	17.3	Homo sapiens	1:Experimental evidence at protein level	Pterin-4-alpha-carbinolamine dehydratase	0.9998	0.9973	2	5	5	5	0	0	1	0	1	2	1	0	0	0	1	0	1	2	1	0	0	0	1	0	1	2	1	0	0	0	0	0	0	0	0	0	0	0	0
sp|Q16875|F263_HUMAN	Q16875	F263_HUMAN	PFKFB3	520	13.5	Homo sapiens	1:Experimental evidence at protein level	6-phosphofructo-2-kinase/fructose-2,6-bisphosphatase 3	0.9998	0.999	2	2	2	2	0	0	1	0	1	0	0	0	0	0	1	0	1	0	0	0	0	0	1	0	1	0	0	0	0	0	38199660	0	0	0	0	0	38199660	0	0
sp|Q2VIR3|IF2GL_HUMAN	Q2VIR3	IF2GL_HUMAN	EIF2S3L	472	32.8	Homo sapiens	5:Protein uncertain	Putative eukaryotic translation initiation factor 2 subunit 3-like protein	0.9998	0.9984	16	1	1	64	1	0	0	0	0	0	0	0	1	0	0	0	0	0	0	0	7	0	6	0	12	23	6	10	0	0	0	0	0	0	0	0	0	0	0
sp|Q7L0Y3|MRRP1_HUMAN	Q7L0Y3	MRRP1_HUMAN	TRMT10C	403	10.2	Homo sapiens	1:Experimental evidence at protein level	Mitochondrial ribonuclease P protein 1	0.9998	0.999	2	2	2	2	0	0	0	0	0	2	0	0	0	0	0	0	0	2	0	0	0	0	0	0	0	2	0	0	0	0	0	0	127027824	0	0	0	0	0	127027824
sp|Q9NR28|DBLOH_HUMAN	Q9NR28	DBLOH_HUMAN	DIABLO	239	13	Homo sapiens	1:Experimental evidence at protein level	Diablo homolog, mitochondrial	0.9998	0.9987	2	2	2	2	0	0	0	0	1	0	0	1	0	0	0	0	1	0	0	1	0	0	0	0	1	0	0	1	0	0	0	0	0	0	0	0	0	0	0
sp|Q9NVH6|TMLH_HUMAN	Q9NVH6	TMLH_HUMAN	TMLHE	421	9.5	Homo sapiens	1:Experimental evidence at protein level	Trimethyllysine dioxygenase, mitochondrial	0.9998	0.999	1	2	2	2	0	2	0	0	0	0	0	0	0	2	0	0	0	0	0	0	0	2	0	0	0	0	0	0	0	0	0	0	0	0	0	0	0	0	0
sp|Q9NZB2|F120A_HUMAN	Q9NZB2	F120A_HUMAN	FAM120A	1118	6.3	Homo sapiens	1:Experimental evidence at protein level	Constitutive coactivator of PPAR-gamma-like protein 1	0.9998	0.9959	2	2	2	2	0	0	0	1	0	1	0	0	0	0	0	1	0	1	0	0	0	0	0	1	0	1	0	0	0	0	0	0	22558108	0	0	0	0	0	22558108
sp|Q9UM22|EPDR1_HUMAN	Q9UM22	EPDR1_HUMAN	EPDR1	224	8.9	Homo sapiens	1:Experimental evidence at protein level	Mammalian ependymin-related protein 1	0.9998	0.9989	2	4	4	4	0	0	1	0	0	0	3	0	0	0	1	0	0	0	3	0	0	0	1	0	0	0	3	0	0	0	0	0	0	0	0	0	0	0	0
sp|O75832|PSD10_HUMAN	O75832	PSD10_HUMAN	PSMD10	226	8	Homo sapiens	1:Experimental evidence at protein level	26S proteasome non-ATPase regulatory subunit 10	0.9997	0.9971	2	3	3	3	0	1	0	1	0	1	0	0	0	1	0	1	0	1	0	0	0	1	0	1	0	1	0	0	0	163726832	0	0	0	0	0	163726832	0	0	0
sp|P42025|ACTY_HUMAN	P42025	ACTY_HUMAN	ACTR1B	376	22.6	Homo sapiens	1:Experimental evidence at protein level	Beta-centractin	0.9997	0.999	4	9	1	9	2	0	0	0	2	3	2	0	1	0	0	0	0	0	0	0	2	0	0	0	2	3	2	0	0	0	0	0	129007096	52965480	0	0	0	0	0
sp|Q5RI15|COX20_HUMAN	Q5RI15	COX20_HUMAN	COX20	118	21.2	Homo sapiens	1:Experimental evidence at protein level	Cytochrome c oxidase protein 20 homolog	0.9997	0.9977	2	2	2	2	0	0	1	0	0	1	0	0	0	0	1	0	0	1	0	0	0	0	1	0	0	1	0	0	0	0	17866228	0	0	0	0	0	17866228	0	0
sp|Q6UXN9|WDR82_HUMAN	Q6UXN9	WDR82_HUMAN	WDR82	313	5.4	Homo sapiens	1:Experimental evidence at protein level	WD repeat-containing protein 82	0.9997	0.9974	1	2	2	2	0	0	1	0	0	0	0	1	0	0	1	0	0	0	0	1	0	0	1	0	0	0	0	1	0	0	114899848	0	0	0	0	0	114899848	0	0
sp|Q8IYI6|EXOC8_HUMAN	Q8IYI6	EXOC8_HUMAN	EXOC8	725	5.5	Homo sapiens	1:Experimental evidence at protein level	Exocyst complex component 8	0.9997	0.999	2	3	3	3	0	3	0	0	0	0	0	0	0	3	0	0	0	0	0	0	0	3	0	0	0	0	0	0	0	0	0	0	0	0	0	0	0	0	0
sp|Q8NEZ5|FBX22_HUMAN	Q8NEZ5	FBX22_HUMAN	FBXO22	403	8.4	Homo sapiens	1:Experimental evidence at protein level	F-box only protein 22	0.9997	0.999	2	3	3	3	0	3	0	0	0	0	0	0	0	3	0	0	0	0	0	0	0	3	0	0	0	0	0	0	0	100870064	0	0	0	0	0	100870064	0	0	0
sp|Q8WUM4|PDC6I_HUMAN	Q8WUM4	PDC6I_HUMAN	PDCD6IP	868	3.1	Homo sapiens	1:Experimental evidence at protein level	Programmed cell death 6-interacting protein	0.9997	0.9989	2	4	4	4	0	1	0	1	1	0	0	1	0	1	0	1	1	0	0	1	0	1	0	1	1	0	0	1	0	0	0	0	0	0	0	0	0	0	0
sp|Q9HAF1|EAF6_HUMAN	Q9HAF1	EAF6_HUMAN	MEAF6	191	18.8	Homo sapiens	1:Experimental evidence at protein level	Chromatin modification-related protein MEAF6	0.9997	0.999	2	2	2	2	1	0	0	0	1	0	0	0	1	0	0	0	1	0	0	0	1	0	0	0	1	0	0	0	140663296	0	0	0	0	0	140663296	0	0	0	0
sp|Q9NX40|OCAD1_HUMAN	Q9NX40	OCAD1_HUMAN	OCIAD1	245	20	Homo sapiens	1:Experimental evidence at protein level	OCIA domain-containing protein 1	0.9997	0.999	2	3	3	3	1	0	0	0	0	2	0	0	1	0	0	0	0	2	0	0	1	0	0	0	0	2	0	0	0	0	0	0	0	0	0	0	0	0	0
sp|O60341|KDM1A_HUMAN	O60341	KDM1A_HUMAN	KDM1A	852	11.2	Homo sapiens	1:Experimental evidence at protein level	Lysine-specific histone demethylase 1A	0.9996	0.9989	2	3	3	3	0	0	1	0	0	2	0	0	0	0	1	0	0	2	0	0	0	0	1	0	0	2	0	0	0	0	0	0	173332848	0	0	0	0	0	173332848
sp|P01766|HV305_HUMAN	P01766	HV305_HUMAN		120	25	Homo sapiens	1:Experimental evidence at protein level	Ig heavy chain V-III region BRO	0.9996	0.9989	2	3	0	3	0	0	0	0	0	0	0	3	0	0	0	0	0	0	0	0	0	0	0	0	0	0	0	3	0	0	0	0	0	0	0	0	0	0	0
sp|P04259|K2C6B_HUMAN	P04259	K2C6B_HUMAN	KRT6B	564	33.9	Homo sapiens	1:Experimental evidence at protein level	Keratin, type II cytoskeletal 6B	0.9996	0.999	21	26	5	420	8	1	3	0	3	2	4	5	4	0	0	0	0	0	1	0	54	22	49	64	24	32	126	49	147161296	86306936	64258164	88823976	43785928	63483776	0	0	0	0	0
sp|Q14141|SEPT6_HUMAN	Q14141	SEPT6_HUMAN	2022-09-06	434	11.8	Homo sapiens	1:Experimental evidence at protein level	Septin-6	0.9996	0.999	4	1	1	6	0	0	0	0	0	1	0	0	0	0	0	0	0	1	0	0	0	0	0	0	0	5	1	0	0	0	0	0	0	0	0	0	0	0	0
sp|Q9P016|THYN1_HUMAN	Q9P016	THYN1_HUMAN	THYN1	225	20	Homo sapiens	1:Experimental evidence at protein level	Thymocyte nuclear protein 1	0.9996	0.9981	2	5	5	5	0	0	0	0	1	2	1	1	0	0	0	0	1	2	1	1	0	0	0	0	1	2	1	1	0	0	0	125079432	43886168	0	0	0	0	125079432	43886168
sp|Q9Y3E5|PTH2_HUMAN	Q9Y3E5	PTH2_HUMAN	PTRH2	179	10.6	Homo sapiens	1:Experimental evidence at protein level	Peptidyl-tRNA hydrolase 2, mitochondrial	0.9996	0.9975	1	2	2	2	0	0	0	0	1	1	0	0	0	0	0	0	1	1	0	0	0	0	0	0	1	1	0	0	0	0	0	0	23666432	0	0	0	0	0	23666432
sp|O15195|VILL_HUMAN	O15195	VILL_HUMAN	VILL	856	8.3	Homo sapiens	2:Experimental evidence at transcript level	Villin-like protein	0.9995	0.9989	2	3	3	3	0	0	0	0	1	2	0	0	0	0	0	0	1	2	0	0	0	0	0	0	1	2	0	0	0	0	0	0	0	0	0	0	0	0	0
sp|P12235|ADT1_HUMAN	P12235	ADT1_HUMAN	SLC25A4	298	29.9	Homo sapiens	1:Experimental evidence at protein level	ADP/ATP translocase 1	0.9995	0.999	6	1	1	13	0	0	0	0	0	0	1	0	0	0	0	0	0	0	1	0	0	0	3	1	1	4	4	0	0	0	0	0	0	0	0	0	0	0	0
sp|P17066|HSP76_HUMAN	P17066	HSP76_HUMAN	HSPA6	643	20.2	Homo sapiens	1:Experimental evidence at protein level	Heat shock 70 kDa protein 6	0.9995	0.999	10	1	1	138	0	1	0	0	0	0	0	0	0	1	0	0	0	0	0	0	22	16	17	9	17	17	24	16	0	0	0	0	0	0	0	0	0	0	0
sp|P33176|KINH_HUMAN	P33176	KINH_HUMAN	KIF5B	963	14	Homo sapiens	1:Experimental evidence at protein level	Kinesin-1 heavy chain	0.9995	0.9933	1	2	2	2	0	0	0	0	0	1	1	0	0	0	0	0	0	1	1	0	0	0	0	0	0	1	1	0	0	0	0	0	50408436	0	0	0	0	0	50408436
sp|Q53H12|AGK_HUMAN	Q53H12	AGK_HUMAN	AGK	422	9.2	Homo sapiens	1:Experimental evidence at protein level	Acylglycerol kinase, mitochondrial	0.9995	0.9971	1	6	6	6	0	1	0	0	2	2	1	0	0	1	0	0	2	2	1	0	0	1	0	0	2	2	1	0	0	0	0	0	121466720	0	0	0	0	0	121466720
sp|Q58EX2|SDK2_HUMAN	Q58EX2	SDK2_HUMAN	SDK2	2172	3.9	Homo sapiens	1:Experimental evidence at protein level	Protein sidekick-2	0.9995	0.9989	1	5	5	5	0	3	0	1	0	0	1	0	0	3	0	1	0	0	1	0	0	3	0	1	0	0	1	0	0	345389920	0	0	0	135415056	0	345389920	0	0	0
sp|Q8WVK2|SNR27_HUMAN	Q8WVK2	SNR27_HUMAN	SNRNP27	155	7.7	Homo sapiens	1:Experimental evidence at protein level	U4/U6.U5 small nuclear ribonucleoprotein 27 kDa protein	0.9995	0.999	2	2	2	2	0	1	0	1	0	0	0	0	0	1	0	1	0	0	0	0	0	1	0	1	0	0	0	0	0	160319520	0	0	0	0	0	160319520	0	0	0
sp|Q99733|NP1L4_HUMAN	Q99733	NP1L4_HUMAN	NAP1L4	375	7.5	Homo sapiens	1:Experimental evidence at protein level	Nucleosome assembly protein 1-like 4	0.9995	0.999	3	1	1	13	0	0	0	0	0	1	0	0	0	0	0	0	0	1	0	0	0	5	0	0	3	4	1	0	0	0	0	0	0	0	0	0	0	0	0
sp|P07858|CATB_HUMAN	P07858	CATB_HUMAN	CTSB	339	12.1	Homo sapiens	1:Experimental evidence at protein level	Cathepsin B	0.9994	0.9971	2	4	4	4	0	0	1	0	0	2	1	0	0	0	1	0	0	2	1	0	0	0	1	0	0	2	1	0	0	0	127389024	0	0	0	0	0	127389024	0	0
sp|P14406|CX7A2_HUMAN	P14406	CX7A2_HUMAN	COX7A2	83	27.7	Homo sapiens	1:Experimental evidence at protein level	Cytochrome c oxidase subunit 7A2, mitochondrial	0.9994	0.999	2	5	5	5	0	0	1	0	0	4	0	0	0	0	1	0	0	4	0	0	0	0	1	0	0	4	0	0	0	0	0	0	59925060	0	0	0	0	0	59925060
sp|P19013|K2C4_HUMAN	P19013	K2C4_HUMAN	KRT4	534	18	Homo sapiens	1:Experimental evidence at protein level	Keratin, type II cytoskeletal 4	0.9994	0.9987	6	1	1	354	0	0	0	0	0	0	1	0	0	0	0	0	0	0	1	0	37	6	30	5	8	27	221	20	0	0	0	0	0	74871048	0	0	0	0	0
sp|P28838|AMPL_HUMAN	P28838	AMPL_HUMAN	LAP3	519	20	Homo sapiens	1:Experimental evidence at protein level	Cytosol aminopeptidase	0.9994	0.999	2	2	2	2	0	0	0	0	0	1	1	0	0	0	0	0	0	1	1	0	0	0	0	0	0	1	1	0	0	0	0	0	20929234	0	0	0	0	0	20929234
sp|P60842|IF4A1_HUMAN	P60842	IF4A1_HUMAN	EIF4A1	406	16	Homo sapiens	1:Experimental evidence at protein level	Eukaryotic initiation factor 4A-I	0.9994	0.9989	4	3	3	37	1	0	1	0	1	0	0	0	1	0	1	0	1	0	0	0	6	2	5	2	6	4	7	5	0	0	0	0	0	0	0	0	0	0	0
sp|Q5T749|KPRP_HUMAN	Q5T749	KPRP_HUMAN	KPRP	579	3.8	Homo sapiens	1:Experimental evidence at protein level	Keratinocyte proline-rich protein	0.9994	0.9983	2	3	3	3	0	2	0	0	0	0	0	1	0	2	0	0	0	0	0	1	0	2	0	0	0	0	0	1	0	41337084	0	0	0	0	0	41337084	0	0	0
sp|P41252|SYIC_HUMAN	P41252	SYIC_HUMAN	IARS	1262	6.4	Homo sapiens	1:Experimental evidence at protein level	Isoleucine--tRNA ligase, cytoplasmic	0.9993	0.9987	2	2	2	2	0	2	0	0	0	0	0	0	0	2	0	0	0	0	0	0	0	2	0	0	0	0	0	0	0	37558964	0	0	0	0	0	37558964	0	0	0
sp|Q5T9A4|ATD3B_HUMAN	Q5T9A4	ATD3B_HUMAN	ATAD3B	648	18.2	Homo sapiens	1:Experimental evidence at protein level	ATPase family AAA domain-containing protein 3B	0.9993	0.9961	1	1	0	1	0	1	0	0	0	0	0	0	0	0	0	0	0	0	0	0	0	1	0	0	0	0	0	0	0	0	0	0	0	0	0	0	0	0	0
sp|O15230|LAMA5_HUMAN	O15230	LAMA5_HUMAN	LAMA5	3695	6.4	Homo sapiens	1:Experimental evidence at protein level	Laminin subunit alpha-5	0.9992	0.999	2	3	3	3	0	0	0	1	1	1	0	0	0	0	0	1	1	1	0	0	0	0	0	1	1	1	0	0	0	0	0	0	14631684	0	0	0	0	0	14631684
sp|P13929|ENOB_HUMAN	P13929	ENOB_HUMAN	ENO3	434	22.6	Homo sapiens	1:Experimental evidence at protein level	Beta-enolase	0.9992	0.9984	6	2	2	32	0	2	0	0	0	0	0	0	0	2	0	0	0	0	0	0	6	7	2	4	1	3	9	0	0	43364536	0	0	0	0	0	43364536	0	0	0
sp|A0FGR8|ESYT2_HUMAN	A0FGR8	ESYT2_HUMAN	ESYT2	921	7.7	Homo sapiens	1:Experimental evidence at protein level	Extended synaptotagmin-2	0.9991	0.999	1	3	3	3	0	1	0	0	1	1	0	0	0	1	0	0	1	1	0	0	0	1	0	0	1	1	0	0	0	0	0	0	64103724	0	0	0	0	0	64103724
sp|P09669|COX6C_HUMAN	P09669	COX6C_HUMAN	COX6C	75	62.7	Homo sapiens	1:Experimental evidence at protein level	Cytochrome c oxidase subunit 6C	0.9991	0.9989	2	2	2	2	0	0	1	0	0	1	0	0	0	0	1	0	0	1	0	0	0	0	1	0	0	1	0	0	0	0	134791488	0	0	0	0	0	134791488	0	0
sp|P61088|UBE2N_HUMAN	P61088	UBE2N_HUMAN	UBE2N	152	12.5	Homo sapiens	1:Experimental evidence at protein level	Ubiquitin-conjugating enzyme E2 N	0.9991	0.9988	2	2	0	2	0	0	0	0	0	1	1	0	0	0	0	0	0	0	0	0	0	0	0	0	0	1	1	0	0	0	0	0	0	0	0	0	0	0	0
sp|P98179|RBM3_HUMAN	P98179	RBM3_HUMAN	RBM3	157	38.9	Homo sapiens	1:Experimental evidence at protein level	RNA-binding protein 3	0.9991	0.999	2	2	2	2	2	0	0	0	0	0	0	0	2	0	0	0	0	0	0	0	2	0	0	0	0	0	0	0	23656414	0	0	0	0	0	23656414	0	0	0	0
sp|Q6P996|PDXD1_HUMAN	Q6P996	PDXD1_HUMAN	PDXDC1	788	7.9	Homo sapiens	1:Experimental evidence at protein level	Pyridoxal-dependent decarboxylase domain-containing protein 1	0.9991	0.999	2	2	2	2	0	2	0	0	0	0	0	0	0	2	0	0	0	0	0	0	0	2	0	0	0	0	0	0	0	55851048	0	0	0	0	0	55851048	0	0	0
sp|P62820|RAB1A_HUMAN	P62820	RAB1A_HUMAN	RAB1A	205	13.4	Homo sapiens	1:Experimental evidence at protein level	Ras-related protein Rab-1A	0.999	0.999	2	2	0	2	0	0	0	0	0	2	0	0	0	0	0	0	0	0	0	0	0	0	0	0	0	2	0	0	0	0	0	0	0	0	0	0	0	0	0
sp|Q00577|PURA_HUMAN	Q00577	PURA_HUMAN	PURA	322	13.7	Homo sapiens	1:Experimental evidence at protein level	Transcriptional activator protein Pur-alpha	0.999	0.9935	4	2	2	7	0	0	1	0	1	0	0	0	0	0	1	0	1	0	0	0	0	0	2	0	3	0	1	1	0	0	0	0	0	0	0	0	0	0	0
sp|Q9Y3C6|PPIL1_HUMAN	Q9Y3C6	PPIL1_HUMAN	PPIL1	166	18.7	Homo sapiens	1:Experimental evidence at protein level	Peptidyl-prolyl cis-trans isomerase-like 1	0.999	0.999	2	2	2	2	0	0	0	0	0	1	0	1	0	0	0	0	0	1	0	1	0	0	0	0	0	1	0	1	0	0	0	0	43061320	0	0	0	0	0	43061320
sp|O43815|STRN_HUMAN	O43815	STRN_HUMAN	STRN	780	13.8	Homo sapiens	1:Experimental evidence at protein level	Striatin	0.9989	0.9937	2	2	1	2	0	2	0	0	0	0	0	0	0	1	0	0	0	0	0	0	0	2	0	0	0	0	0	0	0	43285484	0	0	0	0	0	43285484	0	0	0
sp|P16144|ITB4_HUMAN	P16144	ITB4_HUMAN	ITGB4	1822	4.3	Homo sapiens	1:Experimental evidence at protein level	Integrin beta-4	0.9989	0.999	1	3	3	3	0	2	0	0	1	0	0	0	0	2	0	0	1	0	0	0	0	2	0	0	1	0	0	0	0	48120040	0	0	0	0	0	48120040	0	0	0
sp|Q9HAU0|PKHA5_HUMAN	Q9HAU0	PKHA5_HUMAN	PLEKHA5	1116	4.3	Homo sapiens	1:Experimental evidence at protein level	Pleckstrin homology domain-containing family A member 5	0.9988	0.999	2	2	2	2	0	0	0	0	0	1	0	1	0	0	0	0	0	1	0	1	0	0	0	0	0	1	0	1	0	0	0	0	0	0	0	0	0	0	0
sp|P29966|MARCS_HUMAN	P29966	MARCS_HUMAN	MARCKS	332	8.7	Homo sapiens	1:Experimental evidence at protein level	Myristoylated alanine-rich C-kinase substrate	0.9987	0.999	2	2	2	2	0	0	0	0	0	2	0	0	0	0	0	0	0	2	0	0	0	0	0	0	0	2	0	0	0	0	0	0	0	0	0	0	0	0	0
sp|Q9NVK5|FGOP2_HUMAN	Q9NVK5	FGOP2_HUMAN	FGFR1OP2	253	10.7	Homo sapiens	1:Experimental evidence at protein level	FGFR1 oncogene partner 2	0.9987	0.999	2	2	2	2	1	1	0	0	0	0	0	0	1	1	0	0	0	0	0	0	1	1	0	0	0	0	0	0	0	0	0	0	0	0	0	0	0	0	0
sp|O43765|SGTA_HUMAN	O43765	SGTA_HUMAN	SGTA	313	8.6	Homo sapiens	1:Experimental evidence at protein level	Small glutamine-rich tetratricopeptide repeat-containing protein alpha	0.9986	0.999	2	2	2	2	0	1	0	0	0	1	0	0	0	1	0	0	0	1	0	0	0	1	0	0	0	1	0	0	0	51540852	0	0	0	0	0	51540852	0	0	0
sp|P62136|PP1A_HUMAN	P62136	PP1A_HUMAN	PPP1CA	330	21.2	Homo sapiens	1:Experimental evidence at protein level	Serine/threonine-protein phosphatase PP1-alpha catalytic subunit	0.9984	0.999	3	6	4	19	0	1	0	0	1	3	1	0	0	1	0	0	0	2	1	0	2	3	1	0	4	5	2	2	0	0	0	94919168	203079840	92544440	0	0	0	0	114932808
sp|Q01105|SET_HUMAN	Q01105	SET_HUMAN	SET	290	14.5	Homo sapiens	1:Experimental evidence at protein level	Protein SET	0.9984	0.999	2	3	1	3	1	0	0	0	0	0	2	0	0	0	0	0	0	0	1	0	1	0	0	0	0	0	2	0	127603880	0	0	0	0	0	0	0	0	0	0
sp|Q8NC56|LEMD2_HUMAN	Q8NC56	LEMD2_HUMAN	LEMD2	503	11.9	Homo sapiens	1:Experimental evidence at protein level	LEM domain-containing protein 2	0.9984	0.9988	2	4	4	4	0	1	1	0	2	0	0	0	0	1	1	0	2	0	0	0	0	1	1	0	2	0	0	0	0	125416976	0	224066752	0	0	0	125416976	0	224066752	0
sp|P07737|PROF1_HUMAN	P07737	PROF1_HUMAN	PFN1	140	15.7	Homo sapiens	1:Experimental evidence at protein level	Profilin-1	0.9982	0.999	2	2	2	2	1	0	0	0	0	1	0	0	1	0	0	0	0	1	0	0	1	0	0	0	0	1	0	0	0	0	0	0	61639032	0	0	0	0	0	61639032
sp|Q9BU61|NDUF3_HUMAN	Q9BU61	NDUF3_HUMAN	NDUFAF3	184	16.8	Homo sapiens	1:Experimental evidence at protein level	NADH dehydrogenase [ubiquinone] 1 alpha subcomplex assembly factor 3	0.9982	0.9989	1	2	2	2	0	1	0	0	1	0	0	0	0	1	0	0	1	0	0	0	0	1	0	0	1	0	0	0	0	0	0	0	0	0	0	0	0	0	0
sp|P46060|RAGP1_HUMAN	P46060	RAGP1_HUMAN	RANGAP1	587	6.3	Homo sapiens	1:Experimental evidence at protein level	Ran GTPase-activating protein 1	0.9981	0.999	2	5	5	5	0	1	1	0	1	2	0	0	0	1	1	0	1	2	0	0	0	1	1	0	1	2	0	0	0	0	0	0	54086892	0	0	0	0	0	54086892
sp|Q9H4H8|FA83D_HUMAN	Q9H4H8	FA83D_HUMAN	FAM83D	585	15.4	Homo sapiens	1:Experimental evidence at protein level	Protein FAM83D	0.9981	0.999	2	5	5	5	0	0	0	0	1	2	0	2	0	0	0	0	1	2	0	2	0	0	0	0	1	2	0	2	0	0	0	75288760	90807920	0	0	0	0	75288760	90807920
sp|Q9BQ61|CS043_HUMAN	Q9BQ61	CS043_HUMAN	C19orf43	176	19.3	Homo sapiens	1:Experimental evidence at protein level	Uncharacterized protein C19orf43	0.998	0.9989	2	2	2	2	0	0	0	0	1	1	0	0	0	0	0	0	1	1	0	0	0	0	0	0	1	1	0	0	0	0	0	0	14455866	0	0	0	0	0	14455866
sp|Q9NSB2|KRT84_HUMAN	Q9NSB2	KRT84_HUMAN	KRT84	600	17.5	Homo sapiens	2:Experimental evidence at transcript level	Keratin, type II cuticular Hb4	0.998	0.996	12	1	1	419	1	0	0	0	0	0	0	0	1	0	0	0	0	0	0	0	53	22	55	56	26	30	127	50	0	0	0	0	0	0	0	0	0	0	0
sp|P42677|RS27_HUMAN	P42677	RS27_HUMAN	RPS27	84	17.9	Homo sapiens	1:Experimental evidence at protein level	40S ribosomal protein S27	0.9979	0.9979	1	2	2	2	0	0	0	0	1	1	0	0	0	0	0	0	1	1	0	0	0	0	0	0	1	1	0	0	0	0	0	26868508	0	0	0	0	0	26868508	0
sp|Q9BSV6|SEN34_HUMAN	Q9BSV6	SEN34_HUMAN	TSEN34	310	14.2	Homo sapiens	1:Experimental evidence at protein level	tRNA-splicing endonuclease subunit Sen34	0.9978	0.9988	2	2	2	2	1	0	0	0	0	1	0	0	1	0	0	0	0	1	0	0	1	0	0	0	0	1	0	0	0	0	0	0	0	0	0	0	0	0	0
sp|Q92828|COR2A_HUMAN	Q92828	COR2A_HUMAN	CORO2A	525	16.2	Homo sapiens	2:Experimental evidence at transcript level	Coronin-2A	0.9976	0.9914	2	3	3	3	0	0	0	0	1	0	1	1	0	0	0	0	1	0	1	1	0	0	0	0	1	0	1	1	0	0	0	0	0	0	0	0	0	0	0
sp|Q13123|RED_HUMAN	Q13123	RED_HUMAN	IK	557	8.6	Homo sapiens	1:Experimental evidence at protein level	Protein Red	0.9975	0.999	1	2	2	2	0	2	0	0	0	0	0	0	0	2	0	0	0	0	0	0	0	2	0	0	0	0	0	0	0	65891624	0	0	0	0	0	65891624	0	0	0
sp|Q96ST2|IWS1_HUMAN	Q96ST2	IWS1_HUMAN	IWS1	819	8.5	Homo sapiens	1:Experimental evidence at protein level	Protein IWS1 homolog	0.9975	0.9989	1	2	2	2	0	0	1	0	0	0	0	1	0	0	1	0	0	0	0	1	0	0	1	0	0	0	0	1	0	0	89775656	0	0	0	0	0	89775656	0	0
sp|Q9NQG5|RPR1B_HUMAN	Q9NQG5	RPR1B_HUMAN	RPRD1B	326	11.3	Homo sapiens	1:Experimental evidence at protein level	Regulation of nuclear pre-mRNA domain-containing protein 1B	0.9975	0.9953	2	2	2	2	0	0	1	0	0	0	1	0	0	0	1	0	0	0	1	0	0	0	1	0	0	0	1	0	0	0	48594892	0	0	0	0	0	48594892	0	0
sp|P52824|DGKQ_HUMAN	P52824	DGKQ_HUMAN	DGKQ	942	11	Homo sapiens	1:Experimental evidence at protein level	Diacylglycerol kinase theta	0.9973	0.9984	1	2	2	2	0	0	0	0	0	0	2	0	0	0	0	0	0	0	2	0	0	0	0	0	0	0	2	0	0	0	0	0	0	0	0	0	0	0	0
sp|Q92575|UBXN4_HUMAN	Q92575	UBXN4_HUMAN	UBXN4	508	11.2	Homo sapiens	1:Experimental evidence at protein level	UBX domain-containing protein 4	0.997	0.9987	1	1	1	1	0	0	0	1	0	0	0	0	0	0	0	1	0	0	0	0	0	0	0	1	0	0	0	0	0	0	0	0	0	0	0	0	0	0	0
sp|O94826|TOM70_HUMAN	O94826	TOM70_HUMAN	TOMM70A	608	28.5	Homo sapiens	1:Experimental evidence at protein level	Mitochondrial import receptor subunit TOM70	0.9968	0.999	1	2	2	2	0	0	1	0	0	0	1	0	0	0	1	0	0	0	1	0	0	0	1	0	0	0	1	0	0	0	94295944	0	0	40006204	0	0	94295944	0	0
sp|P36873|PP1G_HUMAN	P36873	PP1G_HUMAN	PPP1CC	323	17.6	Homo sapiens	1:Experimental evidence at protein level	Serine/threonine-protein phosphatase PP1-gamma catalytic subunit	0.9968	0.999	3	4	4	19	1	1	0	0	0	1	1	0	1	1	0	0	0	1	1	0	3	3	1	0	4	4	2	2	0	39202856	0	0	37780832	151024688	0	39202856	0	0	37780832
sp|P63220|RS21_HUMAN	P63220	RS21_HUMAN	RPS21	83	12	Homo sapiens	1:Experimental evidence at protein level	40S ribosomal protein S21	0.9968	0.9981	2	2	2	2	0	0	0	0	0	1	1	0	0	0	0	0	0	1	1	0	0	0	0	0	0	1	1	0	0	0	0	0	13986376	0	0	0	0	0	13986376
sp|Q9UMX0|UBQL1_HUMAN	Q9UMX0	UBQL1_HUMAN	UBQLN1	589	11.2	Homo sapiens	1:Experimental evidence at protein level	Ubiquilin-1	0.9968	0.999	2	1	1	9	0	1	0	0	0	0	0	0	0	1	0	0	0	0	0	0	0	4	0	4	0	1	0	0	0	0	0	0	0	0	0	0	0	0	0
sp|Q99456|K1C12_HUMAN	Q99456	K1C12_HUMAN	KRT12	494	5.3	Homo sapiens	1:Experimental evidence at protein level	Keratin, type I cytoskeletal 12	0.9967	0.999	4	1	1	65	1	0	0	0	0	0	0	0	1	0	0	0	0	0	0	0	5	3	10	11	3	1	20	12	0	0	0	0	0	0	0	0	0	0	0
sp|P24941|CDK2_HUMAN	P24941	CDK2_HUMAN	CDK2	298	26.8	Homo sapiens	1:Experimental evidence at protein level	Cyclin-dependent kinase 2	0.9961	0.9988	3	1	1	3	0	1	0	0	0	0	0	0	0	1	0	0	0	0	0	0	0	1	1	0	0	1	0	0	0	0	0	0	0	0	0	0	0	0	0
sp|Q9NRF9|DPOE3_HUMAN	Q9NRF9	DPOE3_HUMAN	POLE3	147	15	Homo sapiens	1:Experimental evidence at protein level	DNA polymerase epsilon subunit 3	0.9961	0.9979	2	2	2	2	0	0	0	0	0	2	0	0	0	0	0	0	0	2	0	0	0	0	0	0	0	2	0	0	0	0	0	0	4.32196e+06	0	0	0	0	0	4.32196e+06
sp|O75348|VATG1_HUMAN	O75348	VATG1_HUMAN	ATP6V1G1	118	13.6	Homo sapiens	1:Experimental evidence at protein level	V-type proton ATPase subunit G 1	0.9954	0.9974	1	2	0	2	0	0	0	1	0	0	1	0	0	0	0	0	0	0	0	0	0	0	0	1	0	0	1	0	0	0	0	0	0	0	0	0	0	0	0
sp|Q13416|ORC2_HUMAN	Q13416	ORC2_HUMAN	ORC2	577	7.5	Homo sapiens	1:Experimental evidence at protein level	Origin recognition complex subunit 2	0.9912	0.994	2	2	2	2	0	0	0	0	0	1	0	1	0	0	0	0	0	1	0	1	0	0	0	0	0	1	0	1	0	0	0	0	0	0	0	0	0	0	0
sp|Q9NZT1|CALL5_HUMAN	Q9NZT1	CALL5_HUMAN	CALML5	146	30.1	Homo sapiens	1:Experimental evidence at protein level	Calmodulin-like protein 5	0.9912	0.999	1	1	1	1	0	1	0	0	0	0	0	0	0	1	0	0	0	0	0	0	0	1	0	0	0	0	0	0	0	38860040	0	0	0	0	0	38860040	0	0	0
sp|Q13751|LAMB3_HUMAN	Q13751	LAMB3_HUMAN	LAMB3	1172	7.9	Homo sapiens	1:Experimental evidence at protein level	Laminin subunit beta-3	0.991	0.9907	2	2	2	2	0	1	1	0	0	0	0	0	0	1	1	0	0	0	0	0	0	1	1	0	0	0	0	0	0	0	57670108	0	0	0	0	0	57670108	0	0
sp|Q13586|STIM1_HUMAN	Q13586	STIM1_HUMAN	STIM1	685	10.5	Homo sapiens	1:Experimental evidence at protein level	Stromal interaction molecule 1	0.9907	0.999	1	7	7	7	1	0	1	1	0	0	2	2	1	0	1	1	0	0	2	2	1	0	1	1	0	0	2	2	20048272	0	95635320	0	0	47607372	20048272	0	95635320	0	0
sp|Q92552|RT27_HUMAN	Q92552	RT27_HUMAN	MRPS27	414	9.7	Homo sapiens	1:Experimental evidence at protein level	28S ribosomal protein S27, mitochondrial	0.9907	0.999	1	2	2	2	0	0	1	0	0	1	0	0	0	0	1	0	0	1	0	0	0	0	1	0	0	1	0	0	0	0	114165240	0	37558616	0	0	0	114165240	0	37558616
sp|P10606|COX5B_HUMAN	P10606	COX5B_HUMAN	COX5B	129	10.9	Homo sapiens	1:Experimental evidence at protein level	Cytochrome c oxidase subunit 5B, mitochondrial	0.9906	0.999	1	2	2	2	0	2	0	0	0	0	0	0	0	2	0	0	0	0	0	0	0	2	0	0	0	0	0	0	0	0	0	0	0	0	0	0	0	0	0
sp|Q8NE71|ABCF1_HUMAN	Q8NE71	ABCF1_HUMAN	ABCF1	845	3.2	Homo sapiens	1:Experimental evidence at protein level	ATP-binding cassette sub-family F member 1	0.9902	0.9921	1	1	1	1	0	0	1	0	0	0	0	0	0	0	1	0	0	0	0	0	0	0	1	0	0	0	0	0	0	0	0	0	0	0	0	0	0	0	0
sp|P68363|TBA1B_HUMAN	P68363	TBA1B_HUMAN	TUBA1B	451	68.1	Homo sapiens	1:Experimental evidence at protein level	Tubulin alpha-1B chain	0.9901	0.999	31	3	0	354	0	2	0	1	0	0	0	0	0	0	0	0	0	0	0	0	13	118	14	50	48	70	25	16	0	201746672	0	0	0	0	0	0	0	0	0
sp|O94979|SC31A_HUMAN	O94979	SC31A_HUMAN	SEC31A	1220	5.6	Homo sapiens	1:Experimental evidence at protein level	Protein transport protein Sec31A	0.99	0.996	1	1	1	1	0	0	0	0	0	1	0	0	0	0	0	0	0	1	0	0	0	0	0	0	0	1	0	0	0	0	0	0	0	0	0	0	0	0	0
sp|Q9Y371|SHLB1_HUMAN	Q9Y371	SHLB1_HUMAN	SH3GLB1	365	9.9	Homo sapiens	1:Experimental evidence at protein level	Endophilin-B1	0.9894	0.999	1	1	1	1	0	1	0	0	0	0	0	0	0	1	0	0	0	0	0	0	0	1	0	0	0	0	0	0	0	0	0	0	0	0	0	0	0	0	0
sp|P13473|LAMP2_HUMAN	P13473	LAMP2_HUMAN	LAMP2	410	10.7	Homo sapiens	1:Experimental evidence at protein level	Lysosome-associated membrane glycoprotein 2	0.9893	0.999	1	1	1	1	0	0	0	1	0	0	0	0	0	0	0	1	0	0	0	0	0	0	0	1	0	0	0	0	0	0	0	0	0	0	0	0	0	0	0
sp|P19784|CSK22_HUMAN	P19784	CSK22_HUMAN	CSNK2A2	350	11.4	Homo sapiens	1:Experimental evidence at protein level	Casein kinase II subunit alpha'	0.9893	0.999	1	1	1	1	0	0	0	0	0	1	0	0	0	0	0	0	0	1	0	0	0	0	0	0	0	1	0	0	0	0	0	0	0	0	0	0	0	0	0
sp|Q08752|PPID_HUMAN	Q08752	PPID_HUMAN	PPID	370	13.2	Homo sapiens	1:Experimental evidence at protein level	Peptidyl-prolyl cis-trans isomerase D	0.9893	0.999	1	4	4	4	0	0	1	1	0	0	2	0	0	0	1	1	0	0	2	0	0	0	1	1	0	0	2	0	0	0	0	0	0	0	0	0	0	0	0
sp|Q14980|NUMA1_HUMAN	Q14980	NUMA1_HUMAN	NUMA1	2115	8.6	Homo sapiens	1:Experimental evidence at protein level	Nuclear mitotic apparatus protein 1	0.9893	0.9952	1	1	1	1	1	0	0	0	0	0	0	0	1	0	0	0	0	0	0	0	1	0	0	0	0	0	0	0	0	0	0	0	0	0	0	0	0	0	0
sp|P07339|CATD_HUMAN	P07339	CATD_HUMAN	CTSD	412	6.6	Homo sapiens	1:Experimental evidence at protein level	Cathepsin D	0.9892	0.999	1	9	9	9	1	0	2	2	1	1	2	0	1	0	2	2	1	1	2	0	1	0	2	2	1	1	2	0	0	0	0	0	95826800	0	0	0	0	0	95826800
sp|P04899|GNAI2_HUMAN	P04899	GNAI2_HUMAN	GNAI2	355	7.3	Homo sapiens	1:Experimental evidence at protein level	Guanine nucleotide-binding protein G(i) subunit alpha-2	0.9865	0.999	2	1	1	8	0	0	0	0	0	1	0	0	0	0	0	0	0	1	0	0	0	1	1	0	1	2	3	0	0	0	0	0	35263760	0	0	0	0	0	35263760
sp|P09110|THIK_HUMAN	P09110	THIK_HUMAN	ACAA1	424	10.1	Homo sapiens	1:Experimental evidence at protein level	3-ketoacyl-CoA thiolase, peroxisomal	0.9865	0.999	1	1	1	1	0	0	0	0	0	1	0	0	0	0	0	0	0	1	0	0	0	0	0	0	0	1	0	0	0	0	0	0	0	0	0	0	0	0	0
sp|P51116|FXR2_HUMAN	P51116	FXR2_HUMAN	FXR2	673	8	Homo sapiens	1:Experimental evidence at protein level	Fragile X mental retardation syndrome-related protein 2	0.9865	0.999	2	2	2	6	0	0	0	0	1	1	0	0	0	0	0	0	1	1	0	0	1	0	1	0	1	2	1	0	0	0	0	14002073	12629444	0	0	0	0	14002073	12629444
sp|P55268|LAMB2_HUMAN	P55268	LAMB2_HUMAN	LAMB2	1798	4.8	Homo sapiens	1:Experimental evidence at protein level	Laminin subunit beta-2	0.9865	0.999	2	1	1	2	0	0	1	0	0	0	0	0	0	0	1	0	0	0	0	0	0	0	1	0	1	0	0	0	0	0	29737506	0	0	0	0	0	29737506	0	0
sp|Q16527|CSRP2_HUMAN	Q16527	CSRP2_HUMAN	CSRP2	193	10.9	Homo sapiens	1:Experimental evidence at protein level	Cysteine and glycine-rich protein 2	0.9865	0.999	1	1	1	1	0	0	0	0	0	1	0	0	0	0	0	0	0	1	0	0	0	0	0	0	0	1	0	0	0	0	0	0	0	0	0	0	0	0	0
sp|Q5JRA6|MIA3_HUMAN	Q5JRA6	MIA3_HUMAN	MIA3	1907	5.6	Homo sapiens	1:Experimental evidence at protein level	Melanoma inhibitory activity protein 3	0.9865	0.999	1	1	1	1	0	1	0	0	0	0	0	0	0	1	0	0	0	0	0	0	0	1	0	0	0	0	0	0	0	0	0	0	0	0	0	0	0	0	0
sp|Q86VS8|HOOK3_HUMAN	Q86VS8	HOOK3_HUMAN	HOOK3	718	11	Homo sapiens	1:Experimental evidence at protein level	Protein Hook homolog 3	0.9865	0.999	1	1	1	1	0	1	0	0	0	0	0	0	0	1	0	0	0	0	0	0	0	1	0	0	0	0	0	0	0	36965644	0	0	0	0	0	36965644	0	0	0
sp|Q8WX93|PALLD_HUMAN	Q8WX93	PALLD_HUMAN	PALLD	1383	5.3	Homo sapiens	1:Experimental evidence at protein level	Palladin	0.9865	0.999	1	1	1	1	0	0	0	0	0	1	0	0	0	0	0	0	0	1	0	0	0	0	0	0	0	1	0	0	0	0	0	0	0	0	0	0	0	0	0
sp|Q9BVK6|TMED9_HUMAN	Q9BVK6	TMED9_HUMAN	TMED9	235	15.7	Homo sapiens	1:Experimental evidence at protein level	Transmembrane emp24 domain-containing protein 9	0.9865	0.999	1	1	1	1	0	0	0	0	0	1	0	0	0	0	0	0	0	1	0	0	0	0	0	0	0	1	0	0	0	0	0	0	0	0	0	0	0	0	0
sp|P53350|PLK1_HUMAN	P53350	PLK1_HUMAN	PLK1	603	10.8	Homo sapiens	1:Experimental evidence at protein level	Serine/threonine-protein kinase PLK1	0.9864	0.999	1	1	1	1	0	0	0	1	0	0	0	0	0	0	0	1	0	0	0	0	0	0	0	1	0	0	0	0	0	0	0	0	0	0	0	0	0	0	0
sp|Q92615|LAR4B_HUMAN	Q92615	LAR4B_HUMAN	LARP4B	738	2.6	Homo sapiens	1:Experimental evidence at protein level	La-related protein 4B	0.9864	0.999	1	2	2	2	0	1	0	0	0	1	0	0	0	1	0	0	0	1	0	0	0	1	0	0	0	1	0	0	0	0	0	0	0	0	0	0	0	0	0
sp|Q9NQX3|GEPH_HUMAN	Q9NQX3	GEPH_HUMAN	GPHN	736	3.7	Homo sapiens	1:Experimental evidence at protein level	Gephyrin	0.9864	0.999	1	1	1	1	0	1	0	0	0	0	0	0	0	1	0	0	0	0	0	0	0	1	0	0	0	0	0	0	0	0	0	0	0	0	0	0	0	0	0
sp|Q9P0K7|RAI14_HUMAN	Q9P0K7	RAI14_HUMAN	RAI14	980	9.3	Homo sapiens	1:Experimental evidence at protein level	Ankycorbin	0.9864	0.999	1	1	1	1	0	0	0	0	0	1	0	0	0	0	0	0	0	1	0	0	0	0	0	0	0	1	0	0	0	0	0	0	16290772	0	0	0	0	0	16290772
sp|Q96C86|DCPS_HUMAN	Q96C86	DCPS_HUMAN	DCPS	337	11.6	Homo sapiens	1:Experimental evidence at protein level	m7GpppX diphosphatase	0.9863	0.999	1	1	1	1	0	0	1	0	0	0	0	0	0	0	1	0	0	0	0	0	0	0	1	0	0	0	0	0	0	0	0	0	0	0	0	0	0	0	0
sp|P05423|RPC4_HUMAN	P05423	RPC4_HUMAN	POLR3D	398	6.8	Homo sapiens	1:Experimental evidence at protein level	DNA-directed RNA polymerase III subunit RPC4	0.9862	0.999	1	1	1	1	0	0	0	0	1	0	0	0	0	0	0	0	1	0	0	0	0	0	0	0	1	0	0	0	0	0	0	0	0	0	0	0	0	0	0
sp|Q9UBX3|DIC_HUMAN	Q9UBX3	DIC_HUMAN	SLC25A10	287	9.8	Homo sapiens	1:Experimental evidence at protein level	Mitochondrial dicarboxylate carrier	0.9851	0.9989	1	1	1	1	0	0	0	0	0	1	0	0	0	0	0	0	0	1	0	0	0	0	0	0	0	1	0	0	0	0	0	0	37815232	0	0	0	0	0	37815232
sp|O95294|RASL1_HUMAN	O95294	RASL1_HUMAN	RASAL1	804	5.8	Homo sapiens	1:Experimental evidence at protein level	RasGAP-activating-like protein 1	0.9842	0.9935	1	1	1	1	0	0	0	0	0	0	1	0	0	0	0	0	0	0	1	0	0	0	0	0	0	0	1	0	0	0	0	0	0	0	0	0	0	0	0
sp|P27361|MK03_HUMAN	P27361	MK03_HUMAN	MAPK3	379	10.3	Homo sapiens	1:Experimental evidence at protein level	Mitogen-activated protein kinase 3	0.9842	0.9988	1	1	1	1	0	0	0	0	0	1	0	0	0	0	0	0	0	1	0	0	0	0	0	0	0	1	0	0	0	0	0	0	0	0	0	0	0	0	0
sp|Q9BVG4|PBDC1_HUMAN	Q9BVG4	PBDC1_HUMAN	PBDC1	233	10.7	Homo sapiens	1:Experimental evidence at protein level	Protein PBDC1	0.9839	0.9988	1	2	2	2	0	0	1	0	0	1	0	0	0	0	1	0	0	1	0	0	0	0	1	0	0	1	0	0	0	0	0	0	0	0	0	0	0	0	0
sp|P12830|CADH1_HUMAN	P12830	CADH1_HUMAN	CDH1	882	7.8	Homo sapiens	1:Experimental evidence at protein level	Cadherin-1	0.9828	0.9979	2	2	2	2	0	2	0	0	0	0	0	0	0	2	0	0	0	0	0	0	0	2	0	0	0	0	0	0	0	42711436	0	0	0	0	0	42711436	0	0	0
sp|P57764|GSDMD_HUMAN	P57764	GSDMD_HUMAN	GSDMD	484	15.7	Homo sapiens	1:Experimental evidence at protein level	Gasdermin-D	0.9817	0.998	1	1	1	1	0	1	0	0	0	0	0	0	0	1	0	0	0	0	0	0	0	1	0	0	0	0	0	0	0	44030648	0	0	0	0	0	44030648	0	0	0
sp|Q15555|MARE2_HUMAN	Q15555	MARE2_HUMAN	MAPRE2	327	3.7	Homo sapiens	1:Experimental evidence at protein level	Microtubule-associated protein RP/EB family member 2	0.9812	0.9986	1	2	0	2	0	1	1	0	0	0	0	0	0	0	0	0	0	0	0	0	0	1	1	0	0	0	0	0	0	0	0	0	0	0	0	0	0	0	0
sp|P29590|PML_HUMAN	P29590	PML_HUMAN	PML	882	5.8	Homo sapiens	1:Experimental evidence at protein level	Protein PML	0.9807	0.9986	1	1	1	1	0	0	0	0	1	0	0	0	0	0	0	0	1	0	0	0	0	0	0	0	1	0	0	0	0	0	0	48845964	0	0	0	0	0	48845964	0
sp|P22223|CADH3_HUMAN	P22223	CADH3_HUMAN	CDH3	829	2.9	Homo sapiens	1:Experimental evidence at protein level	Cadherin-3	0.9793	0.9978	1	1	1	1	0	0	0	0	0	0	0	1	0	0	0	0	0	0	0	1	0	0	0	0	0	0	0	1	0	0	0	0	0	0	0	0	0	0	0
sp|Q15599|NHRF2_HUMAN	Q15599	NHRF2_HUMAN	SLC9A3R2	337	11	Homo sapiens	1:Experimental evidence at protein level	Na(+)/H(+) exchange regulatory cofactor NHE-RF2	0.9786	0.9984	1	1	1	1	0	0	0	0	0	0	0	1	0	0	0	0	0	0	0	1	0	0	0	0	0	0	0	1	0	0	0	0	0	0	0	0	0	0	0
sp|P25685|DNJB1_HUMAN	P25685	DNJB1_HUMAN	DNAJB1	340	12.4	Homo sapiens	1:Experimental evidence at protein level	DnaJ homolog subfamily B member 1	0.9771	0.9906	1	1	1	1	0	1	0	0	0	0	0	0	0	1	0	0	0	0	0	0	0	1	0	0	0	0	0	0	0	0	0	0	0	0	0	0	0	0	0
sp|Q9P2I0|CPSF2_HUMAN	Q9P2I0	CPSF2_HUMAN	CPSF2	782	9.3	Homo sapiens	1:Experimental evidence at protein level	Cleavage and polyadenylation specificity factor subunit 2	0.9757	0.9923	1	1	1	1	0	1	0	0	0	0	0	0	0	1	0	0	0	0	0	0	0	1	0	0	0	0	0	0	0	106990760	0	0	0	0	0	106990760	0	0	0
sp|O75822|EIF3J_HUMAN	O75822	EIF3J_HUMAN	EIF3J	258	9.3	Homo sapiens	1:Experimental evidence at protein level	Eukaryotic translation initiation factor 3 subunit J	0.9754	0.999	1	1	1	1	0	0	0	0	0	0	1	0	0	0	0	0	0	0	1	0	0	0	0	0	0	0	1	0	0	0	0	0	0	82056056	0	0	0	0	0
sp|P04844|RPN2_HUMAN	P04844	RPN2_HUMAN	RPN2	631	4.6	Homo sapiens	1:Experimental evidence at protein level	Dolichyl-diphosphooligosaccharide--protein glycosyltransferase subunit 2	0.9754	0.999	1	1	1	1	0	0	0	0	0	1	0	0	0	0	0	0	0	1	0	0	0	0	0	0	0	1	0	0	0	0	0	0	103399416	0	0	0	0	0	103399416
sp|P13498|CY24A_HUMAN	P13498	CY24A_HUMAN	CYBA	195	19.5	Homo sapiens	1:Experimental evidence at protein level	Cytochrome b-245 light chain	0.9754	0.999	1	2	2	2	0	0	0	0	1	1	0	0	0	0	0	0	1	1	0	0	0	0	0	0	1	1	0	0	0	0	0	0	0	0	0	0	0	0	0
sp|P27694|RFA1_HUMAN	P27694	RFA1_HUMAN	RPA1	616	3.2	Homo sapiens	1:Experimental evidence at protein level	Replication protein A 70 kDa DNA-binding subunit	0.9754	0.999	1	1	1	1	0	0	1	0	0	0	0	0	0	0	1	0	0	0	0	0	0	0	1	0	0	0	0	0	0	0	0	0	0	0	0	0	0	0	0
sp|P61758|PFD3_HUMAN	P61758	PFD3_HUMAN	VBP1	197	9.1	Homo sapiens	1:Experimental evidence at protein level	Prefoldin subunit 3	0.9754	0.999	1	2	2	2	0	0	0	0	0	1	1	0	0	0	0	0	0	1	1	0	0	0	0	0	0	1	1	0	0	0	0	0	45602688	0	0	0	0	0	45602688
sp|Q15006|EMC2_HUMAN	Q15006	EMC2_HUMAN	EMC2	297	7.4	Homo sapiens	1:Experimental evidence at protein level	ER membrane protein complex subunit 2	0.9754	0.999	1	2	2	2	0	0	1	0	0	0	0	1	0	0	1	0	0	0	0	1	0	0	1	0	0	0	0	1	0	0	76118688	0	0	0	0	0	76118688	0	0
sp|Q7Z5L9|I2BP2_HUMAN	Q7Z5L9	I2BP2_HUMAN	IRF2BP2	587	7.3	Homo sapiens	1:Experimental evidence at protein level	Interferon regulatory factor 2-binding protein 2	0.9754	0.999	1	2	2	2	0	0	1	0	0	0	0	1	0	0	1	0	0	0	0	1	0	0	1	0	0	0	0	1	0	0	0	0	0	0	0	0	0	0	0
sp|Q96JP5|ZFP91_HUMAN	Q96JP5	ZFP91_HUMAN	ZFP91	570	11.2	Homo sapiens	1:Experimental evidence at protein level	E3 ubiquitin-protein ligase ZFP91	0.9754	0.999	1	1	1	1	0	0	0	0	0	1	0	0	0	0	0	0	0	1	0	0	0	0	0	0	0	1	0	0	0	0	0	0	0	0	0	0	0	0	0
sp|Q9BT09|CNPY3_HUMAN	Q9BT09	CNPY3_HUMAN	CNPY3	278	10.4	Homo sapiens	1:Experimental evidence at protein level	Protein canopy homolog 3	0.9754	0.999	1	3	3	3	1	2	0	0	0	0	0	0	1	2	0	0	0	0	0	0	1	2	0	0	0	0	0	0	142105328	102152952	0	0	0	0	142105328	102152952	0	0	0
sp|Q9BZL4|PP12C_HUMAN	Q9BZL4	PP12C_HUMAN	PPP1R12C	782	5	Homo sapiens	1:Experimental evidence at protein level	Protein phosphatase 1 regulatory subunit 12C	0.9754	0.999	1	3	3	3	0	0	0	0	1	1	1	0	0	0	0	0	1	1	1	0	0	0	0	0	1	1	1	0	0	0	0	79243720	31578822	0	0	0	0	79243720	31578822
sp|Q9H2P0|ADNP_HUMAN	Q9H2P0	ADNP_HUMAN	ADNP	1102	8.3	Homo sapiens	1:Experimental evidence at protein level	Activity-dependent neuroprotector homeobox protein	0.9754	0.999	1	1	1	1	0	0	0	0	0	1	0	0	0	0	0	0	0	1	0	0	0	0	0	0	0	1	0	0	0	0	0	0	77963408	0	0	0	0	0	77963408
sp|Q9NP66|HM20A_HUMAN	Q9NP66	HM20A_HUMAN	HMG20A	347	14.1	Homo sapiens	1:Experimental evidence at protein level	High mobility group protein 20A	0.9754	0.999	1	2	2	2	0	1	0	0	0	1	0	0	0	1	0	0	0	1	0	0	0	1	0	0	0	1	0	0	0	20165508	0	0	26523802	0	0	20165508	0	0	26523802
sp|O14949|QCR8_HUMAN	O14949	QCR8_HUMAN	UQCRQ	82	23.2	Homo sapiens	1:Experimental evidence at protein level	Cytochrome b-c1 complex subunit 8	0.9753	0.999	1	5	5	5	0	0	0	4	0	0	1	0	0	0	0	4	0	0	1	0	0	0	0	4	0	0	1	0	0	0	28067076	0	0	15380439	0	0	28067076	0	0
sp|Q92990|GLMN_HUMAN	Q92990	GLMN_HUMAN	GLMN	594	5.6	Homo sapiens	1:Experimental evidence at protein level	Glomulin	0.9753	0.999	1	3	3	3	0	3	0	0	0	0	0	0	0	3	0	0	0	0	0	0	0	3	0	0	0	0	0	0	0	45353168	0	0	0	0	0	45353168	0	0	0
sp|Q9UBU8|MO4L1_HUMAN	Q9UBU8	MO4L1_HUMAN	MORF4L1	362	6.1	Homo sapiens	1:Experimental evidence at protein level	Mortality factor 4-like protein 1	0.9753	0.999	1	2	2	2	0	0	1	0	0	0	0	1	0	0	1	0	0	0	0	1	0	0	1	0	0	0	0	1	0	0	0	0	0	0	0	0	0	0	0
sp|P13796|PLSL_HUMAN	P13796	PLSL_HUMAN	LCP1	627	14	Homo sapiens	1:Experimental evidence at protein level	Plastin-2	0.9752	0.999	1	1	1	1	0	0	0	0	0	1	0	0	0	0	0	0	0	1	0	0	0	0	0	0	0	1	0	0	0	0	0	0	0	0	0	0	0	0	0
sp|P52948|NUP98_HUMAN	P52948	NUP98_HUMAN	NUP98	1817	6.9	Homo sapiens	1:Experimental evidence at protein level	Nuclear pore complex protein Nup98-Nup96	0.9751	0.999	1	2	2	2	1	0	1	0	0	0	0	0	1	0	1	0	0	0	0	0	1	0	1	0	0	0	0	0	139816512	0	0	0	0	0	139816512	0	0	0	0
sp|Q4U2R6|RM51_HUMAN	Q4U2R6	RM51_HUMAN	MRPL51	128	18.8	Homo sapiens	1:Experimental evidence at protein level	39S ribosomal protein L51, mitochondrial	0.9751	0.999	1	1	1	1	0	0	1	0	0	0	0	0	0	0	1	0	0	0	0	0	0	0	1	0	0	0	0	0	0	0	0	0	0	0	0	0	0	0	0
contam_sp|P02662|CASA1_BOVIN	contam_sp|P02662|CASA1_BOVIN Alpha-S1-casein OS=Bos taurus GN=CSN1S1 PE=1 SV=2	contam_sp|P02662|CASA1_BOVIN Alpha-S1-casein OS=Bos taurus GN=CSN1S1 PE=1 SV=2		214	12.6			Alpha-S1-casein	0.9748	0.999	1	1	1	1	0	0	0	0	0	0	0	1	0	0	0	0	0	0	0	1	0	0	0	0	0	0	0	1	0	0	0	0	0	0	0	0	0	0	0
sp|P54803|GALC_HUMAN	P54803	GALC_HUMAN	GALC	685	5.1	Homo sapiens	1:Experimental evidence at protein level	Galactocerebrosidase	0.9748	0.999	1	1	1	1	0	0	0	0	0	1	0	0	0	0	0	0	0	1	0	0	0	0	0	0	0	1	0	0	0	0	0	0	41851376	0	0	0	0	0	41851376
sp|Q9UHR5|S30BP_HUMAN	Q9UHR5	S30BP_HUMAN	SAP30BP	308	9.7	Homo sapiens	1:Experimental evidence at protein level	SAP30-binding protein	0.9747	0.999	1	5	5	5	2	0	1	0	0	1	1	0	2	0	1	0	0	1	1	0	2	0	1	0	0	1	1	0	0	0	0	0	65014980	0	0	0	0	0	65014980
sp|P51608|MECP2_HUMAN	P51608	MECP2_HUMAN	MECP2	486	13.6	Homo sapiens	1:Experimental evidence at protein level	Methyl-CpG-binding protein 2	0.9746	0.999	1	1	1	1	0	1	0	0	0	0	0	0	0	1	0	0	0	0	0	0	0	1	0	0	0	0	0	0	0	0	0	0	0	0	0	0	0	0	0
sp|P82932|RT06_HUMAN	P82932	RT06_HUMAN	MRPS6	125	8	Homo sapiens	1:Experimental evidence at protein level	28S ribosomal protein S6, mitochondrial	0.9743	0.9975	1	3	3	3	0	0	2	0	0	1	0	0	0	0	2	0	0	1	0	0	0	0	2	0	0	1	0	0	0	0	621917120	0	138292656	0	0	0	621917120	0	138292656
sp|Q8WWH5|TRUB1_HUMAN	Q8WWH5	TRUB1_HUMAN	TRUB1	349	11.5	Homo sapiens	1:Experimental evidence at protein level	Probable tRNA pseudouridine synthase 1	0.9737	0.9989	1	1	1	1	0	0	0	0	1	0	0	0	0	0	0	0	1	0	0	0	0	0	0	0	1	0	0	0	0	0	0	0	0	0	0	0	0	0	0
sp|P15170|ERF3A_HUMAN	P15170	ERF3A_HUMAN	GSPT1	499	4.2	Homo sapiens	1:Experimental evidence at protein level	Eukaryotic peptide chain release factor GTP-binding subunit ERF3A	0.9714	0.9988	1	1	0	1	0	0	0	0	0	0	0	1	0	0	0	0	0	0	0	0	0	0	0	0	0	0	0	1	0	0	38879564	0	0	0	0	0	0	0	0
sp|Q9UBQ5|EIF3K_HUMAN	Q9UBQ5	EIF3K_HUMAN	EIF3K	218	6.9	Homo sapiens	1:Experimental evidence at protein level	Eukaryotic translation initiation factor 3 subunit K	0.9694	0.9987	1	1	1	1	0	0	0	0	0	1	0	0	0	0	0	0	0	1	0	0	0	0	0	0	0	1	0	0	0	0	0	0	0	0	0	0	0	0	0
sp|Q9UG63|ABCF2_HUMAN	Q9UG63	ABCF2_HUMAN	ABCF2	623	5.6	Homo sapiens	1:Experimental evidence at protein level	ATP-binding cassette sub-family F member 2	0.969	0.9987	1	1	1	1	0	0	0	0	0	1	0	0	0	0	0	0	0	1	0	0	0	0	0	0	0	1	0	0	0	0	0	0	0	0	0	0	0	0	0
sp|Q9Y2R5|RT17_HUMAN	Q9Y2R5	RT17_HUMAN	MRPS17	130	22.3	Homo sapiens	1:Experimental evidence at protein level	28S ribosomal protein S17, mitochondrial	0.969	0.9987	1	1	1	1	0	0	1	0	0	0	0	0	0	0	1	0	0	0	0	0	0	0	1	0	0	0	0	0	0	0	0	0	0	0	0	0	0	0	0
sp|E9PQ53|NDUCR_HUMAN	E9PQ53	NDUCR_HUMAN	NDUFC2-KCTD14	114	14.9	Homo sapiens	1:Experimental evidence at protein level	NADH dehydrogenase [ubiquinone] 1 subunit C2, isoform 2	0.9688	0.999	1	2	0	2	0	1	0	0	0	1	0	0	0	0	0	0	0	0	0	0	0	1	0	0	0	1	0	0	0	92215560	0	0	32416016	0	0	0	0	0	0
sp|O15116|LSM1_HUMAN	O15116	LSM1_HUMAN	LSM1	133	21.1	Homo sapiens	1:Experimental evidence at protein level	U6 snRNA-associated Sm-like protein LSm1	0.9688	0.999	1	1	1	1	0	0	0	0	0	0	1	0	0	0	0	0	0	0	1	0	0	0	0	0	0	0	1	0	0	0	0	0	0	0	0	0	0	0	0
sp|O15400|STX7_HUMAN	O15400	STX7_HUMAN	STX7	261	11.9	Homo sapiens	1:Experimental evidence at protein level	Syntaxin-7	0.9688	0.999	1	1	1	1	0	1	0	0	0	0	0	0	0	1	0	0	0	0	0	0	0	1	0	0	0	0	0	0	0	0	0	0	0	0	0	0	0	0	0
sp|O43237|DC1L2_HUMAN	O43237	DC1L2_HUMAN	DYNC1LI2	492	6.1	Homo sapiens	1:Experimental evidence at protein level	Cytoplasmic dynein 1 light intermediate chain 2	0.9688	0.999	1	7	7	7	0	3	0	2	0	2	0	0	0	3	0	2	0	2	0	0	0	3	0	2	0	2	0	0	0	135713008	0	0	125437128	0	0	135713008	0	0	125437128
sp|O75439|MPPB_HUMAN	O75439	MPPB_HUMAN	PMPCB	489	8.4	Homo sapiens	1:Experimental evidence at protein level	Mitochondrial-processing peptidase subunit beta	0.9688	0.999	1	1	1	1	0	0	0	0	0	1	0	0	0	0	0	0	0	1	0	0	0	0	0	0	0	1	0	0	0	0	0	0	0	0	0	0	0	0	0
sp|O75607|NPM3_HUMAN	O75607	NPM3_HUMAN	NPM3	178	9	Homo sapiens	1:Experimental evidence at protein level	Nucleoplasmin-3	0.9688	0.999	1	12	12	12	1	1	2	0	2	3	2	1	1	1	2	0	2	3	2	1	1	1	2	0	2	3	2	1	179108224	0	188521216	304192384	171481344	0	179108224	0	188521216	304192384	171481344
sp|O75821|EIF3G_HUMAN	O75821	EIF3G_HUMAN	EIF3G	320	15	Homo sapiens	1:Experimental evidence at protein level	Eukaryotic translation initiation factor 3 subunit G	0.9688	0.999	1	3	3	3	0	0	0	0	1	2	0	0	0	0	0	0	1	2	0	0	0	0	0	0	1	2	0	0	0	0	0	0	47592940	0	0	0	0	0	47592940
sp|O96008|TOM40_HUMAN	O96008	TOM40_HUMAN	TOMM40	361	5.3	Homo sapiens	1:Experimental evidence at protein level	Mitochondrial import receptor subunit TOM40 homolog	0.9688	0.999	1	1	1	1	0	0	0	0	0	1	0	0	0	0	0	0	0	1	0	0	0	0	0	0	0	1	0	0	0	0	0	0	0	0	0	0	0	0	0
sp|P00403|COX2_HUMAN	P00403	COX2_HUMAN	MT-CO2	227	7.5	Homo sapiens	1:Experimental evidence at protein level	Cytochrome c oxidase subunit 2	0.9688	0.999	1	2	2	2	0	1	0	0	0	1	0	0	0	1	0	0	0	1	0	0	0	1	0	0	0	1	0	0	0	100068864	0	0	21300588	0	0	100068864	0	0	21300588
sp|P06454|PTMA_HUMAN	P06454	PTMA_HUMAN	PTMA	111	12.6	Homo sapiens	1:Experimental evidence at protein level	Prothymosin alpha	0.9688	0.999	1	1	1	1	1	0	0	0	0	0	0	0	1	0	0	0	0	0	0	0	1	0	0	0	0	0	0	0	158216384	0	0	0	0	0	158216384	0	0	0	0
sp|P06744|G6PI_HUMAN	P06744	G6PI_HUMAN	GPI	558	3	Homo sapiens	1:Experimental evidence at protein level	Glucose-6-phosphate isomerase	0.9688	0.999	1	1	1	1	0	0	0	0	0	1	0	0	0	0	0	0	0	1	0	0	0	0	0	0	0	1	0	0	0	0	0	0	39059348	0	0	0	0	0	39059348
sp|P06756|ITAV_HUMAN	P06756	ITAV_HUMAN	ITGAV	1048	4.1	Homo sapiens	1:Experimental evidence at protein level	Integrin alpha-V	0.9688	0.999	1	2	2	2	0	1	0	0	1	0	0	0	0	1	0	0	1	0	0	0	0	1	0	0	1	0	0	0	0	0	0	59001784	0	0	0	0	0	59001784	0
sp|P08579|RU2B_HUMAN	P08579	RU2B_HUMAN	SNRPB2	225	10.2	Homo sapiens	1:Experimental evidence at protein level	U2 small nuclear ribonucleoprotein B''	0.9688	0.999	1	1	1	1	1	0	0	0	0	0	0	0	1	0	0	0	0	0	0	0	1	0	0	0	0	0	0	0	0	0	0	0	0	0	0	0	0	0	0
sp|P13716|HEM2_HUMAN	P13716	HEM2_HUMAN	ALAD	330	10.3	Homo sapiens	1:Experimental evidence at protein level	Delta-aminolevulinic acid dehydratase	0.9688	0.999	1	2	2	2	0	2	0	0	0	0	0	0	0	2	0	0	0	0	0	0	0	2	0	0	0	0	0	0	0	0	0	0	0	0	0	0	0	0	0
sp|P15954|COX7C_HUMAN	P15954	COX7C_HUMAN	COX7C	63	38.1	Homo sapiens	1:Experimental evidence at protein level	Cytochrome c oxidase subunit 7C, mitochondrial	0.9688	0.999	1	1	1	1	0	0	1	0	0	0	0	0	0	0	1	0	0	0	0	0	0	0	1	0	0	0	0	0	0	0	140347312	0	0	0	0	0	140347312	0	0
sp|P20290|BTF3_HUMAN	P20290	BTF3_HUMAN	BTF3	206	9.2	Homo sapiens	1:Experimental evidence at protein level	Transcription factor BTF3	0.9688	0.999	1	1	1	1	0	0	0	0	0	1	0	0	0	0	0	0	0	1	0	0	0	0	0	0	0	1	0	0	0	0	0	0	0	0	0	0	0	0	0
sp|P20339|RAB5A_HUMAN	P20339	RAB5A_HUMAN	RAB5A	215	9.8	Homo sapiens	1:Experimental evidence at protein level	Ras-related protein Rab-5A	0.9688	0.999	1	4	4	4	0	1	0	0	1	1	1	0	0	1	0	0	1	1	1	0	0	1	0	0	1	1	1	0	0	85906088	0	58682024	99795720	0	0	85906088	0	58682024	99795720
sp|P20742|PZP_HUMAN	P20742	PZP_HUMAN	PZP	1482	3.6	Homo sapiens	1:Experimental evidence at protein level	Pregnancy zone protein	0.9688	0.999	1	1	1	1	0	0	0	0	0	0	1	0	0	0	0	0	0	0	1	0	0	0	0	0	0	0	1	0	0	0	0	0	0	67816944	0	0	0	0	0
sp|P21964|COMT_HUMAN	P21964	COMT_HUMAN	COMT	271	10	Homo sapiens	1:Experimental evidence at protein level	Catechol O-methyltransferase	0.9688	0.999	1	1	1	1	0	0	0	0	0	1	0	0	0	0	0	0	0	1	0	0	0	0	0	0	0	1	0	0	0	0	0	0	0	0	0	0	0	0	0
sp|P22061|PIMT_HUMAN	P22061	PIMT_HUMAN	PCMT1	227	7.5	Homo sapiens	1:Experimental evidence at protein level	Protein-L-isoaspartate(D-aspartate) O-methyltransferase	0.9688	0.999	1	2	2	2	0	1	0	0	0	1	0	0	0	1	0	0	0	1	0	0	0	1	0	0	0	1	0	0	0	76549632	0	0	37828624	0	0	76549632	0	0	37828624
sp|P25787|PSA2_HUMAN	P25787	PSA2_HUMAN	PSMA2	234	8.1	Homo sapiens	1:Experimental evidence at protein level	Proteasome subunit alpha type-2	0.9688	0.999	1	4	4	4	1	1	0	0	0	0	2	0	1	1	0	0	0	0	2	0	1	1	0	0	0	0	2	0	0	53261556	0	0	0	46825688	0	53261556	0	0	0
sp|P27338|AOFB_HUMAN	P27338	AOFB_HUMAN	MAOB	520	10.8	Homo sapiens	1:Experimental evidence at protein level	Amine oxidase [flavin-containing] B	0.9688	0.999	1	5	5	5	0	0	0	0	1	2	1	1	0	0	0	0	1	2	1	1	0	0	0	0	1	2	1	1	0	0	0	89177016	78177200	0	0	0	0	89177016	78177200
sp|P29084|T2EB_HUMAN	P29084	T2EB_HUMAN	GTF2E2	291	7.6	Homo sapiens	1:Experimental evidence at protein level	Transcription initiation factor IIE subunit beta	0.9688	0.999	1	4	4	4	0	0	0	0	1	3	0	0	0	0	0	0	1	3	0	0	0	0	0	0	1	3	0	0	0	0	0	0	78732280	0	0	0	0	0	78732280
sp|P30085|KCY_HUMAN	P30085	KCY_HUMAN	CMPK1	196	17.9	Homo sapiens	1:Experimental evidence at protein level	UMP-CMP kinase	0.9688	0.999	1	3	3	3	0	1	0	0	0	1	1	0	0	1	0	0	0	1	1	0	0	1	0	0	0	1	1	0	0	24498608	0	0	96506280	86869048	0	24498608	0	0	96506280
sp|P30566|PUR8_HUMAN	P30566	PUR8_HUMAN	ADSL	484	3.9	Homo sapiens	1:Experimental evidence at protein level	Adenylosuccinate lyase	0.9688	0.999	1	2	2	2	0	1	0	0	0	1	0	0	0	1	0	0	0	1	0	0	0	1	0	0	0	1	0	0	0	114944200	0	0	0	0	0	114944200	0	0	0
sp|P35244|RFA3_HUMAN	P35244	RFA3_HUMAN	RPA3	121	23.1	Homo sapiens	1:Experimental evidence at protein level	Replication protein A 14 kDa subunit	0.9688	0.999	1	5	5	5	0	1	1	0	1	2	0	0	0	1	1	0	1	2	0	0	0	1	1	0	1	2	0	0	0	55039240	0	84500832	119962360	0	0	55039240	0	84500832	119962360
sp|P42224|STAT1_HUMAN	P42224	STAT1_HUMAN	STAT1	750	5.5	Homo sapiens	1:Experimental evidence at protein level	Signal transducer and activator of transcription 1-alpha/beta	0.9688	0.999	1	1	1	1	0	1	0	0	0	0	0	0	0	1	0	0	0	0	0	0	0	1	0	0	0	0	0	0	0	24495852	0	0	0	0	0	24495852	0	0	0
sp|P46379|BAG6_HUMAN	P46379	BAG6_HUMAN	BAG6	1132	3.4	Homo sapiens	1:Experimental evidence at protein level	Large proline-rich protein BAG6	0.9688	0.999	1	2	2	2	0	2	0	0	0	0	0	0	0	2	0	0	0	0	0	0	0	2	0	0	0	0	0	0	0	88709976	0	0	0	0	0	88709976	0	0	0
sp|P51570|GALK1_HUMAN	P51570	GALK1_HUMAN	GALK1	392	8.9	Homo sapiens	1:Experimental evidence at protein level	Galactokinase	0.9688	0.999	1	1	1	1	0	1	0	0	0	0	0	0	0	1	0	0	0	0	0	0	0	1	0	0	0	0	0	0	0	0	0	0	0	0	0	0	0	0	0
sp|P52434|RPAB3_HUMAN	P52434	RPAB3_HUMAN	POLR2H	150	16.7	Homo sapiens	1:Experimental evidence at protein level	DNA-directed RNA polymerases I, II, and III subunit RPABC3	0.9688	0.999	1	5	5	5	1	0	1	0	1	1	1	0	1	0	1	0	1	1	1	0	1	0	1	0	1	1	1	0	173698304	0	113242664	57170396	52452112	182408352	173698304	0	113242664	57170396	52452112
sp|P52565|GDIR1_HUMAN	P52565	GDIR1_HUMAN	ARHGDIA	204	17.6	Homo sapiens	1:Experimental evidence at protein level	Rho GDP-dissociation inhibitor 1	0.9688	0.999	1	1	1	1	0	0	0	0	0	1	0	0	0	0	0	0	0	1	0	0	0	0	0	0	0	1	0	0	0	0	0	0	38213032	0	0	0	0	0	38213032
sp|P52926|HMGA2_HUMAN	P52926	HMGA2_HUMAN	HMGA2	109	23.9	Homo sapiens	1:Experimental evidence at protein level	High mobility group protein HMGI-C	0.9688	0.999	1	4	4	4	2	0	1	0	0	0	0	1	2	0	1	0	0	0	0	1	2	0	1	0	0	0	0	1	33702284	0	0	0	0	0	33702284	0	0	0	0
sp|P54105|ICLN_HUMAN	P54105	ICLN_HUMAN	CLNS1A	237	10.5	Homo sapiens	1:Experimental evidence at protein level	Methylosome subunit pICln	0.9688	0.999	1	1	1	1	0	0	0	0	0	1	0	0	0	0	0	0	0	1	0	0	0	0	0	0	0	1	0	0	0	0	0	0	0	0	0	0	0	0	0
sp|P54727|RD23B_HUMAN	P54727	RD23B_HUMAN	RAD23B	409	10.8	Homo sapiens	1:Experimental evidence at protein level	UV excision repair protein RAD23 homolog B	0.9688	0.999	1	2	2	2	1	0	0	0	0	1	0	0	1	0	0	0	0	1	0	0	1	0	0	0	0	1	0	0	18906192	0	0	0	6728100	0	18906192	0	0	0	6728100
sp|P60228|EIF3E_HUMAN	P60228	EIF3E_HUMAN	EIF3E	445	4.3	Homo sapiens	1:Experimental evidence at protein level	Eukaryotic translation initiation factor 3 subunit E	0.9688	0.999	1	2	2	2	0	0	0	0	0	1	1	0	0	0	0	0	0	1	1	0	0	0	0	0	0	1	1	0	0	0	0	0	59583156	0	0	0	0	0	59583156
sp|P60981|DEST_HUMAN	P60981	DEST_HUMAN	DSTN	165	7.3	Homo sapiens	1:Experimental evidence at protein level	Destrin	0.9688	0.999	1	2	2	2	0	2	0	0	0	0	0	0	0	2	0	0	0	0	0	0	0	2	0	0	0	0	0	0	0	204792784	0	0	0	0	0	204792784	0	0	0
sp|P61106|RAB14_HUMAN	P61106	RAB14_HUMAN	RAB14	215	7	Homo sapiens	1:Experimental evidence at protein level	Ras-related protein Rab-14	0.9688	0.999	1	6	6	6	1	1	0	0	2	1	1	0	1	1	0	0	2	1	1	0	1	1	0	0	2	1	1	0	142487184	0	0	40834056	92719264	0	142487184	0	0	40834056	92719264
sp|P62714|PP2AB_HUMAN	P62714	PP2AB_HUMAN	PPP2CB	309	8.1	Homo sapiens	1:Experimental evidence at protein level	Serine/threonine-protein phosphatase 2A catalytic subunit beta isoform	0.9688	0.999	1	8	0	8	0	3	0	0	1	2	1	1	0	0	0	0	0	0	0	0	0	3	0	0	1	2	1	1	0	130234168	0	71728704	104568264	0	0	0	0	0	0
sp|P62854|RS26_HUMAN	P62854	RS26_HUMAN	RPS26	115	21.7	Homo sapiens	1:Experimental evidence at protein level	40S ribosomal protein S26	0.9688	0.999	1	3	3	3	0	0	0	0	1	2	0	0	0	0	0	0	1	2	0	0	0	0	0	0	1	2	0	0	0	0	0	0	50623672	0	0	0	0	0	50623672
sp|P80188|NGAL_HUMAN	P80188	NGAL_HUMAN	LCN2	198	10.6	Homo sapiens	1:Experimental evidence at protein level	Neutrophil gelatinase-associated lipocalin	0.9688	0.999	1	3	3	3	0	0	0	0	0	3	0	0	0	0	0	0	0	3	0	0	0	0	0	0	0	3	0	0	0	0	0	0	0	0	0	0	0	0	0
sp|P84095|RHOG_HUMAN	P84095	RHOG_HUMAN	RHOG	191	39.3	Homo sapiens	1:Experimental evidence at protein level	Rho-related GTP-binding protein RhoG	0.9688	0.999	1	2	2	2	0	0	0	0	0	2	0	0	0	0	0	0	0	2	0	0	0	0	0	0	0	2	0	0	0	0	0	0	39238664	0	0	0	0	0	39238664
sp|Q00796|DHSO_HUMAN	Q00796	DHSO_HUMAN	SORD	357	5.6	Homo sapiens	1:Experimental evidence at protein level	Sorbitol dehydrogenase	0.9688	0.999	1	2	2	2	0	1	0	0	1	0	0	0	0	1	0	0	1	0	0	0	0	1	0	0	1	0	0	0	0	78049080	0	0	0	0	0	78049080	0	0	0
sp|Q01518|CAP1_HUMAN	Q01518	CAP1_HUMAN	CAP1	475	8.2	Homo sapiens	1:Experimental evidence at protein level	Adenylyl cyclase-associated protein 1	0.9688	0.999	1	1	1	1	0	0	0	0	0	0	1	0	0	0	0	0	0	0	1	0	0	0	0	0	0	0	1	0	0	0	0	0	0	61308156	0	0	0	0	0
sp|Q02809|PLOD1_HUMAN	Q02809	PLOD1_HUMAN	PLOD1	727	5	Homo sapiens	1:Experimental evidence at protein level	Procollagen-lysine,2-oxoglutarate 5-dioxygenase 1	0.9688	0.999	1	1	1	1	0	0	0	0	0	1	0	0	0	0	0	0	0	1	0	0	0	0	0	0	0	1	0	0	0	0	0	0	41222816	0	0	0	0	0	41222816
sp|Q0VDF9|HSP7E_HUMAN	Q0VDF9	HSP7E_HUMAN	HSPA14	509	6.7	Homo sapiens	1:Experimental evidence at protein level	Heat shock 70 kDa protein 14	0.9688	0.999	1	1	1	1	0	0	0	0	0	1	0	0	0	0	0	0	0	1	0	0	0	0	0	0	0	1	0	0	0	0	0	0	0	0	0	0	0	0	0
sp|Q12846|STX4_HUMAN	Q12846	STX4_HUMAN	STX4	297	10.4	Homo sapiens	1:Experimental evidence at protein level	Syntaxin-4	0.9688	0.999	1	1	1	1	0	0	0	0	0	1	0	0	0	0	0	0	0	1	0	0	0	0	0	0	0	1	0	0	0	0	0	0	11823015	0	0	0	0	0	11823015
sp|Q13363|CTBP1_HUMAN	Q13363	CTBP1_HUMAN	CTBP1	440	13.9	Homo sapiens	1:Experimental evidence at protein level	C-terminal-binding protein 1	0.9688	0.999	1	2	2	2	0	0	1	0	0	0	1	0	0	0	1	0	0	0	1	0	0	0	1	0	0	0	1	0	0	0	52499480	0	0	0	0	0	52499480	0	0
sp|Q14157|UBP2L_HUMAN	Q14157	UBP2L_HUMAN	UBAP2L	1087	4	Homo sapiens	1:Experimental evidence at protein level	Ubiquitin-associated protein 2-like	0.9688	0.999	1	3	3	3	1	1	0	0	1	0	0	0	1	1	0	0	1	0	0	0	1	1	0	0	1	0	0	0	19835738	14824932	0	0	0	0	19835738	14824932	0	0	0
sp|Q15637|SF01_HUMAN	Q15637	SF01_HUMAN	SF1	639	5.3	Homo sapiens	1:Experimental evidence at protein level	Splicing factor 1	0.9688	0.999	1	2	2	2	1	0	0	0	1	0	0	0	1	0	0	0	1	0	0	0	1	0	0	0	1	0	0	0	0	0	0	0	0	0	0	0	0	0	0
sp|Q16543|CDC37_HUMAN	Q16543	CDC37_HUMAN	CDC37	378	5.6	Homo sapiens	1:Experimental evidence at protein level	Hsp90 co-chaperone Cdc37	0.9688	0.999	1	2	2	2	0	0	0	0	1	1	0	0	0	0	0	0	1	1	0	0	0	0	0	0	1	1	0	0	0	0	0	0	0	0	0	0	0	0	0
sp|Q56VL3|OCAD2_HUMAN	Q56VL3	OCAD2_HUMAN	OCIAD2	154	8.4	Homo sapiens	1:Experimental evidence at protein level	OCIA domain-containing protein 2	0.9688	0.999	1	1	1	1	0	0	0	0	0	1	0	0	0	0	0	0	0	1	0	0	0	0	0	0	0	1	0	0	0	0	0	0	0	0	0	0	0	0	0
sp|Q6P6C2|ALKB5_HUMAN	Q6P6C2	ALKB5_HUMAN	ALKBH5	394	7.6	Homo sapiens	1:Experimental evidence at protein level	RNA demethylase ALKBH5	0.9688	0.999	1	2	2	2	0	0	1	0	0	1	0	0	0	0	1	0	0	1	0	0	0	0	1	0	0	1	0	0	0	0	99898976	0	26325936	0	0	0	99898976	0	26325936
sp|Q7L2H7|EIF3M_HUMAN	Q7L2H7	EIF3M_HUMAN	EIF3M	374	9.1	Homo sapiens	1:Experimental evidence at protein level	Eukaryotic translation initiation factor 3 subunit M	0.9688	0.999	1	3	3	3	0	0	0	0	1	2	0	0	0	0	0	0	1	2	0	0	0	0	0	0	1	2	0	0	0	0	0	0	111315752	0	0	0	0	0	111315752
sp|Q7Z7H8|RM10_HUMAN	Q7Z7H8	RM10_HUMAN	MRPL10	261	7.3	Homo sapiens	1:Experimental evidence at protein level	39S ribosomal protein L10, mitochondrial	0.9688	0.999	1	3	3	3	0	0	2	0	0	0	1	0	0	0	2	0	0	0	1	0	0	0	2	0	0	0	1	0	0	0	0	0	0	0	0	0	0	0	0
sp|Q86Y56|DAAF5_HUMAN	Q86Y56	DAAF5_HUMAN	DNAAF5	855	8.2	Homo sapiens	1:Experimental evidence at protein level	Dynein assembly factor 5, axonemal	0.9688	0.999	1	1	1	1	0	1	0	0	0	0	0	0	0	1	0	0	0	0	0	0	0	1	0	0	0	0	0	0	0	0	0	0	0	0	0	0	0	0	0
sp|Q8IXM2|BAP18_HUMAN	Q8IXM2	BAP18_HUMAN	BAP18	172	8.1	Homo sapiens	1:Experimental evidence at protein level	Chromatin complexes subunit BAP18	0.9688	0.999	1	1	1	1	0	0	0	0	0	1	0	0	0	0	0	0	0	1	0	0	0	0	0	0	0	1	0	0	0	0	0	0	59780504	0	0	0	0	0	59780504
sp|Q8IY67|RAVR1_HUMAN	Q8IY67	RAVR1_HUMAN	RAVER1	606	8.3	Homo sapiens	1:Experimental evidence at protein level	Ribonucleoprotein PTB-binding 1	0.9688	0.999	1	1	1	1	0	0	0	0	0	1	0	0	0	0	0	0	0	1	0	0	0	0	0	0	0	1	0	0	0	0	0	0	49868064	0	0	0	0	0	49868064
sp|Q8TAP9|MPLKI_HUMAN	Q8TAP9	MPLKI_HUMAN	MPLKIP	179	14	Homo sapiens	1:Experimental evidence at protein level	M-phase-specific PLK1-interacting protein	0.9688	0.999	1	3	3	3	0	0	1	0	1	1	0	0	0	0	1	0	1	1	0	0	0	0	1	0	1	1	0	0	0	0	35088332	30258752	26992008	0	0	0	35088332	30258752	26992008
sp|Q8WUY1|THEM6_HUMAN	Q8WUY1	THEM6_HUMAN	THEM6	208	5.8	Homo sapiens	1:Experimental evidence at protein level	Protein THEM6	0.9688	0.999	1	3	3	3	0	0	1	0	1	1	0	0	0	0	1	0	1	1	0	0	0	0	1	0	1	1	0	0	0	0	0	0	29451020	0	0	0	0	0	29451020
sp|Q8WVM8|SCFD1_HUMAN	Q8WVM8	SCFD1_HUMAN	SCFD1	642	5.1	Homo sapiens	1:Experimental evidence at protein level	Sec1 family domain-containing protein 1	0.9688	0.999	1	1	1	1	0	1	0	0	0	0	0	0	0	1	0	0	0	0	0	0	0	1	0	0	0	0	0	0	0	0	0	0	0	0	0	0	0	0	0
sp|Q92572|AP3S1_HUMAN	Q92572	AP3S1_HUMAN	AP3S1	193	15.5	Homo sapiens	1:Experimental evidence at protein level	AP-3 complex subunit sigma-1	0.9688	0.999	1	3	3	3	0	0	0	0	1	2	0	0	0	0	0	0	1	2	0	0	0	0	0	0	1	2	0	0	0	0	0	0	155305040	0	0	0	0	0	155305040
sp|Q96KR1|ZFR_HUMAN	Q96KR1	ZFR_HUMAN	ZFR	1074	7.3	Homo sapiens	1:Experimental evidence at protein level	Zinc finger RNA-binding protein	0.9688	0.999	1	3	3	3	0	0	1	0	0	0	1	1	0	0	1	0	0	0	1	1	0	0	1	0	0	0	1	1	0	0	39092312	0	0	0	0	0	39092312	0	0
sp|Q9BPZ7|SIN1_HUMAN	Q9BPZ7	SIN1_HUMAN	MAPKAP1	522	2.7	Homo sapiens	1:Experimental evidence at protein level	Target of rapamycin complex 2 subunit MAPKAP1	0.9688	0.999	1	2	2	2	0	0	0	0	0	1	0	1	0	0	0	0	0	1	0	1	0	0	0	0	0	1	0	1	0	0	0	0	0	0	0	0	0	0	0
sp|Q9BW92|SYTM_HUMAN	Q9BW92	SYTM_HUMAN	TARS2	718	4.5	Homo sapiens	1:Experimental evidence at protein level	Threonine--tRNA ligase, mitochondrial	0.9688	0.999	1	1	1	1	0	0	0	0	1	0	0	0	0	0	0	0	1	0	0	0	0	0	0	0	1	0	0	0	0	0	0	71935008	0	0	0	0	0	71935008	0
sp|Q9BY44|EIF2A_HUMAN	Q9BY44	EIF2A_HUMAN	EIF2A	585	3.1	Homo sapiens	1:Experimental evidence at protein level	Eukaryotic translation initiation factor 2A	0.9688	0.999	1	2	2	2	0	0	1	0	1	0	0	0	0	0	1	0	1	0	0	0	0	0	1	0	1	0	0	0	0	0	54671480	81666672	0	250461504	0	0	54671480	81666672	0
sp|Q9GZS3|WDR61_HUMAN	Q9GZS3	WDR61_HUMAN	WDR61	305	8.5	Homo sapiens	1:Experimental evidence at protein level	WD repeat-containing protein 61	0.9688	0.999	1	3	3	3	0	0	0	0	1	2	0	0	0	0	0	0	1	2	0	0	0	0	0	0	1	2	0	0	0	0	0	0	59491040	0	0	0	0	0	59491040
sp|Q9H2U2|IPYR2_HUMAN	Q9H2U2	IPYR2_HUMAN	PPA2	334	7.8	Homo sapiens	1:Experimental evidence at protein level	Inorganic pyrophosphatase 2, mitochondrial	0.9688	0.999	1	4	4	4	1	0	1	0	1	1	0	0	1	0	1	0	1	1	0	0	1	0	1	0	1	1	0	0	0	0	0	0	0	0	0	0	0	0	0
sp|Q9H7E9|CH033_HUMAN	Q9H7E9	CH033_HUMAN	C8orf33	229	17.5	Homo sapiens	1:Experimental evidence at protein level	UPF0488 protein C8orf33	0.9688	0.999	1	2	2	2	0	0	1	0	1	0	0	0	0	0	1	0	1	0	0	0	0	0	1	0	1	0	0	0	0	0	0	0	0	0	0	0	0	0	0
sp|Q9NPJ8|NXT2_HUMAN	Q9NPJ8	NXT2_HUMAN	NXT2	142	10.6	Homo sapiens	1:Experimental evidence at protein level	NTF2-related export protein 2	0.9688	0.999	1	3	3	3	1	0	1	0	0	0	1	0	1	0	1	0	0	0	1	0	1	0	1	0	0	0	1	0	0	0	0	0	0	0	0	0	0	0	0
sp|Q9NQT5|EXOS3_HUMAN	Q9NQT5	EXOS3_HUMAN	EXOSC3	275	8	Homo sapiens	1:Experimental evidence at protein level	Exosome complex component RRP40	0.9688	0.999	1	2	2	2	0	0	1	0	0	1	0	0	0	0	1	0	0	1	0	0	0	0	1	0	0	1	0	0	0	0	0	0	0	0	0	0	0	0	0
sp|Q9NUG6|PDRG1_HUMAN	Q9NUG6	PDRG1_HUMAN	PDRG1	133	12.8	Homo sapiens	1:Experimental evidence at protein level	p53 and DNA damage-regulated protein 1	0.9688	0.999	1	1	1	1	0	0	0	0	0	1	0	0	0	0	0	0	0	1	0	0	0	0	0	0	0	1	0	0	0	0	0	0	18302130	0	0	0	0	0	18302130
sp|Q9NZ32|ARP10_HUMAN	Q9NZ32	ARP10_HUMAN	ACTR10	417	3.1	Homo sapiens	1:Experimental evidence at protein level	Actin-related protein 10	0.9688	0.999	1	1	1	1	0	0	0	0	0	1	0	0	0	0	0	0	0	1	0	0	0	0	0	0	0	1	0	0	0	0	0	0	0	0	0	0	0	0	0
sp|Q9UBE0|SAE1_HUMAN	Q9UBE0	SAE1_HUMAN	SAE1	346	6.6	Homo sapiens	1:Experimental evidence at protein level	SUMO-activating enzyme subunit 1	0.9688	0.999	1	2	2	2	0	0	1	0	0	1	0	0	0	0	1	0	0	1	0	0	0	0	1	0	0	1	0	0	0	0	0	0	36977744	0	0	0	0	0	36977744
sp|Q9UNS2|CSN3_HUMAN	Q9UNS2	CSN3_HUMAN	COPS3	423	17.7	Homo sapiens	1:Experimental evidence at protein level	COP9 signalosome complex subunit 3	0.9688	0.999	1	1	1	1	0	0	0	0	0	1	0	0	0	0	0	0	0	1	0	0	0	0	0	0	0	1	0	0	0	0	0	0	0	0	0	0	0	0	0
sp|Q9UQN3|CHM2B_HUMAN	Q9UQN3	CHM2B_HUMAN	CHMP2B	213	8.9	Homo sapiens	1:Experimental evidence at protein level	Charged multivesicular body protein 2b	0.9688	0.999	1	2	2	2	0	0	0	0	1	1	0	0	0	0	0	0	1	1	0	0	0	0	0	0	1	1	0	0	0	0	0	0	0	0	0	0	0	0	0
sp|Q9Y241|HIG1A_HUMAN	Q9Y241	HIG1A_HUMAN	HIGD1A	93	23.7	Homo sapiens	1:Experimental evidence at protein level	HIG1 domain family member 1A, mitochondrial	0.9688	0.999	1	4	4	4	0	1	0	0	2	1	0	0	0	1	0	0	2	1	0	0	0	1	0	0	2	1	0	0	0	0	0	0	0	0	0	0	0	0	0
sp|Q9Y2R0|COA3_HUMAN	Q9Y2R0	COA3_HUMAN	COA3	106	19.8	Homo sapiens	1:Experimental evidence at protein level	Cytochrome c oxidase assembly factor 3 homolog, mitochondrial	0.9688	0.999	1	1	1	1	0	0	0	0	0	1	0	0	0	0	0	0	0	1	0	0	0	0	0	0	0	1	0	0	0	0	0	0	0	0	0	0	0	0	0
sp|Q9Y2Z0|SGT1_HUMAN	Q9Y2Z0	SGT1_HUMAN	SUGT1	365	9.6	Homo sapiens	1:Experimental evidence at protein level	Protein SGT1 homolog	0.9688	0.999	1	2	2	2	0	0	0	2	0	0	0	0	0	0	0	2	0	0	0	0	0	0	0	2	0	0	0	0	0	0	0	0	0	0	0	0	0	0	0
sp|Q9Y3E7|CHMP3_HUMAN	Q9Y3E7	CHMP3_HUMAN	CHMP3	222	14.4	Homo sapiens	1:Experimental evidence at protein level	Charged multivesicular body protein 3	0.9688	0.999	1	1	1	1	0	0	0	0	0	1	0	0	0	0	0	0	0	1	0	0	0	0	0	0	0	1	0	0	0	0	0	0	27510104	0	0	0	0	0	27510104
sp|Q9Y624|JAM1_HUMAN	Q9Y624	JAM1_HUMAN	F11R	299	11	Homo sapiens	1:Experimental evidence at protein level	Junctional adhesion molecule A	0.9688	0.999	1	2	2	2	0	2	0	0	0	0	0	0	0	2	0	0	0	0	0	0	0	2	0	0	0	0	0	0	0	192163584	0	0	0	0	0	192163584	0	0	0
sp|Q9Y6M9|NDUB9_HUMAN	Q9Y6M9	NDUB9_HUMAN	NDUFB9	179	8.9	Homo sapiens	1:Experimental evidence at protein level	NADH dehydrogenase [ubiquinone] 1 beta subcomplex subunit 9	0.9688	0.999	1	2	2	2	0	0	0	0	1	1	0	0	0	0	0	0	1	1	0	0	0	0	0	0	1	1	0	0	0	0	0	43378872	74796064	0	0	0	0	43378872	74796064
sp|P09211|GSTP1_HUMAN	P09211	GSTP1_HUMAN	GSTP1	210	6.2	Homo sapiens	1:Experimental evidence at protein level	Glutathione S-transferase P	0.9687	0.999	1	2	2	2	0	0	1	0	0	0	0	1	0	0	1	0	0	0	0	1	0	0	1	0	0	0	0	1	0	0	135694608	0	0	0	0	0	135694608	0	0
sp|P09234|RU1C_HUMAN	P09234	RU1C_HUMAN	SNRPC	159	30.2	Homo sapiens	1:Experimental evidence at protein level	U1 small nuclear ribonucleoprotein C	0.9687	0.999	1	1	1	1	0	1	0	0	0	0	0	0	0	1	0	0	0	0	0	0	0	1	0	0	0	0	0	0	0	0	0	0	0	0	0	0	0	0	0
sp|P0C7P4|UCRIL_HUMAN	P0C7P4	UCRIL_HUMAN	UQCRFS1P1	283	4.7	Homo sapiens	5:Protein uncertain	Putative cytochrome b-c1 complex subunit Rieske-like protein 1	0.9687	0.999	1	11	0	11	3	0	3	0	2	1	1	1	0	0	0	0	0	0	0	0	3	0	3	0	2	1	1	1	345349504	0	512641664	576818620	0	210355888	0	0	0	0	0
sp|P17812|PYRG1_HUMAN	P17812	PYRG1_HUMAN	CTPS1	591	7.8	Homo sapiens	1:Experimental evidence at protein level	CTP synthase 1	0.9687	0.999	1	1	1	1	0	1	0	0	0	0	0	0	0	1	0	0	0	0	0	0	0	1	0	0	0	0	0	0	0	0	0	0	0	0	0	0	0	0	0
sp|P18084|ITB5_HUMAN	P18084	ITB5_HUMAN	ITGB5	799	6.6	Homo sapiens	1:Experimental evidence at protein level	Integrin beta-5	0.9687	0.999	1	1	1	1	0	1	0	0	0	0	0	0	0	1	0	0	0	0	0	0	0	1	0	0	0	0	0	0	0	0	0	0	0	0	0	0	0	0	0
sp|P41250|SYG_HUMAN	P41250	SYG_HUMAN	GARS	739	8.4	Homo sapiens	1:Experimental evidence at protein level	Glycine--tRNA ligase	0.9687	0.999	1	1	1	1	0	0	0	0	0	1	0	0	0	0	0	0	0	1	0	0	0	0	0	0	0	1	0	0	0	0	0	0	0	0	0	0	0	0	0
sp|P50416|CPT1A_HUMAN	P50416	CPT1A_HUMAN	CPT1A	773	3.5	Homo sapiens	1:Experimental evidence at protein level	Carnitine O-palmitoyltransferase 1, liver isoform	0.9687	0.999	1	2	2	2	0	2	0	0	0	0	0	0	0	2	0	0	0	0	0	0	0	2	0	0	0	0	0	0	0	55561680	0	0	0	0	0	55561680	0	0	0
sp|P56134|ATPK_HUMAN	P56134	ATPK_HUMAN	ATP5J2	94	17	Homo sapiens	1:Experimental evidence at protein level	ATP synthase subunit f, mitochondrial	0.9687	0.999	1	3	3	3	0	0	0	0	1	1	1	0	0	0	0	0	1	1	1	0	0	0	0	0	1	1	1	0	0	0	0	42252664	69663064	0	0	0	0	42252664	69663064
sp|Q96FX7|TRM61_HUMAN	Q96FX7	TRM61_HUMAN	TRMT61A	289	13.5	Homo sapiens	1:Experimental evidence at protein level	tRNA (adenine(58)-N(1))-methyltransferase catalytic subunit TRMT61A	0.9687	0.999	1	1	1	1	0	0	0	0	0	1	0	0	0	0	0	0	0	1	0	0	0	0	0	0	0	1	0	0	0	0	0	28514996	29334710	0	0	0	0	28514996	29334710
sp|Q9BUL8|PDC10_HUMAN	Q9BUL8	PDC10_HUMAN	PDCD10	212	13.2	Homo sapiens	1:Experimental evidence at protein level	Programmed cell death protein 10	0.9687	0.999	1	6	6	6	0	1	0	0	2	2	1	0	0	1	0	0	2	2	1	0	0	1	0	0	2	2	1	0	0	0	0	117646288	156449856	153316640	0	0	0	117646288	156449856
sp|Q9BZK7|TBL1R_HUMAN	Q9BZK7	TBL1R_HUMAN	TBL1XR1	514	2.5	Homo sapiens	1:Experimental evidence at protein level	F-box-like/WD repeat-containing protein TBL1XR1	0.9687	0.999	1	1	1	1	0	0	0	0	0	1	0	0	0	0	0	0	0	1	0	0	0	0	0	0	0	1	0	0	0	0	0	0	0	0	0	0	0	0	0
sp|Q9H223|EHD4_HUMAN	Q9H223	EHD4_HUMAN	EHD4	541	2.8	Homo sapiens	1:Experimental evidence at protein level	EH domain-containing protein 4	0.9687	0.999	1	1	1	1	0	0	0	0	0	1	0	0	0	0	0	0	0	1	0	0	0	0	0	0	0	1	0	0	0	0	0	0	69825320	0	0	0	0	0	69825320
sp|Q9ULX3|NOB1_HUMAN	Q9ULX3	NOB1_HUMAN	NOB1	412	7.5	Homo sapiens	1:Experimental evidence at protein level	RNA-binding protein NOB1	0.9687	0.999	1	1	1	1	0	0	0	0	0	1	0	0	0	0	0	0	0	1	0	0	0	0	0	0	0	1	0	0	0	0	0	0	29560884	0	0	0	0	0	29560884
sp|O94875|SRBS2_HUMAN	O94875	SRBS2_HUMAN	SORBS2	1100	3.6	Homo sapiens	1:Experimental evidence at protein level	Sorbin and SH3 domain-containing protein 2	0.9686	0.999	1	2	2	2	2	0	0	0	0	0	0	0	2	0	0	0	0	0	0	0	2	0	0	0	0	0	0	0	189054832	0	0	0	0	0	189054832	0	0	0	0
sp|P42330|AK1C3_HUMAN	P42330	AK1C3_HUMAN	AKR1C3	323	8.7	Homo sapiens	1:Experimental evidence at protein level	Aldo-keto reductase family 1 member C3	0.9686	0.999	1	1	1	1	0	0	0	0	0	1	0	0	0	0	0	0	0	1	0	0	0	0	0	0	0	1	0	0	0	0	0	0	0	0	0	0	0	0	0
sp|Q02818|NUCB1_HUMAN	Q02818	NUCB1_HUMAN	NUCB1	461	6.3	Homo sapiens	1:Experimental evidence at protein level	Nucleobindin-1	0.9686	0.999	1	1	1	1	0	0	0	0	0	1	0	0	0	0	0	0	0	1	0	0	0	0	0	0	0	1	0	0	0	0	0	0	17975670	0	0	0	0	0	17975670
sp|Q13404|UB2V1_HUMAN	Q13404	UB2V1_HUMAN	UBE2V1	147	8.2	Homo sapiens	1:Experimental evidence at protein level	Ubiquitin-conjugating enzyme E2 variant 1	0.9686	0.999	1	1	1	1	0	0	0	0	0	0	1	0	0	0	0	0	0	0	1	0	0	0	0	0	0	0	1	0	0	0	0	0	0	0	0	0	0	0	0
sp|Q8NEF9|SRFB1_HUMAN	Q8NEF9	SRFB1_HUMAN	SRFBP1	429	15.6	Homo sapiens	1:Experimental evidence at protein level	Serum response factor-binding protein 1	0.9686	0.999	1	3	3	3	1	0	0	0	1	0	0	1	1	0	0	0	1	0	0	1	1	0	0	0	1	0	0	1	61879008	0	0	60244856	0	0	61879008	0	0	60244856	0
sp|P59665|DEF1_HUMAN	P59665	DEF1_HUMAN	DEFA1	94	9.6	Homo sapiens	1:Experimental evidence at protein level	Neutrophil defensin 1	0.9685	0.999	1	1	0	1	0	0	0	0	0	0	0	1	0	0	0	0	0	0	0	0	0	0	0	0	0	0	0	1	0	0	0	0	0	0	0	0	0	0	0
sp|Q02338|BDH_HUMAN	Q02338	BDH_HUMAN	BDH1	343	9.9	Homo sapiens	1:Experimental evidence at protein level	D-beta-hydroxybutyrate dehydrogenase, mitochondrial	0.9685	0.999	1	1	1	1	0	0	0	0	0	1	0	0	0	0	0	0	0	1	0	0	0	0	0	0	0	1	0	0	0	0	0	0	0	0	0	0	0	0	0
sp|Q9NUU7|DD19A_HUMAN	Q9NUU7	DD19A_HUMAN	DDX19A	478	11.7	Homo sapiens	1:Experimental evidence at protein level	ATP-dependent RNA helicase DDX19A	0.9685	0.999	1	4	0	4	0	1	1	0	1	1	0	0	0	0	0	0	0	0	0	0	0	1	1	0	1	1	0	0	0	0	0	60983124	52026288	0	0	0	0	0	0
sp|P15153|RAC2_HUMAN	P15153	RAC2_HUMAN	RAC2	192	5.2	Homo sapiens	1:Experimental evidence at protein level	Ras-related C3 botulinum toxin substrate 2	0.9684	0.999	1	1	0	1	0	0	0	0	0	1	0	0	0	0	0	0	0	0	0	0	0	0	0	0	0	1	0	0	0	0	0	0	0	0	0	0	0	0	0
sp|Q5U5X0|LYRM7_HUMAN	Q5U5X0	LYRM7_HUMAN	LYRM7	104	15.4	Homo sapiens	1:Experimental evidence at protein level	Complex III assembly factor LYRM7	0.9683	0.999	1	1	1	1	0	0	1	0	0	0	0	0	0	0	1	0	0	0	0	0	0	0	1	0	0	0	0	0	0	0	0	0	0	0	0	0	0	0	0
sp|Q6I9Y2|THOC7_HUMAN	Q6I9Y2	THOC7_HUMAN	THOC7	204	5.9	Homo sapiens	1:Experimental evidence at protein level	THO complex subunit 7 homolog	0.9683	0.999	1	2	2	2	0	0	1	0	0	0	0	1	0	0	1	0	0	0	0	1	0	0	1	0	0	0	0	1	0	0	117715584	0	0	0	0	0	117715584	0	0
sp|Q9NY12|GAR1_HUMAN	Q9NY12	GAR1_HUMAN	GAR1	217	8.3	Homo sapiens	1:Experimental evidence at protein level	H/ACA ribonucleoprotein complex subunit 1	0.9683	0.999	1	4	4	4	1	0	0	0	0	2	1	0	1	0	0	0	0	2	1	0	1	0	0	0	0	2	1	0	150374656	0	0	0	0	0	150374656	0	0	0	0
sp|P13674|P4HA1_HUMAN	P13674	P4HA1_HUMAN	P4HA1	534	3	Homo sapiens	1:Experimental evidence at protein level	Prolyl 4-hydroxylase subunit alpha-1	0.9682	0.999	1	1	1	1	0	0	1	0	0	0	0	0	0	0	1	0	0	0	0	0	0	0	1	0	0	0	0	0	0	0	0	0	0	0	0	0	0	0	0
sp|P67870|CSK2B_HUMAN	P67870	CSK2B_HUMAN	CSNK2B	215	10.2	Homo sapiens	1:Experimental evidence at protein level	Casein kinase II subunit beta	0.9682	0.999	1	1	1	1	0	0	0	0	0	1	0	0	0	0	0	0	0	1	0	0	0	0	0	0	0	1	0	0	0	0	0	0	0	0	0	0	0	0	0
sp|Q96CM8|ACSF2_HUMAN	Q96CM8	ACSF2_HUMAN	ACSF2	615	3.1	Homo sapiens	1:Experimental evidence at protein level	Acyl-CoA synthetase family member 2, mitochondrial	0.9682	0.999	1	1	1	1	0	0	0	0	0	1	0	0	0	0	0	0	0	1	0	0	0	0	0	0	0	1	0	0	0	0	0	0	0	0	0	0	0	0	0
sp|Q9BQ15|SOSB1_HUMAN	Q9BQ15	SOSB1_HUMAN	NABP2	211	11.8	Homo sapiens	1:Experimental evidence at protein level	S	0.9682	0.999	1	1	1	1	0	0	1	0	0	0	0	0	0	0	1	0	0	0	0	0	0	0	1	0	0	0	0	0	0	0	0	0	0	0	0	0	0	0	0
sp|Q9NZL9|MAT2B_HUMAN	Q9NZL9	MAT2B_HUMAN	MAT2B	334	3.6	Homo sapiens	1:Experimental evidence at protein level	Methionine adenosyltransferase 2 subunit beta	0.9682	0.999	1	1	1	1	0	1	0	0	0	0	0	0	0	1	0	0	0	0	0	0	0	1	0	0	0	0	0	0	0	0	0	0	0	0	0	0	0	0	0
sp|O00487|PSDE_HUMAN	O00487	PSDE_HUMAN	PSMD14	310	4.2	Homo sapiens	1:Experimental evidence at protein level	26S proteasome non-ATPase regulatory subunit 14	0.9681	0.999	1	1	1	1	0	0	0	0	0	1	0	0	0	0	0	0	0	1	0	0	0	0	0	0	0	1	0	0	0	0	0	0	39079096	0	0	0	0	0	39079096
sp|P50479|PDLI4_HUMAN	P50479	PDLI4_HUMAN	PDLIM4	330	4.2	Homo sapiens	1:Experimental evidence at protein level	PDZ and LIM domain protein 4	0.9681	0.999	1	1	1	1	0	0	0	0	0	1	0	0	0	0	0	0	0	1	0	0	0	0	0	0	0	1	0	0	0	0	0	0	51012208	0	0	0	0	0	51012208
sp|Q6UN15|FIP1_HUMAN	Q6UN15	FIP1_HUMAN	FIP1L1	594	9.1	Homo sapiens	1:Experimental evidence at protein level	Pre-mRNA 3'-end-processing factor FIP1	0.9681	0.999	1	1	1	1	0	0	0	0	0	1	0	0	0	0	0	0	0	1	0	0	0	0	0	0	0	1	0	0	0	0	0	0	43440588	0	0	0	0	0	43440588
sp|P62328|TYB4_HUMAN	P62328	TYB4_HUMAN	TMSB4X	44	31.8	Homo sapiens	1:Experimental evidence at protein level	Thymosin beta-4	0.968	0.999	1	1	1	1	0	0	0	0	0	1	0	0	0	0	0	0	0	1	0	0	0	0	0	0	0	1	0	0	0	0	0	0	0	0	0	0	0	0	0
sp|Q96RP9|EFGM_HUMAN	Q96RP9	EFGM_HUMAN	GFM1	751	3.7	Homo sapiens	1:Experimental evidence at protein level	Elongation factor G, mitochondrial	0.968	0.999	1	1	1	1	0	0	1	0	0	0	0	0	0	0	1	0	0	0	0	0	0	0	1	0	0	0	0	0	0	0	0	0	0	0	0	0	0	0	0
sp|Q9H2U1|DHX36_HUMAN	Q9H2U1	DHX36_HUMAN	DHX36	1008	5.1	Homo sapiens	1:Experimental evidence at protein level	ATP-dependent RNA helicase DHX36	0.968	0.9987	1	1	1	1	0	0	0	0	1	0	0	0	0	0	0	0	1	0	0	0	0	0	0	0	1	0	0	0	0	0	0	0	0	0	0	0	0	0	0
sp|Q9NYR9|KBRS2_HUMAN	Q9NYR9	KBRS2_HUMAN	NKIRAS2	191	14.1	Homo sapiens	1:Experimental evidence at protein level	NF-kappa-B inhibitor-interacting Ras-like protein 2	0.968	0.999	1	1	1	1	0	0	0	0	0	1	0	0	0	0	0	0	0	1	0	0	0	0	0	0	0	1	0	0	0	0	0	0	41058832	0	0	0	0	0	41058832
sp|O43169|CYB5B_HUMAN	O43169	CYB5B_HUMAN	CYB5B	146	8.9	Homo sapiens	1:Experimental evidence at protein level	Cytochrome b5 type B	0.9678	0.999	1	1	1	1	0	0	0	0	0	1	0	0	0	0	0	0	0	1	0	0	0	0	0	0	0	1	0	0	0	0	0	0	70384120	0	0	0	0	0	70384120
sp|Q14694|UBP10_HUMAN	Q14694	UBP10_HUMAN	USP10	798	10.4	Homo sapiens	1:Experimental evidence at protein level	Ubiquitin carboxyl-terminal hydrolase 10	0.9677	0.999	1	2	2	2	1	0	0	0	1	0	0	0	1	0	0	0	1	0	0	0	1	0	0	0	1	0	0	0	0	0	0	0	0	0	0	0	0	0	0
sp|P56545|CTBP2_HUMAN	P56545	CTBP2_HUMAN	CTBP2	445	6.1	Homo sapiens	1:Experimental evidence at protein level	C-terminal-binding protein 2	0.9676	0.999	1	1	1	1	0	0	0	0	1	0	0	0	0	0	0	0	1	0	0	0	0	0	0	0	1	0	0	0	0	0	0	0	0	0	0	0	0	0	0
sp|P17858|PFKAL_HUMAN	P17858	PFKAL_HUMAN	PFKL	780	13.3	Homo sapiens	1:Experimental evidence at protein level	ATP-dependent 6-phosphofructokinase, liver type	0.9675	0.999	1	1	1	1	0	1	0	0	0	0	0	0	0	1	0	0	0	0	0	0	0	1	0	0	0	0	0	0	0	34521456	0	0	0	0	0	34521456	0	0	0
sp|Q9BTD8|RBM42_HUMAN	Q9BTD8	RBM42_HUMAN	RBM42	480	7.3	Homo sapiens	1:Experimental evidence at protein level	RNA-binding protein 42	0.9675	0.999	1	3	3	3	0	0	0	0	0	2	1	0	0	0	0	0	0	2	1	0	0	0	0	0	0	2	1	0	0	0	0	0	64641548	0	0	0	0	0	64641548
sp|P67812|SC11A_HUMAN	P67812	SC11A_HUMAN	SEC11A	179	6.7	Homo sapiens	1:Experimental evidence at protein level	Signal peptidase complex catalytic subunit SEC11A	0.9674	0.999	1	1	1	1	0	0	0	0	0	1	0	0	0	0	0	0	0	1	0	0	0	0	0	0	0	1	0	0	0	0	0	0	0	0	0	0	0	0	0
sp|Q8NDZ4|DIA1_HUMAN	Q8NDZ4	DIA1_HUMAN	C3orf58	430	4	Homo sapiens	1:Experimental evidence at protein level	Deleted in autism protein 1	0.9671	0.9989	1	1	1	1	0	0	0	0	0	1	0	0	0	0	0	0	0	1	0	0	0	0	0	0	0	1	0	0	0	0	0	0	0	0	0	0	0	0	0
sp|Q99816|TS101_HUMAN	Q99816	TS101_HUMAN	TSG101	390	3.1	Homo sapiens	1:Experimental evidence at protein level	Tumor susceptibility gene 101 protein	0.9671	0.9989	1	1	1	1	0	0	0	0	0	1	0	0	0	0	0	0	0	1	0	0	0	0	0	0	0	1	0	0	0	0	0	0	0	0	0	0	0	0	0
sp|P11441|UBL4A_HUMAN	P11441	UBL4A_HUMAN	UBL4A	157	6.4	Homo sapiens	1:Experimental evidence at protein level	Ubiquitin-like protein 4A	0.967	0.9989	1	2	2	2	0	0	0	0	0	1	1	0	0	0	0	0	0	1	1	0	0	0	0	0	0	1	1	0	0	0	0	0	0	0	0	0	0	0	0
sp|P54920|SNAA_HUMAN	P54920	SNAA_HUMAN	NAPA	295	3.4	Homo sapiens	1:Experimental evidence at protein level	Alpha-soluble NSF attachment protein	0.9669	0.9989	1	3	3	3	1	0	0	0	0	1	1	0	1	0	0	0	0	1	1	0	1	0	0	0	0	1	1	0	291262208	0	0	0	78661560	0	291262208	0	0	0	78661560
sp|Q96EY4|TMA16_HUMAN	Q96EY4	TMA16_HUMAN	TMA16	203	5.9	Homo sapiens	1:Experimental evidence at protein level	Translation machinery-associated protein 16	0.9669	0.9986	1	1	1	1	0	0	0	0	0	0	0	1	0	0	0	0	0	0	0	1	0	0	0	0	0	0	0	1	0	0	0	0	0	0	0	0	0	0	0
sp|O75410|TACC1_HUMAN	O75410	TACC1_HUMAN	TACC1	805	11.7	Homo sapiens	1:Experimental evidence at protein level	Transforming acidic coiled-coil-containing protein 1	0.9668	0.9989	1	1	1	1	0	0	0	0	0	1	0	0	0	0	0	0	0	1	0	0	0	0	0	0	0	1	0	0	0	0	0	0	3.0343e+06	0	0	0	0	0	3.0343e+06
sp|Q9H2W6|RM46_HUMAN	Q9H2W6	RM46_HUMAN	MRPL46	279	3.9	Homo sapiens	1:Experimental evidence at protein level	39S ribosomal protein L46, mitochondrial	0.9663	0.9989	1	2	2	2	0	0	0	0	1	1	0	0	0	0	0	0	1	1	0	0	0	0	0	0	1	1	0	0	0	0	0	54381668	27360192	0	0	0	0	54381668	27360192
sp|Q07817|B2CL1_HUMAN	Q07817	B2CL1_HUMAN	BCL2L1	233	8.2	Homo sapiens	1:Experimental evidence at protein level	Bcl-2-like protein 1	0.9661	0.9989	1	3	3	3	0	0	0	0	0	2	1	0	0	0	0	0	0	2	1	0	0	0	0	0	0	2	1	0	0	0	0	0	49605808	0	0	0	0	0	49605808
sp|Q9UK41|VPS28_HUMAN	Q9UK41	VPS28_HUMAN	VPS28	221	24	Homo sapiens	1:Experimental evidence at protein level	Vacuolar protein sorting-associated protein 28 homolog	0.9659	0.9986	1	1	1	1	0	0	0	0	0	1	0	0	0	0	0	0	0	1	0	0	0	0	0	0	0	1	0	0	0	0	0	0	0	0	0	0	0	0	0
sp|Q9UJU6|DBNL_HUMAN	Q9UJU6	DBNL_HUMAN	DBNL	430	6.7	Homo sapiens	1:Experimental evidence at protein level	Drebrin-like protein	0.9658	0.9989	1	1	1	1	0	0	0	0	0	1	0	0	0	0	0	0	0	1	0	0	0	0	0	0	0	1	0	0	0	0	0	0	0	0	0	0	0	0	0
sp|Q13884|SNTB1_HUMAN	Q13884	SNTB1_HUMAN	SNTB1	538	16	Homo sapiens	1:Experimental evidence at protein level	Beta-1-syntrophin	0.9657	0.9989	1	1	1	1	0	0	1	0	0	0	0	0	0	0	1	0	0	0	0	0	0	0	1	0	0	0	0	0	0	0	0	0	0	0	0	0	0	0	0
sp|P02100|HBE_HUMAN	P02100	HBE_HUMAN	HBE1	147	12.9	Homo sapiens	1:Experimental evidence at protein level	Hemoglobin subunit epsilon	0.9656	0.9974	2	1	0	21	0	0	0	0	0	0	1	0	0	0	0	0	0	0	0	0	1	2	4	3	1	1	7	2	0	0	0	0	0	0	0	0	0	0	0
sp|P31944|CASPE_HUMAN	P31944	CASPE_HUMAN	CASP14	242	3.7	Homo sapiens	1:Experimental evidence at protein level	Caspase-14	0.9656	0.9989	1	2	2	2	0	1	0	0	0	0	0	1	0	1	0	0	0	0	0	1	0	1	0	0	0	0	0	1	0	0	0	0	0	0	0	0	0	0	0
sp|P61326|MGN_HUMAN	P61326	MGN_HUMAN	MAGOH	146	29.5	Homo sapiens	1:Experimental evidence at protein level	Protein mago nashi homolog	0.9656	0.9986	1	1	0	1	0	0	0	0	0	1	0	0	0	0	0	0	0	0	0	0	0	0	0	0	0	1	0	0	0	0	0	0	37921640	0	0	0	0	0	0
sp|P19971|TYPH_HUMAN	P19971	TYPH_HUMAN	TYMP	482	15.1	Homo sapiens	1:Experimental evidence at protein level	Thymidine phosphorylase	0.9655	0.9989	1	1	1	1	0	0	1	0	0	0	0	0	0	0	1	0	0	0	0	0	0	0	1	0	0	0	0	0	0	0	0	0	0	0	0	0	0	0	0
sp|Q99547|MPH6_HUMAN	Q99547	MPH6_HUMAN	MPHOSPH6	160	18.1	Homo sapiens	1:Experimental evidence at protein level	M-phase phosphoprotein 6	0.965	0.9986	1	2	2	2	0	0	0	0	1	1	0	0	0	0	0	0	1	1	0	0	0	0	0	0	1	1	0	0	0	0	0	44897052	43135616	0	0	0	0	44897052	43135616
sp|P69849|NOMO3_HUMAN	P69849	NOMO3_HUMAN	NOMO3	1222	3.8	Homo sapiens	3:Protein inferred from homology	Nodal modulator 3	0.9644	0.9989	1	2	0	2	0	1	0	0	1	0	0	0	0	0	0	0	0	0	0	0	0	1	0	0	1	0	0	0	0	0	0	0	0	0	0	0	0	0	0
sp|P30040|ERP29_HUMAN	P30040	ERP29_HUMAN	ERP29	261	3.8	Homo sapiens	1:Experimental evidence at protein level	Endoplasmic reticulum resident protein 29	0.9643	0.9988	1	4	4	4	1	0	0	0	0	1	1	1	1	0	0	0	0	1	1	1	1	0	0	0	0	1	1	1	0	0	0	0	496500576	0	0	0	0	0	496500576
sp|O76021|RL1D1_HUMAN	O76021	RL1D1_HUMAN	RSL1D1	490	12.2	Homo sapiens	1:Experimental evidence at protein level	Ribosomal L1 domain-containing protein 1	0.9639	0.9988	1	2	2	2	0	0	1	0	0	0	0	1	0	0	1	0	0	0	0	1	0	0	1	0	0	0	0	1	0	0	107773400	0	0	0	0	0	107773400	0	0
sp|Q05048|CSTF1_HUMAN	Q05048	CSTF1_HUMAN	CSTF1	431	3.9	Homo sapiens	1:Experimental evidence at protein level	Cleavage stimulation factor subunit 1	0.9638	0.9988	1	2	2	2	0	0	1	0	1	0	0	0	0	0	1	0	1	0	0	0	0	0	1	0	1	0	0	0	0	0	0	0	0	0	0	0	0	0	0
sp|Q8TCC3|RM30_HUMAN	Q8TCC3	RM30_HUMAN	MRPL30	161	5.6	Homo sapiens	1:Experimental evidence at protein level	39S ribosomal protein L30, mitochondrial	0.9637	0.9988	1	1	1	1	0	0	1	0	0	0	0	0	0	0	1	0	0	0	0	0	0	0	1	0	0	0	0	0	0	0	30283884	0	0	0	0	0	30283884	0	0
sp|Q8ND56|LS14A_HUMAN	Q8ND56	LS14A_HUMAN	LSM14A	463	4.5	Homo sapiens	1:Experimental evidence at protein level	Protein LSM14 homolog A	0.9634	0.9985	1	1	1	1	0	1	0	0	0	0	0	0	0	1	0	0	0	0	0	0	0	1	0	0	0	0	0	0	0	0	0	0	0	0	0	0	0	0	0
sp|Q9UBL3|ASH2L_HUMAN	Q9UBL3	ASH2L_HUMAN	ASH2L	628	6.7	Homo sapiens	1:Experimental evidence at protein level	Set1/Ash2 histone methyltransferase complex subunit ASH2	0.9634	0.9988	1	2	2	2	0	0	0	0	1	1	0	0	0	0	0	0	1	1	0	0	0	0	0	0	1	1	0	0	0	0	0	0	33237214	0	0	0	0	0	33237214
sp|Q9Y266|NUDC_HUMAN	Q9Y266	NUDC_HUMAN	NUDC	331	4.5	Homo sapiens	1:Experimental evidence at protein level	Nuclear migration protein nudC	0.9634	0.9988	1	1	1	1	0	0	0	0	0	1	0	0	0	0	0	0	0	1	0	0	0	0	0	0	0	1	0	0	0	0	0	0	17989940	0	0	0	0	0	17989940
sp|P01023|A2MG_HUMAN	P01023	A2MG_HUMAN	A2M	1474	3.4	Homo sapiens	1:Experimental evidence at protein level	Alpha-2-macroglobulin	0.9626	0.9988	1	1	1	1	0	1	0	0	0	0	0	0	0	1	0	0	0	0	0	0	0	1	0	0	0	0	0	0	0	67310024	0	0	0	0	0	67310024	0	0	0
sp|Q07021|C1QBP_HUMAN	Q07021	C1QBP_HUMAN	C1QBP	282	17.4	Homo sapiens	1:Experimental evidence at protein level	Complement component 1 Q subcomponent-binding protein, mitochondrial	0.9626	0.9985	1	2	2	2	0	0	0	1	0	1	0	0	0	0	0	1	0	1	0	0	0	0	0	1	0	1	0	0	0	0	0	0	112263448	0	0	0	0	0	112263448
sp|Q7Z3B4|NUP54_HUMAN	Q7Z3B4	NUP54_HUMAN	NUP54	507	5.5	Homo sapiens	1:Experimental evidence at protein level	Nucleoporin p54	0.9621	0.9988	1	4	4	4	0	0	0	0	1	1	1	1	0	0	0	0	1	1	1	1	0	0	0	0	1	1	1	1	0	0	0	0	29077152	99098872	0	0	0	0	29077152
sp|Q9NWU5|RM22_HUMAN	Q9NWU5	RM22_HUMAN	MRPL22	206	27.7	Homo sapiens	1:Experimental evidence at protein level	39S ribosomal protein L22, mitochondrial	0.9619	0.9988	1	1	1	1	0	0	0	0	0	1	0	0	0	0	0	0	0	1	0	0	0	0	0	0	0	1	0	0	0	0	0	0	0	0	0	0	0	0	0
sp|Q8WWC4|CB047_HUMAN	Q8WWC4	CB047_HUMAN	C2orf47	291	12.4	Homo sapiens	1:Experimental evidence at protein level	Uncharacterized protein C2orf47, mitochondrial	0.9617	0.9988	1	2	2	2	0	1	0	0	0	0	1	0	0	1	0	0	0	0	1	0	0	1	0	0	0	0	1	0	0	0	0	0	0	0	0	0	0	0	0
sp|Q9UNP9|PPIE_HUMAN	Q9UNP9	PPIE_HUMAN	PPIE	301	8.6	Homo sapiens	1:Experimental evidence at protein level	Peptidyl-prolyl cis-trans isomerase E	0.9611	0.9987	1	1	1	1	0	0	0	0	0	1	0	0	0	0	0	0	0	1	0	0	0	0	0	0	0	1	0	0	0	0	0	0	6.85027e+06	0	0	0	0	0	6.85027e+06
sp|Q86Y79|PTH_HUMAN	Q86Y79	PTH_HUMAN	PTRH1	214	10.3	Homo sapiens	1:Experimental evidence at protein level	Probable peptidyl-tRNA hydrolase	0.9609	0.9987	1	1	1	1	0	0	0	0	0	1	0	0	0	0	0	0	0	1	0	0	0	0	0	0	0	1	0	0	0	0	0	0	26864258	0	0	0	0	0	26864258
sp|O14662|STX16_HUMAN	O14662	STX16_HUMAN	STX16	325	2.8	Homo sapiens	1:Experimental evidence at protein level	Syntaxin-16	0.9608	0.9987	1	1	1	1	0	0	0	0	0	1	0	0	0	0	0	0	0	1	0	0	0	0	0	0	0	1	0	0	0	0	0	0	0	0	0	0	0	0	0
sp|P49770|EI2BB_HUMAN	P49770	EI2BB_HUMAN	EIF2B2	351	8	Homo sapiens	1:Experimental evidence at protein level	Translation initiation factor eIF-2B subunit beta	0.9607	0.9987	1	2	2	2	0	0	0	0	1	1	0	0	0	0	0	0	1	1	0	0	0	0	0	0	1	1	0	0	0	0	0	50166108	76802824	0	0	0	0	50166108	76802824
sp|O00743|PPP6_HUMAN	O00743	PPP6_HUMAN	PPP6C	305	4.3	Homo sapiens	1:Experimental evidence at protein level	Serine/threonine-protein phosphatase 6 catalytic subunit	0.9594	0.9987	1	2	2	2	0	1	0	0	0	1	0	0	0	1	0	0	0	1	0	0	0	1	0	0	0	1	0	0	0	0	0	0	0	0	0	0	0	0	0
sp|P22830|HEMH_HUMAN	P22830	HEMH_HUMAN	FECH	423	9.5	Homo sapiens	1:Experimental evidence at protein level	Ferrochelatase, mitochondrial	0.9593	0.9987	1	1	1	1	0	0	0	0	1	0	0	0	0	0	0	0	1	0	0	0	0	0	0	0	1	0	0	0	0	0	0	0	0	0	0	0	0	0	0
sp|Q5T653|RM02_HUMAN	Q5T653	RM02_HUMAN	MRPL2	305	9.2	Homo sapiens	1:Experimental evidence at protein level	39S ribosomal protein L2, mitochondrial	0.9589	0.9987	1	1	1	1	0	0	0	0	0	1	0	0	0	0	0	0	0	1	0	0	0	0	0	0	0	1	0	0	0	0	0	0	64727072	0	0	0	0	0	64727072
sp|Q12959|DLG1_HUMAN	Q12959	DLG1_HUMAN	DLG1	904	10.2	Homo sapiens	1:Experimental evidence at protein level	Disks large homolog 1	0.9574	0.9952	1	1	1	1	0	0	0	0	1	0	0	0	0	0	0	0	1	0	0	0	0	0	0	0	1	0	0	0	0	0	0	40680624	0	0	0	0	0	40680624	0
sp|P23381|SYWC_HUMAN	P23381	SYWC_HUMAN	WARS	471	2.1	Homo sapiens	1:Experimental evidence at protein level	Tryptophan--tRNA ligase, cytoplasmic	0.9573	0.9986	1	1	1	1	0	0	0	0	0	1	0	0	0	0	0	0	0	1	0	0	0	0	0	0	0	1	0	0	0	0	0	0	0	0	0	0	0	0	0
sp|Q9BYG3|MK67I_HUMAN	Q9BYG3	MK67I_HUMAN	NIFK	293	4.8	Homo sapiens	1:Experimental evidence at protein level	MKI67 FHA domain-interacting nucleolar phosphoprotein	0.9573	0.9986	1	1	1	1	0	0	0	0	0	1	0	0	0	0	0	0	0	1	0	0	0	0	0	0	0	1	0	0	0	0	0	0	58644988	0	0	0	0	0	58644988
sp|Q9H3G5|CPVL_HUMAN	Q9H3G5	CPVL_HUMAN	CPVL	476	5	Homo sapiens	1:Experimental evidence at protein level	Probable serine carboxypeptidase CPVL	0.9573	0.9982	1	5	5	5	1	0	1	1	0	1	1	0	1	0	1	1	0	1	1	0	1	0	1	1	0	1	1	0	315632864	0	126905224	0	149501344	37041332	315632864	0	126905224	0	149501344
sp|O94929|ABLM3_HUMAN	O94929	ABLM3_HUMAN	ABLIM3	683	1.9	Homo sapiens	1:Experimental evidence at protein level	Actin-binding LIM protein 3	0.957	0.9986	1	1	1	1	0	0	1	0	0	0	0	0	0	0	1	0	0	0	0	0	0	0	1	0	0	0	0	0	0	0	0	0	0	0	0	0	0	0	0
sp|Q15262|PTPRK_HUMAN	Q15262	PTPRK_HUMAN	PTPRK	1439	0.9	Homo sapiens	1:Experimental evidence at protein level	Receptor-type tyrosine-protein phosphatase kappa	0.9567	0.9986	1	1	1	1	0	1	0	0	0	0	0	0	0	1	0	0	0	0	0	0	0	1	0	0	0	0	0	0	0	0	0	0	0	0	0	0	0	0	0
[truncated: 95 more rows]
[truncated: 26 more columns]
